# Supplementary material for: Clonal associations between lymphocyte subsets and functional states in rheumatoid arthritis synovium
Source: Nat Commun. 2024 Jun 11;15:4991. doi: 10.1038/s41467-024-49186-0 (PMC11167034; doi:10.1038/s41467-024-49186-0)
Supplement: Supplementary file 6 — Supplementary Data 2 [file 41467_2024_49186_MOESM6_ESM.xlsx]

## Sheet: CD4+ T Cells
	p_val	avg_log2FC	pct.1	pct.2	p_val_adj	cluster	gene
PRKCQ-AS1	0	1.00148	0.771	0.382	0	Naive	PRKCQ-AS1
MYC	0	0.959316	0.668	0.279	0	Naive	MYC
TCF7	0	0.917456	0.868	0.517	0	Naive	TCF7
NOSIP	0	0.906868	0.911	0.6	0	Naive	NOSIP
PIM1	0	0.878323	0.834	0.539	0	Naive	PIM1
LEF1	0	0.868931	0.842	0.472	0	Naive	LEF1
CCR7	0	0.855897	0.886	0.5	0	Naive	CCR7
RPS13	0	0.823782	1	0.958	0	Naive	RPS13
EEF1B2	0	0.798744	0.998	0.928	0	Naive	EEF1B2
ADTRP	0	0.789435	0.436	0.112	0	Naive	ADTRP
SELL	0	0.774922	0.903	0.52	0	Naive	SELL
RPS3A	0	0.771642	1	0.967	0	Naive	RPS3A
FHIT	0	0.771081	0.481	0.134	0	Naive	FHIT
RPL5	0	0.735744	0.999	0.952	0	Naive	RPL5
RPS5	0	0.732555	0.998	0.944	0	Naive	RPS5
ACTN1	0	0.712338	0.451	0.136	0	Naive	ACTN1
LINC00861	0	0.709616	0.671	0.334	0	Naive	LINC00861
RPS12	0	0.701141	1	0.977	0	Naive	RPS12
PCED1B-AS1	0	0.697677	0.931	0.77	0	Naive	PCED1B-AS1
RPS23	0	0.696864	1	0.965	0	Naive	RPS23
SNHG29	0	0.68523	0.978	0.846	0	Naive	SNHG29
RPL32	0	0.684223	1	0.968	0	Naive	RPL32
EEF1G	0	0.680413	0.993	0.911	0	Naive	EEF1G
GAS5	0	0.67317	0.929	0.737	0	Naive	GAS5
RPL30	0	0.67096	1	0.972	0	Naive	RPL30
EIF3E	0	0.641735	0.923	0.732	0	Naive	EIF3E
MAL	0	0.64132	0.784	0.488	0	Naive	MAL
RPS14	0	0.633961	1	0.961	0	Naive	RPS14
TXNIP	0	0.632458	0.955	0.758	0	Naive	TXNIP
RPL9	0	0.625236	0.999	0.95	0	Naive	RPL9
RPS8	0	0.624744	1	0.971	0	Naive	RPS8
RPL22	0	0.614074	0.999	0.941	0	Naive	RPL22
SATB1	0	0.610589	0.552	0.25	0	Naive	SATB1
RPL19	0	0.609692	1	0.969	0	Naive	RPL19
EIF2S3	0	0.60237	0.781	0.54	0	Naive	EIF2S3
RPL11	0	0.600165	1	0.975	0	Naive	RPL11
LDHB	0	0.597681	0.98	0.834	0	Naive	LDHB
PLAC8	0	0.595294	0.482	0.208	0	Naive	PLAC8
NACA	0	0.593072	0.999	0.946	0	Naive	NACA
SOCS3	0	0.590403	0.78	0.607	0	Naive	SOCS3
RPS6	0	0.587	1	0.964	0	Naive	RPS6
MGAT4A	0	0.586366	0.663	0.386	0	Naive	MGAT4A
RPL35A	0	0.585392	1	0.955	0	Naive	RPL35A
AC243960.1	0	0.583776	0.603	0.344	0	Naive	AC243960.1
RPL18	0	0.583209	1	0.961	0	Naive	RPL18
RPL34	0	0.569384	1	0.967	0	Naive	RPL34
RPS15A	0	0.566775	1	0.972	0	Naive	RPS15A
RPL7	0	0.565422	0.99	0.895	0	Naive	RPL7
GIMAP1	0	0.564183	0.592	0.348	0	Naive	GIMAP1
RPS3	0	0.562032	0.999	0.968	0	Naive	RPS3
RPS25	0	0.561126	0.999	0.96	0	Naive	RPS25
RPL39	0	0.559523	1	0.963	0	Naive	RPL39
ABLIM1	0	0.555261	0.653	0.383	0	Naive	ABLIM1
LDLRAP1	0	0.552851	0.53	0.288	0	Naive	LDLRAP1
RPS27A	0	0.545679	1	0.971	0	Naive	RPS27A
TOMM7	0	0.54314	0.987	0.898	0	Naive	TOMM7
RPS28	0	0.540579	1	0.97	0	Naive	RPS28
RPL10	0	0.537565	1	0.989	0	Naive	RPL10
TRABD2A	0	0.535056	0.459	0.208	0	Naive	TRABD2A
GIMAP5	0	0.534082	0.705	0.452	0	Naive	GIMAP5
RPL3	0	0.532483	0.999	0.963	0	Naive	RPL3
RPL13	0	0.52687	1	0.979	0	Naive	RPL13
RPL10A	0	0.525704	0.998	0.941	0	Naive	RPL10A
RPL29	0	0.522999	0.999	0.959	0	Naive	RPL29
NPM1	0	0.519967	0.988	0.911	0	Naive	NPM1
PRMT2	0	0.514399	0.732	0.505	0	Naive	PRMT2
RPL21	0	0.512852	0.998	0.945	0	Naive	RPL21
RPL14	0	0.50763	1	0.965	0	Naive	RPL14
PCED1B	0	0.50152	0.498	0.282	0	Naive	PCED1B
RPS21	0	0.500007	1	0.971	0	Naive	RPS21
RPL37	0	0.499183	1	0.962	0	Naive	RPL37
RGS10	0	0.495364	0.779	0.579	0	Naive	RGS10
RPS4X	0	0.494796	1	0.967	0	Naive	RPS4X
SNHG8	0	0.491498	0.838	0.655	0	Naive	SNHG8
NUCB2	0	0.482548	0.478	0.242	0	Naive	NUCB2
EIF3L	0	0.482245	0.899	0.726	0	Naive	EIF3L
RPL18A	0	0.479059	1	0.966	0	Naive	RPL18A
RPL38	0	0.478223	0.998	0.934	0	Naive	RPL38
RPL8	0	0.47807	0.999	0.96	0	Naive	RPL8
ALKBH7	0	0.477821	0.626	0.43	0	Naive	ALKBH7
SMDT1	0	0.47779	0.813	0.631	0	Naive	SMDT1
PIK3IP1	0	0.477246	0.753	0.526	0	Naive	PIK3IP1
RPL31	0	0.476206	0.991	0.907	0	Naive	RPL31
RPL24	0	0.475513	0.999	0.949	0	Naive	RPL24
RPS27	0	0.474744	1	0.981	0	Naive	RPS27
EEF1A1	0	0.472472	1	0.991	0	Naive	EEF1A1
NOP53	0	0.471768	0.955	0.831	0	Naive	NOP53
RACK1	0	0.469628	0.999	0.953	0	Naive	RACK1
CAMK4	0	0.468101	0.682	0.411	0	Naive	CAMK4
ST13	0	0.460756	0.784	0.61	0	Naive	ST13
RPS9	0	0.460169	0.998	0.948	0	Naive	RPS9
RPLP2	0	0.450612	1	0.957	0	Naive	RPLP2
EIF3H	0	0.448738	0.915	0.763	0	Naive	EIF3H
COX4I1	0	0.447401	0.99	0.91	0	Naive	COX4I1
PABPC1	0	0.446714	0.997	0.962	0	Naive	PABPC1
RPL4	0	0.4458	0.993	0.921	0	Naive	RPL4
FOXP1	0	0.445154	0.785	0.541	0	Naive	FOXP1
RPL7A	0	0.445117	1	0.964	0	Naive	RPL7A
RPL36	0	0.441992	1	0.955	0	Naive	RPL36
UQCRB	0	0.438343	0.952	0.833	0	Naive	UQCRB
TLE5	0	0.43394	0.925	0.742	0	Naive	TLE5
FAU	0	0.433008	1	0.961	0	Naive	FAU
C12orf57	0	0.432128	0.956	0.833	0	Naive	C12orf57
RPS18	0	0.431001	1	0.966	0	Naive	RPS18
RIPOR2	0	0.430578	0.799	0.568	0	Naive	RIPOR2
RPL12	0	0.429202	1	0.967	0	Naive	RPL12
RPS15	0	0.425873	1	0.965	0	Naive	RPS15
RPS24	0	0.425258	1	0.96	0	Naive	RPS24
EIF4B	0	0.424338	0.866	0.723	0	Naive	EIF4B
RPSA	0	0.409014	0.998	0.944	0	Naive	RPSA
HLA-B	0	-0.463463	1	0.996	0	Naive	HLA-B
B2M	0	-0.467281	1	0.997	0	Naive	B2M
PPIB	0	-0.507609	0.774	0.827	0	Naive	PPIB
CALM1	0	-0.517658	0.971	0.948	0	Naive	CALM1
CFL1	0	-0.548827	0.978	0.94	0	Naive	CFL1
ACTG1	0	-0.548997	0.982	0.949	0	Naive	ACTG1
ARPC2	0	-0.566423	0.827	0.863	0	Naive	ARPC2
JPT1	0	-0.581003	0.18	0.4	0	Naive	JPT1
YWHAZ	0	-0.602069	0.9	0.912	0	Naive	YWHAZ
OPTN	0	-0.60586	0.279	0.512	0	Naive	OPTN
C4orf48	0	-0.607991	0.208	0.426	0	Naive	C4orf48
REEP5	0	-0.608927	0.192	0.432	0	Naive	REEP5
IL2RG	0	-0.611152	0.839	0.876	0	Naive	IL2RG
PRDX1	0	-0.613696	0.405	0.595	0	Naive	PRDX1
HLA-A	0	-0.618242	0.998	0.992	0	Naive	HLA-A
LCP1	0	-0.62765	0.606	0.729	0	Naive	LCP1
LRRFIP1	0	-0.635921	0.531	0.694	0	Naive	LRRFIP1
FYN	0	-0.637712	0.241	0.45	0	Naive	FYN
CAST	0	-0.637931	0.383	0.582	0	Naive	CAST
CD44	0	-0.645263	0.694	0.801	0	Naive	CD44
DUSP1	0	-0.65156	0.968	0.956	0	Naive	DUSP1
PLP2	0	-0.656938	0.502	0.674	0	Naive	PLP2
MT-ND5	0	-0.657829	0.959	0.977	0	Naive	MT-ND5
UBB	0	-0.659696	0.845	0.878	0	Naive	UBB
IL10RA	0	-0.668742	0.324	0.528	0	Naive	IL10RA
TSC22D3	0	-0.706788	0.927	0.944	0	Naive	TSC22D3
CTSC	0	-0.710285	0.211	0.417	0	Naive	CTSC
BRD2	0	-0.711005	0.42	0.615	0	Naive	BRD2
SPOCK2	0	-0.711028	0.67	0.783	0	Naive	SPOCK2
ZFP36L2	0	-0.716404	0.979	0.967	0	Naive	ZFP36L2
PFN1	0	-0.73334	0.99	0.95	0	Naive	PFN1
CYBA	0	-0.739388	0.813	0.889	0	Naive	CYBA
REL	0	-0.744782	0.225	0.429	0	Naive	REL
YWHAQ	0	-0.761898	0.331	0.562	0	Naive	YWHAQ
MT-CO1	0	-0.767096	1	1	0	Naive	MT-CO1
FLNA	0	-0.770476	0.359	0.566	0	Naive	FLNA
IQGAP1	0	-0.772636	0.288	0.506	0	Naive	IQGAP1
ARPC1B	0	-0.782145	0.742	0.843	0	Naive	ARPC1B
ACTB	0	-0.785232	0.999	0.988	0	Naive	ACTB
EML4	0	-0.789155	0.528	0.701	0	Naive	EML4
ANXA5	0	-0.797678	0.196	0.49	0	Naive	ANXA5
IDS	0	-0.814802	0.41	0.633	0	Naive	IDS
S100A6	0	-0.820983	0.923	0.905	0	Naive	S100A6
MCL1	0	-0.826607	0.62	0.747	0	Naive	MCL1
TXN	0	-0.845545	0.263	0.526	0	Naive	TXN
EMP3	0	-0.849172	0.76	0.85	0	Naive	EMP3
SELENOK	0	-0.882174	0.388	0.616	0	Naive	SELENOK
UBC	0	-0.895798	0.987	0.973	0	Naive	UBC
MYL6	0	-0.897437	0.901	0.916	0	Naive	MYL6
SH2D2A	0	-0.907018	0.109	0.4	0	Naive	SH2D2A
FOSB	0	-0.951962	0.559	0.692	0	Naive	FOSB
DYNLL1	0	-0.956394	0.244	0.547	0	Naive	DYNLL1
CXCR4	0	-0.962753	0.874	0.889	0	Naive	CXCR4
TNFRSF1B	0	-0.978774	0.15	0.467	0	Naive	TNFRSF1B
SYNE2	0	-0.986644	0.373	0.629	0	Naive	SYNE2
PPP1R15A	0	-0.988818	0.611	0.799	0	Naive	PPP1R15A
CKLF	0	-0.98948	0.272	0.556	0	Naive	CKLF
CD82	0	-0.992789	0.167	0.506	0	Naive	CD82
CD2	0	-0.997156	0.626	0.811	0	Naive	CD2
TAGLN2	0	-0.998369	0.742	0.863	0	Naive	TAGLN2
TIMP1	0	-0.999793	0.268	0.512	0	Naive	TIMP1
SAMSN1	0	-1.01824	0.094	0.404	0	Naive	SAMSN1
FTH1	0	-1.03113	0.997	0.974	0	Naive	FTH1
PTGER4	0	-1.037	0.347	0.603	0	Naive	PTGER4
YPEL5	0	-1.04413	0.456	0.651	0	Naive	YPEL5
VIM	0	-1.05101	0.972	0.95	0	Naive	VIM
SAT1	0	-1.06403	0.456	0.661	0	Naive	SAT1
TUBB4B	0	-1.08847	0.247	0.554	0	Naive	TUBB4B
COTL1	0	-1.10326	0.608	0.794	0	Naive	COTL1
ITM2A	0	-1.11694	0.446	0.661	0	Naive	ITM2A
GAPDH	0	-1.13383	0.968	0.944	0	Naive	GAPDH
HSP90AA1	0	-1.14329	0.828	0.906	0	Naive	HSP90AA1
CSRNP1	0	-1.147	0.201	0.54	0	Naive	CSRNP1
RNF19A	0	-1.18037	0.14	0.443	0	Naive	RNF19A
NR3C1	0	-1.19494	0.363	0.61	0	Naive	NR3C1
ALOX5AP	0	-1.20499	0.282	0.59	0	Naive	ALOX5AP
MYADM	0	-1.21216	0.232	0.516	0	Naive	MYADM
SH3BGRL3	0	-1.21695	0.95	0.938	0	Naive	SH3BGRL3
TENT5C	0	-1.22195	0.191	0.546	0	Naive	TENT5C
ANXA2	0	-1.27878	0.075	0.484	0	Naive	ANXA2
DNAJA1	0	-1.2888	0.353	0.652	0	Naive	DNAJA1
IL32	0	-1.29823	0.884	0.929	0	Naive	IL32
CLIC1	0	-1.31525	0.476	0.789	0	Naive	CLIC1
CD74	0	-1.33398	0.818	0.887	0	Naive	CD74
CD99	0	-1.33618	0.555	0.829	0	Naive	CD99
ZNF331	0	-1.35596	0.323	0.536	0	Naive	ZNF331
ZFP36	0	-1.47468	0.84	0.905	0	Naive	ZFP36
EZR	0	-1.49004	0.441	0.772	0	Naive	EZR
DUSP2	0	-1.50929	0.449	0.688	0	Naive	DUSP2
NR4A2	0	-1.51749	0.399	0.676	0	Naive	NR4A2
S100A10	0	-1.5251	0.735	0.875	0	Naive	S100A10
TNFAIP3	0	-1.54138	0.657	0.833	0	Naive	TNFAIP3
CREM	0	-1.56737	0.162	0.5	0	Naive	CREM
RGS1	0	-1.58077	0.07	0.421	0	Naive	RGS1
ITGB1	0	-1.58733	0.189	0.656	0	Naive	ITGB1
S100A11	0	-1.6493	0.318	0.732	0	Naive	S100A11
RGCC	0	-1.7005	0.431	0.691	0	Naive	RGCC
ANXA1	0	-1.74321	0.541	0.699	0	Naive	ANXA1
KLF6	0	-1.75616	0.697	0.926	0	Naive	KLF6
AHNAK	0	-1.78825	0.336	0.781	0	Naive	AHNAK
LGALS1	0	-1.8349	0.069	0.411	0	Naive	LGALS1
CRIP1	0	-1.99186	0.799	0.919	0	Naive	CRIP1
SRGN	0	-2.26751	0.536	0.876	0	Naive	SRGN
S100A4	0	-2.28886	0.656	0.904	0	Naive	S100A4
LMNA	0	-2.69414	0.032	0.533	0	Naive	LMNA
CHMP7	7.12653e-305	0.428479	0.426	0.237	2.60838e-300	Naive	CHMP7
IFITM2	8.25373e-304	-0.633408	0.818	0.841	3.02095e-299	Naive	IFITM2
CTSB	4.98326e-303	-0.660033	0.231	0.431	1.82392e-298	Naive	CTSB
MT2A	2.45184e-302	-0.983581	0.385	0.556	8.97397e-298	Naive	MT2A
JUND	7.84156e-302	-0.679065	0.287	0.49	2.87009e-297	Naive	JUND
SEC61B	5.61236e-301	-0.538614	0.457	0.624	2.05418e-296	Naive	SEC61B
C1orf162	7.96099e-298	0.400852	0.44	0.236	2.9138e-293	Naive	C1orf162
TPI1	6.56638e-296	-0.671919	0.603	0.714	2.40336e-291	Naive	TPI1
GNG2	4.94497e-295	-0.634714	0.285	0.485	1.80991e-290	Naive	GNG2
UXT	5.55151e-294	0.40004	0.842	0.695	2.03191e-289	Naive	UXT
PDE4B	5.18511e-290	-0.73	0.262	0.46	1.8978e-285	Naive	PDE4B
TUBA4A	8.27861e-290	-0.662062	0.361	0.55	3.03005e-285	Naive	TUBA4A
HERPUD1	3.94076e-287	-0.667132	0.319	0.509	1.44236e-282	Naive	HERPUD1
TPM3	2.11505e-285	-0.465449	0.825	0.846	7.74128e-281	Naive	TPM3
PBXIP1	2.16786e-284	-0.657574	0.52	0.674	7.93457e-280	Naive	PBXIP1
CORO1B	1.77167e-282	-0.689965	0.439	0.597	6.48449e-278	Naive	CORO1B
HSPA5	1.4323e-279	-0.673305	0.556	0.693	5.24237e-275	Naive	HSPA5
FAM177A1	4.93792e-278	-0.659193	0.306	0.496	1.80733e-273	Naive	FAM177A1
PGAM1	8.2398e-275	-0.624188	0.457	0.608	3.01585e-270	Naive	PGAM1
RORA	3.31016e-274	-0.685388	0.263	0.455	1.21155e-269	Naive	RORA
NSA2	1.36693e-272	0.406419	0.765	0.599	5.00311e-268	Naive	NSA2
LDHA	4.31529e-272	-0.587584	0.722	0.789	1.57944e-267	Naive	LDHA
SQSTM1	1.07591e-264	-0.660322	0.464	0.619	3.93796e-260	Naive	SQSTM1
OAZ1	3.63542e-258	-0.409215	0.91	0.889	1.3306e-253	Naive	OAZ1
HSPA8	1.70679e-256	-0.499697	0.983	0.949	6.24702e-252	Naive	HSPA8
LIMS1	3.06047e-253	-0.550821	0.216	0.403	1.12016e-248	Naive	LIMS1
TBCB	6.72101e-251	-0.487406	0.352	0.534	2.45996e-246	Naive	TBCB
AKAP13	9.8752e-248	-0.644177	0.386	0.552	3.61442e-243	Naive	AKAP13
NFKBIA	7.37983e-246	-0.669637	0.866	0.878	2.70109e-241	Naive	NFKBIA
YWHAB	2.89922e-238	-0.409382	0.855	0.862	1.06114e-233	Naive	YWHAB
PDIA6	1.78847e-237	-0.505074	0.266	0.445	6.54597e-233	Naive	PDIA6
ITGB2	1.88357e-232	-0.540442	0.718	0.779	6.89404e-228	Naive	ITGB2
MTRNR2L12	3.02454e-230	-0.656781	0.998	0.999	1.10701e-225	Naive	MTRNR2L12
ARID5B	7.87379e-230	-0.678679	0.47	0.615	2.88188e-225	Naive	ARID5B
MT-CYB	7.27878e-226	-0.502327	1	0.999	2.66411e-221	Naive	MT-CYB
ELF1	1.83071e-223	-0.523225	0.482	0.63	6.70059e-219	Naive	ELF1
ZFP36L1	3.57538e-217	-0.665381	0.64	0.727	1.30863e-212	Naive	ZFP36L1
GATA3	2.49095e-216	-0.61774	0.273	0.438	9.11712e-212	Naive	GATA3
MT-ND2	2.26884e-212	-0.576428	0.979	0.984	8.30418e-208	Naive	MT-ND2
GUK1	4.04793e-212	-0.432879	0.602	0.7	1.48158e-207	Naive	GUK1
PPP2R5C	3.9207e-211	-0.606357	0.296	0.461	1.43501e-206	Naive	PPP2R5C
CD53	6.27128e-209	-0.488399	0.565	0.679	2.29535e-204	Naive	CD53
MT-CO2	2.80938e-207	-0.445375	1	1	1.02826e-202	Naive	MT-CO2
CALM2	1.00269e-200	-0.412975	0.744	0.787	3.66993e-196	Naive	CALM2
CYCS	5.24805e-198	-0.676927	0.431	0.571	1.92084e-193	Naive	CYCS
BSG	8.795e-198	-0.44163	0.422	0.566	3.21906e-193	Naive	BSG
PPP1CA	1.50494e-193	-0.442441	0.563	0.658	5.50823e-189	Naive	PPP1CA
TMEM50A	6.43261e-189	-0.419464	0.452	0.588	2.3544e-184	Naive	TMEM50A
GLUD1	4.4359e-187	-0.627474	0.267	0.418	1.62358e-182	Naive	GLUD1
MT-ND1	7.46792e-186	-0.474052	0.99	0.991	2.73333e-181	Naive	MT-ND1
CIB1	9.43491e-185	-0.412018	0.575	0.681	3.45327e-180	Naive	CIB1
ARHGDIA	9.38956e-184	-0.408841	0.55	0.661	3.43667e-179	Naive	ARHGDIA
TMBIM6	2.46355e-183	-0.41207	0.742	0.795	9.01682e-179	Naive	TMBIM6
MSN	1.87748e-181	-0.48548	0.503	0.615	6.87175e-177	Naive	MSN
PGK1	6.40812e-179	-0.483268	0.747	0.779	2.34544e-174	Naive	PGK1
SLC2A3	6.44384e-179	-0.71065	0.772	0.817	2.35851e-174	Naive	SLC2A3
RHOG	2.33737e-178	-0.41979	0.378	0.526	8.55502e-174	Naive	RHOG
ADGRE5	2.63285e-178	-0.619761	0.432	0.565	9.6365e-174	Naive	ADGRE5
DBI	7.87336e-177	-0.437169	0.418	0.549	2.88173e-172	Naive	DBI
VDAC1	2.31715e-176	-0.413547	0.268	0.42	8.48102e-172	Naive	VDAC1
ITGA4	4.38044e-175	-0.640261	0.399	0.53	1.60329e-170	Naive	ITGA4
CALR	1.16049e-174	-0.468286	0.636	0.722	4.24752e-170	Naive	CALR
SLC9A3R1	3.35055e-171	-0.43884	0.456	0.587	1.22633e-166	Naive	SLC9A3R1
SPTAN1	1.25179e-170	-0.505506	0.321	0.47	4.58166e-166	Naive	SPTAN1
MYO1G	3.59042e-168	-0.468897	0.254	0.401	1.31413e-163	Naive	MYO1G
TAP1	1.46311e-167	-0.432795	0.324	0.473	5.35512e-163	Naive	TAP1
RHBDD2	1.04414e-157	-0.461284	0.262	0.404	3.82166e-153	Naive	RHBDD2
CAPN2	2.15447e-154	-0.41096	0.348	0.487	7.88556e-150	Naive	CAPN2
ELOVL5	6.94125e-153	-0.404161	0.283	0.428	2.54057e-148	Naive	ELOVL5
BIRC3	3.60393e-151	-0.591313	0.401	0.523	1.31907e-146	Naive	BIRC3
GPR183	9.2817e-147	-0.76731	0.457	0.549	3.3972e-142	Naive	GPR183
PKM	3.63986e-146	-0.541658	0.732	0.757	1.33223e-141	Naive	PKM
RNF213	2.92618e-144	-0.582209	0.523	0.624	1.07101e-139	Naive	RNF213
EMB	3.28953e-143	-0.431947	0.32	0.456	1.204e-138	Naive	EMB
ARL6IP1	4.42191e-143	-0.429542	0.517	0.62	1.61846e-138	Naive	ARL6IP1
VCP	5.93536e-143	-0.411527	0.451	0.572	2.1724e-138	Naive	VCP
GTF2B	8.04617e-143	-0.458992	0.293	0.428	2.94498e-138	Naive	GTF2B
CD28	2.27513e-142	-0.424439	0.273	0.412	8.3272e-138	Naive	CD28
ARF4	2.37723e-139	-0.42711	0.287	0.424	8.70092e-135	Naive	ARF4
WIPF1	9.47261e-139	-0.415754	0.488	0.601	3.46707e-134	Naive	WIPF1
EIF4G2	1.69233e-138	-0.412309	0.609	0.696	6.1941e-134	Naive	EIF4G2
PTPRC	9.99309e-137	-0.483133	0.958	0.949	3.65757e-132	Naive	PTPRC
ANKRD12	1.70683e-136	-0.462506	0.686	0.756	6.24715e-132	Naive	ANKRD12
H2AFZ	5.13666e-136	-0.68867	0.544	0.629	1.88007e-131	Naive	H2AFZ
PDIA3	1.80431e-135	-0.406645	0.615	0.693	6.60397e-131	Naive	PDIA3
MT-CO3	2.40526e-135	-0.450645	0.999	0.999	8.80349e-131	Naive	MT-CO3
RNF149	4.13807e-133	-0.444363	0.385	0.514	1.51458e-128	Naive	RNF149
DOCK8	1.05512e-127	-0.439705	0.292	0.423	3.86183e-123	Naive	DOCK8
NDUFV2	1.41586e-126	-0.471977	0.512	0.601	5.18219e-122	Naive	NDUFV2
MYH9	1.52543e-124	-0.406108	0.68	0.737	5.58324e-120	Naive	MYH9
SRSF7	5.49272e-123	-0.507119	0.84	0.859	2.01039e-118	Naive	SRSF7
TRAC	3.72022e-119	-0.422467	0.36	0.485	1.36164e-114	Naive	TRAC
BCAS2	1.45218e-115	-0.463693	0.355	0.472	5.31511e-111	Naive	BCAS2
DDX3X	3.89719e-113	-0.504088	0.437	0.541	1.42641e-108	Naive	DDX3X
CTSD	4.3207e-110	-0.44967	0.385	0.489	1.58142e-105	Naive	CTSD
TMEM173	8.01826e-110	-0.426007	0.328	0.439	2.93476e-105	Naive	TMEM173
MT-ND6	2.49676e-107	-0.516961	0.491	0.592	9.13839e-103	Naive	MT-ND6
HSPE1	1.40753e-104	-0.446436	0.516	0.598	5.15171e-100	Naive	HSPE1
PIM3	8.02338e-103	-0.422694	0.298	0.41	2.93664e-98	Naive	PIM3
IRF1	9.95582e-103	-0.501489	0.587	0.662	3.64393e-98	Naive	IRF1
SDCBP	2.28112e-100	-0.441699	0.357	0.456	8.34914e-96	Naive	SDCBP
MT-ATP6	4.03785e-99	-0.411327	0.999	0.999	1.47789e-94	Naive	MT-ATP6
FOS	3.74857e-92	-0.436229	0.992	0.964	1.37201e-87	Naive	FOS
TAGAP	1.48789e-88	-0.404566	0.565	0.645	5.44584e-84	Naive	TAGAP
ODC1	1.27152e-86	-0.419066	0.364	0.459	4.6539e-82	Naive	ODC1
DNAJB1	1.57327e-84	-0.577183	0.841	0.806	5.75834e-80	Naive	DNAJB1
IL7R	9.21276e-83	-0.522663	0.913	0.833	3.37196e-78	Naive	IL7R
CCNH	2.88548e-82	-0.472217	0.387	0.48	1.05611e-77	Naive	CCNH
TUBA1B	3.06876e-81	-0.434452	0.63	0.687	1.1232e-76	Naive	TUBA1B
CD4	4.67948e-79	-0.427237	0.436	0.517	1.71274e-74	Naive	CD4
TSPYL2	2.14719e-72	-0.534578	0.322	0.408	7.85894e-68	Naive	TSPYL2
MT-ATP8	3.11395e-72	-0.441353	0.821	0.845	1.13974e-67	Naive	MT-ATP8
NEAT1	3.93428e-58	-0.601811	0.551	0.609	1.43999e-53	Naive	NEAT1
SOCS1	8.68097e-57	-0.475507	0.553	0.584	3.17732e-52	Naive	SOCS1
CITED2	2.31455e-53	-0.482127	0.592	0.63	8.47147e-49	Naive	CITED2
CD69	1.71384e-51	-0.600733	0.912	0.871	6.27282e-47	Naive	CD69
DUSP1.1	8.52266e-255	-1.23035	0.782	0.967	3.11938e-250	GIMAP+ naive/memory	DUSP1
ZFP36.1	3.14684e-246	-1.83554	0.672	0.897	1.15177e-241	GIMAP+ naive/memory	ZFP36
JUNB	9.26438e-237	-1.09996	0.895	0.985	3.39086e-232	GIMAP+ naive/memory	JUNB
TNFAIP3.1	3.26188e-213	-1.68073	0.481	0.799	1.19388e-208	GIMAP+ naive/memory	TNFAIP3
FOS.1	3.03268e-207	-1.14404	0.856	0.977	1.10999e-202	GIMAP+ naive/memory	FOS
JUN	1.46033e-202	-1.51713	0.711	0.924	5.34496e-198	GIMAP+ naive/memory	JUN
NR4A2.1	3.27802e-193	-1.88373	0.227	0.618	1.19979e-188	GIMAP+ naive/memory	NR4A2
PPP1R15A.1	6.12304e-183	-1.24007	0.434	0.763	2.2411e-178	GIMAP+ naive/memory	PPP1R15A
FOSB.1	1.00072e-179	-1.57119	0.313	0.671	3.66274e-175	GIMAP+ naive/memory	FOSB
DUSP2.1	1.43102e-164	-1.63599	0.296	0.638	5.23766e-160	GIMAP+ naive/memory	DUSP2
CXCR4.1	1.94462e-148	-1.12753	0.719	0.892	7.1175e-144	GIMAP+ naive/memory	CXCR4
CSRNP1.1	2.8816e-144	-1.28157	0.124	0.464	1.0547e-139	GIMAP+ naive/memory	CSRNP1
TSC22D3.1	4.08631e-144	-0.902215	0.802	0.946	1.49563e-139	GIMAP+ naive/memory	TSC22D3
UBC.1	4.96812e-143	-0.714866	0.942	0.978	1.81838e-138	GIMAP+ naive/memory	UBC
H3F3B	1.68685e-140	-0.623817	0.964	0.989	6.17405e-136	GIMAP+ naive/memory	H3F3B
BTG2	6.20965e-137	-1.10068	0.51	0.772	2.27279e-132	GIMAP+ naive/memory	BTG2
EIF1	3.65924e-135	-0.478584	0.978	0.994	1.33932e-130	GIMAP+ naive/memory	EIF1
SLC2A3.1	5.0772e-135	-1.14704	0.563	0.816	1.85831e-130	GIMAP+ naive/memory	SLC2A3
SRGN.1	7.52101e-132	-1.51605	0.617	0.793	2.75277e-127	GIMAP+ naive/memory	SRGN
TENT5C.1	1.00515e-131	-1.12454	0.14	0.465	3.67895e-127	GIMAP+ naive/memory	TENT5C
LMNA.1	9.8574e-130	-2.00813	0.092	0.413	3.60791e-125	GIMAP+ naive/memory	LMNA
ZNF331.1	1.47413e-129	-1.56146	0.182	0.492	5.39545e-125	GIMAP+ naive/memory	ZNF331
YPEL5.1	2.93484e-128	-1.29483	0.315	0.611	1.07418e-123	GIMAP+ naive/memory	YPEL5
DNAJA1.1	1.25082e-124	-1.23556	0.284	0.585	4.57813e-120	GIMAP+ naive/memory	DNAJA1
RGCC.1	5.64949e-124	-1.64463	0.373	0.633	2.06777e-119	GIMAP+ naive/memory	RGCC
CD69.1	1.18626e-123	-1.17008	0.728	0.888	4.34184e-119	GIMAP+ naive/memory	CD69
CREM.1	8.85171e-123	-1.42137	0.115	0.423	3.23981e-118	GIMAP+ naive/memory	CREM
KLF6.1	3.91985e-121	-1.2035	0.724	0.871	1.4347e-116	GIMAP+ naive/memory	KLF6
TUBB4B.1	5.45977e-119	-1.12249	0.173	0.485	1.99833e-114	GIMAP+ naive/memory	TUBB4B
NFKBIA.1	1.0674e-111	-0.906605	0.704	0.882	3.90678e-107	GIMAP+ naive/memory	NFKBIA
EZR.1	3.61626e-105	-1.04357	0.471	0.693	1.32359e-100	GIMAP+ naive/memory	EZR
ZFP36L2.1	5.46472e-104	-0.7845	0.938	0.972	2.00014e-99	GIMAP+ naive/memory	ZFP36L2
MYADM.1	8.47564e-103	-1.13518	0.173	0.452	3.10217e-98	GIMAP+ naive/memory	MYADM
DNAJB1.1	8.65169e-102	-0.940424	0.627	0.823	3.16661e-97	GIMAP+ naive/memory	DNAJB1
TUBA1A	2.38777e-101	-0.852486	0.505	0.743	8.73947e-97	GIMAP+ naive/memory	TUBA1A
PTGER4.1	8.66767e-101	-1.03335	0.276	0.546	3.17246e-96	GIMAP+ naive/memory	PTGER4
CYCS.1	1.2168e-94	-0.94069	0.275	0.545	4.4536e-90	GIMAP+ naive/memory	CYCS
FTH1.1	2.47368e-93	-0.863471	0.977	0.98	9.05393e-89	GIMAP+ naive/memory	FTH1
SOCS1.1	9.9845e-89	-0.846628	0.326	0.587	3.65443e-84	GIMAP+ naive/memory	SOCS1
IER2	1.19479e-82	-0.767555	0.591	0.802	4.37305e-78	GIMAP+ naive/memory	IER2
BTG1	1.38756e-80	-0.530589	0.958	0.991	5.07859e-76	GIMAP+ naive/memory	BTG1
SELENOK.1	7.67327e-80	-0.803848	0.33	0.565	2.80849e-75	GIMAP+ naive/memory	SELENOK
HSPA8.1	4.14742e-79	-0.604281	0.894	0.961	1.518e-74	GIMAP+ naive/memory	HSPA8
MCL1.1	1.4825e-75	-0.680793	0.509	0.722	5.42611e-71	GIMAP+ naive/memory	MCL1
GIMAP7	2.19094e-72	0.5851	0.797	0.648	8.01905e-68	GIMAP+ naive/memory	GIMAP7
DDIT4	9.61365e-71	-0.773165	0.454	0.676	3.51869e-66	GIMAP+ naive/memory	DDIT4
UBB.1	2.26232e-66	-0.582081	0.771	0.873	8.2803e-62	GIMAP+ naive/memory	UBB
HSP90AA1.1	3.02952e-65	-0.82727	0.777	0.89	1.10883e-60	GIMAP+ naive/memory	HSP90AA1
PDE4B.1	9.55811e-64	-0.701277	0.192	0.416	3.49836e-59	GIMAP+ naive/memory	PDE4B
TAGLN2.1	1.45263e-60	-0.634609	0.727	0.835	5.31676e-56	GIMAP+ naive/memory	TAGLN2
IRF1.1	3.36978e-60	-0.694403	0.443	0.65	1.23337e-55	GIMAP+ naive/memory	IRF1
TOB1	2.69808e-57	-0.604887	0.226	0.434	9.87523e-53	GIMAP+ naive/memory	TOB1
CITED2.1	1.15057e-56	-0.715543	0.428	0.628	4.21121e-52	GIMAP+ naive/memory	CITED2
HERPUD1.1	2.83316e-55	-0.556858	0.256	0.467	1.03696e-50	GIMAP+ naive/memory	HERPUD1
SRSF7.1	1.7752e-52	-0.522439	0.715	0.859	6.49741e-48	GIMAP+ naive/memory	SRSF7
JUND.1	6.51625e-52	-0.518589	0.233	0.445	2.38501e-47	GIMAP+ naive/memory	JUND
LDHA.1	2.89505e-51	-0.546433	0.636	0.777	1.05962e-46	GIMAP+ naive/memory	LDHA
CD55	5.04521e-51	-0.636185	0.255	0.452	1.8466e-46	GIMAP+ naive/memory	CD55
BCAS2.1	4.47734e-50	-0.588194	0.254	0.449	1.63875e-45	GIMAP+ naive/memory	BCAS2
GADD45B	2.65737e-49	-0.570933	0.421	0.606	9.72624e-45	GIMAP+ naive/memory	GADD45B
SDCBP.1	1.87796e-48	-0.534522	0.246	0.438	6.87352e-44	GIMAP+ naive/memory	SDCBP
ADGRE5.1	1.63475e-47	-0.598547	0.352	0.537	5.98335e-43	GIMAP+ naive/memory	ADGRE5
SAT1.1	3.02066e-47	-0.743873	0.429	0.614	1.10559e-42	GIMAP+ naive/memory	SAT1
ODC1.1	1.47042e-46	-0.537445	0.25	0.442	5.38188e-42	GIMAP+ naive/memory	ODC1
ARID5B.1	1.8513e-46	-0.61771	0.402	0.584	6.77594e-42	GIMAP+ naive/memory	ARID5B
FAM177A1.1	2.40623e-44	-0.526685	0.27	0.453	8.80704e-40	GIMAP+ naive/memory	FAM177A1
SOCS3.1	2.62701e-44	-0.48261	0.461	0.661	9.61513e-40	GIMAP+ naive/memory	SOCS3
DYNLL1.1	3.30694e-44	-0.532982	0.294	0.474	1.21037e-39	GIMAP+ naive/memory	DYNLL1
NFKBIZ	6.22328e-44	-0.632608	0.312	0.497	2.27778e-39	GIMAP+ naive/memory	NFKBIZ
IDS.1	3.00217e-43	-0.51918	0.397	0.581	1.09882e-38	GIMAP+ naive/memory	IDS
EIF4A1	5.41706e-42	-0.428327	0.635	0.779	1.9827e-37	GIMAP+ naive/memory	EIF4A1
HSPA5.1	4.10099e-39	-0.533834	0.5	0.663	1.501e-34	GIMAP+ naive/memory	HSPA5
TUBA1B.1	1.21966e-38	-0.509941	0.514	0.679	4.46408e-34	GIMAP+ naive/memory	TUBA1B
HSPE1.1	4.90521e-37	-0.4447	0.42	0.583	1.79535e-32	GIMAP+ naive/memory	HSPE1
BRD2.1	7.13235e-37	-0.421089	0.39	0.57	2.61051e-32	GIMAP+ naive/memory	BRD2
CCNH.1	2.16333e-36	-0.494163	0.292	0.462	7.918e-32	GIMAP+ naive/memory	CCNH
GIMAP5.1	6.45774e-36	0.411678	0.631	0.514	2.3636e-31	GIMAP+ naive/memory	GIMAP5
DDX3X.1	5.35346e-35	-0.445517	0.35	0.52	1.95942e-30	GIMAP+ naive/memory	DDX3X
ANXA1.1	2.5273e-33	-0.98101	0.591	0.659	9.25019e-29	GIMAP+ naive/memory	ANXA1
GIMAP4	1.93982e-32	0.450315	0.61	0.51	7.09992e-28	GIMAP+ naive/memory	GIMAP4
STAT3	5.13512e-32	-0.434319	0.516	0.668	1.87951e-27	GIMAP+ naive/memory	STAT3
ARID5A	7.75402e-31	-0.422716	0.291	0.441	2.83805e-26	GIMAP+ naive/memory	ARID5A
GNG2.1	1.29001e-28	-0.407634	0.29	0.438	4.72156e-24	GIMAP+ naive/memory	GNG2
CRIP1.1	5.16835e-27	-0.611047	0.872	0.888	1.89167e-22	GIMAP+ naive/memory	CRIP1
S100A10.1	6.60176e-23	-0.489883	0.807	0.839	2.41631e-18	GIMAP+ naive/memory	S100A10
NR3C1.1	1.27988e-22	-0.485471	0.425	0.549	4.68449e-18	GIMAP+ naive/memory	NR3C1
H2AFZ.1	1.74467e-20	-0.516915	0.505	0.61	6.38567e-16	GIMAP+ naive/memory	H2AFZ
GPR183.1	5.26558e-20	-0.588108	0.429	0.528	1.92726e-15	GIMAP+ naive/memory	GPR183
S100A4.1	1.06192e-14	-0.417211	0.836	0.838	3.88673e-10	GIMAP+ naive/memory	S100A4
CD74.1	5.13607e-13	-0.566673	0.828	0.871	1.87985e-08	GIMAP+ naive/memory	CD74
GAPDH.1	1.31418e-10	-0.402171	0.959	0.95	4.81003e-06	GIMAP+ naive/memory	GAPDH
MT2A.1	1.38284e-10	-0.403785	0.434	0.514	5.06132e-06	GIMAP+ naive/memory	MT2A
ANXA1.2	0	0.764909	0.882	0.595	0	CCR7+ memory	ANXA1
LTB	0	0.585587	0.979	0.89	0	CCR7+ memory	LTB
AQP3	0	0.578082	0.694	0.44	0	CCR7+ memory	AQP3
FTH1.2	0	0.534732	0.999	0.975	0	CCR7+ memory	FTH1
IL7R.1	0	0.476709	0.953	0.828	0	CCR7+ memory	IL7R
PTGER2	3.07327e-284	0.447429	0.423	0.212	1.12485e-279	CCR7+ memory	PTGER2
TRADD	3.42884e-246	0.426635	0.572	0.359	1.25499e-241	CCR7+ memory	TRADD
CD69.2	2.77296e-239	0.455086	0.959	0.861	1.01493e-234	CCR7+ memory	CD69
ZFP36.2	7.42202e-228	0.451676	0.952	0.87	2.71653e-223	CCR7+ memory	ZFP36
CSRNP1.2	1.46675e-224	0.49181	0.616	0.404	5.36844e-220	CCR7+ memory	CSRNP1
GPR183.2	4.62498e-221	0.45838	0.692	0.479	1.69279e-216	CCR7+ memory	GPR183
MT-CO1.1	3.06868e-183	-0.495589	1	1	1.12317e-178	CCR7+ memory	MT-CO1
YPEL5.2	9.99904e-165	0.570395	0.73	0.564	3.65975e-160	CCR7+ memory	YPEL5
CD74.2	6.86359e-136	-0.859772	0.888	0.864	2.51214e-131	CCR7+ memory	CD74
MALAT1	2.6002e-135	-0.530854	1	1	9.51699e-131	CCR7+ memory	MALAT1
CD7	8.4132e-132	-0.702677	0.743	0.756	3.07931e-127	CCR7+ memory	CD7
CYCS.2	8.30005e-124	0.475024	0.657	0.5	3.0379e-119	CCR7+ memory	CYCS
PTPRC.1	2.34401e-120	-0.451993	0.958	0.949	8.57931e-116	CCR7+ memory	PTPRC
AREG	4.97404e-119	0.565446	0.485	0.343	1.82055e-114	CCR7+ memory	AREG
CTSD.1	4.501e-86	-0.435822	0.407	0.477	1.64741e-81	CCR7+ memory	CTSD
MT-ATP8.1	4.826e-69	-0.41668	0.842	0.838	1.76637e-64	CCR7+ memory	MT-ATP8
MT2A.2	5.11255e-34	-0.509827	0.495	0.515	1.87124e-29	CCR7+ memory	MT2A
ITM2A.1	2.73994e-31	-0.481877	0.618	0.6	1.00284e-26	CCR7+ memory	ITM2A
MTRNR2L12.1	1.46721e-22	-0.405254	0.999	0.999	5.37015e-18	CCR7+ memory	MTRNR2L12
NR3C1.2	2.86959e-17	-0.422897	0.559	0.541	1.0503e-12	CCR7+ memory	NR3C1
NEAT1.1	1.76919e-13	-0.444775	0.607	0.59	6.47542e-09	CCR7+ memory	NEAT1
DUSP2.2	6.24698e-05	-0.411859	0.657	0.616	1	CCR7+ memory	DUSP2
CCL5	0	2.06106	0.76	0.127	0	IL7R+CCL5+ memory	CCL5
GZMK	0	1.56004	0.475	0.068	0	IL7R+CCL5+ memory	GZMK
GZMA	0	1.35389	0.655	0.136	0	IL7R+CCL5+ memory	GZMA
ANXA1.3	0	1.34866	0.947	0.615	0	IL7R+CCL5+ memory	ANXA1
LYAR	0	1.05088	0.527	0.147	0	IL7R+CCL5+ memory	LYAR
ZFP36.3	0	0.991789	0.961	0.877	0	IL7R+CCL5+ memory	ZFP36
VIM.1	0	0.770166	0.993	0.951	0	IL7R+CCL5+ memory	VIM
S100A10.2	0	0.751061	0.967	0.82	0	IL7R+CCL5+ memory	S100A10
ZFP36L2.2	0	0.748689	0.992	0.967	0	IL7R+CCL5+ memory	ZFP36L2
IL7R.2	0	0.724264	0.959	0.84	0	IL7R+CCL5+ memory	IL7R
CXCR3	0	0.709676	0.514	0.206	0	IL7R+CCL5+ memory	CXCR3
CST7	0	0.688333	0.604	0.25	0	IL7R+CCL5+ memory	CST7
S100A11.1	0	0.681544	0.856	0.589	0	IL7R+CCL5+ memory	S100A11
TNFAIP3.2	0	0.665794	0.914	0.768	0	IL7R+CCL5+ memory	TNFAIP3
S100A4.2	0	0.63796	0.988	0.817	0	IL7R+CCL5+ memory	S100A4
CD99.1	0	0.586381	0.94	0.73	0	IL7R+CCL5+ memory	CD99
STOM	0	0.558183	0.47	0.202	0	IL7R+CCL5+ memory	STOM
SH3BGRL3.1	0	0.47392	0.996	0.933	0	IL7R+CCL5+ memory	SH3BGRL3
SELL.1	0	-1.02792	0.368	0.658	0	IL7R+CCL5+ memory	SELL
LMNA.2	3.70827e-305	0.925529	0.641	0.365	1.35726e-300	IL7R+CCL5+ memory	LMNA
S100A6.1	2.98527e-297	0.510074	0.98	0.9	1.09264e-292	IL7R+CCL5+ memory	S100A6
AHNAK.1	1.50873e-295	0.540952	0.867	0.633	5.52209e-291	IL7R+CCL5+ memory	AHNAK
CXCR4.2	2.1886e-283	0.659934	0.947	0.876	8.01049e-279	IL7R+CCL5+ memory	CXCR4
KLF6.2	4.1183e-278	0.647745	0.964	0.851	1.50734e-273	IL7R+CCL5+ memory	KLF6
CRIP1.2	3.00909e-270	0.662997	0.977	0.874	1.10136e-265	IL7R+CCL5+ memory	CRIP1
LGALS1.1	4.58033e-265	0.505743	0.553	0.287	1.67645e-260	IL7R+CCL5+ memory	LGALS1
PHLDA1	9.54015e-261	0.773589	0.506	0.258	3.49179e-256	IL7R+CCL5+ memory	PHLDA1
CDKN1A	1.02859e-260	0.782705	0.419	0.196	3.76473e-256	IL7R+CCL5+ memory	CDKN1A
LEF1.1	9.7953e-259	-0.79838	0.359	0.601	3.58518e-254	IL7R+CCL5+ memory	LEF1
FOS.2	5.92393e-258	0.560937	0.987	0.97	2.16822e-253	IL7R+CCL5+ memory	FOS
FTH1.3	1.05891e-239	0.637769	0.998	0.978	3.87573e-235	IL7R+CCL5+ memory	FTH1
TIMP1.1	1.70885e-235	0.424616	0.657	0.417	6.25457e-231	IL7R+CCL5+ memory	TIMP1
DNAJB1.2	2.15176e-230	0.723969	0.895	0.804	7.87567e-226	IL7R+CCL5+ memory	DNAJB1
EMP3.1	3.27194e-228	0.453621	0.937	0.81	1.19756e-223	IL7R+CCL5+ memory	EMP3
IL6ST	1.7169e-224	-0.779584	0.183	0.429	6.28402e-220	IL7R+CCL5+ memory	IL6ST
MYADM.2	7.02884e-216	0.671886	0.628	0.414	2.57263e-211	IL7R+CCL5+ memory	MYADM
CLIC1.1	2.28502e-213	0.415988	0.876	0.682	8.36342e-209	IL7R+CCL5+ memory	CLIC1
RGCC.2	1.26531e-206	0.82905	0.77	0.601	4.63118e-202	IL7R+CCL5+ memory	RGCC
ANXA2.1	3.84701e-206	0.443393	0.587	0.345	1.40804e-201	IL7R+CCL5+ memory	ANXA2
SAMSN1.1	2.09911e-205	0.519896	0.511	0.295	7.68296e-201	IL7R+CCL5+ memory	SAMSN1
CTSW	1.30838e-202	0.492276	0.466	0.261	4.7888e-198	IL7R+CCL5+ memory	CTSW
FOSB.2	1.59027e-202	0.759833	0.79	0.637	5.82056e-198	IL7R+CCL5+ memory	FOSB
CCR7.1	2.53477e-202	-0.716365	0.422	0.629	9.2775e-198	IL7R+CCL5+ memory	CCR7
TUBB4B.2	6.76325e-195	0.643662	0.651	0.447	2.47542e-190	IL7R+CCL5+ memory	TUBB4B
GADD45B.1	3.37217e-193	0.733783	0.749	0.577	1.23425e-188	IL7R+CCL5+ memory	GADD45B
HCST	5.15335e-192	0.438999	0.915	0.796	1.88618e-187	IL7R+CCL5+ memory	HCST
CSRNP1.3	2.74071e-183	0.531353	0.637	0.423	1.00313e-178	IL7R+CCL5+ memory	CSRNP1
PTGER4.2	3.46998e-183	0.536988	0.702	0.511	1.27005e-178	IL7R+CCL5+ memory	PTGER4
NFKBIA.2	2.62125e-179	0.595275	0.932	0.867	9.59403e-175	IL7R+CCL5+ memory	NFKBIA
NR4A2.2	1.71841e-172	0.583263	0.758	0.58	6.28954e-168	IL7R+CCL5+ memory	NR4A2
DUSP2.3	2.06179e-165	0.553346	0.775	0.603	7.54635e-161	IL7R+CCL5+ memory	DUSP2
GLIPR2	1.69591e-158	0.418542	0.42	0.242	6.2072e-154	IL7R+CCL5+ memory	GLIPR2
EZR.2	1.73395e-157	0.527557	0.813	0.666	6.34642e-153	IL7R+CCL5+ memory	EZR
PPP1R15A.2	2.33206e-148	0.472501	0.86	0.734	8.53556e-144	IL7R+CCL5+ memory	PPP1R15A
CKLF.1	1.15304e-141	0.434992	0.639	0.458	4.22025e-137	IL7R+CCL5+ memory	CKLF
CD69.3	4.96156e-141	0.618322	0.943	0.873	1.81598e-136	IL7R+CCL5+ memory	CD69
TENT5C.2	4.19387e-135	0.440016	0.608	0.429	1.535e-130	IL7R+CCL5+ memory	TENT5C
DNAJA1.2	1.22033e-125	0.554694	0.7	0.554	4.46654e-121	IL7R+CCL5+ memory	DNAJA1
JUN.1	1.56665e-120	0.563289	0.953	0.91	5.73409e-116	IL7R+CCL5+ memory	JUN
GPR183.3	1.29365e-118	0.596944	0.642	0.508	4.7349e-114	IL7R+CCL5+ memory	GPR183
CREM.2	2.41121e-116	0.433112	0.561	0.388	8.82528e-112	IL7R+CCL5+ memory	CREM
MAL.1	4.44189e-115	-0.497376	0.434	0.586	1.62578e-110	IL7R+CCL5+ memory	MAL
GATA3.1	7.52022e-115	0.459191	0.526	0.375	2.75248e-110	IL7R+CCL5+ memory	GATA3
AC243960.1.1	8.60401e-110	-0.441241	0.262	0.434	3.14915e-105	IL7R+CCL5+ memory	AC243960.1
ID2	3.62792e-108	0.413406	0.452	0.298	1.32786e-103	IL7R+CCL5+ memory	ID2
IER2.1	1.51711e-107	0.452567	0.872	0.782	5.55279e-103	IL7R+CCL5+ memory	IER2
TCF7.1	8.62107e-106	-0.561566	0.518	0.624	3.1554e-101	IL7R+CCL5+ memory	TCF7
KLRB1	5.87805e-101	0.48573	0.417	0.264	2.15143e-96	IL7R+CCL5+ memory	KLRB1
SERTAD1	8.86119e-97	0.446644	0.45	0.31	3.24328e-92	IL7R+CCL5+ memory	SERTAD1
HSP90AA1.2	2.12745e-92	0.403072	0.938	0.877	7.78667e-88	IL7R+CCL5+ memory	HSP90AA1
TUBA4A.1	1.5643e-87	0.417333	0.619	0.483	5.72549e-83	IL7R+CCL5+ memory	TUBA4A
PIK3IP1.1	2.99059e-87	-0.440998	0.471	0.603	1.09459e-82	IL7R+CCL5+ memory	PIK3IP1
PNISR	9.42492e-84	-0.421342	0.507	0.638	3.44961e-79	IL7R+CCL5+ memory	PNISR
LINC00861.1	3.96016e-77	-0.435112	0.305	0.44	1.44946e-72	IL7R+CCL5+ memory	LINC00861
CD7.1	1.76469e-73	-0.581268	0.673	0.765	6.45894e-69	IL7R+CCL5+ memory	CD7
PRKCQ-AS1.1	3.08777e-67	-0.500408	0.388	0.499	1.13015e-62	IL7R+CCL5+ memory	PRKCQ-AS1
STAT3.1	4.09667e-58	-0.436409	0.581	0.673	1.49942e-53	IL7R+CCL5+ memory	STAT3
MALAT1.1	1.43892e-54	-0.446476	1	1	5.26659e-50	IL7R+CCL5+ memory	MALAT1
SOCS3.2	3.58232e-52	-0.414625	0.594	0.662	1.31116e-47	IL7R+CCL5+ memory	SOCS3
CCL5.1	0	2.47859	0.822	0.193	0	GZMA+CCL5+ memory	CCL5
LGALS1.2	0	2.3425	0.912	0.308	0	GZMA+CCL5+ memory	LGALS1
GZMA.1	0	2.26741	0.859	0.187	0	GZMA+CCL5+ memory	GZMA
HLA-DRB5	0	2.20313	0.803	0.147	0	GZMA+CCL5+ memory	HLA-DRB5
HLA-DRB1	0	2.06392	0.851	0.176	0	GZMA+CCL5+ memory	HLA-DRB1
HLA-DRA	0	1.85953	0.708	0.155	0	GZMA+CCL5+ memory	HLA-DRA
HLA-DPA1	0	1.71449	0.888	0.274	0	GZMA+CCL5+ memory	HLA-DPA1
S100A4.3	0	1.67181	0.999	0.835	0	GZMA+CCL5+ memory	S100A4
HOPX	0	1.6029	0.643	0.112	0	GZMA+CCL5+ memory	HOPX
LGALS3	0	1.50478	0.752	0.191	0	GZMA+CCL5+ memory	LGALS3
SH3BGRL3.2	0	1.45614	1	0.94	0	GZMA+CCL5+ memory	SH3BGRL3
CLU	0	1.4365	0.572	0.073	0	GZMA+CCL5+ memory	CLU
HLA-DQB1	0	1.29869	0.644	0.14	0	GZMA+CCL5+ memory	HLA-DQB1
HLA-DPB1	1.34629e-299	1.39132	0.814	0.26	4.92755e-295	GZMA+CCL5+ memory	HLA-DPB1
S100A6.2	1.68334e-275	1.53213	0.997	0.908	6.16119e-271	GZMA+CCL5+ memory	S100A6
S100A10.3	5.50464e-270	1.57494	0.999	0.835	2.01475e-265	GZMA+CCL5+ memory	S100A10
ALOX5AP.1	2.04017e-259	1.52126	0.945	0.499	7.46723e-255	GZMA+CCL5+ memory	ALOX5AP
IFNG	2.93436e-259	1.75733	0.415	0.071	1.07401e-254	GZMA+CCL5+ memory	IFNG
CD74.3	4.1658e-255	1.70894	0.986	0.866	1.52473e-250	GZMA+CCL5+ memory	CD74
ANXA2.2	3.43695e-236	1.28603	0.872	0.365	1.25796e-231	GZMA+CCL5+ memory	ANXA2
B2M.1	5.68454e-236	0.603797	1	0.998	2.0806e-231	GZMA+CCL5+ memory	B2M
C12orf75	1.67824e-220	1.02439	0.618	0.178	6.14254e-216	GZMA+CCL5+ memory	C12orf75
CD52	5.21799e-218	1.13932	0.997	0.935	1.90984e-213	GZMA+CCL5+ memory	CD52
CXCR3.1	3.92694e-213	1.11736	0.713	0.235	1.4373e-208	GZMA+CCL5+ memory	CXCR3
CAPG	5.84026e-213	1.21781	0.603	0.179	2.13759e-208	GZMA+CCL5+ memory	CAPG
CD99.2	1.48362e-206	1.10139	0.993	0.752	5.43019e-202	GZMA+CCL5+ memory	CD99
S100A11.2	7.6127e-206	1.33966	0.964	0.615	2.78633e-201	GZMA+CCL5+ memory	S100A11
PFN1.1	1.65232e-204	0.880455	1	0.959	6.04764e-200	GZMA+CCL5+ memory	PFN1
COTL1.1	5.92646e-203	1.22652	0.972	0.74	2.16914e-198	GZMA+CCL5+ memory	COTL1
CLIC1.2	4.90191e-201	1.16287	0.979	0.7	1.79415e-196	GZMA+CCL5+ memory	CLIC1
SEPTIN11	4.71947e-199	0.794748	0.463	0.108	1.72737e-194	GZMA+CCL5+ memory	SEPTIN11
IL32.1	1.25787e-197	1.1476	0.994	0.915	4.60393e-193	GZMA+CCL5+ memory	IL32
ACTN4	1.86908e-197	0.983455	0.724	0.255	6.84102e-193	GZMA+CCL5+ memory	ACTN4
ANXA1.4	1.6238e-190	1.29749	0.986	0.65	5.94328e-186	GZMA+CCL5+ memory	ANXA1
TXN.1	2.68589e-188	1.30078	0.865	0.448	9.83063e-184	GZMA+CCL5+ memory	TXN
RPS8.1	2.58415e-184	-0.838544	1	0.978	9.45826e-180	GZMA+CCL5+ memory	RPS8
RPS13.1	5.21681e-182	-0.907454	0.999	0.969	1.9094e-177	GZMA+CCL5+ memory	RPS13
RPL32.1	7.26646e-182	-0.788799	1	0.976	2.6596e-177	GZMA+CCL5+ memory	RPL32
GAPDH.2	1.40077e-181	1.147	1	0.949	5.12696e-177	GZMA+CCL5+ memory	GAPDH
CRIP1.3	1.20624e-177	1.27804	1	0.885	4.41497e-173	GZMA+CCL5+ memory	CRIP1
CST7.1	2.07398e-172	0.983303	0.753	0.285	7.59099e-168	GZMA+CCL5+ memory	CST7
ACTB.1	5.30538e-172	0.929393	1	0.991	1.94182e-167	GZMA+CCL5+ memory	ACTB
RPL34.1	2.04038e-169	-0.67947	1	0.975	7.46799e-165	GZMA+CCL5+ memory	RPL34
MYL6.1	4.88277e-169	0.91516	0.994	0.91	1.78714e-164	GZMA+CCL5+ memory	MYL6
RPS12.1	1.34631e-164	-0.820944	0.999	0.983	4.92762e-160	GZMA+CCL5+ memory	RPS12
RPS3A.1	4.82492e-163	-0.818519	1	0.975	1.76597e-158	GZMA+CCL5+ memory	RPS3A
ITGB2.1	2.22485e-162	0.92715	0.975	0.758	8.14316e-158	GZMA+CCL5+ memory	ITGB2
GLUL	1.23703e-160	1.01643	0.491	0.144	4.52765e-156	GZMA+CCL5+ memory	GLUL
RPS28.1	3.93502e-160	-0.603578	1	0.978	1.44026e-155	GZMA+CCL5+ memory	RPS28
RPL30.1	1.12478e-157	-0.651507	1	0.979	4.1168e-153	GZMA+CCL5+ memory	RPL30
SELL.2	1.2786e-156	-1.88614	0.109	0.633	4.6798e-152	GZMA+CCL5+ memory	SELL
RPL39.1	1.42032e-156	-0.651877	0.999	0.972	5.19853e-152	GZMA+CCL5+ memory	RPL39
LINC00892	4.32029e-155	0.812559	0.412	0.104	1.58127e-150	GZMA+CCL5+ memory	LINC00892
RPL13.1	5.83545e-154	-0.653399	1	0.984	2.13583e-149	GZMA+CCL5+ memory	RPL13
HLA-C	1.30381e-153	0.630291	1	0.99	4.77206e-149	GZMA+CCL5+ memory	HLA-C
RPS23.1	5.91146e-152	-0.658551	1	0.973	2.16365e-147	GZMA+CCL5+ memory	RPS23
RPS14.1	8.48837e-152	-0.672139	1	0.971	3.10683e-147	GZMA+CCL5+ memory	RPS14
ANXA5.1	1.62468e-151	1.01898	0.803	0.404	5.9465e-147	GZMA+CCL5+ memory	ANXA5
CYTOR	2.98562e-149	0.804595	0.633	0.219	1.09277e-144	GZMA+CCL5+ memory	CYTOR
GLIPR2.1	6.51914e-148	0.880853	0.646	0.256	2.38607e-143	GZMA+CCL5+ memory	GLIPR2
EMP3.2	4.51919e-145	0.924287	0.981	0.823	1.65407e-140	GZMA+CCL5+ memory	EMP3
CFL1.1	1.96124e-143	0.745621	0.999	0.949	7.17834e-139	GZMA+CCL5+ memory	CFL1
EEF1B2.1	1.89911e-142	-0.951187	0.975	0.946	6.95092e-138	GZMA+CCL5+ memory	EEF1B2
RPL5.1	6.97795e-139	-0.804136	0.989	0.964	2.554e-134	GZMA+CCL5+ memory	RPL5
ARPC2.1	8.28685e-138	0.797612	0.982	0.851	3.03307e-133	GZMA+CCL5+ memory	ARPC2
RPS21.1	5.89611e-136	-0.560631	0.999	0.979	2.15804e-131	GZMA+CCL5+ memory	RPS21
VIM.2	1.65673e-135	0.973226	0.999	0.955	6.06379e-131	GZMA+CCL5+ memory	VIM
APOBEC3G	1.83952e-135	0.878848	0.557	0.201	6.73284e-131	GZMA+CCL5+ memory	APOBEC3G
RPL19.1	3.09746e-135	-0.572954	0.999	0.977	1.1337e-130	GZMA+CCL5+ memory	RPL19
RPL9.1	2.88635e-134	-0.682865	0.999	0.963	1.05643e-129	GZMA+CCL5+ memory	RPL9
RPS5.1	3.22311e-134	-0.747675	0.996	0.957	1.17969e-129	GZMA+CCL5+ memory	RPS5
RBPJ	6.66921e-134	0.94698	0.666	0.285	2.441e-129	GZMA+CCL5+ memory	RBPJ
DUSP4	3.65141e-133	0.961782	0.636	0.233	1.33645e-128	GZMA+CCL5+ memory	DUSP4
NIBAN1	4.4558e-133	0.746632	0.603	0.219	1.63087e-128	GZMA+CCL5+ memory	NIBAN1
RPS6.1	5.88594e-133	-0.696349	1	0.973	2.15431e-128	GZMA+CCL5+ memory	RPS6
RPL12.1	6.4554e-133	-0.577962	1	0.975	2.36274e-128	GZMA+CCL5+ memory	RPL12
RPS3.1	1.14475e-132	-0.580086	1	0.976	4.18988e-128	GZMA+CCL5+ memory	RPS3
RPL22.1	2.18293e-132	-0.692912	0.993	0.956	7.98975e-128	GZMA+CCL5+ memory	RPL22
MYL12A	1.03412e-130	0.689029	0.996	0.921	3.78498e-126	GZMA+CCL5+ memory	MYL12A
RPL35A.1	1.26362e-130	-0.564358	0.999	0.966	4.62499e-126	GZMA+CCL5+ memory	RPL35A
YWHAQ.1	1.3429e-130	0.944731	0.837	0.494	4.91516e-126	GZMA+CCL5+ memory	YWHAQ
RPL18.1	2.78748e-130	-0.583301	0.999	0.971	1.02024e-125	GZMA+CCL5+ memory	RPL18
RPL11.1	3.88872e-130	-0.545987	0.999	0.981	1.42331e-125	GZMA+CCL5+ memory	RPL11
RPS15A.1	4.8642e-130	-0.509737	0.999	0.979	1.78034e-125	GZMA+CCL5+ memory	RPS15A
EEF1A1.1	2.71265e-129	-0.541944	1	0.993	9.92857e-125	GZMA+CCL5+ memory	EEF1A1
RPL36.1	9.81655e-129	-0.575104	1	0.967	3.59295e-124	GZMA+CCL5+ memory	RPL36
HLA-A.1	1.0472e-128	0.556962	1	0.993	3.83284e-124	GZMA+CCL5+ memory	HLA-A
ITGB1.1	2.86036e-127	0.898083	0.894	0.524	1.04692e-122	GZMA+CCL5+ memory	ITGB1
TIMP1.2	5.80201e-126	0.960529	0.804	0.439	2.12359e-121	GZMA+CCL5+ memory	TIMP1
STOM.1	6.46592e-126	0.773314	0.599	0.228	2.36659e-121	GZMA+CCL5+ memory	STOM
RPL37.1	2.5578e-125	-0.544497	0.997	0.971	9.36181e-121	GZMA+CCL5+ memory	RPL37
CYBA.1	2.04746e-124	0.759072	0.99	0.866	7.49391e-120	GZMA+CCL5+ memory	CYBA
CCR7.2	1.62827e-123	-1.52712	0.171	0.612	5.95962e-119	GZMA+CCL5+ memory	CCR7
EEF1G.1	7.6991e-123	-0.831664	0.95	0.933	2.81795e-118	GZMA+CCL5+ memory	EEF1G
RPS27A.1	1.34915e-121	-0.479739	1	0.978	4.93804e-117	GZMA+CCL5+ memory	RPS27A
TAGLN2.2	1.80758e-121	0.899556	0.972	0.828	6.61592e-117	GZMA+CCL5+ memory	TAGLN2
MYL12B	3.47187e-121	0.727189	0.981	0.819	1.27074e-116	GZMA+CCL5+ memory	MYL12B
LSP1	2.36709e-120	0.773151	0.97	0.819	8.66378e-116	GZMA+CCL5+ memory	LSP1
TMSB4X	4.83395e-119	0.585709	1	0.981	1.76927e-114	GZMA+CCL5+ memory	TMSB4X
RPL29.1	1.30763e-118	-0.533539	0.997	0.969	4.78606e-114	GZMA+CCL5+ memory	RPL29
RPL3.1	4.14249e-118	-0.642091	0.997	0.972	1.51619e-113	GZMA+CCL5+ memory	RPL3
AHNAK.2	8.81382e-118	0.930226	0.934	0.657	3.22595e-113	GZMA+CCL5+ memory	AHNAK
RPL10.1	1.65837e-116	-0.484383	1	0.992	6.06981e-112	GZMA+CCL5+ memory	RPL10
GLIPR1	3.67309e-116	0.840915	0.661	0.295	1.34439e-111	GZMA+CCL5+ memory	GLIPR1
RPS25.1	1.43602e-115	-0.565812	1	0.97	5.25597e-111	GZMA+CCL5+ memory	RPS25
CKLF.2	7.00843e-115	0.984261	0.808	0.474	2.56516e-110	GZMA+CCL5+ memory	CKLF
TCF7.2	6.54977e-111	-1.36595	0.222	0.619	2.39728e-106	GZMA+CCL5+ memory	TCF7
LCP1.1	1.04885e-110	0.85648	0.91	0.692	3.83888e-106	GZMA+CCL5+ memory	LCP1
IFITM2.1	7.41981e-109	0.793199	0.983	0.832	2.71572e-104	GZMA+CCL5+ memory	IFITM2
ADAM8	1.49253e-108	0.705493	0.579	0.237	5.4628e-104	GZMA+CCL5+ memory	ADAM8
GYG1	3.56393e-108	0.681522	0.4	0.129	1.30443e-103	GZMA+CCL5+ memory	GYG1
RPLP2.1	9.23965e-107	-0.528388	0.997	0.968	3.3818e-102	GZMA+CCL5+ memory	RPLP2
HLA-B.1	1.99739e-106	0.468926	1	0.997	7.31064e-102	GZMA+CCL5+ memory	HLA-B
RPL8.1	3.18913e-106	-0.519255	1	0.97	1.16725e-101	GZMA+CCL5+ memory	RPL8
ARPC3	5.52813e-105	0.657106	0.979	0.82	2.02335e-100	GZMA+CCL5+ memory	ARPC3
CAPZB	5.98416e-104	0.70581	0.949	0.761	2.19026e-99	GZMA+CCL5+ memory	CAPZB
JPT1.1	9.45991e-104	0.742161	0.687	0.334	3.46242e-99	GZMA+CCL5+ memory	JPT1
RPS27.1	2.37752e-103	-0.426835	1	0.986	8.70198e-99	GZMA+CCL5+ memory	RPS27
PHLDA1.1	3.24819e-103	1.00865	0.641	0.282	1.18887e-98	GZMA+CCL5+ memory	PHLDA1
RPS15.1	5.68652e-103	-0.411058	0.999	0.973	2.08132e-98	GZMA+CCL5+ memory	RPS15
BHLHE40	8.78165e-102	0.79189	0.574	0.237	3.21417e-97	GZMA+CCL5+ memory	BHLHE40
RPL14.1	1.12036e-101	-0.497557	1	0.974	4.10064e-97	GZMA+CCL5+ memory	RPL14
RPS4X.1	1.95577e-101	-0.487061	1	0.975	7.1583e-97	GZMA+CCL5+ memory	RPS4X
MYO1F	4.83477e-101	0.587156	0.495	0.185	1.76957e-96	GZMA+CCL5+ memory	MYO1F
RHOA	7.37733e-101	0.620125	0.977	0.85	2.70018e-96	GZMA+CCL5+ memory	RHOA
LDHA.2	4.35699e-100	0.775855	0.949	0.768	1.5947e-95	GZMA+CCL5+ memory	LDHA
TPM4	1.86792e-99	0.85745	0.652	0.312	6.83676e-95	GZMA+CCL5+ memory	TPM4
ATP5F1E	2.92218e-99	0.532815	0.993	0.94	1.06955e-94	GZMA+CCL5+ memory	ATP5F1E
CTSC.1	3.78654e-98	0.80826	0.69	0.355	1.38591e-93	GZMA+CCL5+ memory	CTSC
ANXA6	1.19459e-96	0.727955	0.888	0.645	4.37232e-92	GZMA+CCL5+ memory	ANXA6
CD63	6.09156e-95	0.723031	0.554	0.237	2.22957e-90	GZMA+CCL5+ memory	CD63
PLP2.1	3.6927e-94	0.760398	0.894	0.623	1.35157e-89	GZMA+CCL5+ memory	PLP2
RPS18.1	1.45416e-93	-0.543892	0.999	0.974	5.32236e-89	GZMA+CCL5+ memory	RPS18
MAL.2	1.12859e-92	-1.07212	0.182	0.575	4.13075e-88	GZMA+CCL5+ memory	MAL
ATP2B4	2.53995e-91	0.568714	0.559	0.234	9.29649e-87	GZMA+CCL5+ memory	ATP2B4
FCMR	3.57076e-91	-1.07414	0.24	0.602	1.30693e-86	GZMA+CCL5+ memory	FCMR
EMB.1	2.45522e-90	0.706955	0.732	0.413	8.98634e-86	GZMA+CCL5+ memory	EMB
RPL7A.1	5.70503e-90	-0.407154	0.997	0.973	2.0881e-85	GZMA+CCL5+ memory	RPL7A
PPIB.1	5.82609e-90	0.656316	0.968	0.809	2.13241e-85	GZMA+CCL5+ memory	PPIB
CORO1A	7.72953e-90	0.592925	0.992	0.916	2.82909e-85	GZMA+CCL5+ memory	CORO1A
CAP1	8.43945e-90	0.732642	0.862	0.621	3.08892e-85	GZMA+CCL5+ memory	CAP1
CD27	5.24723e-89	-0.940673	0.222	0.623	1.92054e-84	GZMA+CCL5+ memory	CD27
C4orf48.1	2.28145e-88	0.678369	0.699	0.361	8.35033e-84	GZMA+CCL5+ memory	C4orf48
PSME1	3.5326e-88	0.600259	0.964	0.85	1.29297e-83	GZMA+CCL5+ memory	PSME1
ZYX	8.75844e-88	0.785116	0.818	0.542	3.20568e-83	GZMA+CCL5+ memory	ZYX
YWHAB.1	1.19302e-87	0.607692	0.975	0.858	4.36656e-83	GZMA+CCL5+ memory	YWHAB
FLNA.1	8.82549e-87	0.795536	0.79	0.505	3.23022e-82	GZMA+CCL5+ memory	FLNA
RPL24.1	1.32278e-86	-0.448663	0.996	0.961	4.84151e-82	GZMA+CCL5+ memory	RPL24
REEP5.1	9.46467e-86	0.66693	0.673	0.362	3.46416e-81	GZMA+CCL5+ memory	REEP5
PABPC1.1	1.64668e-85	-0.58604	0.977	0.971	6.027e-81	GZMA+CCL5+ memory	PABPC1
RPL10A.1	4.5978e-85	-0.552764	0.988	0.956	1.68284e-80	GZMA+CCL5+ memory	RPL10A
RPL6	4.71013e-85	-0.403947	1	0.971	1.72395e-80	GZMA+CCL5+ memory	RPL6
RPL38.1	6.8781e-85	-0.573845	0.981	0.951	2.51745e-80	GZMA+CCL5+ memory	RPL38
TPM3.1	2.54772e-84	0.591309	0.959	0.838	9.32492e-80	GZMA+CCL5+ memory	TPM3
IL2RG.1	3.43707e-84	0.588635	0.972	0.864	1.258e-79	GZMA+CCL5+ memory	IL2RG
CTSD.2	7.37876e-84	0.705576	0.76	0.455	2.7007e-79	GZMA+CCL5+ memory	CTSD
CD2.1	2.19435e-83	0.682367	0.938	0.758	8.03155e-79	GZMA+CCL5+ memory	CD2
PPP1CA.1	5.87567e-82	0.63898	0.87	0.628	2.15055e-77	GZMA+CCL5+ memory	PPP1CA
RPL18A.1	8.04878e-82	-0.418918	1	0.974	2.94594e-77	GZMA+CCL5+ memory	RPL18A
IDH2	9.29838e-82	0.669907	0.599	0.296	3.4033e-77	GZMA+CCL5+ memory	IDH2
HMGB1	1.18754e-81	0.584318	0.971	0.882	4.3465e-77	GZMA+CCL5+ memory	HMGB1
HCST.1	1.18894e-81	0.682525	0.956	0.807	4.35163e-77	GZMA+CCL5+ memory	HCST
CALM1.1	1.57971e-81	0.49462	0.996	0.953	5.78191e-77	GZMA+CCL5+ memory	CALM1
TYMP	1.00739e-80	0.524253	0.501	0.205	3.68714e-76	GZMA+CCL5+ memory	TYMP
LY6E	1.19416e-80	0.698183	0.897	0.683	4.37074e-76	GZMA+CCL5+ memory	LY6E
DIAPH1	2.07305e-80	0.554464	0.604	0.289	7.58757e-76	GZMA+CCL5+ memory	DIAPH1
TPI1.1	3.14739e-80	0.747491	0.912	0.679	1.15198e-75	GZMA+CCL5+ memory	TPI1
MSN.1	3.60198e-80	0.683736	0.836	0.58	1.31836e-75	GZMA+CCL5+ memory	MSN
SLC9A3R1.1	1.19926e-79	0.711022	0.81	0.547	4.38943e-75	GZMA+CCL5+ memory	SLC9A3R1
PGK1.1	3.36982e-77	0.839994	0.939	0.767	1.23339e-72	GZMA+CCL5+ memory	PGK1
TSPO	1.38702e-76	0.622109	0.859	0.613	5.07663e-72	GZMA+CCL5+ memory	TSPO
UBC.2	2.34241e-76	0.446154	1	0.976	8.57347e-72	GZMA+CCL5+ memory	UBC
ARPC1B.1	5.30134e-76	0.571782	0.957	0.813	1.94034e-71	GZMA+CCL5+ memory	ARPC1B
PLIN2	8.09182e-75	0.841875	0.491	0.226	2.96169e-70	GZMA+CCL5+ memory	PLIN2
TPST2	1.18859e-74	0.519144	0.463	0.191	4.35034e-70	GZMA+CCL5+ memory	TPST2
RABAC1	1.56317e-74	0.661293	0.796	0.534	5.72138e-70	GZMA+CCL5+ memory	RABAC1
CCDC167	1.9538e-74	0.591093	0.51	0.228	7.15112e-70	GZMA+CCL5+ memory	CCDC167
CD82.1	4.17065e-74	0.58305	0.732	0.409	1.5265e-69	GZMA+CCL5+ memory	CD82
CAPN2.1	1.56324e-70	0.62362	0.734	0.444	5.72163e-66	GZMA+CCL5+ memory	CAPN2
ACTG1.1	1.7169e-70	0.645731	0.993	0.957	6.28401e-66	GZMA+CCL5+ memory	ACTG1
CTSB.1	5.30957e-70	0.596999	0.668	0.372	1.94336e-65	GZMA+CCL5+ memory	CTSB
NPDC1	9.38482e-69	0.614444	0.448	0.194	3.43494e-64	GZMA+CCL5+ memory	NPDC1
MYADM.3	2.03107e-67	0.693252	0.734	0.434	7.43391e-63	GZMA+CCL5+ memory	MYADM
RPL7.1	6.34542e-67	-0.590445	0.928	0.92	2.32249e-62	GZMA+CCL5+ memory	RPL7
PSME2	4.31148e-66	0.62673	0.868	0.653	1.57804e-61	GZMA+CCL5+ memory	PSME2
HSPA1A	6.03586e-66	1.16501	0.44	0.189	2.20919e-61	GZMA+CCL5+ memory	HSPA1A
RPS2	3.83749e-65	-0.424154	0.999	0.972	1.40456e-60	GZMA+CCL5+ memory	RPS2
SERF2	9.67144e-65	0.405965	0.997	0.94	3.53984e-60	GZMA+CCL5+ memory	SERF2
SSBP4	1.01217e-64	0.529389	0.487	0.231	3.70466e-60	GZMA+CCL5+ memory	SSBP4
PYCARD	1.50515e-64	0.549134	0.47	0.217	5.50899e-60	GZMA+CCL5+ memory	PYCARD
TBCB.1	2.49911e-64	0.594632	0.752	0.48	9.14698e-60	GZMA+CCL5+ memory	TBCB
TMEM173.1	2.50688e-64	0.595738	0.679	0.404	9.17542e-60	GZMA+CCL5+ memory	TMEM173
PSMB9	3.91308e-64	0.593375	0.855	0.648	1.43223e-59	GZMA+CCL5+ memory	PSMB9
RPS9.1	4.00924e-64	-0.401528	0.993	0.961	1.46742e-59	GZMA+CCL5+ memory	RPS9
TUBA4A.2	1.24332e-63	0.646685	0.76	0.494	4.55066e-59	GZMA+CCL5+ memory	TUBA4A
RPL17	1.4189e-63	-0.410598	0.997	0.963	5.19331e-59	GZMA+CCL5+ memory	RPL17
GUK1.1	2.81399e-63	0.572903	0.87	0.67	1.02995e-58	GZMA+CCL5+ memory	GUK1
SNHG29.1	1.20558e-62	-0.634954	0.858	0.882	4.41256e-58	GZMA+CCL5+ memory	SNHG29
RPL21.1	1.93425e-62	-0.413652	0.997	0.958	7.07953e-58	GZMA+CCL5+ memory	RPL21
MYO1G.1	3.11242e-62	0.599078	0.63	0.356	1.13918e-57	GZMA+CCL5+ memory	MYO1G
MYH9.1	2.85759e-61	0.623424	0.901	0.718	1.04591e-56	GZMA+CCL5+ memory	MYH9
TGFB1	1.28135e-60	0.595132	0.603	0.331	4.68987e-56	GZMA+CCL5+ memory	TGFB1
SRGN.2	3.70574e-60	0.447865	0.967	0.782	1.35634e-55	GZMA+CCL5+ memory	SRGN
RPL36A	4.54823e-60	-0.447447	0.996	0.957	1.6647e-55	GZMA+CCL5+ memory	RPL36A
DBI.1	4.96291e-60	0.560082	0.753	0.509	1.81647e-55	GZMA+CCL5+ memory	DBI
IQGAP1.1	8.06414e-60	0.511962	0.723	0.442	2.95156e-55	GZMA+CCL5+ memory	IQGAP1
CD53.1	5.20919e-59	0.523163	0.872	0.644	1.90662e-54	GZMA+CCL5+ memory	CD53
TMSB10	1.2037e-58	0.428845	1	0.974	4.40566e-54	GZMA+CCL5+ memory	TMSB10
PGAM1.1	1.26182e-58	0.543398	0.812	0.563	4.61838e-54	GZMA+CCL5+ memory	PGAM1
ENO1	4.8032e-58	0.768159	0.883	0.71	1.75802e-53	GZMA+CCL5+ memory	ENO1
C12orf57.1	8.40489e-58	-0.658071	0.75	0.868	3.07627e-53	GZMA+CCL5+ memory	C12orf57
TNFAIP3.3	1.67907e-57	0.528756	0.938	0.783	6.14557e-53	GZMA+CCL5+ memory	TNFAIP3
ADGRE5.2	4.37303e-57	0.613014	0.777	0.524	1.60057e-52	GZMA+CCL5+ memory	ADGRE5
PSMB3	5.73261e-57	0.515227	0.741	0.474	2.09819e-52	GZMA+CCL5+ memory	PSMB3
ITGB7	6.40111e-57	0.611947	0.643	0.391	2.34287e-52	GZMA+CCL5+ memory	ITGB7
TAP1.1	9.93643e-57	0.544815	0.687	0.428	3.63683e-52	GZMA+CCL5+ memory	TAP1
GAS5.1	1.49532e-56	-0.710518	0.669	0.79	5.47301e-52	GZMA+CCL5+ memory	GAS5
ARRB2	1.8405e-56	0.560834	0.695	0.437	6.73643e-52	GZMA+CCL5+ memory	ARRB2
RPS29	2.63302e-56	-0.424907	0.994	0.957	9.6371e-52	GZMA+CCL5+ memory	RPS29
PRDX1.1	3.36804e-56	0.536991	0.792	0.539	1.23274e-51	GZMA+CCL5+ memory	PRDX1
RPLP0	4.0127e-56	-0.418654	0.999	0.976	1.46869e-51	GZMA+CCL5+ memory	RPLP0
COX6A1	1.0784e-55	0.486889	0.931	0.785	3.94703e-51	GZMA+CCL5+ memory	COX6A1
DOK2	4.3542e-55	0.527439	0.606	0.342	1.59368e-50	GZMA+CCL5+ memory	DOK2
SAMSN1.2	7.01412e-55	0.506499	0.59	0.316	2.56724e-50	GZMA+CCL5+ memory	SAMSN1
TENT5C.3	1.31698e-54	0.576485	0.716	0.446	4.82027e-50	GZMA+CCL5+ memory	TENT5C
YWHAZ.1	1.35241e-54	0.401361	0.986	0.907	4.94994e-50	GZMA+CCL5+ memory	YWHAZ
GNG2.2	6.5144e-54	0.522331	0.687	0.426	2.38433e-49	GZMA+CCL5+ memory	GNG2
CDC42EP3	8.8481e-54	0.455239	0.466	0.223	3.23849e-49	GZMA+CCL5+ memory	CDC42EP3
PPP1R18	1.46571e-53	0.539833	0.708	0.463	5.36465e-49	GZMA+CCL5+ memory	PPP1R18
LRRFIP1.1	1.73804e-53	0.519464	0.85	0.647	6.36139e-49	GZMA+CCL5+ memory	LRRFIP1
PDIA6.1	4.62771e-53	0.487995	0.651	0.392	1.69379e-48	GZMA+CCL5+ memory	PDIA6
EZR.3	6.52853e-53	0.49156	0.891	0.68	2.38951e-48	GZMA+CCL5+ memory	EZR
POMP	1.19614e-52	0.4906	0.676	0.409	4.37798e-48	GZMA+CCL5+ memory	POMP
ID2.1	1.42661e-52	0.514688	0.583	0.312	5.22154e-48	GZMA+CCL5+ memory	ID2
DUSP2.4	4.00626e-52	0.759941	0.807	0.621	1.46633e-47	GZMA+CCL5+ memory	DUSP2
OAZ1.1	7.0886e-52	0.422325	0.983	0.893	2.5945e-47	GZMA+CCL5+ memory	OAZ1
LMNA.3	2.23083e-51	0.734237	0.673	0.394	8.16506e-47	GZMA+CCL5+ memory	LMNA
SUB1	1.07497e-50	0.491043	0.892	0.747	3.93448e-46	GZMA+CCL5+ memory	SUB1
THEMIS	1.96494e-50	0.486419	0.463	0.235	7.19187e-46	GZMA+CCL5+ memory	THEMIS
KLF6.3	2.1061e-50	0.557661	0.966	0.863	7.70853e-46	GZMA+CCL5+ memory	KLF6
RPL4.1	2.79093e-50	-0.4831	0.954	0.94	1.02151e-45	GZMA+CCL5+ memory	RPL4
PSMA7	4.62676e-50	0.491197	0.858	0.66	1.69344e-45	GZMA+CCL5+ memory	PSMA7
ACAA2	4.76317e-50	0.423668	0.401	0.186	1.74337e-45	GZMA+CCL5+ memory	ACAA2
ATP2B1	4.77424e-50	0.488255	0.572	0.319	1.74742e-45	GZMA+CCL5+ memory	ATP2B1
ARPC4	6.15824e-50	0.515069	0.766	0.549	2.25398e-45	GZMA+CCL5+ memory	ARPC4
SEC61B.1	8.90838e-50	0.516326	0.807	0.574	3.26056e-45	GZMA+CCL5+ memory	SEC61B
SIT1	6.10522e-49	0.503686	0.581	0.331	2.23457e-44	GZMA+CCL5+ memory	SIT1
CCDC107	1.01536e-48	0.458224	0.567	0.314	3.71632e-44	GZMA+CCL5+ memory	CCDC107
COPE	1.85333e-48	0.499184	0.759	0.541	6.78337e-44	GZMA+CCL5+ memory	COPE
ATP6V0B	5.65656e-48	0.435666	0.633	0.379	2.07036e-43	GZMA+CCL5+ memory	ATP6V0B
ATP5MD	1.29312e-47	0.492705	0.854	0.658	4.73294e-43	GZMA+CCL5+ memory	ATP5MD
SQOR	2.04828e-47	0.445227	0.419	0.206	7.49691e-43	GZMA+CCL5+ memory	SQOR
MALAT1.2	4.94034e-47	-0.744689	1	1	1.80821e-42	GZMA+CCL5+ memory	MALAT1
PKM.1	5.28296e-47	0.57025	0.894	0.748	1.93362e-42	GZMA+CCL5+ memory	PKM
ELOB	6.92625e-47	0.434604	0.928	0.768	2.53508e-42	GZMA+CCL5+ memory	ELOB
PRKCQ-AS1.2	7.28135e-47	-0.917243	0.257	0.49	2.66505e-42	GZMA+CCL5+ memory	PRKCQ-AS1
NDUFB2	1.10382e-46	0.511106	0.812	0.6	4.04009e-42	GZMA+CCL5+ memory	NDUFB2
CD96	1.1776e-46	0.479784	0.648	0.416	4.31014e-42	GZMA+CCL5+ memory	CD96
DSTN	6.56399e-46	0.517934	0.614	0.379	2.40249e-41	GZMA+CCL5+ memory	DSTN
ATP5F1B	1.58352e-45	0.4381	0.869	0.678	5.79585e-41	GZMA+CCL5+ memory	ATP5F1B
SNHG6	2.31101e-45	-0.596719	0.663	0.775	8.45854e-41	GZMA+CCL5+ memory	SNHG6
RGCC.3	1.04056e-44	0.557098	0.841	0.617	3.80856e-40	GZMA+CCL5+ memory	RGCC
ARHGDIA.1	1.08388e-44	0.463887	0.83	0.628	3.96712e-40	GZMA+CCL5+ memory	ARHGDIA
BSG.1	1.35577e-44	0.452924	0.757	0.523	4.96224e-40	GZMA+CCL5+ memory	BSG
YWHAH	1.72464e-44	0.426267	0.432	0.214	6.31237e-40	GZMA+CCL5+ memory	YWHAH
GBP5	2.15876e-44	0.454711	0.572	0.321	7.90128e-40	GZMA+CCL5+ memory	GBP5
VDAC1.1	2.59298e-44	0.457518	0.618	0.375	9.49055e-40	GZMA+CCL5+ memory	VDAC1
IFI27L2	3.75954e-44	0.438961	0.474	0.252	1.37603e-39	GZMA+CCL5+ memory	IFI27L2
HERPUD1.2	4.02964e-44	0.549186	0.686	0.454	1.47489e-39	GZMA+CCL5+ memory	HERPUD1
GNB2	4.19289e-44	0.469514	0.782	0.564	1.53464e-39	GZMA+CCL5+ memory	GNB2
MT-ND3	6.33091e-44	-0.532667	0.994	0.998	2.31718e-39	GZMA+CCL5+ memory	MT-ND3
COX5A	8.83019e-44	0.472893	0.734	0.506	3.23194e-39	GZMA+CCL5+ memory	COX5A
SH2D2A.1	1.03151e-43	0.445866	0.56	0.318	3.77542e-39	GZMA+CCL5+ memory	SH2D2A
EEF2	2.1586e-43	-0.409084	0.975	0.95	7.90069e-39	GZMA+CCL5+ memory	EEF2
TMX4	3.39137e-43	0.472056	0.561	0.332	1.24127e-38	GZMA+CCL5+ memory	TMX4
AKIRIN2	3.54704e-43	0.501196	0.472	0.26	1.29825e-38	GZMA+CCL5+ memory	AKIRIN2
TLN1	1.12855e-42	0.415091	0.508	0.277	4.1306e-38	GZMA+CCL5+ memory	TLN1
STK17A	1.46323e-42	0.491792	0.811	0.608	5.35556e-38	GZMA+CCL5+ memory	STK17A
PSMA6	1.63562e-42	0.469221	0.659	0.429	5.98655e-38	GZMA+CCL5+ memory	PSMA6
CD6	2.18092e-42	0.509612	0.793	0.633	7.98239e-38	GZMA+CCL5+ memory	CD6
PSMB6	2.74102e-42	0.422983	0.658	0.421	1.00324e-37	GZMA+CCL5+ memory	PSMB6
ARF5	3.45002e-42	0.428248	0.771	0.557	1.26274e-37	GZMA+CCL5+ memory	ARF5
TWF2	4.47408e-42	0.473565	0.593	0.371	1.63756e-37	GZMA+CCL5+ memory	TWF2
ITGA4.1	8.74943e-42	0.441274	0.719	0.491	3.20238e-37	GZMA+CCL5+ memory	ITGA4
TNFSF10	8.99664e-42	0.486503	0.447	0.238	3.29286e-37	GZMA+CCL5+ memory	TNFSF10
P4HB	8.5315e-41	0.476508	0.728	0.508	3.12261e-36	GZMA+CCL5+ memory	P4HB
MGST3	9.27574e-41	0.482866	0.596	0.375	3.39502e-36	GZMA+CCL5+ memory	MGST3
DYNLL1.2	1.50209e-40	0.497544	0.695	0.462	5.49778e-36	GZMA+CCL5+ memory	DYNLL1
BLOC1S1	1.6305e-40	0.448187	0.713	0.492	5.9678e-36	GZMA+CCL5+ memory	BLOC1S1
TMEM50A.1	1.81804e-40	0.463481	0.766	0.547	6.65421e-36	GZMA+CCL5+ memory	TMEM50A
BATF	3.98181e-40	0.447926	0.589	0.346	1.45738e-35	GZMA+CCL5+ memory	BATF
PLAAT4	4.56389e-40	0.496559	0.848	0.701	1.67043e-35	GZMA+CCL5+ memory	PLAAT4
ALDOA	7.31435e-40	0.486908	0.883	0.733	2.67712e-35	GZMA+CCL5+ memory	ALDOA
SSR4	7.76671e-40	0.409067	0.916	0.777	2.84269e-35	GZMA+CCL5+ memory	SSR4
CSTB	1.10531e-39	0.449803	0.767	0.551	4.04556e-35	GZMA+CCL5+ memory	CSTB
LIME1	1.2516e-39	0.493701	0.844	0.695	4.58096e-35	GZMA+CCL5+ memory	LIME1
MFSD10	9.16567e-39	0.413137	0.486	0.273	3.35473e-34	GZMA+CCL5+ memory	MFSD10
PSMB2	1.29426e-38	0.402748	0.503	0.285	4.73713e-34	GZMA+CCL5+ memory	PSMB2
MIF	1.87072e-38	0.511673	0.977	0.896	6.84702e-34	GZMA+CCL5+ memory	MIF
RGS1.1	2.63796e-38	0.524918	0.566	0.323	9.65519e-34	GZMA+CCL5+ memory	RGS1
GSTP1	3.04857e-38	0.481531	0.599	0.388	1.11581e-33	GZMA+CCL5+ memory	GSTP1
WDR1	3.85365e-38	0.431603	0.743	0.543	1.41048e-33	GZMA+CCL5+ memory	WDR1
COX8A	4.64255e-38	0.430435	0.861	0.681	1.69922e-33	GZMA+CCL5+ memory	COX8A
MAP1LC3B	4.96334e-38	0.421793	0.713	0.491	1.81663e-33	GZMA+CCL5+ memory	MAP1LC3B
HIST1H4C	6.23274e-38	-0.64738	0.71	0.806	2.28125e-33	GZMA+CCL5+ memory	HIST1H4C
RPL13A	1.46413e-37	-0.458837	0.953	0.934	5.35886e-33	GZMA+CCL5+ memory	RPL13A
LDHB.1	2.49305e-37	-0.504779	0.91	0.872	9.12482e-33	GZMA+CCL5+ memory	LDHB
ARPC5	2.98245e-37	0.465059	0.759	0.56	1.09161e-32	GZMA+CCL5+ memory	ARPC5
PLEC	3.2645e-37	0.41991	0.49	0.275	1.19484e-32	GZMA+CCL5+ memory	PLEC
OPTN.1	6.9944e-37	0.406308	0.669	0.445	2.56002e-32	GZMA+CCL5+ memory	OPTN
GSTK1	8.65065e-37	0.462517	0.954	0.857	3.16623e-32	GZMA+CCL5+ memory	GSTK1
MT2A.3	1.082e-36	0.520752	0.712	0.506	3.96024e-32	GZMA+CCL5+ memory	MT2A
CD40LG	2.36038e-36	0.50094	0.517	0.309	8.63923e-32	GZMA+CCL5+ memory	CD40LG
PHPT1	4.40428e-36	0.402999	0.476	0.268	1.61201e-31	GZMA+CCL5+ memory	PHPT1
CD5	1.60043e-35	0.498068	0.727	0.536	5.85772e-31	GZMA+CCL5+ memory	CD5
BCL3	1.69646e-35	0.464453	0.41	0.219	6.20921e-31	GZMA+CCL5+ memory	BCL3
ACTR3	2.50392e-35	0.449067	0.8	0.653	9.1646e-31	GZMA+CCL5+ memory	ACTR3
LEF1.2	5.06395e-35	-0.70919	0.394	0.574	1.85346e-30	GZMA+CCL5+ memory	LEF1
PSMA5	6.50896e-35	0.400061	0.572	0.353	2.38235e-30	GZMA+CCL5+ memory	PSMA5
FERMT3	2.58137e-34	0.421537	0.568	0.365	9.44806e-30	GZMA+CCL5+ memory	FERMT3
FOXP1.1	2.84874e-34	-0.671694	0.437	0.609	1.04267e-29	GZMA+CCL5+ memory	FOXP1
PRNP	3.45751e-34	0.422605	0.523	0.314	1.26548e-29	GZMA+CCL5+ memory	PRNP
HSP90AA1.3	5.05781e-34	0.491937	0.967	0.883	1.85121e-29	GZMA+CCL5+ memory	HSP90AA1
PSMB8	5.64899e-34	0.422406	0.756	0.555	2.06759e-29	GZMA+CCL5+ memory	PSMB8
DEK	5.94942e-34	0.40247	0.703	0.499	2.17755e-29	GZMA+CCL5+ memory	DEK
VASP	6.72825e-34	0.407505	0.502	0.3	2.46261e-29	GZMA+CCL5+ memory	VASP
PSTPIP1	8.40201e-34	0.400619	0.514	0.309	3.07522e-29	GZMA+CCL5+ memory	PSTPIP1
ZFAS1	1.61016e-33	-0.473128	0.702	0.792	5.89335e-29	GZMA+CCL5+ memory	ZFAS1
ICAM2	2.44261e-33	-0.548226	0.188	0.404	8.94019e-29	GZMA+CCL5+ memory	ICAM2
NOP53.1	3.60654e-33	-0.446698	0.843	0.864	1.32003e-28	GZMA+CCL5+ memory	NOP53
OSTF1	4.85145e-33	0.427822	0.641	0.436	1.77568e-28	GZMA+CCL5+ memory	OSTF1
GPR183.4	1.01969e-32	-0.7527	0.303	0.529	3.73217e-28	GZMA+CCL5+ memory	GPR183
EIF2S3.1	2.05664e-32	-0.564441	0.451	0.607	7.5275e-28	GZMA+CCL5+ memory	EIF2S3
SEC61G	7.95481e-32	0.435103	0.757	0.58	2.91154e-27	GZMA+CCL5+ memory	SEC61G
TALDO1	1.97549e-31	0.401269	0.6	0.4	7.23048e-27	GZMA+CCL5+ memory	TALDO1
EIF3E.1	2.34828e-31	-0.487468	0.732	0.784	8.59492e-27	GZMA+CCL5+ memory	EIF3E
SNHG8.1	2.41229e-30	-0.537399	0.61	0.705	8.82921e-26	GZMA+CCL5+ memory	SNHG8
PIM2	9.90269e-30	-0.574997	0.422	0.608	3.62448e-25	GZMA+CCL5+ memory	PIM2
GPI	3.98495e-28	0.485336	0.654	0.469	1.45853e-23	GZMA+CCL5+ memory	GPI
PIK3IP1.2	6.02331e-28	-0.585128	0.446	0.589	2.20459e-23	GZMA+CCL5+ memory	PIK3IP1
CXCR4.3	9.56847e-28	0.467885	0.919	0.885	3.50216e-23	GZMA+CCL5+ memory	CXCR4
CTSW.1	8.26837e-27	0.549997	0.446	0.283	3.02631e-22	GZMA+CCL5+ memory	CTSW
EIF3L.1	8.79566e-26	-0.423372	0.708	0.773	3.2193e-21	GZMA+CCL5+ memory	EIF3L
NOSIP.1	1.17561e-25	-0.569312	0.588	0.685	4.30287e-21	GZMA+CCL5+ memory	NOSIP
MT-ND2.1	1.94933e-25	-0.548359	0.975	0.983	7.13474e-21	GZMA+CCL5+ memory	MT-ND2
JUNB.1	7.31613e-25	-0.433769	0.978	0.981	2.67778e-20	GZMA+CCL5+ memory	JUNB
SOCS3.3	7.75325e-25	-0.600786	0.526	0.656	2.83777e-20	GZMA+CCL5+ memory	SOCS3
MT-ND1.1	2.96043e-24	-0.488125	0.986	0.991	1.08355e-19	GZMA+CCL5+ memory	MT-ND1
ABLIM1.1	4.4539e-24	-0.585553	0.295	0.458	1.63017e-19	GZMA+CCL5+ memory	ABLIM1
MT-ND4L	1.29421e-20	-0.4179	0.999	0.998	4.73695e-16	GZMA+CCL5+ memory	MT-ND4L
ADD3	6.90891e-20	-0.418056	0.466	0.597	2.52873e-15	GZMA+CCL5+ memory	ADD3
DGKA	5.16457e-18	-0.445156	0.378	0.508	1.89028e-13	GZMA+CCL5+ memory	DGKA
IL6ST.1	7.97844e-18	-0.545093	0.266	0.401	2.92019e-13	GZMA+CCL5+ memory	IL6ST
KLF2	5.03326e-17	-0.420721	0.677	0.778	1.84222e-12	GZMA+CCL5+ memory	KLF2
NFKBIA.3	3.83514e-16	0.43056	0.924	0.874	1.4037e-11	GZMA+CCL5+ memory	NFKBIA
RIPOR2.1	9.55752e-15	-0.447886	0.553	0.631	3.49815e-10	GZMA+CCL5+ memory	RIPOR2
EPB41	1.2419e-14	-0.419668	0.301	0.421	4.54547e-10	GZMA+CCL5+ memory	EPB41
LINC00861.2	3.18777e-14	-0.444747	0.306	0.426	1.16675e-09	GZMA+CCL5+ memory	LINC00861
GZMK.1	0	3.37754	0.931	0.109	0	GZMK+ memory	GZMK
NKG7	0	2.13781	0.591	0.077	0	GZMK+ memory	NKG7
GZMA.2	3.91686e-300	2.35465	0.871	0.193	1.43361e-295	GZMK+ memory	GZMA
CST7.2	1.66006e-263	2.37726	0.933	0.287	6.076e-259	GZMK+ memory	CST7
HLA-DMA	2.12766e-175	0.997695	0.557	0.115	7.78745e-171	GZMK+ memory	HLA-DMA
HLA-DRB5.1	3.95658e-156	1.55558	0.627	0.155	1.44815e-151	GZMK+ memory	HLA-DRB5
LYST	1.07759e-152	1.09764	0.593	0.148	3.94407e-148	GZMK+ memory	LYST
CD74.4	5.55326e-149	1.75706	0.993	0.867	2.03255e-144	GZMK+ memory	CD74
CD81	5.24258e-147	1.06104	0.428	0.081	1.91884e-142	GZMK+ memory	CD81
HLA-DRB1.1	6.02731e-147	1.31822	0.665	0.184	2.20606e-142	GZMK+ memory	HLA-DRB1
HLA-DPB1.1	2.46087e-141	1.19237	0.775	0.266	9.00703e-137	GZMK+ memory	HLA-DPB1
COTL1.2	8.90509e-132	1.43652	0.969	0.742	3.25935e-127	GZMK+ memory	COTL1
HLA-DPA1.1	2.73529e-130	1.23057	0.766	0.281	1.00114e-125	GZMK+ memory	HLA-DPA1
HLA-DRA.1	5.12161e-117	1.34518	0.562	0.161	1.87456e-112	GZMK+ memory	HLA-DRA
APOBEC3G.1	1.18257e-111	1.07487	0.62	0.203	4.32832e-107	GZMK+ memory	APOBEC3G
RPL32.2	1.18408e-111	-0.866262	0.995	0.976	4.33387e-107	GZMK+ memory	RPL32
PFN1.2	1.20084e-110	1.05196	1	0.96	4.39521e-106	GZMK+ memory	PFN1
HLA-A.2	2.26677e-105	0.733951	1	0.993	8.29661e-101	GZMK+ memory	HLA-A
CYTOR.1	3.79433e-105	0.946425	0.667	0.223	1.38876e-100	GZMK+ memory	CYTOR
PRF1	1.25613e-104	0.929472	0.455	0.114	4.59755e-100	GZMK+ memory	PRF1
ACTB.2	3.2459e-103	0.991689	1	0.991	1.18803e-98	GZMK+ memory	ACTB
RPL11.2	7.67452e-103	-0.723457	1	0.981	2.80895e-98	GZMK+ memory	RPL11
RPL34.2	7.74538e-103	-0.75516	1	0.975	2.83489e-98	GZMK+ memory	RPL34
RPS13.2	1.72596e-101	-0.876485	0.998	0.969	6.31718e-97	GZMK+ memory	RPS13
CD27.1	2.8739e-101	1.33471	0.909	0.611	1.05187e-96	GZMK+ memory	CD27
CCL5.2	1.5522e-99	1.5682	0.615	0.201	5.68119e-95	GZMK+ memory	CCL5
RPS28.2	4.21183e-98	-0.68906	1	0.978	1.54157e-93	GZMK+ memory	RPS28
RPS8.2	5.22219e-98	-0.820006	1	0.978	1.91137e-93	GZMK+ memory	RPS8
RPL39.2	5.29611e-98	-0.739423	1	0.972	1.93843e-93	GZMK+ memory	RPL39
IL7R.3	9.47374e-97	-1.53698	0.378	0.86	3.46748e-92	GZMK+ memory	IL7R
TIGIT	3.32001e-96	1.02393	0.663	0.23	1.21516e-91	GZMK+ memory	TIGIT
TOX	4.73711e-96	0.739933	0.483	0.13	1.73383e-91	GZMK+ memory	TOX
RPL13.2	1.80412e-95	-0.739466	1	0.984	6.60324e-91	GZMK+ memory	RPL13
RPS3A.2	5.63344e-95	-0.846645	0.998	0.975	2.0619e-90	GZMK+ memory	RPS3A
CLIC1.3	7.73013e-95	1.03788	0.962	0.703	2.8293e-90	GZMK+ memory	CLIC1
RPS27A.2	1.34126e-94	-0.663159	1	0.979	4.90914e-90	GZMK+ memory	RPS27A
RPS12.2	1.4137e-94	-0.859492	0.998	0.983	5.17428e-90	GZMK+ memory	RPS12
RPL30.2	8.03444e-94	-0.711578	1	0.979	2.94069e-89	GZMK+ memory	RPL30
FABP5	1.52742e-92	1.05015	0.471	0.132	5.5905e-88	GZMK+ memory	FABP5
RPL8.2	3.92697e-92	-0.715007	0.998	0.97	1.43731e-87	GZMK+ memory	RPL8
LAG3	1.35284e-91	1.44795	0.459	0.127	4.95152e-87	GZMK+ memory	LAG3
RPS21.2	5.00721e-91	-0.687525	0.995	0.979	1.83269e-86	GZMK+ memory	RPS21
MYL6.2	2.94083e-90	0.926686	0.993	0.911	1.07637e-85	GZMK+ memory	MYL6
RPS23.2	6.65875e-89	-0.689818	0.998	0.974	2.43717e-84	GZMK+ memory	RPS23
LGALS3.1	7.3416e-89	1.12034	0.574	0.198	2.6871e-84	GZMK+ memory	LGALS3
DUSP4.1	5.20468e-87	1.3833	0.634	0.237	1.90497e-82	GZMK+ memory	DUSP4
APOBEC3C	1.61962e-86	0.806688	0.507	0.161	5.92798e-82	GZMK+ memory	APOBEC3C
RPL18.2	3.66088e-86	-0.643326	0.995	0.971	1.33992e-81	GZMK+ memory	RPL18
TPT1	9.03403e-86	-0.70208	1	0.981	3.30655e-81	GZMK+ memory	TPT1
CD99.3	1.57875e-85	0.909951	0.993	0.754	5.77838e-81	GZMK+ memory	CD99
RPL19.2	3.77302e-85	-0.63176	1	0.977	1.38096e-80	GZMK+ memory	RPL19
EEF1B2.2	1.10788e-84	-0.969135	0.971	0.946	4.05494e-80	GZMK+ memory	EEF1B2
RPS14.2	2.8996e-84	-0.679521	0.998	0.971	1.06128e-79	GZMK+ memory	RPS14
ARPC2.2	3.39954e-84	0.890442	0.971	0.852	1.24427e-79	GZMK+ memory	ARPC2
PDCD1	3.53936e-84	0.855016	0.495	0.15	1.29544e-79	GZMK+ memory	PDCD1
RPL36.2	4.93716e-84	-0.645822	0.998	0.967	1.80705e-79	GZMK+ memory	RPL36
RPL3.2	1.57705e-83	-0.797541	0.995	0.972	5.77217e-79	GZMK+ memory	RPL3
RPL18A.2	1.80942e-83	-0.641296	0.998	0.975	6.62267e-79	GZMK+ memory	RPL18A
GAPDH.3	2.31557e-83	1.06568	0.995	0.95	8.47522e-79	GZMK+ memory	GAPDH
RPS6.2	7.46119e-83	-0.757727	0.995	0.973	2.73087e-78	GZMK+ memory	RPS6
RPL10.2	5.19898e-82	-0.589296	1	0.992	1.90288e-77	GZMK+ memory	RPL10
RPL9.2	3.31977e-81	-0.745522	0.993	0.963	1.21507e-76	GZMK+ memory	RPL9
CFL1.2	6.13971e-81	0.76052	1	0.95	2.2472e-76	GZMK+ memory	CFL1
RPL35A.2	8.82384e-81	-0.611578	1	0.966	3.22961e-76	GZMK+ memory	RPL35A
RAB27A	7.89773e-80	0.718592	0.517	0.17	2.89065e-75	GZMK+ memory	RAB27A
RPS5.2	1.35083e-79	-0.782647	0.995	0.958	4.94418e-75	GZMK+ memory	RPS5
RPL22.2	1.37308e-78	-0.704794	0.993	0.956	5.0256e-74	GZMK+ memory	RPL22
EEF1A1.2	1.83285e-78	-0.576157	1	0.994	6.70842e-74	GZMK+ memory	EEF1A1
RPL37.2	1.66103e-77	-0.59164	0.998	0.972	6.07955e-73	GZMK+ memory	RPL37
LTB.1	3.58518e-77	-1.27492	0.778	0.911	1.31221e-72	GZMK+ memory	LTB
RPS3.2	1.38058e-76	-0.617476	0.998	0.976	5.05305e-72	GZMK+ memory	RPS3
RPL29.2	5.42873e-76	-0.575473	0.995	0.969	1.98697e-71	GZMK+ memory	RPL29
HCST.2	8.21507e-75	0.855066	0.971	0.809	3.0068e-70	GZMK+ memory	HCST
ACTG1.2	2.98193e-74	1.06721	0.995	0.957	1.09142e-69	GZMK+ memory	ACTG1
CTSC.2	9.33643e-73	0.943345	0.73	0.357	3.41723e-68	GZMK+ memory	CTSC
RAC2	2.34329e-72	0.815149	0.983	0.896	8.57666e-68	GZMK+ memory	RAC2
CTLA4	2.80005e-72	0.727088	0.593	0.215	1.02485e-67	GZMK+ memory	CTLA4
RPL41	1.44174e-71	-0.454263	1	0.987	5.27693e-67	GZMK+ memory	RPL41
TMSB4X.1	1.13557e-70	0.700192	1	0.981	4.15628e-66	GZMK+ memory	TMSB4X
ITGB2.2	1.409e-69	0.798165	0.955	0.76	5.15708e-65	GZMK+ memory	ITGB2
IKZF3	1.06627e-68	0.739565	0.61	0.248	3.90265e-64	GZMK+ memory	IKZF3
RPL5.2	1.39506e-68	-0.714445	0.998	0.964	5.10606e-64	GZMK+ memory	RPL5
RPS19	5.00401e-68	-0.591383	1	0.978	1.83152e-63	GZMK+ memory	RPS19
SH3BGRL3.3	7.72201e-68	0.638886	1	0.941	2.82633e-63	GZMK+ memory	SH3BGRL3
RPS18.2	2.57822e-67	-0.649776	0.998	0.974	9.43655e-63	GZMK+ memory	RPS18
MIR4435-2HG	3.53314e-67	0.561609	0.414	0.124	1.29316e-62	GZMK+ memory	MIR4435-2HG
SH2D1A	1.30079e-66	0.859322	0.569	0.229	4.76101e-62	GZMK+ memory	SH2D1A
RPL14.2	2.14901e-66	-0.547393	0.998	0.974	7.8656e-62	GZMK+ memory	RPL14
RPLP2.2	6.26794e-66	-0.569891	1	0.968	2.29413e-61	GZMK+ memory	RPLP2
ANXA2.3	2.02351e-65	0.8998	0.742	0.371	7.40624e-61	GZMK+ memory	ANXA2
RPS25.2	4.80829e-65	-0.572495	1	0.97	1.75988e-60	GZMK+ memory	RPS25
HLA-B.2	7.69996e-65	0.561035	1	0.997	2.81826e-60	GZMK+ memory	HLA-B
RPL10A.2	1.32935e-64	-0.667469	0.988	0.956	4.86555e-60	GZMK+ memory	RPL10A
LYAR.1	2.55713e-64	0.898255	0.512	0.191	9.35935e-60	GZMK+ memory	LYAR
CDK2AP2	3.10752e-64	0.805076	0.67	0.313	1.13738e-59	GZMK+ memory	CDK2AP2
CORO1A.1	5.24256e-64	0.804903	0.983	0.917	1.91883e-59	GZMK+ memory	CORO1A
SRGN.3	6.36409e-64	0.865282	0.978	0.783	2.32932e-59	GZMK+ memory	SRGN
PMAIP1	6.95195e-63	0.898773	0.474	0.167	2.54448e-58	GZMK+ memory	PMAIP1
CYBA.2	2.26502e-62	0.733892	0.986	0.867	8.29019e-58	GZMK+ memory	CYBA
PPP1CA.2	1.03247e-60	0.761826	0.888	0.63	3.77894e-56	GZMK+ memory	PPP1CA
DUSP2.5	3.73359e-60	1.11322	0.895	0.621	1.36653e-55	GZMK+ memory	DUSP2
CARHSP1	1.05735e-59	0.619317	0.469	0.168	3.87e-55	GZMK+ memory	CARHSP1
RPS15.2	2.19161e-59	-0.432383	0.998	0.974	8.02152e-55	GZMK+ memory	RPS15
ARPC1B.2	3.65332e-59	0.779638	0.957	0.814	1.33715e-54	GZMK+ memory	ARPC1B
CBLB	2.0167e-58	0.597718	0.629	0.272	7.38134e-54	GZMK+ memory	CBLB
CD3D	3.84192e-58	0.681844	0.983	0.886	1.40618e-53	GZMK+ memory	CD3D
SUB1.1	5.24661e-58	0.755512	0.933	0.748	1.92031e-53	GZMK+ memory	SUB1
RPS9.2	8.17242e-58	-0.553786	0.993	0.961	2.99119e-53	GZMK+ memory	RPS9
RPL36A.1	1.22609e-57	-0.633097	0.976	0.957	4.48762e-53	GZMK+ memory	RPL36A
SAMD3	2.61373e-57	0.623081	0.419	0.143	9.5665e-53	GZMK+ memory	SAMD3
RPS4X.2	6.16603e-57	-0.485111	0.998	0.975	2.25683e-52	GZMK+ memory	RPS4X
MRPL10	2.94009e-56	0.554046	0.462	0.169	1.0761e-51	GZMK+ memory	MRPL10
PSMB9.1	3.64209e-56	0.734972	0.88	0.649	1.33304e-51	GZMK+ memory	PSMB9
ARPC3.1	4.38124e-56	0.711125	0.94	0.822	1.60358e-51	GZMK+ memory	ARPC3
PARK7	1.23795e-55	0.776532	0.854	0.631	4.53103e-51	GZMK+ memory	PARK7
C12orf75.1	3.62901e-55	0.654827	0.478	0.183	1.32825e-50	GZMK+ memory	C12orf75
RPL38.2	4.97245e-55	-0.626272	0.971	0.951	1.81997e-50	GZMK+ memory	RPL38
UBC.3	5.19101e-55	0.574748	1	0.977	1.89996e-50	GZMK+ memory	UBC
RGS1.2	1.10425e-54	1.02127	0.672	0.324	4.04168e-50	GZMK+ memory	RGS1
ITM2A.2	1.11502e-54	0.990052	0.871	0.601	4.08107e-50	GZMK+ memory	ITM2A
ATP5F1E.1	4.9478e-54	0.535489	0.99	0.94	1.81094e-49	GZMK+ memory	ATP5F1E
RPS15A.2	9.40624e-54	-0.425154	1	0.979	3.44278e-49	GZMK+ memory	RPS15A
RPL21.2	3.74152e-53	-0.558047	0.995	0.959	1.36943e-48	GZMK+ memory	RPL21
CXCR3.2	5.82987e-53	0.682589	0.569	0.241	2.13379e-48	GZMK+ memory	CXCR3
MAL.3	5.98529e-53	-1.08218	0.187	0.571	2.19068e-48	GZMK+ memory	MAL
RPL35	1.78399e-52	-0.492869	0.993	0.958	6.52959e-48	GZMK+ memory	RPL35
EEF1G.2	1.10034e-51	-0.671431	0.955	0.933	4.02734e-47	GZMK+ memory	EEF1G
DYNLL1.3	1.15599e-51	0.687602	0.797	0.462	4.23103e-47	GZMK+ memory	DYNLL1
TNFRSF1B.1	2.48334e-51	0.908262	0.691	0.379	9.08927e-47	GZMK+ memory	TNFRSF1B
HLA-C.1	3.01913e-51	0.495094	1	0.99	1.10503e-46	GZMK+ memory	HLA-C
SERF2.1	3.4385e-51	0.521788	0.993	0.94	1.25852e-46	GZMK+ memory	SERF2
RHOA.1	1.60221e-50	0.596865	0.974	0.851	5.86426e-46	GZMK+ memory	RHOA
RPL17.1	1.95882e-50	-0.497891	0.995	0.963	7.16949e-46	GZMK+ memory	RPL17
RPL4.2	1.24473e-49	-0.641797	0.959	0.94	4.55583e-45	GZMK+ memory	RPL4
WIPF1.1	7.17875e-49	0.707387	0.828	0.568	2.62749e-44	GZMK+ memory	WIPF1
PARVG	5.70854e-48	0.570144	0.49	0.207	2.08938e-43	GZMK+ memory	PARVG
PGAM1.2	1.01606e-46	0.716026	0.825	0.565	3.71889e-42	GZMK+ memory	PGAM1
HLA-DQB1.1	1.59636e-46	0.572413	0.404	0.147	5.84285e-42	GZMK+ memory	HLA-DQB1
SEM1	1.80943e-46	0.630999	0.775	0.503	6.62269e-42	GZMK+ memory	SEM1
CAPZB.1	2.69726e-46	0.61227	0.923	0.763	9.87223e-42	GZMK+ memory	CAPZB
DNAJC1	4.33862e-46	0.551509	0.533	0.233	1.58798e-41	GZMK+ memory	DNAJC1
LCK	8.0993e-46	0.623613	0.938	0.805	2.96442e-41	GZMK+ memory	LCK
TAP1.2	9.26706e-46	0.628372	0.73	0.43	3.39184e-41	GZMK+ memory	TAP1
DBI.2	1.04594e-45	0.601531	0.789	0.511	3.82823e-41	GZMK+ memory	DBI
RPSA.1	1.17712e-45	-0.51805	0.99	0.958	4.30838e-41	GZMK+ memory	RPSA
RPL12.2	1.24671e-45	-0.400178	1	0.976	4.5631e-41	GZMK+ memory	RPL12
RPS27.2	1.50563e-45	-0.44601	0.998	0.986	5.51075e-41	GZMK+ memory	RPS27
ISG20	3.14166e-45	0.961306	0.818	0.599	1.14988e-40	GZMK+ memory	ISG20
PIM1.1	5.90001e-45	-1.14725	0.323	0.621	2.15946e-40	GZMK+ memory	PIM1
WNK1	1.06981e-44	0.582889	0.574	0.274	3.9156e-40	GZMK+ memory	WNK1
OAZ1.2	1.65516e-44	0.530203	0.981	0.894	6.05804e-40	GZMK+ memory	OAZ1
RNF19A.1	1.82129e-44	0.530538	0.687	0.359	6.66612e-40	GZMK+ memory	RNF19A
RPL24.2	2.10954e-44	-0.415623	0.995	0.962	7.72113e-40	GZMK+ memory	RPL24
SASH3	3.57347e-44	0.664032	0.598	0.31	1.30793e-39	GZMK+ memory	SASH3
CAP1.1	5.9972e-44	0.673483	0.856	0.623	2.19504e-39	GZMK+ memory	CAP1
TMEM123	1.5538e-43	-0.813874	0.457	0.71	5.68708e-39	GZMK+ memory	TMEM123
PSMB3.1	2.2013e-43	0.611694	0.751	0.476	8.05698e-39	GZMK+ memory	PSMB3
WDR1.1	5.97348e-43	0.726538	0.792	0.544	2.18635e-38	GZMK+ memory	WDR1
PSMB8.1	2.70669e-42	0.674731	0.787	0.556	9.90674e-38	GZMK+ memory	PSMB8
PABPC1.2	8.16683e-42	-0.525784	0.976	0.971	2.98914e-37	GZMK+ memory	PABPC1
TXNDC17	1.02588e-41	0.440362	0.457	0.191	3.75481e-37	GZMK+ memory	TXNDC17
ATP5F1B.1	1.06355e-41	0.596097	0.885	0.679	3.89271e-37	GZMK+ memory	ATP5F1B
LIMS1.1	1.36149e-41	0.618517	0.641	0.35	4.98319e-37	GZMK+ memory	LIMS1
PHLDA1.2	2.20601e-41	0.767664	0.589	0.285	8.0742e-37	GZMK+ memory	PHLDA1
HSPB11	2.43061e-41	0.574769	0.488	0.224	8.89628e-37	GZMK+ memory	HSPB11
PSMA5.1	2.72966e-41	0.575246	0.641	0.354	9.99084e-37	GZMK+ memory	PSMA5
NACA.1	3.76005e-41	-0.438137	0.988	0.96	1.37622e-36	GZMK+ memory	NACA
PPM1G	4.09058e-41	0.683751	0.677	0.412	1.49719e-36	GZMK+ memory	PPM1G
UBL5	5.1361e-41	0.541254	0.909	0.761	1.87986e-36	GZMK+ memory	UBL5
UBB.2	6.13829e-41	0.548182	0.976	0.868	2.24668e-36	GZMK+ memory	UBB
JPT1.2	1.24957e-40	0.557784	0.639	0.338	4.57356e-36	GZMK+ memory	JPT1
CKLF.3	1.40848e-40	0.58588	0.789	0.477	5.15519e-36	GZMK+ memory	CKLF
CSTB.1	3.17011e-40	0.735678	0.789	0.553	1.16029e-35	GZMK+ memory	CSTB
BTG3	3.85335e-40	0.468401	0.45	0.188	1.41036e-35	GZMK+ memory	BTG3
LCP1.2	7.79358e-40	0.649202	0.876	0.694	2.85253e-35	GZMK+ memory	LCP1
MT2A.4	1.26536e-39	0.978234	0.751	0.508	4.63135e-35	GZMK+ memory	MT2A
RAB1B	1.34313e-39	0.576326	0.644	0.365	4.916e-35	GZMK+ memory	RAB1B
RPS2.1	1.45755e-39	-0.449443	0.998	0.972	5.33478e-35	GZMK+ memory	RPS2
ARPC5L	3.4064e-39	0.627466	0.62	0.348	1.24678e-34	GZMK+ memory	ARPC5L
SURF4	5.02334e-39	0.560399	0.591	0.305	1.83859e-34	GZMK+ memory	SURF4
IFI27L2.1	5.83981e-39	0.518793	0.533	0.253	2.13743e-34	GZMK+ memory	IFI27L2
POMP.1	6.00764e-39	0.566006	0.691	0.411	2.19885e-34	GZMK+ memory	POMP
CNN2	2.70101e-38	0.872597	0.878	0.735	9.88596e-34	GZMK+ memory	CNN2
NDUFA13	1.22721e-37	0.522359	0.895	0.733	4.49172e-33	GZMK+ memory	NDUFA13
ITGAE	1.53559e-37	0.494973	0.4	0.166	5.6204e-33	GZMK+ memory	ITGAE
RPLP0.1	1.9656e-37	-0.460338	0.998	0.976	7.1943e-33	GZMK+ memory	RPLP0
ZYX.1	4.00092e-37	0.670613	0.782	0.545	1.46438e-32	GZMK+ memory	ZYX
ELOB.1	6.31742e-37	0.509235	0.935	0.769	2.31224e-32	GZMK+ memory	ELOB
RNF213.1	8.3696e-37	0.588198	0.83	0.594	3.06336e-32	GZMK+ memory	RNF213
SUMO2	1.6611e-36	0.520445	0.945	0.827	6.07978e-32	GZMK+ memory	SUMO2
PTPN22	2.8497e-36	0.442564	0.462	0.205	1.04302e-31	GZMK+ memory	PTPN22
COX5A.1	3.59904e-36	0.576296	0.754	0.508	1.31729e-31	GZMK+ memory	COX5A
ITGAL	4.37251e-36	0.46761	0.545	0.265	1.60038e-31	GZMK+ memory	ITGAL
FLT3LG	4.43077e-36	-0.812184	0.416	0.639	1.62171e-31	GZMK+ memory	FLT3LG
TPM4.1	4.65914e-36	0.621076	0.591	0.316	1.70529e-31	GZMK+ memory	TPM4
NOP10	5.1656e-36	0.525344	0.629	0.35	1.89066e-31	GZMK+ memory	NOP10
COX6A1.1	6.80529e-36	0.502868	0.923	0.786	2.49081e-31	GZMK+ memory	COX6A1
RUNX3	1.05515e-35	0.546597	0.407	0.177	3.86197e-31	GZMK+ memory	RUNX3
RNASEK	2.04142e-35	0.516494	0.926	0.761	7.47179e-31	GZMK+ memory	RNASEK
H3F3A	3.95085e-35	0.489075	0.976	0.915	1.44605e-30	GZMK+ memory	H3F3A
TOMM7.1	4.33306e-35	-0.508404	0.95	0.921	1.58594e-30	GZMK+ memory	TOMM7
SRRT	6.14227e-35	0.594865	0.483	0.238	2.24813e-30	GZMK+ memory	SRRT
STK17A.1	6.93124e-35	0.520631	0.859	0.609	2.5369e-30	GZMK+ memory	STK17A
CD53.2	9.17829e-35	0.565213	0.861	0.646	3.35935e-30	GZMK+ memory	CD53
IDH2.1	1.02706e-34	0.51904	0.562	0.299	3.75914e-30	GZMK+ memory	IDH2
NAMPT	1.26172e-34	0.45733	0.481	0.221	4.61801e-30	GZMK+ memory	NAMPT
SLC9A3R1.2	1.32342e-34	0.636083	0.78	0.55	4.84385e-30	GZMK+ memory	SLC9A3R1
FOS.3	1.43595e-34	-0.859573	0.931	0.972	5.2557e-30	GZMK+ memory	FOS
YWHAZ.2	1.61827e-34	0.426084	0.976	0.908	5.92302e-30	GZMK+ memory	YWHAZ
ANXA5.2	2.04536e-34	0.590447	0.679	0.409	7.48623e-30	GZMK+ memory	ANXA5
COPE.1	2.09837e-34	0.519486	0.778	0.542	7.68023e-30	GZMK+ memory	COPE
DRAP1	3.19439e-34	0.548032	0.789	0.566	1.16918e-29	GZMK+ memory	DRAP1
SH2D2A.2	3.3015e-34	0.579411	0.596	0.319	1.20838e-29	GZMK+ memory	SH2D2A
LAT	6.5088e-34	0.534232	0.868	0.707	2.38228e-29	GZMK+ memory	LAT
PSMD8	7.95295e-34	0.52129	0.722	0.455	2.91086e-29	GZMK+ memory	PSMD8
CD2.2	8.24883e-34	0.554339	0.933	0.76	3.01915e-29	GZMK+ memory	CD2
NUCB2.1	1.62841e-33	0.935186	0.543	0.302	5.96016e-29	GZMK+ memory	NUCB2
TXNIP.1	1.86022e-33	-0.984571	0.689	0.812	6.80858e-29	GZMK+ memory	TXNIP
ATP6V0D1	2.08267e-33	0.413203	0.455	0.209	7.62279e-29	GZMK+ memory	ATP6V0D1
CSK	2.42769e-33	0.557793	0.67	0.42	8.8856e-29	GZMK+ memory	CSK
CHCHD2	4.46009e-33	0.451281	0.952	0.853	1.63244e-28	GZMK+ memory	CHCHD2
MSN.2	4.82494e-33	0.585083	0.799	0.583	1.76597e-28	GZMK+ memory	MSN
HMGB1.1	4.89979e-33	0.448057	0.976	0.883	1.79337e-28	GZMK+ memory	HMGB1
PTPN7	5.07422e-33	0.480257	0.524	0.258	1.85721e-28	GZMK+ memory	PTPN7
RALGDS	5.64798e-33	0.436656	0.421	0.187	2.06722e-28	GZMK+ memory	RALGDS
EZR.4	7.36164e-33	0.463469	0.909	0.681	2.69443e-28	GZMK+ memory	EZR
GAS5.2	8.59209e-33	-0.7087	0.665	0.789	3.14479e-28	GZMK+ memory	GAS5
ARPC4.1	8.95535e-33	0.567835	0.77	0.551	3.27775e-28	GZMK+ memory	ARPC4
GSTP1.1	1.09212e-32	0.513704	0.672	0.389	3.99726e-28	GZMK+ memory	GSTP1
AP3S1	1.29776e-32	0.482481	0.49	0.244	4.74992e-28	GZMK+ memory	AP3S1
ATP5MF	2.6458e-32	0.539303	0.789	0.594	9.68388e-28	GZMK+ memory	ATP5MF
PSME1.1	3.35868e-32	0.460516	0.971	0.851	1.22931e-27	GZMK+ memory	PSME1
RPL37A	6.15634e-32	-0.414178	0.983	0.955	2.25328e-27	GZMK+ memory	RPL37A
APMAP	8.17539e-32	0.414456	0.471	0.225	2.99227e-27	GZMK+ memory	APMAP
YWHAB.2	9.80035e-32	0.459659	0.95	0.859	3.58703e-27	GZMK+ memory	YWHAB
FKBP1A	9.89475e-32	0.603027	0.732	0.522	3.62158e-27	GZMK+ memory	FKBP1A
MYH9.2	1.28066e-31	0.585965	0.897	0.72	4.68734e-27	GZMK+ memory	MYH9
MAP2K3	1.573e-31	0.443818	0.455	0.216	5.75732e-27	GZMK+ memory	MAP2K3
TIMP1.3	2.29949e-31	-0.88329	0.167	0.45	8.41638e-27	GZMK+ memory	TIMP1
CTSD.3	2.89784e-31	0.601352	0.706	0.459	1.06064e-26	GZMK+ memory	CTSD
ARHGDIB	3.43838e-31	0.560287	0.986	0.956	1.25848e-26	GZMK+ memory	ARHGDIB
COX8A.1	4.28604e-31	0.538303	0.871	0.682	1.56873e-26	GZMK+ memory	COX8A
MYL12B.1	4.74905e-31	0.456606	0.947	0.821	1.7382e-26	GZMK+ memory	MYL12B
PYCARD.1	4.90606e-31	0.476431	0.45	0.219	1.79567e-26	GZMK+ memory	PYCARD
SIT1.1	5.14327e-31	0.521459	0.596	0.333	1.88249e-26	GZMK+ memory	SIT1
ARF5.1	5.70577e-31	0.495296	0.797	0.559	2.08837e-26	GZMK+ memory	ARF5
PTPRCAP	1.02161e-30	0.579927	0.782	0.582	3.73919e-26	GZMK+ memory	PTPRCAP
SIRPG	1.06298e-30	0.579133	0.557	0.319	3.89061e-26	GZMK+ memory	SIRPG
IFI16	1.6477e-30	0.451438	0.589	0.318	6.03074e-26	GZMK+ memory	IFI16
C9orf16	1.67974e-30	0.611888	0.833	0.656	6.14803e-26	GZMK+ memory	C9orf16
GNB2.1	1.75647e-30	0.514864	0.811	0.565	6.42887e-26	GZMK+ memory	GNB2
COX7A2	1.79503e-30	0.47113	0.902	0.748	6.56998e-26	GZMK+ memory	COX7A2
PSMB10	3.62019e-30	0.570379	0.739	0.508	1.32502e-25	GZMK+ memory	PSMB10
ACTN4.1	4.50128e-30	0.517239	0.502	0.262	1.64751e-25	GZMK+ memory	ACTN4
PSMA7.1	4.65388e-30	0.484379	0.856	0.662	1.70337e-25	GZMK+ memory	PSMA7
RAC1	5.37347e-30	0.514496	0.734	0.485	1.96674e-25	GZMK+ memory	RAC1
TMBIM6.1	5.42017e-30	0.524139	0.907	0.78	1.98384e-25	GZMK+ memory	TMBIM6
GNG2.3	6.00527e-30	0.492497	0.691	0.429	2.19799e-25	GZMK+ memory	GNG2
ATP5MC3	1.83041e-29	0.481026	0.801	0.602	6.69948e-25	GZMK+ memory	ATP5MC3
NRBP1	1.92469e-29	0.469913	0.569	0.317	7.04456e-25	GZMK+ memory	NRBP1
PPP1R18.1	1.98404e-29	0.590435	0.691	0.466	7.26179e-25	GZMK+ memory	PPP1R18
AP2S1	2.63858e-29	0.461358	0.553	0.313	9.65748e-25	GZMK+ memory	AP2S1
DENND2D	3.14605e-29	0.681324	0.593	0.366	1.15149e-24	GZMK+ memory	DENND2D
RHOG.1	9.6696e-29	0.554153	0.703	0.484	3.53917e-24	GZMK+ memory	RHOG
RPS29.1	1.09712e-28	-0.41842	0.988	0.957	4.01555e-24	GZMK+ memory	RPS29
PLAAT4.1	1.27677e-28	0.57566	0.849	0.703	4.67312e-24	GZMK+ memory	PLAAT4
PRDX1.2	1.47366e-28	0.474135	0.773	0.541	5.39373e-24	GZMK+ memory	PRDX1
SCAMP2	1.63696e-28	0.469291	0.653	0.402	5.99144e-24	GZMK+ memory	SCAMP2
CIAO2B	1.73438e-28	0.461672	0.708	0.451	6.34801e-24	GZMK+ memory	CIAO2B
PRKCQ-AS1.3	1.77479e-28	-0.845152	0.246	0.488	6.49593e-24	GZMK+ memory	PRKCQ-AS1
PPP4C	1.94888e-28	0.463632	0.632	0.397	7.13308e-24	GZMK+ memory	PPP4C
ARPC5.1	2.06852e-28	0.608531	0.734	0.562	7.57098e-24	GZMK+ memory	ARPC5
MT1X	2.11137e-28	0.497741	0.533	0.292	7.72784e-24	GZMK+ memory	MT1X
NFATC2	2.51765e-28	0.446018	0.505	0.265	9.21485e-24	GZMK+ memory	NFATC2
GET3	2.91362e-28	0.400894	0.471	0.234	1.06641e-23	GZMK+ memory	GET3
ARL6IP1.1	3.30289e-28	0.503332	0.797	0.59	1.20889e-23	GZMK+ memory	ARL6IP1
NOP53.2	4.47486e-28	-0.537227	0.809	0.864	1.63784e-23	GZMK+ memory	NOP53
CAPZA1	7.18532e-28	0.426357	0.641	0.392	2.6299e-23	GZMK+ memory	CAPZA1
ALDOA.1	7.43117e-28	0.480062	0.904	0.734	2.71988e-23	GZMK+ memory	ALDOA
REEP5.2	7.52755e-28	0.419087	0.624	0.365	2.75516e-23	GZMK+ memory	REEP5
GNG5	8.64375e-28	0.47585	0.73	0.507	3.1637e-23	GZMK+ memory	GNG5
ISG15	9.41873e-28	0.6107	0.49	0.252	3.44735e-23	GZMK+ memory	ISG15
SAT1.2	1.54872e-27	0.567509	0.811	0.604	5.66849e-23	GZMK+ memory	SAT1
SUMO1	1.86604e-27	0.44526	0.701	0.456	6.82989e-23	GZMK+ memory	SUMO1
PRDX5	2.51569e-27	0.480061	0.696	0.446	9.20767e-23	GZMK+ memory	PRDX5
CD82.2	3.03832e-27	0.547397	0.679	0.412	1.11206e-22	GZMK+ memory	CD82
SLC25A5	3.73972e-27	0.538144	0.806	0.634	1.36877e-22	GZMK+ memory	SLC25A5
PSMB1	3.9196e-27	0.479596	0.794	0.59	1.43461e-22	GZMK+ memory	PSMB1
TRAPPC1	4.98647e-27	0.51068	0.761	0.558	1.8251e-22	GZMK+ memory	TRAPPC1
TERF2IP	5.52214e-27	0.471302	0.775	0.54	2.02116e-22	GZMK+ memory	TERF2IP
SH3BGRL	7.81901e-27	0.492695	0.77	0.566	2.86184e-22	GZMK+ memory	SH3BGRL
S100A6.3	9.55734e-27	0.567929	0.981	0.909	3.49808e-22	GZMK+ memory	S100A6
WDR83OS	1.01128e-26	0.441839	0.778	0.544	3.70139e-22	GZMK+ memory	WDR83OS
PSMB2.1	1.58822e-26	0.452111	0.522	0.287	5.81304e-22	GZMK+ memory	PSMB2
ITGA4.2	2.11596e-26	0.477872	0.746	0.492	7.74461e-22	GZMK+ memory	ITGA4
RPL7.2	2.34294e-26	-0.453621	0.962	0.92	8.57541e-22	GZMK+ memory	RPL7
S100A10.4	2.45598e-26	0.433532	0.95	0.837	8.98912e-22	GZMK+ memory	S100A10
TWF2.1	3.53966e-26	0.470796	0.608	0.373	1.29555e-21	GZMK+ memory	TWF2
ATP5IF1	3.87555e-26	0.488102	0.799	0.621	1.41849e-21	GZMK+ memory	ATP5IF1
IL32.2	5.80377e-26	0.595251	0.95	0.916	2.12424e-21	GZMK+ memory	IL32
AKNA	7.06726e-26	0.411514	0.593	0.345	2.58669e-21	GZMK+ memory	AKNA
OTUB1	7.1016e-26	0.422897	0.691	0.45	2.59926e-21	GZMK+ memory	OTUB1
RGS2	7.76093e-26	0.531789	0.431	0.216	2.84058e-21	GZMK+ memory	RGS2
CALM2.1	1.41599e-25	0.425805	0.907	0.774	5.18265e-21	GZMK+ memory	CALM2
MIEN1	1.61065e-25	0.412979	0.498	0.264	5.89514e-21	GZMK+ memory	MIEN1
ENO1.1	1.75236e-25	0.571352	0.871	0.711	6.4138e-21	GZMK+ memory	ENO1
FAM49B	2.33414e-25	0.430896	0.612	0.381	8.54318e-21	GZMK+ memory	FAM49B
GYPC	2.85451e-25	0.646359	0.818	0.67	1.04478e-20	GZMK+ memory	GYPC
CCR7.3	3.00046e-25	-0.79613	0.368	0.606	1.0982e-20	GZMK+ memory	CCR7
UBE2L6	3.72622e-25	0.438655	0.593	0.359	1.36384e-20	GZMK+ memory	UBE2L6
CAMK4.1	5.26622e-25	-0.725079	0.256	0.486	1.92749e-20	GZMK+ memory	CAMK4
POLR2G	5.80305e-25	0.419422	0.526	0.305	2.12397e-20	GZMK+ memory	POLR2G
IGFLR1	9.60642e-25	0.698891	0.569	0.355	3.51604e-20	GZMK+ memory	IGFLR1
PPIB.2	1.18555e-24	0.43765	0.931	0.811	4.33925e-20	GZMK+ memory	PPIB
YWHAH.1	1.20501e-24	0.455769	0.423	0.216	4.41046e-20	GZMK+ memory	YWHAH
LEF1.3	1.42151e-24	-0.769104	0.371	0.573	5.20288e-20	GZMK+ memory	LEF1
PSME2.1	1.48153e-24	0.471574	0.837	0.655	5.42254e-20	GZMK+ memory	PSME2
DOK2.1	1.54902e-24	0.481992	0.565	0.344	5.66958e-20	GZMK+ memory	DOK2
PMF1	3.16271e-24	0.403832	0.459	0.244	1.15758e-19	GZMK+ memory	PMF1
CLDND1	3.31082e-24	0.660363	0.55	0.334	1.21179e-19	GZMK+ memory	CLDND1
SEC61B.2	5.45151e-24	0.414079	0.785	0.577	1.99531e-19	GZMK+ memory	SEC61B
NDUFA7	5.96951e-24	0.417526	0.533	0.316	2.1849e-19	GZMK+ memory	NDUFA7
CLEC2D	6.23867e-24	0.507204	0.663	0.441	2.28342e-19	GZMK+ memory	CLEC2D
VCP.1	6.54993e-24	0.430005	0.746	0.538	2.39734e-19	GZMK+ memory	VCP
GZMM	6.69617e-24	0.601264	0.639	0.422	2.45086e-19	GZMK+ memory	GZMM
PPP2R5C.1	7.23649e-24	0.424849	0.641	0.414	2.64863e-19	GZMK+ memory	PPP2R5C
VASP.1	8.28287e-24	0.412644	0.526	0.301	3.03161e-19	GZMK+ memory	VASP
LPXN	9.57198e-24	0.459102	0.538	0.328	3.50344e-19	GZMK+ memory	LPXN
BRK1	1.04756e-23	0.437964	0.749	0.547	3.83418e-19	GZMK+ memory	BRK1
OPTN.2	1.116e-23	0.472767	0.658	0.447	4.08466e-19	GZMK+ memory	OPTN
C17orf49	1.13343e-23	0.457667	0.634	0.405	4.14846e-19	GZMK+ memory	C17orf49
MAP4K1	1.40324e-23	0.403092	0.478	0.263	5.13601e-19	GZMK+ memory	MAP4K1
CD247	1.75945e-23	0.452958	0.801	0.598	6.43975e-19	GZMK+ memory	CD247
EID1	2.55102e-23	0.444524	0.811	0.62	9.337e-19	GZMK+ memory	EID1
PRDM1	2.85526e-23	0.445409	0.464	0.252	1.04506e-18	GZMK+ memory	PRDM1
ECH1	3.156e-23	0.425058	0.653	0.44	1.15513e-18	GZMK+ memory	ECH1
TAX1BP1	3.56104e-23	0.442289	0.732	0.504	1.30338e-18	GZMK+ memory	TAX1BP1
BATF.1	3.64611e-23	0.470474	0.584	0.348	1.33451e-18	GZMK+ memory	BATF
FERMT3.1	6.02558e-23	0.408081	0.605	0.366	2.20542e-18	GZMK+ memory	FERMT3
MYO1G.2	7.31988e-23	0.495243	0.572	0.359	2.67915e-18	GZMK+ memory	MYO1G
CACYBP	7.97527e-23	0.478552	0.624	0.399	2.91903e-18	GZMK+ memory	CACYBP
GPI.1	8.09828e-23	0.485324	0.679	0.47	2.96405e-18	GZMK+ memory	GPI
UQCR10	1.04529e-22	0.412334	0.801	0.64	3.82585e-18	GZMK+ memory	UQCR10
PSMB6.1	1.31788e-22	0.428987	0.629	0.423	4.82356e-18	GZMK+ memory	PSMB6
RPL13A.1	1.40218e-22	-0.43464	0.947	0.934	5.13213e-18	GZMK+ memory	RPL13A
TMEM258	1.50615e-22	0.42349	0.844	0.666	5.51268e-18	GZMK+ memory	TMEM258
SNRPG	1.77645e-22	0.431156	0.713	0.503	6.502e-18	GZMK+ memory	SNRPG
RHOF	1.94148e-22	0.428425	0.641	0.419	7.106e-18	GZMK+ memory	RHOF
RHOH	2.47885e-22	0.499074	0.818	0.646	9.07284e-18	GZMK+ memory	RHOH
TRBC2	2.60509e-22	0.539594	0.888	0.732	9.53489e-18	GZMK+ memory	TRBC2
SNRPB	3.48374e-22	0.437722	0.758	0.549	1.27509e-17	GZMK+ memory	SNRPB
SNHG29.2	3.80622e-22	-0.473981	0.885	0.881	1.39312e-17	GZMK+ memory	SNHG29
HNRNPLL	5.09752e-22	0.464452	0.44	0.249	1.86574e-17	GZMK+ memory	HNRNPLL
SEPTIN7	5.25298e-22	0.414475	0.84	0.686	1.92265e-17	GZMK+ memory	SEPTIN7
RBX1	5.45765e-22	0.42642	0.632	0.418	1.99755e-17	GZMK+ memory	RBX1
ROMO1	9.03491e-22	0.460684	0.689	0.487	3.30687e-17	GZMK+ memory	ROMO1
PDIA6.2	1.05726e-21	0.420471	0.627	0.395	3.86966e-17	GZMK+ memory	PDIA6
RPL27A	1.29633e-21	-0.422184	0.892	0.902	4.74468e-17	GZMK+ memory	RPL27A
MT-ND3.1	1.95005e-21	-0.492666	1	0.998	7.13739e-17	GZMK+ memory	MT-ND3
PKM.2	2.23589e-21	0.641252	0.897	0.749	8.18359e-17	GZMK+ memory	PKM
LITAF	4.61079e-21	0.420748	0.792	0.599	1.6876e-16	GZMK+ memory	LITAF
SHISA5	7.78785e-21	0.40345	0.739	0.531	2.85043e-16	GZMK+ memory	SHISA5
FLNA.2	8.28021e-21	0.570824	0.694	0.508	3.03064e-16	GZMK+ memory	FLNA
CTSB.2	9.47507e-21	0.412259	0.6	0.375	3.46797e-16	GZMK+ memory	CTSB
FKBP8	1.06867e-20	0.418005	0.794	0.636	3.91144e-16	GZMK+ memory	FKBP8
SELL.3	2.02322e-20	-0.664273	0.452	0.624	7.40517e-16	GZMK+ memory	SELL
SOCS3.4	7.41128e-20	-0.7085	0.483	0.655	2.7126e-15	GZMK+ memory	SOCS3
CD55.1	8.54704e-20	-0.759163	0.249	0.446	3.1283e-15	GZMK+ memory	CD55
H2AFV	1.95893e-19	0.440926	0.689	0.516	7.16989e-15	GZMK+ memory	H2AFV
ODC1.2	2.318e-19	0.46316	0.651	0.431	8.4841e-15	GZMK+ memory	ODC1
ARL4C	4.0257e-19	0.437635	0.687	0.497	1.47345e-14	GZMK+ memory	ARL4C
TENT5C.4	5.49069e-19	0.594548	0.636	0.449	2.00965e-14	GZMK+ memory	TENT5C
TCF7.3	5.72698e-19	-0.44543	0.383	0.613	2.09613e-14	GZMK+ memory	TCF7
LSP1.1	1.14344e-18	0.436824	0.907	0.821	4.1851e-14	GZMK+ memory	LSP1
ADGRE5.3	1.35477e-18	0.410617	0.727	0.527	4.95859e-14	GZMK+ memory	ADGRE5
NDUFB8	1.49987e-18	0.402768	0.78	0.629	5.48967e-14	GZMK+ memory	NDUFB8
DNAJA1.3	4.29902e-18	0.416083	0.778	0.57	1.57349e-13	GZMK+ memory	DNAJA1
CORO1B.1	1.74821e-17	0.63093	0.715	0.553	6.39863e-13	GZMK+ memory	CORO1B
LIME1.1	3.07722e-17	0.473792	0.825	0.697	1.12629e-12	GZMK+ memory	LIME1
KLF2.1	4.57719e-17	-0.582469	0.632	0.778	1.6753e-12	GZMK+ memory	KLF2
EVI2B	4.61448e-17	0.440596	0.672	0.486	1.68895e-12	GZMK+ memory	EVI2B
AIP	5.70159e-17	0.403377	0.639	0.45	2.08684e-12	GZMK+ memory	AIP
NOSIP.2	1.12733e-16	-0.543003	0.581	0.684	4.12613e-12	GZMK+ memory	NOSIP
SNHG8.2	2.28687e-16	-0.490438	0.603	0.705	8.37016e-12	GZMK+ memory	SNHG8
GMFG	5.41576e-16	0.460702	0.89	0.808	1.98222e-11	GZMK+ memory	GMFG
TPI1.2	1.33859e-15	0.4726	0.837	0.682	4.89937e-11	GZMK+ memory	TPI1
JUNB.2	2.00797e-15	-0.425963	0.978	0.981	7.34937e-11	GZMK+ memory	JUNB
EIF3E.2	2.0804e-15	-0.434356	0.746	0.783	7.61448e-11	GZMK+ memory	EIF3E
CREM.3	2.12295e-15	0.532979	0.589	0.408	7.77021e-11	GZMK+ memory	CREM
CXCR4.4	2.2394e-15	0.462866	0.923	0.885	8.19642e-11	GZMK+ memory	CXCR4
S100A4.4	5.29268e-15	0.40344	0.94	0.837	1.93717e-10	GZMK+ memory	S100A4
CALR.1	7.09724e-15	0.44793	0.809	0.698	2.59766e-10	GZMK+ memory	CALR
ZNF331.2	1.08696e-14	0.400937	0.653	0.477	3.97837e-10	GZMK+ memory	ZNF331
UCP2	1.25494e-14	0.479748	0.785	0.68	4.59321e-10	GZMK+ memory	UCP2
GIMAP4.1	1.93064e-14	0.409982	0.684	0.512	7.06632e-10	GZMK+ memory	GIMAP4
TTC39C	4.75506e-14	-0.502772	0.285	0.445	1.7404e-09	GZMK+ memory	TTC39C
FCMR.1	5.53066e-14	0.703377	0.689	0.593	2.02428e-09	GZMK+ memory	FCMR
MRPS6	6.90567e-14	0.483765	0.488	0.322	2.52754e-09	GZMK+ memory	MRPS6
PGK1.2	1.2567e-13	0.434425	0.868	0.769	4.59965e-09	GZMK+ memory	PGK1
SNHG6.1	1.32406e-13	-0.403582	0.679	0.774	4.8462e-09	GZMK+ memory	SNHG6
SLC2A3.2	1.39357e-13	-0.598734	0.703	0.806	5.10059e-09	GZMK+ memory	SLC2A3
RPS20	3.53221e-13	-0.448026	0.773	0.776	1.29282e-08	GZMK+ memory	RPS20
ICOS	4.20801e-13	0.414428	0.481	0.324	1.54017e-08	GZMK+ memory	ICOS
RORA.1	4.81497e-13	-0.58958	0.249	0.406	1.76233e-08	GZMK+ memory	RORA
RCSD1	6.85789e-13	0.448805	0.615	0.477	2.51006e-08	GZMK+ memory	RCSD1
CRIP1.4	9.42929e-13	0.450211	0.955	0.886	3.45121e-08	GZMK+ memory	CRIP1
PIK3IP1.3	4.58643e-12	-0.479319	0.474	0.588	1.67868e-07	GZMK+ memory	PIK3IP1
TUBA4A.3	7.93822e-12	0.445956	0.665	0.498	2.90547e-07	GZMK+ memory	TUBA4A
INPP4B	1.29119e-11	-0.505427	0.388	0.524	4.72587e-07	GZMK+ memory	INPP4B
SMDT1.1	6.53223e-11	-0.416982	0.612	0.681	2.39086e-06	GZMK+ memory	SMDT1
ALOX5AP.2	1.45898e-10	0.601231	0.605	0.507	5.34e-06	GZMK+ memory	ALOX5AP
RPS10	4.6003e-10	-0.415212	0.443	0.539	1.68375e-05	GZMK+ memory	RPS10
JUN.2	7.95866e-10	-0.551455	0.897	0.915	2.91295e-05	GZMK+ memory	JUN
ABLIM1.2	1.92801e-09	-0.47452	0.347	0.456	7.0567e-05	GZMK+ memory	ABLIM1
SEPTIN6	3.1039e-09	0.492793	0.785	0.717	0.000113606	GZMK+ memory	SEPTIN6
S1PR4	3.2185e-09	0.453351	0.467	0.347	0.0001178	GZMK+ memory	S1PR4
DDIT4.1	4.33678e-09	-0.414167	0.553	0.668	0.00015873	GZMK+ memory	DDIT4
AC243960.1.2	4.89661e-09	-0.417056	0.304	0.414	0.000179221	GZMK+ memory	AC243960.1
NFKBIZ.1	1.21958e-06	-0.546044	0.416	0.49	0.0446379	GZMK+ memory	NFKBIZ
LIMD2	1.20212e-05	0.447269	0.883	0.843	0.439987	GZMK+ memory	LIMD2
GADD45B.2	9.51054e-05	-0.503123	0.55	0.599	1	GZMK+ memory	GADD45B
AL138963.4	0.00148511	-0.564168	0.349	0.409	1	GZMK+ memory	AL138963.4
CXCL13	0	2.77537	0.482	0.044	0	Tfh/Tph	CXCL13
IGFBP4	0	1.41588	0.462	0.07	0	Tfh/Tph	IGFBP4
NR3C1.3	0	1.32934	0.861	0.509	0	Tfh/Tph	NR3C1
DRAIC	0	1.2858	0.421	0.034	0	Tfh/Tph	DRAIC
ITM2A.3	0	1.27532	0.897	0.571	0	Tfh/Tph	ITM2A
SRGN.4	0	1.21643	0.975	0.764	0	Tfh/Tph	SRGN
PGM2L1	0	1.18895	0.497	0.143	0	Tfh/Tph	PGM2L1
DUSP4.2	0	1.13225	0.553	0.207	0	Tfh/Tph	DUSP4
AC004585.1	0	1.09165	0.432	0.065	0	Tfh/Tph	AC004585.1
TIGIT.1	0	1.08254	0.622	0.192	0	Tfh/Tph	TIGIT
RNF19A.2	0	1.02	0.708	0.324	0	Tfh/Tph	RNF19A
FKBP5	0	0.964831	0.612	0.306	0	Tfh/Tph	FKBP5
PDCD1.1	0	0.939729	0.479	0.117	0	Tfh/Tph	PDCD1
COTL1.3	0	0.924234	0.94	0.723	0	Tfh/Tph	COTL1
CORO1B.2	0	0.882063	0.779	0.53	0	Tfh/Tph	CORO1B
PPP1CC	0	0.881404	0.758	0.534	0	Tfh/Tph	PPP1CC
TNFRSF4	0	0.86886	0.649	0.262	0	Tfh/Tph	TNFRSF4
TSHZ2	0	0.85682	0.635	0.312	0	Tfh/Tph	TSHZ2
TOX.1	0	0.82356	0.431	0.101	0	Tfh/Tph	TOX
TNFRSF18	0	0.812873	0.475	0.176	0	Tfh/Tph	TNFRSF18
FBLN7	0	0.794546	0.473	0.187	0	Tfh/Tph	FBLN7
LIMS1.2	0	0.700845	0.612	0.324	0	Tfh/Tph	LIMS1
CD2.3	0	0.64909	0.915	0.744	0	Tfh/Tph	CD2
MAF	0	0.633136	0.419	0.163	0	Tfh/Tph	MAF
GAPDH.4	0	0.588967	0.994	0.945	0	Tfh/Tph	GAPDH
ACTB.3	0	0.519181	1	0.99	0	Tfh/Tph	ACTB
RPS12.3	0	-0.520931	0.999	0.982	0	Tfh/Tph	RPS12
PRKCQ-AS1.4	0	-1.02633	0.194	0.518	0	Tfh/Tph	PRKCQ-AS1
BATF.2	1.6331e-302	0.874664	0.606	0.322	5.97731e-298	Tfh/Tph	BATF
IGFLR1.1	2.08759e-301	0.739976	0.603	0.33	7.64078e-297	Tfh/Tph	IGFLR1
LDHB.2	1.53277e-300	-0.653707	0.771	0.885	5.6101e-296	Tfh/Tph	LDHB
IFITM1	6.60803e-297	0.546795	0.992	0.954	2.41861e-292	Tfh/Tph	IFITM1
ZNF331.3	2.05909e-294	1.05421	0.693	0.455	7.53647e-290	Tfh/Tph	ZNF331
PFN1.3	5.93559e-285	0.435681	0.996	0.956	2.17248e-280	Tfh/Tph	PFN1
MYL6.3	1.07496e-283	0.457219	0.978	0.905	3.93445e-279	Tfh/Tph	MYL6
KLRB1.1	9.69614e-283	0.810408	0.547	0.254	3.54888e-278	Tfh/Tph	KLRB1
CTLA4.1	3.33426e-281	0.653675	0.455	0.193	1.22037e-276	Tfh/Tph	CTLA4
RHOC	1.81617e-265	0.645755	0.455	0.209	6.64738e-261	Tfh/Tph	RHOC
CLIC1.4	2.8155e-261	0.518014	0.902	0.684	1.0305e-256	Tfh/Tph	CLIC1
CD99.4	3.55511e-261	0.545027	0.923	0.738	1.3012e-256	Tfh/Tph	CD99
UBC.4	6.06709e-257	0.498279	0.994	0.975	2.22062e-252	Tfh/Tph	UBC
CAMK4.2	9.95927e-254	-0.796811	0.212	0.513	3.64519e-249	Tfh/Tph	CAMK4
CTSB.3	6.56416e-250	0.661173	0.6	0.353	2.40255e-245	Tfh/Tph	CTSB
OAZ1.3	2.3e-244	0.493527	0.962	0.887	8.41824e-240	Tfh/Tph	OAZ1
RBPJ.1	5.94241e-238	0.639617	0.511	0.268	2.17498e-233	Tfh/Tph	RBPJ
ARPC1B.3	4.81923e-233	0.509116	0.921	0.804	1.76389e-228	Tfh/Tph	ARPC1B
CD82.3	1.02926e-231	0.588753	0.646	0.39	3.7672e-227	Tfh/Tph	CD82
PASK	1.06804e-230	0.757617	0.447	0.223	3.90912e-226	Tfh/Tph	PASK
SH2D1A.1	1.51262e-229	0.645824	0.433	0.21	5.53634e-225	Tfh/Tph	SH2D1A
CRIP1.5	1.80584e-229	0.628062	0.974	0.877	6.60957e-225	Tfh/Tph	CRIP1
TNFSF8	3.4258e-229	0.676227	0.482	0.252	1.25388e-224	Tfh/Tph	TNFSF8
CD3D.1	2.11028e-224	0.469075	0.956	0.879	7.72384e-220	Tfh/Tph	CD3D
DUSP2.6	4.44844e-223	0.910209	0.791	0.606	1.62817e-218	Tfh/Tph	DUSP2
LTB.2	4.43426e-221	-0.622638	0.823	0.919	1.62298e-216	Tfh/Tph	LTB
PIM1.2	4.60924e-220	-0.844901	0.406	0.641	1.68703e-215	Tfh/Tph	PIM1
FLT3LG.1	4.64432e-220	-0.657522	0.399	0.663	1.69987e-215	Tfh/Tph	FLT3LG
ALOX5AP.3	2.22288e-215	0.552277	0.719	0.484	8.13598e-211	Tfh/Tph	ALOX5AP
RGS2.1	3.59306e-214	0.769416	0.413	0.197	1.3151e-209	Tfh/Tph	RGS2
ACTG1.3	1.61411e-212	0.429022	0.991	0.954	5.90781e-208	Tfh/Tph	ACTG1
TGIF1	4.09447e-211	0.650554	0.433	0.219	1.49862e-206	Tfh/Tph	TGIF1
MGAT4A.1	1.69737e-207	-0.708017	0.22	0.487	6.21255e-203	Tfh/Tph	MGAT4A
TLE5.1	1.40139e-205	-0.565834	0.619	0.81	5.12922e-201	Tfh/Tph	TLE5
NOSIP.3	9.33614e-203	-0.713956	0.501	0.703	3.41712e-198	Tfh/Tph	NOSIP
LMNA.4	1.04569e-200	0.552136	0.645	0.372	3.82735e-196	Tfh/Tph	LMNA
MYC.1	1.58599e-195	-0.831371	0.157	0.408	5.80487e-191	Tfh/Tph	MYC
MT2A.5	2.00906e-193	0.718686	0.701	0.489	7.35335e-189	Tfh/Tph	MT2A
H2AFZ.2	8.04362e-193	1.05026	0.746	0.59	2.94405e-188	Tfh/Tph	H2AFZ
RIPOR2.2	1.64243e-191	-0.681892	0.412	0.654	6.01145e-187	Tfh/Tph	RIPOR2
DYNLL1.4	2.72841e-191	0.576657	0.67	0.444	9.98624e-187	Tfh/Tph	DYNLL1
LAT.1	5.9407e-189	0.516734	0.829	0.695	2.17436e-184	Tfh/Tph	LAT
NDUFV2.1	1.51266e-186	0.615095	0.732	0.56	5.53647e-182	Tfh/Tph	NDUFV2
SGK1	1.91393e-186	0.830957	0.481	0.274	7.00516e-182	Tfh/Tph	SGK1
SLA	3.52104e-179	0.572568	0.474	0.268	1.28874e-174	Tfh/Tph	SLA
PHLDA1.3	4.54572e-179	0.611569	0.494	0.266	1.66378e-174	Tfh/Tph	PHLDA1
PKM.3	5.67235e-179	0.460761	0.861	0.738	2.07614e-174	Tfh/Tph	PKM
CREM.4	1.48228e-176	0.762403	0.608	0.388	5.42528e-172	Tfh/Tph	CREM
XBP1	3.36418e-172	-0.674735	0.307	0.543	1.23132e-167	Tfh/Tph	XBP1
CD7.2	5.74431e-171	0.91191	0.808	0.747	2.10247e-166	Tfh/Tph	CD7
ARID5B.2	1.00659e-168	0.529036	0.75	0.557	3.68421e-164	Tfh/Tph	ARID5B
EEF1B2.3	3.31523e-168	-0.420479	0.976	0.943	1.21341e-163	Tfh/Tph	EEF1B2
PCED1B-AS1.1	3.52459e-167	-0.572967	0.705	0.825	1.29004e-162	Tfh/Tph	PCED1B-AS1
C9orf16.1	1.26918e-163	0.54897	0.783	0.644	4.64532e-159	Tfh/Tph	C9orf16
RGS1.3	1.36232e-162	0.609667	0.53	0.305	4.98622e-158	Tfh/Tph	RGS1
CKLF.4	5.8605e-161	0.464855	0.672	0.459	2.145e-156	Tfh/Tph	CKLF
PTPN7.1	2.36093e-158	0.5007	0.439	0.242	8.64123e-154	Tfh/Tph	PTPN7
RILPL2	2.48721e-158	0.50238	0.471	0.272	9.10344e-154	Tfh/Tph	RILPL2
KLF3	9.59267e-154	-0.595555	0.18	0.408	3.51101e-149	Tfh/Tph	KLF3
CNIH1	1.54202e-150	0.524981	0.524	0.342	5.64395e-146	Tfh/Tph	CNIH1
ELMO1	3.37588e-149	0.443035	0.453	0.263	1.23561e-144	Tfh/Tph	ELMO1
LINC00861.3	1.26096e-148	-0.638673	0.224	0.446	4.61525e-144	Tfh/Tph	LINC00861
FOXP1.2	2.26665e-145	-0.635036	0.424	0.626	8.29618e-141	Tfh/Tph	FOXP1
KLF2.2	5.25324e-144	-0.51438	0.576	0.799	1.92274e-139	Tfh/Tph	KLF2
RGCC.4	6.82441e-143	0.62844	0.758	0.607	2.4978e-138	Tfh/Tph	RGCC
KLF6.4	2.08366e-138	0.453822	0.951	0.856	7.62642e-134	Tfh/Tph	KLF6
SIRPG.1	8.92451e-137	0.455412	0.487	0.303	3.26646e-132	Tfh/Tph	SIRPG
TXNIP.2	3.88765e-134	-0.511015	0.671	0.826	1.42292e-129	Tfh/Tph	TXNIP
CD27.2	4.33026e-134	0.428406	0.754	0.599	1.58492e-129	Tfh/Tph	CD27
IFITM2.2	1.11733e-133	0.429479	0.915	0.826	4.08955e-129	Tfh/Tph	IFITM2
NR4A2.3	3.64102e-133	0.568199	0.745	0.586	1.33265e-128	Tfh/Tph	NR4A2
RASGRP2	3.08552e-131	-0.494128	0.226	0.443	1.12933e-126	Tfh/Tph	RASGRP2
CD55.2	2.51182e-130	-0.629829	0.256	0.465	9.19351e-126	Tfh/Tph	CD55
SOCS1.2	3.01203e-130	0.633722	0.706	0.562	1.10243e-125	Tfh/Tph	SOCS1
RCAN3	2.58645e-128	-0.517041	0.284	0.491	9.46667e-124	Tfh/Tph	RCAN3
SEM1.1	2.60673e-128	0.415695	0.663	0.488	9.5409e-124	Tfh/Tph	SEM1
DBI.3	1.66675e-126	0.462211	0.659	0.498	6.10049e-122	Tfh/Tph	DBI
CIB1.1	2.02665e-126	0.402116	0.781	0.638	7.41775e-122	Tfh/Tph	CIB1
LEF1.4	4.20543e-126	-0.619104	0.419	0.588	1.53923e-121	Tfh/Tph	LEF1
ARID5A.1	1.19083e-125	0.504516	0.588	0.418	4.35855e-121	Tfh/Tph	ARID5A
C4orf48.2	2.06532e-125	0.427706	0.534	0.349	7.55929e-121	Tfh/Tph	C4orf48
CD48	1.66056e-124	-0.466685	0.59	0.732	6.0778e-120	Tfh/Tph	CD48
WDR83OS.1	2.98959e-122	0.419344	0.69	0.531	1.09422e-117	Tfh/Tph	WDR83OS
YPEL5.3	5.47643e-122	0.566564	0.727	0.585	2.00443e-117	Tfh/Tph	YPEL5
SELL.4	5.57225e-122	-0.553895	0.453	0.641	2.0395e-117	Tfh/Tph	SELL
CD69.4	1.04441e-121	-0.694969	0.782	0.893	3.82264e-117	Tfh/Tph	CD69
PTGER4.3	3.75845e-121	0.478314	0.694	0.517	1.37563e-116	Tfh/Tph	PTGER4
HIF1A	2.00011e-118	0.485458	0.526	0.364	7.32059e-114	Tfh/Tph	HIF1A
SEC11A	4.28556e-112	0.436813	0.569	0.415	1.56856e-107	Tfh/Tph	SEC11A
JUN.3	2.89888e-111	-0.626709	0.864	0.921	1.06102e-106	Tfh/Tph	JUN
RAP1A	3.51862e-109	0.406118	0.69	0.552	1.28785e-104	Tfh/Tph	RAP1A
FKBP1A.1	6.26467e-109	0.424629	0.647	0.511	2.29293e-104	Tfh/Tph	FKBP1A
RNASET2	7.26131e-109	0.444981	0.752	0.647	2.65771e-104	Tfh/Tph	RNASET2
MCL1.2	4.40105e-106	0.443004	0.809	0.703	1.61083e-101	Tfh/Tph	MCL1
LITAF.1	6.54026e-99	-0.444989	0.449	0.619	2.3938e-94	Tfh/Tph	LITAF
ABLIM1.3	4.47737e-98	-0.547134	0.301	0.472	1.63876e-93	Tfh/Tph	ABLIM1
JUNB.3	1.89589e-93	0.408243	0.981	0.981	6.93915e-89	Tfh/Tph	JUNB
IL10RA.1	1.01433e-92	-0.491057	0.315	0.492	3.71256e-88	Tfh/Tph	IL10RA
ZFP36L1.1	8.81491e-91	0.464875	0.804	0.693	3.22635e-86	Tfh/Tph	ZFP36L1
DUSP1.2	1.64378e-90	0.413909	0.972	0.958	6.01638e-86	Tfh/Tph	DUSP1
CLEC2B	4.99217e-84	-0.402712	0.278	0.456	1.82718e-79	Tfh/Tph	CLEC2B
GADD45B.3	3.18633e-80	-0.592147	0.458	0.614	1.16623e-75	Tfh/Tph	GADD45B
ARHGAP15	2.52265e-78	-0.485064	0.455	0.599	9.23314e-74	Tfh/Tph	ARHGAP15
NFKBIZ.2	3.59644e-77	-0.560497	0.356	0.504	1.31633e-72	Tfh/Tph	NFKBIZ
PIK3R1	5.58023e-76	-0.462161	0.342	0.503	2.04242e-71	Tfh/Tph	PIK3R1
GIMAP1.1	1.35688e-73	-0.40374	0.273	0.428	4.96632e-69	Tfh/Tph	GIMAP1
HSPE1.2	7.86682e-73	0.416048	0.667	0.566	2.87933e-68	Tfh/Tph	HSPE1
CYCS.3	1.09237e-68	0.468006	0.642	0.522	3.9982e-64	Tfh/Tph	CYCS
AREG.1	8.48032e-67	0.656604	0.48	0.361	3.10388e-62	Tfh/Tph	AREG
CITED2.2	1.72659e-57	0.629273	0.69	0.612	6.31949e-53	Tfh/Tph	CITED2
SMCHD1	1.93845e-50	-0.40379	0.483	0.605	7.09492e-46	Tfh/Tph	SMCHD1
LAG3.1	0	3.49123	0.708	0.105	0	Tph	LAG3
TNFRSF18.1	0	2.19028	0.812	0.179	0	Tph	TNFRSF18
LGALS1.3	0	2.03886	0.742	0.301	0	Tph	LGALS1
PTMS	0	1.98837	0.653	0.075	0	Tph	PTMS
LAIR2	0	1.91513	0.611	0.121	0	Tph	LAIR2
TNFRSF4.1	0	1.90647	0.839	0.277	0	Tph	TNFRSF4
PDCD1.2	0	1.83022	0.711	0.129	0	Tph	PDCD1
DUSP4.3	0	1.77255	0.793	0.217	0	Tph	DUSP4
SRGN.5	0	1.75844	0.986	0.776	0	Tph	SRGN
GAPDH.5	0	1.63678	1	0.948	0	Tph	GAPDH
S100A11.3	0	1.60166	0.971	0.607	0	Tph	S100A11
HLA-DRB5.2	0	1.59812	0.557	0.143	0	Tph	HLA-DRB5
S100A4.5	0	1.55492	0.996	0.831	0	Tph	S100A4
ALOX5AP.4	0	1.54686	0.876	0.491	0	Tph	ALOX5AP
TPI1.3	0	1.5096	0.948	0.672	0	Tph	TPI1
PGAM1.3	0	1.46429	0.918	0.552	0	Tph	PGAM1
CTLA4.2	0	1.43733	0.746	0.196	0	Tph	CTLA4
CD74.5	0	1.43	0.977	0.864	0	Tph	CD74
PKM.4	0	1.41396	0.956	0.742	0	Tph	PKM
CST7.3	0	1.40807	0.733	0.275	0	Tph	CST7
ADGRG1	0	1.36611	0.44	0.026	0	Tph	ADGRG1
PLPP1	0	1.33435	0.408	0.098	0	Tph	PLPP1
MYL6.4	0	1.33191	0.997	0.908	0	Tph	MYL6
CD99.5	0	1.31959	0.988	0.746	0	Tph	CD99
HLA-DRB1.2	0	1.3181	0.57	0.173	0	Tph	HLA-DRB1
CTSB.4	0	1.31584	0.824	0.358	0	Tph	CTSB
ITM2A.4	0	1.30891	0.916	0.59	0	Tph	ITM2A
LINC01943	0	1.3048	0.452	0.069	0	Tph	LINC01943
RBPJ.2	0	1.28975	0.751	0.272	0	Tph	RBPJ
CLIC1.5	0	1.28704	0.989	0.693	0	Tph	CLIC1
IGFL2	0	1.26866	0.4	0.041	0	Tph	IGFL2
COTL1.4	0	1.26254	0.958	0.735	0	Tph	COTL1
TYMP.1	0	1.25091	0.678	0.19	0	Tph	TYMP
ACTB.4	0	1.25067	1	0.991	0	Tph	ACTB
CTSD.4	0	1.23964	0.833	0.445	0	Tph	CTSD
IFITM2.3	0	1.23002	0.972	0.829	0	Tph	IFITM2
TPM4.2	0	1.22617	0.794	0.298	0	Tph	TPM4
IGFLR1.2	0	1.22468	0.779	0.338	0	Tph	IGFLR1
CD4.1	0	1.22366	0.858	0.48	0	Tph	CD4
CKLF.5	0	1.21829	0.855	0.464	0	Tph	CKLF
CD82.4	0	1.20061	0.851	0.396	0	Tph	CD82
LGALS3.2	0	1.1829	0.645	0.183	0	Tph	LGALS3
PFN1.4	0	1.17826	1	0.958	0	Tph	PFN1
SH2D2A.3	0	1.17819	0.746	0.304	0	Tph	SH2D2A
ARPC1B.4	0	1.16198	0.991	0.808	0	Tph	ARPC1B
SH3BGRL3.4	0	1.15915	0.998	0.939	0	Tph	SH3BGRL3
TIGIT.2	0	1.13025	0.714	0.214	0	Tph	TIGIT
HLA-DPA1.2	0	1.12057	0.691	0.268	0	Tph	HLA-DPA1
GEM	0	1.11551	0.426	0.096	0	Tph	GEM
SPOCK2.1	0	1.11276	0.965	0.744	0	Tph	SPOCK2
ANXA2.4	0	1.10661	0.795	0.356	0	Tph	ANXA2
CD59	0	1.07987	0.562	0.159	0	Tph	CD59
CD2.4	0	1.03319	0.976	0.752	0	Tph	CD2
GNA15	0	1.02633	0.475	0.068	0	Tph	GNA15
LAPTM5	0	1.018	0.99	0.914	0	Tph	LAPTM5
MAF.1	0	0.9909	0.624	0.17	0	Tph	MAF
ACTG1.4	0	0.990565	0.998	0.956	0	Tph	ACTG1
LINC01871	0	0.990115	0.402	0.091	0	Tph	LINC01871
TOX2	0	0.955796	0.515	0.083	0	Tph	TOX2
C4orf48.3	0	0.948429	0.805	0.349	0	Tph	C4orf48
PTPN7.2	0	0.929926	0.685	0.243	0	Tph	PTPN7
IL2RG.2	0	0.919394	0.981	0.861	0	Tph	IL2RG
MIR4435-2HG.1	0	0.912097	0.521	0.11	0	Tph	MIR4435-2HG
TPST2.1	0	0.908608	0.6	0.178	0	Tph	TPST2
ETV7	0	0.891321	0.424	0.051	0	Tph	ETV7
RHOA.2	0	0.890478	0.979	0.847	0	Tph	RHOA
ARPC2.3	0	0.886754	0.98	0.848	0	Tph	ARPC2
ACTN4.2	0	0.872962	0.683	0.246	0	Tph	ACTN4
TPM3.2	0	0.867527	0.983	0.834	0	Tph	TPM3
CFL1.3	0	0.849769	0.999	0.948	0	Tph	CFL1
ANKRD28	0	0.811437	0.442	0.096	0	Tph	ANKRD28
TOX.2	0	0.795714	0.517	0.117	0	Tph	TOX
HLA-A.3	0	0.788342	1	0.993	0	Tph	HLA-A
CD151	0	0.767284	0.45	0.085	0	Tph	CD151
PTTG1	0	0.666374	0.458	0.108	0	Tph	PTTG1
B2M.2	0	0.598025	1	0.998	0	Tph	B2M
SYT11	0	0.581216	0.403	0.092	0	Tph	SYT11
FAU.1	0	-0.611848	0.999	0.97	0	Tph	FAU
RPS7	0	-0.640748	0.997	0.971	0	Tph	RPS7
RPL28	0	-0.651428	0.999	0.982	0	Tph	RPL28
RPL12.3	0	-0.670625	0.998	0.975	0	Tph	RPL12
RPS4X.3	0	-0.680579	0.998	0.974	0	Tph	RPS4X
RPL26	0	-0.680726	0.997	0.968	0	Tph	RPL26
RPL41.1	0	-0.708194	1	0.987	0	Tph	RPL41
RPS15.3	0	-0.715125	0.999	0.973	0	Tph	RPS15
RPL7A.2	0	-0.718854	0.997	0.972	0	Tph	RPL7A
RPL8.3	0	-0.737883	0.998	0.969	0	Tph	RPL8
EEF1A1.3	0	-0.744715	1	0.993	0	Tph	EEF1A1
RPL22.3	0	-0.802989	0.984	0.955	0	Tph	RPL22
RPL21.3	0	-0.811425	0.985	0.958	0	Tph	RPL21
RPL23A	0	-0.824029	0.982	0.957	0	Tph	RPL23A
RPL10A.3	0	-0.834876	0.979	0.955	0	Tph	RPL10A
RPL37.3	0	-0.836871	0.996	0.971	0	Tph	RPL37
RPS28.3	0	-0.840079	0.999	0.977	0	Tph	RPS28
RPL18.3	0	-0.842795	0.997	0.97	0	Tph	RPL18
RPLP2.3	0	-0.844293	0.997	0.967	0	Tph	RPLP2
RPL18A.3	0	-0.860439	0.997	0.974	0	Tph	RPL18A
RPL29.3	0	-0.866818	0.998	0.968	0	Tph	RPL29
RPL36.3	0	-0.873082	0.997	0.966	0	Tph	RPL36
RPS27A.3	0	-0.876595	0.999	0.978	0	Tph	RPS27A
RPS15A.3	0	-0.882001	0.998	0.978	0	Tph	RPS15A
RPL36A.2	0	-0.884802	0.981	0.956	0	Tph	RPL36A
RPL10.3	0	-0.900525	1	0.992	0	Tph	RPL10
RPL14.3	0	-0.903303	0.997	0.973	0	Tph	RPL14
RPL35A.3	0	-0.914824	0.996	0.965	0	Tph	RPL35A
RPL19.3	0	-0.941602	1	0.976	0	Tph	RPL19
RPS6.3	0	-0.949198	0.997	0.973	0	Tph	RPS6
RPL11.3	0	-0.956212	1	0.981	0	Tph	RPL11
RPL38.3	0	-0.957838	0.965	0.951	0	Tph	RPL38
RPS13.3	0	-0.958494	0.997	0.968	0	Tph	RPS13
RPL9.3	0	-0.961726	0.99	0.962	0	Tph	RPL9
RPS23.3	0	-0.966823	0.997	0.973	0	Tph	RPS23
RPS27.3	0	-0.967909	0.999	0.986	0	Tph	RPS27
RPS25.3	0	-0.982246	0.996	0.969	0	Tph	RPS25
RPS21.3	0	-0.987843	0.997	0.978	0	Tph	RPS21
RPL5.3	0	-0.999745	0.995	0.963	0	Tph	RPL5
RPL39.3	0	-1.00622	0.997	0.972	0	Tph	RPL39
RPS5.3	0	-1.00683	0.985	0.957	0	Tph	RPS5
RPS18.3	0	-1.01456	0.995	0.974	0	Tph	RPS18
RPS3.3	0	-1.01872	0.997	0.975	0	Tph	RPS3
RPS14.3	0	-1.04881	0.999	0.97	0	Tph	RPS14
RPL3.3	0	-1.05808	0.997	0.972	0	Tph	RPL3
RPL34.3	0	-1.06787	0.999	0.975	0	Tph	RPL34
RPS8.3	0	-1.06939	0.997	0.978	0	Tph	RPS8
RPL13.3	0	-1.10833	0.998	0.984	0	Tph	RPL13
RPS3A.3	0	-1.11186	0.997	0.975	0	Tph	RPS3A
RPL30.3	0	-1.14728	0.997	0.979	0	Tph	RPL30
RPL32.3	0	-1.15687	0.998	0.975	0	Tph	RPL32
EEF1B2.4	0	-1.1827	0.954	0.946	0	Tph	EEF1B2
RPS12.4	0	-1.34101	0.999	0.983	0	Tph	RPS12
RPS19.1	5.13612e-308	-0.651144	0.999	0.977	1.87987e-303	Tph	RPS19
RHOC.1	1.68784e-305	0.861085	0.625	0.216	6.17766e-301	Tph	RHOC
MT2A.6	1.00956e-304	1.53221	0.849	0.495	3.69511e-300	Tph	MT2A
NR3C1.4	1.99869e-304	1.16095	0.886	0.529	7.31541e-300	Tph	NR3C1
RPL17.2	3.24577e-304	-0.732688	0.992	0.962	1.18799e-299	Tph	RPL17
SERF2.2	7.32497e-304	0.69812	0.993	0.939	2.68101e-299	Tph	SERF2
RAB27A.1	4.15295e-303	0.750131	0.528	0.159	1.52002e-298	Tph	RAB27A
S100A10.5	2.50928e-301	1.17667	0.982	0.832	9.18423e-297	Tph	S100A10
SLC16A3	3.36978e-301	0.755026	0.402	0.098	1.23337e-296	Tph	SLC16A3
ANXA5.3	7.61845e-301	0.944004	0.811	0.394	2.78843e-296	Tph	ANXA5
RPS29.2	1.53556e-298	-0.819569	0.985	0.956	5.62032e-294	Tph	RPS29
CTSC.3	6.51317e-298	1.02841	0.767	0.344	2.38389e-293	Tph	CTSC
PABPC1.3	6.99121e-298	-0.829924	0.971	0.971	2.55885e-293	Tph	PABPC1
RPS9.3	7.47421e-298	-0.70286	0.987	0.96	2.73564e-293	Tph	RPS9
RPL24.3	3.6709e-295	-0.662797	0.993	0.961	1.34359e-290	Tph	RPL24
RPS2.2	2.91884e-292	-0.718595	1	0.971	1.06832e-287	Tph	RPS2
TMEM173.2	4.19771e-291	1.08714	0.79	0.393	1.5364e-286	Tph	TMEM173
CD3D.2	6.10196e-289	0.83514	0.987	0.882	2.23338e-284	Tph	CD3D
CYTOR.2	1.95205e-287	0.815102	0.618	0.211	7.14468e-283	Tph	CYTOR
TXN.2	2.98377e-286	1.00584	0.838	0.439	1.09209e-281	Tph	TXN
LIMS1.3	5.26994e-282	0.886154	0.758	0.335	1.92885e-277	Tph	LIMS1
LINC00963	2.30354e-280	0.641961	0.432	0.114	8.43118e-276	Tph	LINC00963
PPP1CA.3	3.63843e-278	0.873185	0.91	0.62	1.3317e-273	Tph	PPP1CA
PHLDA1.4	6.17824e-277	1.03269	0.695	0.271	2.2613e-272	Tph	PHLDA1
CD63.1	4.79457e-275	0.95161	0.605	0.228	1.75486e-270	Tph	CD63
BHLHE40.1	6.09568e-275	0.991242	0.615	0.227	2.23108e-270	Tph	BHLHE40
BATF.3	1.79335e-274	1.02345	0.746	0.333	6.56383e-270	Tph	BATF
TIMP1.4	2.0707e-273	1.69901	0.778	0.432	7.57897e-269	Tph	TIMP1
NIBAN1.1	2.66851e-273	0.732174	0.608	0.21	9.76702e-269	Tph	NIBAN1
UCP2.1	2.52464e-271	1.20812	0.916	0.671	9.24043e-267	Tph	UCP2
CXCR3.3	5.72937e-271	0.80376	0.633	0.228	2.09701e-266	Tph	CXCR3
PGM2L1.1	3.52356e-268	0.941057	0.513	0.164	1.28966e-263	Tph	PGM2L1
NACA.2	5.84302e-268	-0.664083	0.993	0.959	2.1386e-263	Tph	NACA
FKBP1A.2	1.8291e-267	0.942662	0.85	0.51	6.69467e-263	Tph	FKBP1A
TPT1.1	1.04692e-264	-0.652143	0.997	0.98	3.83182e-260	Tph	TPT1
HSPA1A.1	2.851e-264	1.28183	0.537	0.179	1.0435e-259	Tph	HSPA1A
RGS1.4	5.43709e-264	1.29167	0.714	0.31	1.99003e-259	Tph	RGS1
RPL35.1	1.93655e-262	-0.61569	0.992	0.957	7.08796e-258	Tph	RPL35
ITGB2.3	1.4653e-261	0.909211	0.966	0.754	5.36316e-257	Tph	ITGB2
NPDC1.1	2.5684e-261	0.726972	0.546	0.184	9.4006e-257	Tph	NPDC1
PRDM1.1	3.49699e-261	1.04024	0.606	0.239	1.27993e-256	Tph	PRDM1
IL32.3	5.42473e-260	1.15389	0.977	0.914	1.98551e-255	Tph	IL32
HSBP1	8.24895e-257	0.641964	0.493	0.154	3.0192e-252	Tph	HSBP1
BST2	3.80628e-255	1.09002	0.77	0.406	1.39314e-250	Tph	BST2
TNFRSF1B.2	1.49594e-254	0.906762	0.77	0.365	5.4753e-250	Tph	TNFRSF1B
CYBA.3	3.11944e-254	0.828407	0.989	0.863	1.14175e-249	Tph	CYBA
KLRB1.2	4.44272e-249	1.03779	0.668	0.266	1.62608e-244	Tph	KLRB1
CRIP1.6	6.33542e-248	1.1572	0.988	0.883	2.31883e-243	Tph	CRIP1
DBI.4	4.60895e-247	0.820275	0.835	0.5	1.68692e-242	Tph	DBI
RAC1.1	5.56733e-245	0.828561	0.833	0.473	2.0377e-240	Tph	RAC1
EEF1G.3	1.42018e-244	-0.821163	0.944	0.933	5.198e-240	Tph	EEF1G
OAZ1.4	1.35304e-243	0.683299	0.984	0.891	4.95225e-239	Tph	OAZ1
SNX9	3.92266e-243	0.954722	0.649	0.283	1.43573e-238	Tph	SNX9
MTHFD2	1.6505e-242	0.885623	0.596	0.233	6.04098e-238	Tph	MTHFD2
DYNLL1.5	1.01804e-241	0.872607	0.837	0.45	3.72611e-237	Tph	DYNLL1
APOBEC3C.1	1.40096e-241	0.630172	0.476	0.151	5.12767e-237	Tph	APOBEC3C
IL2RB	1.77705e-241	0.702344	0.558	0.196	6.50419e-237	Tph	IL2RB
VDAC1.2	1.37778e-240	0.789271	0.743	0.364	5.04279e-236	Tph	VDAC1
YWHAB.3	1.12048e-238	0.699677	0.983	0.855	4.10105e-234	Tph	YWHAB
CAPZB.2	2.68564e-238	0.765693	0.948	0.757	9.82972e-234	Tph	CAPZB
ILK	8.87067e-238	0.660554	0.542	0.193	3.24675e-233	Tph	ILK
SEM1.2	2.24746e-237	0.828063	0.837	0.491	8.22593e-233	Tph	SEM1
RPL6.1	9.08727e-237	-0.5016	0.997	0.97	3.32603e-232	Tph	RPL6
HLA-C.2	1.92584e-236	0.591614	1	0.99	7.04878e-232	Tph	HLA-C
CD58	2.72182e-234	0.574859	0.457	0.14	9.96215e-230	Tph	CD58
IFI27L2.2	3.2988e-232	0.718466	0.602	0.241	1.20739e-227	Tph	IFI27L2
RACK1.1	3.28311e-230	-0.592693	0.993	0.964	1.20165e-225	Tph	RACK1
CDK2AP2.1	5.46688e-229	0.807047	0.679	0.301	2.00093e-224	Tph	CDK2AP2
GNG5.1	1.2072e-228	0.80645	0.833	0.495	4.41849e-224	Tph	GNG5
PTPN11	1.47748e-228	0.673655	0.483	0.162	5.40772e-224	Tph	PTPN11
ARPC4.2	6.32798e-228	0.799028	0.861	0.54	2.31611e-223	Tph	ARPC4
GAS5.3	2.2055e-225	-1.0554	0.587	0.797	8.07235e-221	Tph	GAS5
RPSA.2	8.1295e-225	-0.66013	0.989	0.957	2.97548e-220	Tph	RPSA
APOBEC3G.2	1.71421e-224	0.696077	0.536	0.193	6.27417e-220	Tph	APOBEC3G
GALM	4.21157e-224	0.645088	0.464	0.152	1.54148e-219	Tph	GALM
RAC2.1	6.90528e-224	0.689907	0.985	0.894	2.5274e-219	Tph	RAC2
YWHAQ.2	2.76986e-223	0.826229	0.827	0.486	1.0138e-218	Tph	YWHAQ
TSPO.1	6.1445e-223	0.792308	0.875	0.607	2.24895e-218	Tph	TSPO
PRDX1.3	1.02226e-221	0.810773	0.854	0.53	3.74157e-217	Tph	PRDX1
PDIA6.3	1.19891e-219	0.827745	0.74	0.382	4.38812e-215	Tph	PDIA6
FKBP5.1	9.91243e-218	0.943018	0.677	0.322	3.62805e-213	Tph	FKBP5
LTB.3	3.38559e-217	-0.943302	0.698	0.919	1.23916e-212	Tph	LTB
LSP1.2	3.75657e-216	0.77315	0.964	0.816	1.37494e-211	Tph	LSP1
CCR7.4	1.01567e-215	-1.37753	0.212	0.62	3.71744e-211	Tph	CCR7
COX8A.2	2.28624e-215	0.746074	0.917	0.674	8.36787e-211	Tph	COX8A
C17orf49.1	6.18676e-215	0.851306	0.745	0.393	2.26442e-210	Tph	C17orf49
ROMO1.1	6.97663e-215	0.788813	0.822	0.474	2.55352e-210	Tph	ROMO1
TCF7.4	8.86824e-214	-1.24345	0.216	0.628	3.24586e-209	Tph	TCF7
RNF19A.3	9.85089e-214	0.651798	0.739	0.346	3.60552e-209	Tph	RNF19A
WDR1.2	5.20262e-213	0.776319	0.849	0.533	1.90421e-208	Tph	WDR1
PSMD8.1	5.90403e-213	0.724531	0.793	0.443	2.16094e-208	Tph	PSMD8
BSG.2	6.83756e-213	0.737873	0.85	0.513	2.50261e-208	Tph	BSG
ENO1.2	2.40329e-212	1.11128	0.92	0.704	8.79629e-208	Tph	ENO1
ARPC3.2	2.67572e-212	0.678527	0.965	0.817	9.79341e-208	Tph	ARPC3
TOMM7.2	4.17416e-212	-0.723051	0.92	0.922	1.52778e-207	Tph	TOMM7
CAP1.2	1.01041e-209	0.800473	0.878	0.614	3.6982e-205	Tph	CAP1
SELL.5	6.56254e-209	-1.3525	0.254	0.638	2.40195e-204	Tph	SELL
PPIB.3	1.23396e-208	0.682695	0.967	0.806	4.51641e-204	Tph	PPIB
NDUFV2.2	5.70827e-208	0.909927	0.847	0.565	2.08928e-203	Tph	NDUFV2
PGK1.3	1.49841e-206	1.04586	0.944	0.763	5.48431e-202	Tph	PGK1
SIT1.2	7.32087e-206	0.747076	0.685	0.321	2.67951e-201	Tph	SIT1
NDUFA13.1	6.74087e-205	0.665127	0.936	0.726	2.46723e-200	Tph	NDUFA13
POMP.2	1.31295e-204	0.700091	0.752	0.399	4.80552e-200	Tph	POMP
RAB11FIP1	1.83718e-204	0.633956	0.49	0.173	6.72425e-200	Tph	RAB11FIP1
RPLP0.2	7.75144e-203	-0.603341	0.993	0.976	2.8371e-198	Tph	RPLP0
RAB1B.1	1.49056e-201	0.70094	0.71	0.353	5.45561e-197	Tph	RAB1B
SURF4.1	2.39435e-201	0.676411	0.653	0.293	8.76358e-197	Tph	SURF4
S100A6.4	1.64796e-200	0.804462	0.989	0.906	6.0317e-196	Tph	S100A6
AHI1	1.54489e-199	0.617806	0.436	0.144	5.65445e-195	Tph	AHI1
EPSTI1	1.37959e-198	0.571252	0.404	0.128	5.04943e-194	Tph	EPSTI1
CCDC167.1	2.06255e-197	0.602252	0.557	0.219	7.54913e-193	Tph	CCDC167
HLA-DQB1.2	4.00947e-197	0.788051	0.421	0.138	1.4675e-192	Tph	HLA-DQB1
TMED9	9.70705e-197	0.678465	0.725	0.372	3.55288e-192	Tph	TMED9
NDUFC2	1.53724e-196	0.682072	0.82	0.492	5.62644e-192	Tph	NDUFC2
RPS24.1	5.94321e-196	-0.460651	0.999	0.969	2.17528e-191	Tph	RPS24
SLA.1	1.08281e-195	0.767669	0.619	0.274	3.96319e-191	Tph	SLA
PSTPIP1.1	8.26514e-195	0.703566	0.646	0.298	3.02512e-190	Tph	PSTPIP1
HCST.3	1.34025e-193	0.928045	0.944	0.805	4.90544e-189	Tph	HCST
PSMB3.2	5.4837e-193	0.695817	0.795	0.465	2.00709e-188	Tph	PSMB3
SEC11A.1	1.62491e-191	0.684828	0.758	0.416	5.94734e-187	Tph	SEC11A
PIGT	7.28035e-191	0.636867	0.52	0.204	2.66468e-186	Tph	PIGT
EEF1D	4.62002e-190	-0.53086	0.986	0.959	1.69097e-185	Tph	EEF1D
RPL4.3	8.66306e-190	-0.691287	0.95	0.939	3.17077e-185	Tph	RPL4
NOP53.3	9.37346e-190	-0.806362	0.776	0.868	3.43078e-185	Tph	NOP53
MAP2K3.1	1.84852e-188	0.608308	0.525	0.206	6.76578e-184	Tph	MAP2K3
RPL31.1	9.57921e-188	-0.668513	0.939	0.929	3.50609e-183	Tph	RPL31
HLA-DRA.2	9.79899e-187	1.07291	0.43	0.154	3.58653e-182	Tph	HLA-DRA
RPL37A.1	1.31767e-186	-0.571141	0.983	0.954	4.82281e-182	Tph	RPL37A
ELOB.2	8.18899e-186	0.624508	0.942	0.764	2.99725e-181	Tph	ELOB
LDHB.3	1.00406e-184	-0.831875	0.791	0.877	3.67496e-180	Tph	LDHB
CD2BP2	1.44204e-184	0.537802	0.445	0.156	5.27802e-180	Tph	CD2BP2
HLA-DPB1.2	3.72174e-184	0.75742	0.587	0.258	1.36219e-179	Tph	HLA-DPB1
LDHA.3	4.31433e-184	0.83047	0.944	0.764	1.57909e-179	Tph	LDHA
TMEM167A	4.8544e-184	0.598447	0.472	0.176	1.77676e-179	Tph	TMEM167A
KLF2.3	6.98068e-184	-1.10021	0.486	0.789	2.555e-179	Tph	KLF2
RPL27A.1	1.24303e-183	-0.754689	0.867	0.904	4.54962e-179	Tph	RPL27A
BRK1.1	1.61455e-183	0.684292	0.831	0.537	5.90943e-179	Tph	BRK1
MAPKAPK3	3.71812e-183	0.602109	0.515	0.205	1.36087e-178	Tph	MAPKAPK3
ALDOA.2	7.6533e-182	0.748648	0.93	0.727	2.80118e-177	Tph	ALDOA
SDF4	8.70329e-181	0.683879	0.747	0.405	3.18549e-176	Tph	SDF4
RPL13A.2	1.35654e-179	-0.725785	0.917	0.935	4.96506e-175	Tph	RPL13A
MSN.3	1.53754e-178	0.712932	0.862	0.573	5.62754e-174	Tph	MSN
IL7R.4	1.62851e-178	-1.07556	0.612	0.865	5.96053e-174	Tph	IL7R
IQGAP1.2	3.08216e-178	0.669443	0.761	0.434	1.1281e-173	Tph	IQGAP1
WDR83OS.2	6.50045e-178	0.679519	0.836	0.534	2.37923e-173	Tph	WDR83OS
C9orf16.2	9.02054e-178	0.761644	0.894	0.648	3.30161e-173	Tph	C9orf16
TBCB.2	1.97224e-175	0.645378	0.805	0.471	7.21858e-171	Tph	TBCB
JPT1.3	1.05861e-174	0.623075	0.674	0.327	3.87461e-170	Tph	JPT1
SLAMF1	2.03975e-174	0.621763	0.506	0.2	7.46569e-170	Tph	SLAMF1
PRDX3	4.58557e-174	0.538005	0.503	0.197	1.67836e-169	Tph	PRDX3
HNRNPLL.1	4.95846e-173	0.578137	0.562	0.237	1.81485e-168	Tph	HNRNPLL
CD3E	1.47822e-172	0.500028	0.996	0.952	5.41045e-168	Tph	CD3E
ACP5	3.05441e-172	0.47334	0.423	0.145	1.11795e-167	Tph	ACP5
COX5A.2	2.91814e-171	0.661829	0.799	0.498	1.06807e-166	Tph	COX5A
TAGLN2.3	5.30593e-171	0.830025	0.971	0.825	1.94202e-166	Tph	TAGLN2
GNB2.2	9.48989e-171	0.652556	0.842	0.556	3.47339e-166	Tph	GNB2
LAMTOR5	1.88284e-170	0.587894	0.641	0.308	6.89139e-166	Tph	LAMTOR5
SRP14	4.40578e-170	0.527327	0.981	0.877	1.61256e-165	Tph	SRP14
DNPH1	1.10577e-169	0.72014	0.594	0.287	4.04722e-165	Tph	DNPH1
COPE.2	2.37056e-169	0.634064	0.831	0.532	8.67648e-165	Tph	COPE
RPS16	4.63003e-169	-0.503674	0.993	0.962	1.69464e-164	Tph	RPS16
YWHAH.2	4.74508e-169	0.562383	0.516	0.205	1.73675e-164	Tph	YWHAH
PHTF2	1.06499e-167	0.562921	0.564	0.24	3.89798e-163	Tph	PHTF2
ITGB1.2	2.09524e-166	0.757536	0.861	0.517	7.66879e-162	Tph	ITGB1
UBB.3	2.89616e-166	0.647682	0.976	0.864	1.06002e-161	Tph	UBB
RGS2.2	1.03882e-164	0.90092	0.497	0.206	3.8022e-160	Tph	RGS2
ARF5.2	6.78584e-164	0.612961	0.837	0.55	2.48368e-159	Tph	ARF5
ANTXR2	5.14849e-163	0.569387	0.419	0.153	1.8844e-158	Tph	ANTXR2
RPL27	9.43349e-163	-0.533998	0.979	0.942	3.45275e-158	Tph	RPL27
PDE4D	7.46692e-162	0.611867	0.572	0.256	2.73297e-157	Tph	PDE4D
TMBIM6.2	5.0473e-160	0.596805	0.94	0.774	1.84736e-155	Tph	TMBIM6
LY6E.1	6.87713e-160	0.81543	0.894	0.678	2.5171e-155	Tph	LY6E
COX6A1.2	1.70194e-159	0.550918	0.951	0.781	6.22926e-155	Tph	COX6A1
UBL5.1	4.45263e-158	0.573395	0.942	0.755	1.62971e-153	Tph	UBL5
CBLB.1	7.21695e-158	0.580163	0.58	0.263	2.64148e-153	Tph	CBLB
FAS	7.79966e-158	0.516535	0.531	0.221	2.85476e-153	Tph	FAS
PRELID1	9.1962e-158	0.686664	0.79	0.485	3.3659e-153	Tph	PRELID1
ATP5MF.1	1.30016e-157	0.618483	0.85	0.585	4.75873e-153	Tph	ATP5MF
YIPF3	9.29893e-154	0.480031	0.506	0.209	3.4035e-149	Tph	YIPF3
NAMPT.1	2.06664e-153	0.658388	0.499	0.212	7.56412e-149	Tph	NAMPT
PPIA	3.38195e-153	0.504514	0.993	0.93	1.23783e-148	Tph	PPIA
GBP2	1.24051e-152	0.690093	0.625	0.319	4.5404e-148	Tph	GBP2
HLA-B.3	1.48394e-152	0.46251	1	0.997	5.43137e-148	Tph	HLA-B
PSMA7.2	1.65178e-152	0.604207	0.888	0.654	6.04568e-148	Tph	PSMA7
UBA52	4.12653e-152	-0.453846	0.991	0.948	1.51035e-147	Tph	UBA52
EEF2.1	9.79642e-151	-0.556214	0.976	0.949	3.58559e-146	Tph	EEF2
GZMA.3	2.80133e-150	1.41794	0.454	0.19	1.02532e-145	Tph	GZMA
LEF1.5	3.86803e-150	-1.0089	0.26	0.584	1.41574e-145	Tph	LEF1
CAMK4.3	5.50411e-150	-0.954272	0.159	0.497	2.01456e-145	Tph	CAMK4
PPM1M	1.17934e-149	0.543087	0.523	0.232	4.31649e-145	Tph	PPM1M
TWF2.2	2.92211e-149	0.581887	0.681	0.362	1.06952e-144	Tph	TWF2
TXNDC17.1	3.52741e-149	0.471349	0.464	0.182	1.29107e-144	Tph	TXNDC17
CORO1B.3	1.46659e-147	0.80944	0.81	0.544	5.36788e-143	Tph	CORO1B
NOP10.1	1.64822e-147	0.601742	0.66	0.34	6.03264e-143	Tph	NOP10
TPP1	2.33628e-146	0.500049	0.502	0.211	8.55101e-142	Tph	TPP1
VOPP1	2.84699e-146	0.603312	0.654	0.339	1.04203e-141	Tph	VOPP1
ACTR3.1	1.13847e-145	0.651368	0.865	0.647	4.16692e-141	Tph	ACTR3
MFSD10.1	1.27958e-144	0.559531	0.567	0.265	4.68339e-140	Tph	MFSD10
UBE2E3	1.48181e-144	0.621432	0.479	0.205	5.42356e-140	Tph	UBE2E3
FOS.4	2.26163e-144	-0.907173	0.92	0.974	8.27778e-140	Tph	FOS
TADA3	1.42758e-143	0.532231	0.577	0.275	5.22508e-139	Tph	TADA3
CHMP2A	2.5469e-143	0.548311	0.582	0.279	9.32193e-139	Tph	CHMP2A
ATP5F1B.2	3.63304e-143	0.575459	0.88	0.673	1.32973e-138	Tph	ATP5F1B
ANXA6.1	5.19046e-143	0.626798	0.878	0.64	1.89976e-138	Tph	ANXA6
H3F3A.1	6.09603e-143	0.494344	0.989	0.912	2.23121e-138	Tph	H3F3A
PSMA6.1	1.93141e-142	0.569032	0.725	0.421	7.06915e-138	Tph	PSMA6
RNASEK.1	2.22176e-142	0.590564	0.929	0.755	8.13186e-138	Tph	RNASEK
UBE2A	9.18084e-142	0.427299	0.475	0.192	3.36028e-137	Tph	UBE2A
GET3.1	1.81374e-141	0.460476	0.518	0.224	6.63845e-137	Tph	GET3
MPG	3.95168e-141	0.53967	0.586	0.284	1.44635e-136	Tph	MPG
CHST11	5.91163e-141	0.486311	0.435	0.171	2.16371e-136	Tph	CHST11
GPI.2	2.57283e-140	0.660703	0.751	0.46	9.41682e-136	Tph	GPI
CD320	6.79256e-140	0.547873	0.5	0.219	2.48615e-135	Tph	CD320
LRRFIP2	1.75602e-139	0.435719	0.414	0.157	6.4272e-135	Tph	LRRFIP2
SH2D1A.2	1.91481e-139	0.49559	0.511	0.22	7.00839e-135	Tph	SH2D1A
TAP1.3	2.54817e-139	0.592007	0.726	0.42	9.32655e-135	Tph	TAP1
RALGDS.1	1.75621e-138	0.452422	0.446	0.178	6.42789e-134	Tph	RALGDS
ARID5B.3	2.68828e-138	0.66384	0.844	0.565	9.83936e-134	Tph	ARID5B
TMEM50A.2	3.10623e-138	0.556093	0.814	0.54	1.13691e-133	Tph	TMEM50A
SUMO2.1	5.03752e-138	0.498953	0.958	0.823	1.84378e-133	Tph	SUMO2
ATP5MC3.1	9.59421e-137	0.574585	0.837	0.594	3.51158e-132	Tph	ATP5MC3
RAP1B	2.04396e-136	0.637448	0.827	0.585	7.4811e-132	Tph	RAP1B
LCK.1	2.20732e-136	0.548344	0.948	0.8	8.07902e-132	Tph	LCK
TLN1.1	3.57847e-136	0.555405	0.564	0.269	1.30976e-131	Tph	TLN1
ATP6V0B.1	6.44503e-136	0.509599	0.688	0.371	2.35894e-131	Tph	ATP6V0B
SPPL2A	2.36546e-135	0.424793	0.455	0.186	8.65783e-131	Tph	SPPL2A
SQOR.1	5.715e-135	0.46099	0.472	0.198	2.09175e-130	Tph	SQOR
CREM.5	5.87749e-135	0.816304	0.705	0.397	2.15122e-130	Tph	CREM
TMSB4X.2	1.59655e-134	0.512567	1	0.98	5.84353e-130	Tph	TMSB4X
UBC.5	7.23736e-134	0.496346	0.999	0.976	2.64895e-129	Tph	UBC
SELENOT	3.83557e-133	0.542204	0.707	0.399	1.40386e-128	Tph	SELENOT
CD53.3	4.21485e-133	0.56191	0.877	0.638	1.54268e-128	Tph	CD53
HSP90AA1.4	4.82909e-133	0.655804	0.973	0.881	1.7675e-128	Tph	HSP90AA1
CIAO2B.1	2.6191e-132	0.561955	0.742	0.441	9.58618e-128	Tph	CIAO2B
MALAT1.3	4.12162e-132	-0.831055	1	1	1.50855e-127	Tph	MALAT1
ID2.2	3.57152e-130	0.754919	0.588	0.305	1.30721e-125	Tph	ID2
ARPC5.2	6.91863e-130	0.617097	0.803	0.554	2.53229e-125	Tph	ARPC5
BTG3.1	7.69252e-130	0.502605	0.437	0.18	2.81554e-125	Tph	BTG3
PTPN22.1	2.03129e-129	0.441127	0.465	0.196	7.43473e-125	Tph	PTPN22
CD7.3	3.90211e-129	1.56845	0.816	0.75	1.42821e-124	Tph	CD7
SEC61B.3	4.06961e-129	0.545266	0.833	0.568	1.48952e-124	Tph	SEC61B
ETHE1	2.13056e-128	0.536311	0.536	0.258	7.79808e-124	Tph	ETHE1
RPL7.3	2.20061e-128	-0.565947	0.941	0.919	8.05447e-124	Tph	RPL7
PELI1	2.76556e-128	0.622036	0.535	0.256	1.01222e-123	Tph	PELI1
HMGB1.2	8.81311e-128	0.480279	0.976	0.88	3.22569e-123	Tph	HMGB1
ATP5F1E.2	1.26747e-127	0.423804	0.991	0.938	4.63906e-123	Tph	ATP5F1E
GUK1.2	2.56404e-127	0.546079	0.886	0.664	9.38463e-123	Tph	GUK1
AKAP13.1	2.57236e-127	0.529626	0.782	0.495	9.4151e-123	Tph	AKAP13
SUMO1.1	6.54924e-127	0.518773	0.735	0.447	2.39709e-122	Tph	SUMO1
PSMA5.2	8.03759e-127	0.486644	0.649	0.345	2.94184e-122	Tph	PSMA5
AKIRIN2.1	1.1591e-126	0.540874	0.529	0.252	4.24241e-122	Tph	AKIRIN2
TRAPPC1.1	4.38007e-126	0.551869	0.811	0.55	1.60315e-121	Tph	TRAPPC1
LMNA.5	9.26541e-126	0.58492	0.722	0.385	3.39123e-121	Tph	LMNA
TRAC.1	1.19536e-125	0.648874	0.736	0.439	4.37515e-121	Tph	TRAC
MYL12B.2	1.49102e-125	0.480873	0.956	0.817	5.45727e-121	Tph	MYL12B
CAPZA2	1.9933e-125	0.520459	0.585	0.3	7.29568e-121	Tph	CAPZA2
ADRM1	2.58806e-125	0.479958	0.635	0.332	9.47257e-121	Tph	ADRM1
PSMB2.2	1.23416e-124	0.49733	0.562	0.277	4.51716e-120	Tph	PSMB2
PPP4C.1	1.55577e-124	0.513464	0.684	0.387	5.69427e-120	Tph	PPP4C
SEC11C	3.11287e-124	0.544624	0.636	0.34	1.13934e-119	Tph	SEC11C
GZMM.1	3.68664e-123	0.751544	0.669	0.413	1.34935e-118	Tph	GZMM
SNRPB.1	1.46913e-122	0.538823	0.811	0.54	5.37716e-118	Tph	SNRPB
HIST1H4C.1	1.7234e-122	-0.863296	0.697	0.809	6.30781e-118	Tph	HIST1H4C
CHCHD2.1	2.37468e-122	0.461137	0.961	0.849	8.69157e-118	Tph	CHCHD2
ARF1	5.03457e-122	0.493333	0.914	0.722	1.8427e-117	Tph	ARF1
TMCO1	9.23791e-122	0.477703	0.639	0.332	3.38117e-117	Tph	TMCO1
MRPL51	1.07755e-121	0.480412	0.562	0.275	3.94393e-117	Tph	MRPL51
FERMT3.2	3.93851e-121	0.513082	0.645	0.356	1.44153e-116	Tph	FERMT3
LCP1.3	4.45449e-121	0.55296	0.89	0.688	1.63039e-116	Tph	LCP1
PSMB6.2	6.39527e-121	0.538487	0.695	0.414	2.34073e-116	Tph	PSMB6
PLIN2.1	2.46026e-120	0.708192	0.477	0.22	9.0048e-116	Tph	PLIN2
STOM.2	3.00066e-120	0.564683	0.489	0.225	1.09827e-115	Tph	STOM
AHR	3.54728e-120	0.403563	0.411	0.167	1.29834e-115	Tph	AHR
PRKAR1A	4.75576e-120	0.46147	0.479	0.213	1.74066e-115	Tph	PRKAR1A
ARL6IP5	5.94286e-120	0.539996	0.936	0.797	2.17515e-115	Tph	ARL6IP5
PMF1.1	1.61552e-119	0.469087	0.504	0.235	5.91296e-115	Tph	PMF1
GTF3C6	2.91267e-119	0.486983	0.542	0.271	1.06607e-114	Tph	GTF3C6
GUSB	1.33297e-118	0.427019	0.405	0.168	4.87879e-114	Tph	GUSB
PSMC4	2.1469e-118	0.438498	0.527	0.25	7.85787e-114	Tph	PSMC4
NDUFB2.1	8.05238e-118	0.534506	0.841	0.593	2.94725e-113	Tph	NDUFB2
MAL.4	4.25424e-117	-0.790273	0.287	0.579	1.55709e-112	Tph	MAL
SSR4.1	5.63625e-117	0.547817	0.932	0.773	2.06293e-112	Tph	SSR4
FIBP	2.01181e-116	0.433413	0.491	0.222	7.36341e-112	Tph	FIBP
ANXA7	6.84099e-116	0.508875	0.683	0.394	2.50387e-111	Tph	ANXA7
H2AFZ.3	2.36125e-115	1.17114	0.807	0.597	8.64241e-111	Tph	H2AFZ
PSAP	2.40581e-115	0.503401	0.797	0.54	8.80549e-111	Tph	PSAP
COX20	2.77339e-115	0.48795	0.484	0.223	1.01509e-110	Tph	COX20
PHPT1.1	3.58637e-115	0.488527	0.532	0.261	1.31265e-110	Tph	PHPT1
SGK1.1	4.63856e-115	0.898672	0.546	0.284	1.69776e-110	Tph	SGK1
MIEN1.1	1.57432e-114	0.44778	0.533	0.255	5.76217e-110	Tph	MIEN1
MVP	1.26569e-113	0.526986	0.737	0.455	4.63256e-109	Tph	MVP
NDUFA1	1.78332e-113	0.490979	0.894	0.708	6.52712e-109	Tph	NDUFA1
ICAM3	2.74711e-113	0.505239	0.906	0.716	1.00547e-108	Tph	ICAM3
RNF181	2.59565e-112	0.456739	0.556	0.279	9.50034e-108	Tph	RNF181
LRRFIP1.2	1.60442e-111	0.503903	0.869	0.641	5.87234e-107	Tph	LRRFIP1
BLOC1S1.1	1.95247e-111	0.503591	0.767	0.485	7.14625e-107	Tph	BLOC1S1
CLTA	4.69993e-111	0.462167	0.594	0.315	1.72022e-106	Tph	CLTA
ECH1.1	6.84418e-111	0.483764	0.718	0.43	2.50504e-106	Tph	ECH1
COX17	7.80037e-111	0.526657	0.631	0.35	2.85501e-106	Tph	COX17
SNHG8.3	9.2043e-111	-0.748867	0.551	0.71	3.36886e-106	Tph	SNHG8
PFKP	1.36816e-110	0.422551	0.405	0.171	5.00762e-106	Tph	PFKP
CYB5R3	1.47554e-110	0.459978	0.592	0.31	5.40062e-106	Tph	CYB5R3
SASH3.1	2.04468e-110	0.480872	0.578	0.302	7.48372e-106	Tph	SASH3
NUTF2	1.03203e-109	0.515534	0.644	0.367	3.77735e-105	Tph	NUTF2
IFI16.1	1.11362e-109	0.479552	0.588	0.309	4.07596e-105	Tph	IFI16
DUSP2.7	1.40619e-109	0.782762	0.839	0.615	5.14678e-105	Tph	DUSP2
CSNK2B	1.85554e-109	0.491618	0.841	0.604	6.79145e-105	Tph	CSNK2B
AP2S1.1	2.0715e-109	0.440514	0.58	0.304	7.58188e-105	Tph	AP2S1
RHBDD2.1	3.52485e-109	0.496823	0.639	0.354	1.29013e-104	Tph	RHBDD2
SYTL3	2.67864e-108	0.532502	0.474	0.229	9.80411e-104	Tph	SYTL3
ARPC5L.1	2.93749e-108	0.478585	0.622	0.34	1.07515e-103	Tph	ARPC5L
REEP5.3	4.07628e-108	0.474389	0.641	0.356	1.49196e-103	Tph	REEP5
RAB5IF	4.36994e-108	0.437689	0.54	0.267	1.59944e-103	Tph	RAB5IF
ARF3	1.3396e-107	0.40776	0.448	0.202	4.90307e-103	Tph	ARF3
PRDX5.1	1.68823e-107	0.531055	0.705	0.437	6.17908e-103	Tph	PRDX5
PSMA2	1.80681e-107	0.484765	0.688	0.409	6.61309e-103	Tph	PSMA2
RHOG.2	2.56505e-107	0.507173	0.748	0.475	9.38835e-103	Tph	RHOG
CFLAR	3.74995e-107	0.499633	0.661	0.384	1.37252e-102	Tph	CFLAR
PYCARD.2	1.24423e-106	0.490577	0.45	0.212	4.55401e-102	Tph	PYCARD
DOK2.2	1.34896e-106	0.505703	0.611	0.335	4.93732e-102	Tph	DOK2
SCP2	3.26231e-106	0.469623	0.654	0.374	1.19404e-101	Tph	SCP2
TMEM59	4.80886e-106	0.503501	0.819	0.592	1.76009e-101	Tph	TMEM59
PARK7.1	5.49657e-106	0.521729	0.837	0.625	2.0118e-101	Tph	PARK7
MGAT4A.2	6.54157e-106	-0.777663	0.2	0.471	2.39428e-101	Tph	MGAT4A
PPM1G.1	1.09998e-105	0.460271	0.689	0.403	4.02603e-101	Tph	PPM1G
NUCB1	1.5887e-105	0.489387	0.72	0.445	5.81481e-101	Tph	NUCB1
RIPOR2.3	1.07204e-104	-0.751962	0.409	0.639	3.92376e-100	Tph	RIPOR2
RAP1A.1	1.45273e-104	0.504389	0.799	0.556	5.31712e-100	Tph	RAP1A
CORO1A.2	2.31611e-104	0.535246	0.975	0.915	8.47721e-100	Tph	CORO1A
ITGA4.3	2.91612e-104	0.543643	0.754	0.484	1.06733e-99	Tph	ITGA4
TRMT112	3.41554e-104	0.528615	0.816	0.591	1.25012e-99	Tph	TRMT112
GOLPH3	5.34135e-104	0.435845	0.532	0.265	1.95499e-99	Tph	GOLPH3
SEC61G.1	8.12134e-104	0.526995	0.811	0.573	2.97249e-99	Tph	SEC61G
PSME2.2	9.58309e-104	0.518251	0.855	0.648	3.50751e-99	Tph	PSME2
TMSB10.1	1.74273e-103	0.51274	0.999	0.974	6.37856e-99	Tph	TMSB10
VCP.2	4.50965e-103	0.455979	0.784	0.529	1.65058e-98	Tph	VCP
NDUFA7.1	7.77983e-103	0.445903	0.58	0.307	2.8475e-98	Tph	NDUFA7
CD48.1	1.60461e-102	-0.673518	0.557	0.725	5.87302e-98	Tph	CD48
EMP3.3	5.53897e-102	0.606152	0.941	0.821	2.02732e-97	Tph	EMP3
SNHG29.3	1.13127e-101	-0.548849	0.871	0.882	4.14056e-97	Tph	SNHG29
NDUFB3	1.41896e-101	0.452273	0.557	0.295	5.19355e-97	Tph	NDUFB3
SYNGR2	1.4754e-101	0.519169	0.719	0.448	5.40012e-97	Tph	SYNGR2
WIPF1.2	2.4971e-101	0.495757	0.813	0.56	9.13963e-97	Tph	WIPF1
PSMB8.2	5.45981e-101	0.496916	0.793	0.548	1.99834e-96	Tph	PSMB8
PLP2.2	7.34651e-101	0.631398	0.833	0.619	2.6889e-96	Tph	PLP2
YWHAZ.3	1.0139e-100	0.409253	0.975	0.906	3.71098e-96	Tph	YWHAZ
SRI	1.56186e-100	0.468458	0.64	0.368	5.71658e-96	Tph	SRI
RBX1.1	4.15821e-100	0.482638	0.679	0.409	1.52195e-95	Tph	RBX1
RALY	4.47926e-100	0.476834	0.776	0.515	1.63945e-95	Tph	RALY
FOXP1.3	4.62621e-100	-0.806793	0.392	0.615	1.69324e-95	Tph	FOXP1
POLR2G.1	6.78151e-100	0.447028	0.556	0.296	2.4821e-95	Tph	POLR2G
VKORC1	6.89696e-100	0.438599	0.467	0.224	2.52435e-95	Tph	VKORC1
ATP5PF	1.076e-99	0.479566	0.784	0.546	3.93827e-95	Tph	ATP5PF
UQCR11	2.0725e-99	0.436172	0.948	0.811	7.58555e-95	Tph	UQCR11
CYBC1	3.2442e-99	0.476016	0.604	0.341	1.18741e-94	Tph	CYBC1
PSMB9.2	8.18481e-99	0.492736	0.866	0.642	2.99572e-94	Tph	PSMB9
DEK.1	1.50159e-98	0.481278	0.756	0.492	5.49598e-94	Tph	DEK
MIF.1	1.84688e-98	0.680981	0.975	0.894	6.75976e-94	Tph	MIF
BCL3.1	4.62772e-98	0.48526	0.447	0.213	1.69379e-93	Tph	BCL3
MRPL52	1.09241e-97	0.464408	0.625	0.361	3.99834e-93	Tph	MRPL52
SIRPG.2	1.39747e-97	0.532598	0.558	0.311	5.11489e-93	Tph	SIRPG
SNX6	1.49827e-97	0.50394	0.742	0.49	5.48383e-93	Tph	SNX6
IQGAP2	2.15512e-97	0.416401	0.481	0.237	7.88797e-93	Tph	IQGAP2
UQCRQ	2.56232e-97	0.492914	0.77	0.524	9.37833e-93	Tph	UQCRQ
TXNIP.3	3.94046e-97	-0.807441	0.694	0.816	1.44225e-92	Tph	TXNIP
CALR.2	6.3303e-97	0.642108	0.863	0.692	2.31695e-92	Tph	CALR
PPP1R18.2	8.545e-97	0.520381	0.712	0.457	3.12756e-92	Tph	PPP1R18
NDUFA6	1.29556e-96	0.441157	0.697	0.42	4.74189e-92	Tph	NDUFA6
MYDGF	1.12401e-95	0.460755	0.582	0.32	4.11399e-91	Tph	MYDGF
LAT.2	1.16847e-95	0.496833	0.886	0.701	4.27671e-91	Tph	LAT
GNAI2	1.19113e-95	0.417806	0.541	0.281	4.35966e-91	Tph	GNAI2
BCAP31	1.50899e-95	0.464893	0.807	0.567	5.52304e-91	Tph	BCAP31
SLC25A3	2.64858e-95	0.449784	0.898	0.756	9.69409e-91	Tph	SLC25A3
CD247.1	2.94715e-95	0.525862	0.811	0.591	1.07869e-90	Tph	CD247
FBXW5	4.25503e-95	0.422405	0.558	0.296	1.55738e-90	Tph	FBXW5
PRNP.1	6.27806e-95	0.498695	0.563	0.308	2.29783e-90	Tph	PRNP
RASAL3	1.12988e-94	0.484763	0.705	0.44	4.13547e-90	Tph	RASAL3
PNRC1	2.6668e-94	-0.501668	0.93	0.946	9.76077e-90	Tph	PNRC1
FLT3LG.2	5.53762e-94	-0.648826	0.444	0.645	2.02682e-89	Tph	FLT3LG
EIF3E.3	5.55446e-94	-0.604393	0.706	0.786	2.03299e-89	Tph	EIF3E
GLUD1.1	9.01871e-94	0.416564	0.637	0.366	3.30094e-89	Tph	GLUD1
TALDO1.1	1.11399e-93	0.44935	0.649	0.393	4.07731e-89	Tph	TALDO1
LRPAP1	4.18416e-93	0.422606	0.592	0.327	1.53145e-88	Tph	LRPAP1
AP2M1	5.34418e-93	0.458851	0.713	0.458	1.95602e-88	Tph	AP2M1
COPZ1	1.081e-92	0.414362	0.546	0.292	3.95657e-88	Tph	COPZ1
RER1	1.76482e-92	0.419563	0.574	0.312	6.45941e-88	Tph	RER1
ATP5F1C	2.04061e-92	0.441971	0.722	0.468	7.46884e-88	Tph	ATP5F1C
DBNL	3.9823e-92	0.446628	0.594	0.336	1.45756e-87	Tph	DBNL
EID1.1	4.8166e-92	0.466194	0.849	0.612	1.76292e-87	Tph	EID1
ACADVL	7.25483e-92	0.426903	0.566	0.308	2.65534e-87	Tph	ACADVL
HIF1A.1	4.68995e-91	0.575185	0.612	0.37	1.71657e-86	Tph	HIF1A
PTPN2	2.42673e-90	0.413764	0.549	0.298	8.88209e-86	Tph	PTPN2
FKBP8.1	2.99339e-90	0.461288	0.826	0.629	1.09561e-85	Tph	FKBP8
HNRNPA3	3.48956e-90	0.456167	0.848	0.646	1.27721e-85	Tph	HNRNPA3
DECR1	5.12434e-90	0.402349	0.51	0.265	1.87556e-85	Tph	DECR1
ATP5IF1.1	5.67915e-90	0.460957	0.829	0.614	2.07862e-85	Tph	ATP5IF1
DRAP1.1	9.83976e-90	0.471968	0.799	0.558	3.60145e-85	Tph	DRAP1
POLR2L	1.13081e-89	0.474697	0.835	0.631	4.13889e-85	Tph	POLR2L
RANBP1	1.29743e-89	0.472656	0.603	0.355	4.74872e-85	Tph	RANBP1
TMEM179B	1.3799e-89	0.410241	0.529	0.279	5.05057e-85	Tph	TMEM179B
JUNB.4	2.26966e-89	-0.569328	0.967	0.982	8.3072e-85	Tph	JUNB
SAMSN1.3	3.7432e-89	0.41318	0.575	0.31	1.37005e-84	Tph	SAMSN1
NOSIP.4	5.55918e-89	-0.703591	0.558	0.689	2.03472e-84	Tph	NOSIP
FBLN7.1	8.61808e-89	0.411664	0.429	0.207	3.1543e-84	Tph	FBLN7
RPS11	9.23472e-89	-0.43837	0.936	0.915	3.38e-84	Tph	RPS11
JUN.4	9.63355e-89	-0.860719	0.861	0.918	3.52598e-84	Tph	JUN
PSMB1.1	1.227e-88	0.443374	0.807	0.583	4.49095e-84	Tph	PSMB1
C1orf43	1.40306e-88	0.417481	0.646	0.383	5.13535e-84	Tph	C1orf43
SNHG6.2	2.95705e-88	-0.581839	0.683	0.777	1.08231e-83	Tph	SNHG6
TMEM258.1	7.14467e-88	0.433954	0.873	0.659	2.61502e-83	Tph	TMEM258
LMAN2	9.22306e-88	0.442573	0.701	0.441	3.37573e-83	Tph	LMAN2
CALM3	3.5872e-87	0.5031	0.835	0.635	1.31295e-82	Tph	CALM3
CTNNB1	4.71041e-87	0.401783	0.42	0.202	1.72406e-82	Tph	CTNNB1
CSTB.2	8.92488e-87	0.44746	0.782	0.546	3.2666e-82	Tph	CSTB
CNIH1.1	1.42618e-86	0.541448	0.591	0.35	5.21998e-82	Tph	CNIH1
SUB1.2	1.56702e-86	0.474343	0.895	0.743	5.73544e-82	Tph	SUB1
TNIP2	2.26683e-86	0.425573	0.45	0.225	8.29683e-82	Tph	TNIP2
NPM1.1	2.3565e-86	-0.409784	0.945	0.931	8.62504e-82	Tph	NPM1
MT-ND3.2	2.84233e-85	-0.494227	0.999	0.998	1.04032e-80	Tph	MT-ND3
P4HB.1	3.16452e-85	0.489948	0.752	0.502	1.15825e-80	Tph	P4HB
AHNAK.3	5.33783e-85	0.485565	0.882	0.653	1.9537e-80	Tph	AHNAK
[truncated: 2,525 more rows]

## Sheet: CD8+ T Cells
	p_val	avg_log2FC	pct.1	pct.2	p_val_adj	cluster	gene
CCR7	0	1.63744	0.834	0.187	0	Naive	CCR7
LEF1	0	1.63032	0.803	0.172	0	Naive	LEF1
TCF7	0	1.47316	0.822	0.258	0	Naive	TCF7
LTB	0	1.45915	0.93	0.481	0	Naive	LTB
LINC02446	0	1.45665	0.578	0.162	0	Naive	LINC02446
NOSIP	0	1.43201	0.863	0.395	0	Naive	NOSIP
SELL	0	1.3623	0.837	0.263	0	Naive	SELL
PRKCQ-AS1	0	1.32439	0.7	0.188	0	Naive	PRKCQ-AS1
MAL	0	1.30921	0.618	0.084	0	Naive	MAL
ACTN1	0	1.27012	0.544	0.033	0	Naive	ACTN1
LDHB	0	1.18829	0.963	0.713	0	Naive	LDHB
MYC	0	1.18807	0.544	0.103	0	Naive	MYC
EEF1B2	0	1.10986	0.991	0.916	0	Naive	EEF1B2
RPS13	0	1.1078	0.995	0.959	0	Naive	RPS13
AIF1	0	1.10446	0.486	0.05	0	Naive	AIF1
RPS5	0	1.04042	0.992	0.946	0	Naive	RPS5
EEF1G	0	0.98337	0.983	0.874	0	Naive	EEF1G
NELL2	0	0.980323	0.684	0.204	0	Naive	NELL2
RPS8	0	0.967639	0.998	0.972	0	Naive	RPS8
RPS3A	0	0.950979	0.996	0.971	0	Naive	RPS3A
RPL32	0	0.950241	0.997	0.965	0	Naive	RPL32
RPL22	0	0.949821	0.992	0.928	0	Naive	RPL22
RPL5	0	0.925137	0.995	0.948	0	Naive	RPL5
SNHG29	0	0.889443	0.957	0.751	0	Naive	SNHG29
RPS6	0	0.883157	0.996	0.963	0	Naive	RPS6
RPS12	0	0.877193	0.999	0.978	0	Naive	RPS12
PABPC1	0	0.863919	0.994	0.94	0	Naive	PABPC1
RPS23	0	0.859626	0.996	0.966	0	Naive	RPS23
SATB1	0	0.859422	0.527	0.125	0	Naive	SATB1
GAS5	0	0.857207	0.925	0.622	0	Naive	GAS5
TRABD2A	0	0.856628	0.448	0.062	0	Naive	TRABD2A
RPL13	0	0.829598	0.999	0.981	0	Naive	RPL13
RPL9	0	0.828097	0.993	0.946	0	Naive	RPL9
RPL12	0	0.813435	0.998	0.968	0	Naive	RPL12
RPL10A	0	0.80342	0.994	0.94	0	Naive	RPL10A
RPL34	0	0.787674	0.997	0.969	0	Naive	RPL34
RPL4	0	0.780045	0.985	0.892	0	Naive	RPL4
RPS28	0	0.772314	0.998	0.969	0	Naive	RPS28
RPL18	0	0.770173	0.996	0.963	0	Naive	RPL18
TPT1	0	0.768249	0.998	0.972	0	Naive	TPT1
RPL19	0	0.749142	0.998	0.972	0	Naive	RPL19
RPL8	0	0.735452	0.996	0.962	0	Naive	RPL8
RPS18	0	0.733687	0.998	0.967	0	Naive	RPS18
NPM1	0	0.732867	0.983	0.883	0	Naive	NPM1
RPL37	0	0.731515	0.996	0.96	0	Naive	RPL37
RPL29	0	0.729628	0.996	0.958	0	Naive	RPL29
RPLP0	0	0.721832	0.992	0.967	0	Naive	RPLP0
RPL11	0	0.714141	0.999	0.977	0	Naive	RPL11
RPS14	0	0.711186	0.996	0.965	0	Naive	RPS14
EEF1A1	0	0.702005	1	0.994	0	Naive	EEF1A1
RPS4X	0	0.700732	0.997	0.97	0	Naive	RPS4X
RPL39	0	0.695042	0.998	0.963	0	Naive	RPL39
RPL18A	0	0.692935	0.998	0.966	0	Naive	RPL18A
RPS21	0	0.692384	0.998	0.968	0	Naive	RPS21
RPS9	0	0.689196	0.995	0.95	0	Naive	RPS9
RPS2	0	0.686852	0.997	0.967	0	Naive	RPS2
RPL3	0	0.680721	0.997	0.968	0	Naive	RPL3
SPINT2	0	0.672763	0.405	0.071	0	Naive	SPINT2
RPL30	0	0.670503	0.997	0.974	0	Naive	RPL30
RACK1	0	0.664226	0.994	0.954	0	Naive	RACK1
RPL36	0	0.653268	0.995	0.956	0	Naive	RPL36
RPL10	0	0.641497	0.998	0.988	0	Naive	RPL10
NACA	0	0.630625	0.993	0.948	0	Naive	NACA
RPL14	0	0.627656	0.997	0.967	0	Naive	RPL14
RPS25	0	0.627324	0.995	0.962	0	Naive	RPS25
RPLP2	0	0.619115	0.997	0.959	0	Naive	RPLP2
RPLP1	0	0.611833	0.999	0.985	0	Naive	RPLP1
RPL35A	0	0.598809	0.996	0.958	0	Naive	RPL35A
RPSA	0	0.595324	0.994	0.946	0	Naive	RPSA
RPS27A	0	0.592397	0.997	0.974	0	Naive	RPS27A
RPL21	0	0.582805	0.994	0.952	0	Naive	RPL21
RPS3	0	0.546775	0.997	0.972	0	Naive	RPS3
RPS15	0	0.510555	0.995	0.97	0	Naive	RPS15
B2M	0	-0.679805	0.999	0.999	0	Naive	B2M
HLA-B	0	-0.687348	1	1	0	Naive	HLA-B
HLA-A	0	-0.716746	0.999	0.997	0	Naive	HLA-A
HLA-C	0	-0.767744	0.998	0.996	0	Naive	HLA-C
PFN1	0	-0.884176	0.989	0.968	0	Naive	PFN1
IL32	0	-0.973748	0.977	0.964	0	Naive	IL32
CYBA	0	-0.99317	0.885	0.945	0	Naive	CYBA
GAPDH	0	-1.082	0.967	0.955	0	Naive	GAPDH
SH3BGRL3	0	-1.13963	0.977	0.954	0	Naive	SH3BGRL3
SRGN	0	-1.17428	0.692	0.93	0	Naive	SRGN
ITGB2	0	-1.20349	0.721	0.887	0	Naive	ITGB2
KLF6	0	-1.26701	0.666	0.921	0	Naive	KLF6
CLIC1	0	-1.48927	0.567	0.865	0	Naive	CLIC1
HLA-DPB1	0	-1.52103	0.364	0.752	0	Naive	HLA-DPB1
CD99	0	-1.56357	0.55	0.906	0	Naive	CD99
AHNAK	0	-1.57337	0.422	0.842	0	Naive	AHNAK
S100A4	0	-1.62891	0.799	0.912	0	Naive	S100A4
CRIP1	0	-1.70269	0.748	0.902	0	Naive	CRIP1
HLA-DPA1	0	-1.82204	0.24	0.732	0	Naive	HLA-DPA1
PRF1	0	-1.85184	0.151	0.6	0	Naive	PRF1
HLA-DRB1	0	-2.21229	0.129	0.647	0	Naive	HLA-DRB1
CD74	0	-2.23028	0.869	0.948	0	Naive	CD74
HLA-DRB5	0	-2.31602	0.082	0.528	0	Naive	HLA-DRB5
GZMA	0	-2.53047	0.191	0.832	0	Naive	GZMA
CST7	0	-2.58135	0.19	0.881	0	Naive	CST7
CCL5	0	-2.64299	0.283	0.933	0	Naive	CCL5
GZMH	0	-3.03471	0.023	0.575	0	Naive	GZMH
NKG7	0	-3.59994	0.251	0.897	0	Naive	NKG7
CCL4	0	-3.87267	0.051	0.627	0	Naive	CCL4
RCAN3	1.47529e-302	0.777762	0.57	0.184	5.39969e-298	Naive	RCAN3
ANXA2	1.74369e-299	-1.34195	0.112	0.552	6.38207e-295	Naive	ANXA2
RPL7	7.47066e-299	0.723317	0.972	0.851	2.73434e-294	Naive	RPL7
GZMB	4.49697e-294	-2.58906	0.018	0.451	1.64594e-289	Naive	GZMB
EIF3E	3.00092e-293	0.847778	0.9	0.59	1.09837e-288	Naive	EIF3E
RPL38	2.77091e-284	0.574023	0.992	0.93	1.01418e-279	Naive	RPL38
LDLRAP1	7.34366e-283	0.755689	0.546	0.18	2.68785e-278	Naive	LDLRAP1
CD55	1.4764e-281	0.879804	0.685	0.282	5.40376e-277	Naive	CD55
ABLIM1	9.36109e-281	0.881383	0.653	0.268	3.42625e-276	Naive	ABLIM1
MYL6	7.45804e-277	-0.859341	0.928	0.927	2.72972e-272	Naive	MYL6
EEF2	2.41725e-275	0.61405	0.989	0.922	8.84739e-271	Naive	EEF2
RPL15	4.63234e-267	0.502063	0.992	0.95	1.69548e-262	Naive	RPL15
LGALS1	4.45501e-264	-2.05365	0.144	0.542	1.63058e-259	Naive	LGALS1
CTSC	7.45419e-263	-1.27521	0.295	0.633	2.72831e-258	Naive	CTSC
S100A6	1.54141e-259	-0.979463	0.942	0.926	5.6417e-255	Naive	S100A6
SARAF	2.37634e-257	0.561242	0.994	0.945	8.69764e-253	Naive	SARAF
TMEM123	4.39146e-256	0.791914	0.759	0.379	1.60732e-251	Naive	TMEM123
RPS16	2.56155e-250	0.509143	0.992	0.948	9.37551e-246	Naive	RPS16
ARPC2	3.65985e-248	-0.793243	0.879	0.909	1.33954e-243	Naive	ARPC2
KLRG1	1.60282e-247	-1.33373	0.117	0.506	5.86649e-243	Naive	KLRG1
PLEK	2.54294e-241	-1.37753	0.035	0.416	9.3074e-237	Naive	PLEK
SOCS3	8.4454e-241	0.920769	0.695	0.327	3.0911e-236	Naive	SOCS3
ANXA1	3.54232e-239	-0.977275	0.519	0.822	1.29653e-234	Naive	ANXA1
S100A10	6.41712e-239	-1.09944	0.838	0.884	2.34873e-234	Naive	S100A10
APOBEC3G	2.96098e-238	-1.27876	0.172	0.531	1.08375e-233	Naive	APOBEC3G
GZMK	6.91903e-237	-1.70648	0.223	0.614	2.53244e-232	Naive	GZMK
CYTOR	1.71841e-236	-1.20023	0.06	0.446	6.28957e-232	Naive	CYTOR
LCP1	6.57915e-234	-0.999949	0.703	0.836	2.40804e-229	Naive	LCP1
PIM2	8.65477e-226	0.769895	0.662	0.301	3.16773e-221	Naive	PIM2
CFL1	2.58907e-224	-0.64827	0.984	0.958	9.47626e-220	Naive	CFL1
LSP1	1.33024e-221	-0.799672	0.844	0.887	4.86881e-217	Naive	LSP1
S100A11	6.30829e-217	-1.20583	0.318	0.639	2.3089e-212	Naive	S100A11
CAMK4	1.75096e-216	0.657755	0.66	0.292	6.4087e-212	Naive	CAMK4
RPL31	3.19402e-214	0.524921	0.983	0.893	1.16904e-209	Naive	RPL31
PIK3IP1	1.19409e-209	0.705413	0.687	0.328	4.37047e-205	Naive	PIK3IP1
HLA-DRA	4.83529e-206	-1.81676	0.103	0.438	1.76976e-201	Naive	HLA-DRA
C12orf75	1.26303e-205	-1.07173	0.227	0.553	4.62283e-201	Naive	C12orf75
FLT3LG	1.90593e-204	0.730314	0.735	0.387	6.97589e-200	Naive	FLT3LG
ZEB2	5.35508e-204	-1.27169	0.055	0.401	1.96001e-199	Naive	ZEB2
PTPRC	7.4944e-202	-0.778324	0.966	0.971	2.74302e-197	Naive	PTPRC
ACTB	4.13964e-201	-0.72102	0.998	0.996	1.51515e-196	Naive	ACTB
ACTN4	9.8078e-201	-1.03883	0.11	0.451	3.58975e-196	Naive	ACTN4
FOXP1	2.75952e-193	0.69718	0.746	0.412	1.01001e-188	Naive	FOXP1
CALM1	3.7824e-192	-0.549302	0.978	0.962	1.38439e-187	Naive	CALM1
IL7R	3.14765e-190	0.577159	0.897	0.481	1.15207e-185	Naive	IL7R
ALOX5AP	4.24475e-188	-1.3284	0.32	0.587	1.55362e-183	Naive	ALOX5AP
ITGB1	4.75163e-186	-1.17684	0.237	0.569	1.73914e-181	Naive	ITGB1
EIF3H	1.79405e-184	0.612722	0.908	0.672	6.56641e-180	Naive	EIF3H
EIF3L	1.41302e-183	0.647938	0.866	0.601	5.17178e-179	Naive	EIF3L
RGS10	1.43878e-182	0.681519	0.774	0.466	5.26609e-178	Naive	RGS10
EMP3	1.33417e-181	-0.808628	0.782	0.859	4.88319e-177	Naive	EMP3
MYO1F	2.0809e-181	-0.995661	0.095	0.418	7.61629e-177	Naive	MYO1F
MT-CO1	7.83483e-181	-0.580132	1	1	2.86763e-176	Naive	MT-CO1
UBC	2.16245e-180	-0.560294	0.988	0.978	7.9148e-176	Naive	UBC
JUNB	4.62615e-180	0.573679	0.998	0.951	1.69322e-175	Naive	JUNB
EIF2S3	3.30916e-179	0.660821	0.73	0.407	1.21118e-174	Naive	EIF2S3
DUSP2	1.39228e-176	-1.14126	0.689	0.826	5.09589e-172	Naive	DUSP2
APMAP	3.89634e-174	-0.946715	0.234	0.524	1.4261e-169	Naive	APMAP
OXNAD1	3.00503e-172	0.576075	0.544	0.234	1.09987e-167	Naive	OXNAD1
CD2	2.33961e-167	-0.847411	0.658	0.789	8.56322e-163	Naive	CD2
GNG2	2.72847e-165	-0.935549	0.387	0.633	9.98647e-161	Naive	GNG2
HCST	1.90756e-163	-0.6472	0.949	0.925	6.98186e-159	Naive	HCST
TNFRSF1B	3.67806e-163	-0.91425	0.177	0.485	1.34621e-158	Naive	TNFRSF1B
MGAT4A	8.12342e-163	0.622546	0.661	0.34	2.97325e-158	Naive	MGAT4A
FYN	1.38186e-161	-0.911919	0.316	0.596	5.05773e-157	Naive	FYN
PIM1	4.42658e-161	0.752355	0.705	0.414	1.62017e-156	Naive	PIM1
ADGRE5	7.02586e-160	-1.00123	0.505	0.71	2.57153e-155	Naive	ADGRE5
FLNA	7.20927e-160	-0.964123	0.509	0.697	2.63866e-155	Naive	FLNA
NOP53	1.99778e-159	0.563742	0.921	0.732	7.31206e-155	Naive	NOP53
PCED1B	1.21966e-156	0.6097	0.494	0.213	4.46407e-152	Naive	PCED1B
PPIB	1.66529e-155	-0.66201	0.799	0.84	6.09511e-151	Naive	PPIB
SNHG8	1.1907e-151	0.617584	0.822	0.545	4.3581e-147	Naive	SNHG8
SLC9A3R1	1.06724e-150	-0.812622	0.554	0.706	3.90619e-146	Naive	SLC9A3R1
DGKA	3.08639e-150	0.507346	0.527	0.233	1.12965e-145	Naive	DGKA
ST13	1.21311e-146	0.588842	0.777	0.489	4.44011e-142	Naive	ST13
MATK	1.52321e-146	-0.869251	0.196	0.473	5.57509e-142	Naive	MATK
IL2RG	2.53131e-145	-0.666059	0.857	0.88	9.26485e-141	Naive	IL2RG
CD8B	6.93411e-145	0.569258	0.927	0.721	2.53795e-140	Naive	CD8B
RHOA	1.03585e-144	-0.602933	0.878	0.87	3.7913e-140	Naive	RHOA
AQP3	4.68761e-144	0.506017	0.425	0.168	1.71571e-139	Naive	AQP3
IQGAP1	1.72632e-143	-0.935629	0.377	0.603	6.31851e-139	Naive	IQGAP1
MYL12B	1.96056e-141	-0.608473	0.838	0.853	7.17584e-137	Naive	MYL12B
STOM	7.68105e-141	-0.846361	0.16	0.438	2.81134e-136	Naive	STOM
PSMB9	1.2737e-140	-0.713974	0.702	0.782	4.66186e-136	Naive	PSMB9
GZMM	2.9642e-139	-0.774967	0.688	0.779	1.08493e-134	Naive	GZMM
RGS1	3.61532e-139	-1.22501	0.124	0.41	1.32324e-134	Naive	RGS1
CKLF	8.67928e-138	-0.89218	0.352	0.573	3.1767e-133	Naive	CKLF
LEPROTL1	1.13663e-132	0.507661	0.887	0.631	4.1602e-128	Naive	LEPROTL1
RASGRP2	1.29928e-132	0.505618	0.538	0.253	4.75548e-128	Naive	RASGRP2
NDFIP1	1.15988e-131	0.562687	0.766	0.499	4.24529e-127	Naive	NDFIP1
HSP90AA1	2.93519e-131	-0.826095	0.907	0.922	1.07431e-126	Naive	HSP90AA1
DOK2	5.41549e-130	-0.782327	0.171	0.434	1.98212e-125	Naive	DOK2
OPTN	1.17225e-129	-0.777297	0.276	0.519	4.29057e-125	Naive	OPTN
SH2D1A	1.46672e-127	-0.9201	0.198	0.452	5.36836e-123	Naive	SH2D1A
FCMR	3.21035e-127	0.538805	0.72	0.425	1.17502e-122	Naive	FCMR
PPP1CA	3.31274e-127	-0.696855	0.617	0.716	1.2125e-122	Naive	PPP1CA
ANXA5	2.13082e-125	-0.826607	0.273	0.509	7.79903e-121	Naive	ANXA5
SYNE2	1.43126e-124	-0.848421	0.45	0.656	5.23854e-120	Naive	SYNE2
HSPB1	1.13671e-121	0.524056	0.615	0.336	4.16047e-117	Naive	HSPB1
ALKBH7	1.37248e-121	0.523613	0.612	0.339	5.02343e-117	Naive	ALKBH7
CD63	1.58876e-121	-0.848182	0.179	0.423	5.81502e-117	Naive	CD63
EZR	6.317e-121	-0.647096	0.636	0.788	2.31208e-116	Naive	EZR
ARPC5L	4.94587e-120	-0.791274	0.286	0.507	1.81024e-115	Naive	ARPC5L
ITM2A	2.80803e-116	-1.04129	0.414	0.595	1.02777e-111	Naive	ITM2A
MSN	7.41567e-116	-0.687486	0.619	0.725	2.71421e-111	Naive	MSN
COTL1	1.1825e-115	-0.981447	0.723	0.745	4.32808e-111	Naive	COTL1
TPM3	3.59344e-114	-0.53776	0.86	0.866	1.31524e-109	Naive	TPM3
IDH2	1.21232e-113	-0.749548	0.238	0.458	4.43721e-109	Naive	IDH2
CD8A	5.27167e-113	-0.725659	0.869	0.81	1.92948e-108	Naive	CD8A
SAMD3	9.65315e-113	-0.769956	0.208	0.44	3.53315e-108	Naive	SAMD3
SMDT1	2.23681e-112	0.530457	0.741	0.495	8.18693e-108	Naive	SMDT1
PPP2R5C	6.39009e-112	-0.794093	0.355	0.567	2.33884e-107	Naive	PPP2R5C
GUK1	3.12224e-110	-0.570452	0.718	0.778	1.14277e-105	Naive	GUK1
CAPN2	2.97518e-109	-0.684791	0.374	0.569	1.08894e-104	Naive	CAPN2
LMNA	2.7312e-108	-1.14275	0.209	0.468	9.99645e-104	Naive	LMNA
PDIA3	6.32247e-107	-0.662413	0.649	0.736	2.31409e-102	Naive	PDIA3
RNF213	1.38571e-106	-0.780571	0.641	0.742	5.07184e-102	Naive	RNF213
SH2D2A	1.67782e-106	-0.779392	0.224	0.45	6.14098e-102	Naive	SH2D2A
TXN	3.35896e-105	-0.70193	0.294	0.503	1.22941e-100	Naive	TXN
MYO1G	5.87962e-104	-0.770935	0.343	0.529	2.152e-99	Naive	MYO1G
CTSW	1.52742e-102	-0.965617	0.716	0.724	5.59052e-98	Naive	CTSW
SYNE1	1.10057e-101	-0.848266	0.247	0.457	4.02818e-97	Naive	SYNE1
MBP	2.77157e-101	-0.683768	0.495	0.649	1.01442e-96	Naive	MBP
REEP5	7.67125e-100	-0.659817	0.293	0.502	2.80775e-95	Naive	REEP5
ANXA6	1.75986e-99	-0.63616	0.624	0.709	6.44126e-95	Naive	ANXA6
CTSD	1.62639e-97	-0.697779	0.464	0.604	5.95277e-93	Naive	CTSD
ARID5B	2.23575e-97	-0.826529	0.201	0.418	8.18308e-93	Naive	ARID5B
MT2A	1.26477e-96	-0.854877	0.574	0.693	4.62919e-92	Naive	MT2A
SYTL3	4.11666e-96	-0.800057	0.186	0.402	1.50674e-91	Naive	SYTL3
GSTP1	1.6983e-95	-0.658447	0.477	0.617	6.21596e-91	Naive	GSTP1
RNF19A	2.911e-95	-0.808103	0.208	0.424	1.06546e-90	Naive	RNF19A
GBP5	4.4631e-95	-0.748777	0.24	0.451	1.63354e-90	Naive	GBP5
CAP1	1.43215e-94	-0.632093	0.648	0.718	5.24183e-90	Naive	CAP1
TENT5C	2.34731e-92	-0.668084	0.323	0.551	8.59139e-88	Naive	TENT5C
PIK3R1	3.21173e-92	-0.82457	0.49	0.631	1.17552e-87	Naive	PIK3R1
NFATC2	2.97755e-91	-0.713918	0.197	0.405	1.08981e-86	Naive	NFATC2
EML4	1.2863e-89	-0.710062	0.55	0.67	4.708e-85	Naive	EML4
PPP1R18	4.802e-87	-0.646535	0.428	0.573	1.75758e-82	Naive	PPP1R18
AKAP13	1.06182e-86	-0.707097	0.47	0.614	3.88636e-82	Naive	AKAP13
LYAR	1.13447e-86	-0.575536	0.326	0.552	4.15226e-82	Naive	LYAR
HMGB1	1.23156e-86	-0.510927	0.895	0.884	4.50765e-82	Naive	HMGB1
TLN1	4.10338e-86	-0.71315	0.229	0.424	1.50188e-81	Naive	TLN1
ARPC4	2.30457e-85	-0.604857	0.491	0.61	8.43496e-81	Naive	ARPC4
ITGAL	6.77815e-85	-0.733309	0.247	0.434	2.48087e-80	Naive	ITGAL
SEPTIN7	1.87034e-84	-0.521793	0.715	0.77	6.84565e-80	Naive	SEPTIN7
IFITM2	3.98076e-82	-0.66718	0.853	0.828	1.457e-77	Naive	IFITM2
IL10RA	7.54964e-82	-0.644849	0.445	0.597	2.76324e-77	Naive	IL10RA
WIPF1	1.28792e-81	-0.58372	0.569	0.682	4.71393e-77	Naive	WIPF1
IDS	6.11584e-81	-0.609782	0.523	0.665	2.23846e-76	Naive	IDS
YWHAQ	1.24488e-79	-0.639381	0.467	0.591	4.55638e-75	Naive	YWHAQ
CD53	6.24984e-79	-0.558123	0.649	0.721	2.2875e-74	Naive	CD53
PLAAT4	1.96675e-78	-0.550742	0.783	0.794	7.19849e-74	Naive	PLAAT4
TGFB1	6.48158e-78	-0.617546	0.297	0.477	2.37232e-73	Naive	TGFB1
GLIPR1	2.98825e-77	-0.635419	0.22	0.408	1.09373e-72	Naive	GLIPR1
PGAM1	1.46433e-76	-0.55879	0.494	0.596	5.35961e-72	Naive	PGAM1
CALR	1.22154e-75	-0.600203	0.725	0.781	4.47096e-71	Naive	CALR
ARHGDIA	4.73556e-75	-0.51746	0.604	0.678	1.73326e-70	Naive	ARHGDIA
SASH3	1.84461e-73	-0.6324	0.3	0.458	6.75146e-69	Naive	SASH3
HSPA5	2.3718e-73	-0.618595	0.663	0.752	8.68102e-69	Naive	HSPA5
CLEC2B	2.9745e-72	-0.676005	0.479	0.593	1.0887e-67	Naive	CLEC2B
TUBA4A	7.7365e-72	-0.576477	0.496	0.642	2.83164e-67	Naive	TUBA4A
CAST	2.23265e-71	-0.611785	0.446	0.578	8.17173e-67	Naive	CAST
TMEM50A	7.4591e-71	-0.51515	0.535	0.63	2.73011e-66	Naive	TMEM50A
DBI	1.13821e-70	-0.558566	0.492	0.59	4.16595e-66	Naive	DBI
ID2	1.18637e-70	-0.661144	0.363	0.524	4.34222e-66	Naive	ID2
MYH9	1.37228e-69	-0.57535	0.717	0.764	5.02267e-65	Naive	MYH9
LITAF	5.90946e-69	-0.564243	0.754	0.765	2.16292e-64	Naive	LITAF
AREG	1.70537e-68	0.555556	0.456	0.251	6.24183e-64	Naive	AREG
ITGA4	1.91535e-68	-0.666981	0.497	0.614	7.01036e-64	Naive	ITGA4
RUNX3	5.53621e-68	-0.606153	0.284	0.45	2.02631e-63	Naive	RUNX3
TMX4	9.96112e-67	-0.560737	0.265	0.435	3.64587e-62	Naive	TMX4
TNFAIP3	4.02337e-65	-0.595199	0.752	0.815	1.47259e-60	Naive	TNFAIP3
LRRFIP1	1.85998e-64	-0.559937	0.594	0.671	6.80772e-60	Naive	LRRFIP1
BRD2	1.96458e-64	-0.54686	0.563	0.677	7.19057e-60	Naive	BRD2
PSTPIP1	2.34735e-64	-0.573299	0.252	0.412	8.59153e-60	Naive	PSTPIP1
ZFP36	2.55864e-64	-0.537022	0.942	0.933	9.36487e-60	Naive	ZFP36
SAT1	3.96329e-64	-0.749819	0.551	0.655	1.4506e-59	Naive	SAT1
BSG	1.28241e-63	-0.503345	0.495	0.588	4.69375e-59	Naive	BSG
JPT1	9.55548e-63	-0.568141	0.265	0.424	3.4974e-58	Naive	JPT1
DYNLL1	9.97068e-63	-0.521622	0.407	0.553	3.64937e-58	Naive	DYNLL1
SH3KBP1	3.07566e-62	-0.566894	0.376	0.509	1.12572e-57	Naive	SH3KBP1
MYADM	1.45867e-61	-0.669214	0.426	0.584	5.33889e-57	Naive	MYADM
CD44	6.76463e-61	-0.556538	0.733	0.762	2.47592e-56	Naive	CD44
REL	2.57756e-60	-0.629983	0.364	0.504	9.43413e-56	Naive	REL
TBCB	5.26492e-60	-0.506223	0.403	0.522	1.92701e-55	Naive	TBCB
SRSF7	1.31705e-58	-0.520354	0.898	0.888	4.82055e-54	Naive	SRSF7
ARL6IP1	1.9324e-58	-0.532821	0.6	0.664	7.07279e-54	Naive	ARL6IP1
AKNA	2.61071e-58	-0.627843	0.374	0.495	9.55547e-54	Naive	AKNA
BLOC1S1	2.68264e-58	-0.516498	0.438	0.544	9.81872e-54	Naive	BLOC1S1
RAB5IF	2.71788e-58	-0.537918	0.262	0.405	9.94772e-54	Naive	RAB5IF
CXCR4	4.36937e-58	-0.592864	0.929	0.889	1.59923e-53	Naive	CXCR4
PDIA6	1.18e-57	-0.512481	0.326	0.467	4.31891e-53	Naive	PDIA6
HERPUD1	2.42604e-57	-0.532663	0.453	0.584	8.87956e-53	Naive	HERPUD1
TUBB4B	1.43203e-56	-0.547875	0.438	0.592	5.24136e-52	Naive	TUBB4B
RAB1B	2.31281e-56	-0.501656	0.339	0.467	8.46511e-52	Naive	RAB1B
PARP8	2.41291e-56	-0.55865	0.37	0.501	8.83151e-52	Naive	PARP8
MFSD10	5.26472e-56	-0.541715	0.267	0.409	1.92694e-51	Naive	MFSD10
LY6E	2.60331e-55	-0.531955	0.667	0.693	9.52838e-51	Naive	LY6E
TAGLN2	3.56775e-55	-0.553443	0.817	0.816	1.30583e-50	Naive	TAGLN2
CFLAR	1.40598e-54	-0.533947	0.273	0.417	5.14604e-50	Naive	CFLAR
RASSF1	7.69398e-53	-0.535738	0.265	0.405	2.81607e-48	Naive	RASSF1
IKZF3	8.22935e-53	-0.62975	0.296	0.428	3.01202e-48	Naive	IKZF3
FAM49B	1.68275e-52	-0.510374	0.384	0.496	6.15905e-48	Naive	FAM49B
TAGAP	2.58561e-52	-0.617103	0.54	0.634	9.46359e-48	Naive	TAGAP
DNAJB6	6.13763e-50	-0.526728	0.334	0.465	2.24644e-45	Naive	DNAJB6
ITGB7	3.81173e-49	-0.539187	0.389	0.496	1.39513e-44	Naive	ITGB7
ZYX	2.6457e-48	-0.506889	0.571	0.628	9.68352e-44	Naive	ZYX
PTP4A2	5.24219e-48	-0.501412	0.314	0.438	1.91869e-43	Naive	PTP4A2
CDK2AP2	9.05507e-48	-0.500619	0.309	0.438	3.31425e-43	Naive	CDK2AP2
IRF1	6.15029e-47	-0.542937	0.656	0.708	2.25107e-42	Naive	IRF1
MACF1	4.43353e-46	-0.643821	0.294	0.414	1.62272e-41	Naive	MACF1
PRKCH	1.21442e-42	-0.502648	0.519	0.592	4.44489e-38	Naive	PRKCH
AL138963.4	1.23106e-42	0.51354	0.456	0.291	4.50579e-38	Naive	AL138963.4
SPN	4.88773e-42	-0.529321	0.318	0.427	1.78896e-37	Naive	SPN
HMGB2	5.25323e-42	-0.615281	0.378	0.475	1.92274e-37	Naive	HMGB2
CBLB	6.96111e-42	-0.577747	0.305	0.417	2.54784e-37	Naive	CBLB
CREM	1.32965e-41	-0.574332	0.33	0.472	4.86666e-37	Naive	CREM
UTRN	2.08809e-40	-0.530516	0.302	0.42	7.6426e-36	Naive	UTRN
VIM	5.47051e-39	-0.571403	0.981	0.945	2.00226e-34	Naive	VIM
TUBA1B	3.036e-27	-0.515186	0.687	0.699	1.11121e-22	Naive	TUBA1B
NEAT1	2.63924e-17	-0.528072	0.562	0.587	9.65987e-13	Naive	NEAT1
CCL5.1	2.78693e-217	-2.74185	0.314	0.851	1.02004e-212	ITGB1+ memory	CCL5
MAL.1	2.5829e-212	0.998656	0.63	0.149	9.45368e-208	ITGB1+ memory	MAL
LTB.1	5.52098e-211	1.62605	0.963	0.535	2.02073e-206	ITGB1+ memory	LTB
NKG7.1	1.0583e-198	-3.24918	0.337	0.812	3.87348e-194	ITGB1+ memory	NKG7
IL7R.1	2.01201e-183	1.27186	0.979	0.528	7.36416e-179	ITGB1+ memory	IL7R
FXYD5	9.69465e-173	0.93245	0.994	0.89	3.54834e-168	ITGB1+ memory	FXYD5
GZMA.1	3.38935e-172	-2.40764	0.201	0.752	1.24054e-167	ITGB1+ memory	GZMA
CST7.1	3.1521e-155	-2.18411	0.468	0.78	1.1537e-150	ITGB1+ memory	CST7
NOSIP.1	8.97292e-155	1.14139	0.894	0.451	3.28418e-150	ITGB1+ memory	NOSIP
TPT1.1	2.91438e-147	0.685335	1	0.975	1.06669e-142	ITGB1+ memory	TPT1
C1orf162	4.06591e-144	0.826717	0.557	0.156	1.48816e-139	ITGB1+ memory	C1orf162
RPLP0.1	8.3083e-144	0.739815	0.998	0.97	3.04092e-139	ITGB1+ memory	RPLP0
RPL36.1	1.80286e-140	0.613595	0.992	0.961	6.59863e-136	ITGB1+ memory	RPL36
RPL13.1	1.8646e-138	0.595224	0.997	0.983	6.82463e-134	ITGB1+ memory	RPL13
RPL18A.1	3.17381e-136	0.583299	0.995	0.97	1.16165e-131	ITGB1+ memory	RPL18A
RPL10.1	1.90076e-133	0.528081	1	0.989	6.95696e-129	ITGB1+ memory	RPL10
LDHB.1	5.31956e-132	0.957646	0.957	0.744	1.94701e-127	ITGB1+ memory	LDHB
RPS8.1	5.92843e-132	0.645649	0.998	0.976	2.16986e-127	ITGB1+ memory	RPS8
GATA3	1.10096e-129	1.01343	0.775	0.335	4.02963e-125	ITGB1+ memory	GATA3
RPL39.1	3.96153e-128	0.554494	0.992	0.968	1.44996e-123	ITGB1+ memory	RPL39
FXYD7	3.03472e-127	0.726771	0.429	0.107	1.11074e-122	ITGB1+ memory	FXYD7
RPL11.1	4.27094e-126	0.522975	0.998	0.98	1.56321e-121	ITGB1+ memory	RPL11
EEF1A1.1	5.27887e-124	0.525971	1	0.994	1.93212e-119	ITGB1+ memory	EEF1A1
EEF2.1	6.40724e-124	0.715793	0.992	0.93	2.34511e-119	ITGB1+ memory	EEF2
RPL32.1	1.67891e-122	0.569371	1	0.969	6.14496e-118	ITGB1+ memory	RPL32
RPL34.1	1.07152e-121	0.540438	0.995	0.972	3.92187e-117	ITGB1+ memory	RPL34
RPSA.1	5.05685e-121	0.654741	0.991	0.953	1.85086e-116	ITGB1+ memory	RPSA
TIMP1	2.06478e-120	0.785888	0.647	0.228	7.55731e-116	ITGB1+ memory	TIMP1
RPL8.1	1.20528e-116	0.589934	0.994	0.966	4.41146e-112	ITGB1+ memory	RPL8
SELL.1	3.74743e-116	0.945789	0.775	0.338	1.3716e-111	ITGB1+ memory	SELL
RPS12.1	9.97145e-116	0.557852	1	0.98	3.64965e-111	ITGB1+ memory	RPS12
RPL29.1	2.48761e-115	0.531789	0.997	0.963	9.1049e-111	ITGB1+ memory	RPL29
RPL18.1	8.59479e-113	0.525673	0.994	0.968	3.14578e-108	ITGB1+ memory	RPL18
RPS13.1	3.32511e-110	0.56746	0.997	0.963	1.21702e-105	ITGB1+ memory	RPS13
GZMH.1	1.57662e-108	-2.75362	0.044	0.506	5.77058e-104	ITGB1+ memory	GZMH
RPS6.1	3.13574e-107	0.554898	0.997	0.967	1.14771e-102	ITGB1+ memory	RPS6
CCL4.1	7.28385e-107	-3.58007	0.086	0.553	2.66596e-102	ITGB1+ memory	CCL4
AQP3.1	1.55263e-105	0.780298	0.555	0.193	5.68277e-101	ITGB1+ memory	AQP3
RPS18.1	2.51786e-105	0.553391	0.992	0.971	9.21562e-101	ITGB1+ memory	RPS18
RPL5.1	1.70672e-102	0.587729	0.995	0.954	6.24676e-98	ITGB1+ memory	RPL5
RACK1.1	1.79669e-101	0.531997	0.995	0.958	6.57606e-97	ITGB1+ memory	RACK1
RPL9.1	5.76868e-99	0.535044	0.992	0.952	2.1114e-94	ITGB1+ memory	RPL9
CD74.1	6.04665e-98	-1.80612	0.916	0.936	2.21313e-93	ITGB1+ memory	CD74
GZMK.1	3.99698e-97	-2.35908	0.16	0.569	1.46293e-92	ITGB1+ memory	GZMK
GZMM.1	6.84249e-96	-1.14272	0.572	0.774	2.50442e-91	ITGB1+ memory	GZMM
RPLP1.1	2.80505e-95	0.516624	1	0.986	1.02668e-90	ITGB1+ memory	RPLP1
RPL4.1	1.53169e-92	0.628365	0.985	0.904	5.60614e-88	ITGB1+ memory	RPL4
RPL22.1	1.58285e-91	0.530876	0.994	0.935	5.79339e-87	ITGB1+ memory	RPL22
GPR183	4.36577e-91	0.736772	0.709	0.304	1.59791e-86	ITGB1+ memory	GPR183
LEF1.1	1.71853e-90	0.553867	0.672	0.257	6.29e-86	ITGB1+ memory	LEF1
RPS5.1	1.27731e-89	0.533667	0.994	0.951	4.67508e-85	ITGB1+ memory	RPS5
RPL3.1	1.71628e-88	0.516044	0.995	0.972	6.28177e-84	ITGB1+ memory	RPL3
ARHGAP15	2.26181e-87	0.712969	0.863	0.484	8.27847e-83	ITGB1+ memory	ARHGAP15
TESPA1	3.96321e-86	0.615402	0.482	0.167	1.45058e-81	ITGB1+ memory	TESPA1
SOCS3.1	6.33301e-86	0.838983	0.748	0.37	2.31794e-81	ITGB1+ memory	SOCS3
RPL36A	1.47547e-85	0.515626	0.992	0.948	5.40038e-81	ITGB1+ memory	RPL36A
HLA-DRB1.1	1.74715e-85	-1.87984	0.233	0.577	6.39475e-81	ITGB1+ memory	HLA-DRB1
BIRC3	3.03515e-84	0.715204	0.658	0.282	1.11089e-79	ITGB1+ memory	BIRC3
PASK	7.70466e-84	0.554505	0.442	0.143	2.81998e-79	ITGB1+ memory	PASK
TRADD	1.0344e-83	0.661253	0.606	0.249	3.78601e-79	ITGB1+ memory	TRADD
MYC.1	9.83757e-83	0.752916	0.462	0.162	3.60065e-78	ITGB1+ memory	MYC
EEF1G.1	1.25858e-82	0.600286	0.983	0.888	4.60652e-78	ITGB1+ memory	EEF1G
PRF1.1	2.90175e-78	-1.63925	0.215	0.54	1.06207e-73	ITGB1+ memory	PRF1
HLA-DPB1.1	6.451e-78	-1.24348	0.489	0.697	2.36113e-73	ITGB1+ memory	HLA-DPB1
RCAN3.1	1.26112e-76	0.566578	0.574	0.232	4.61583e-72	ITGB1+ memory	RCAN3
HLA-C.1	8.0295e-75	-0.525191	0.997	0.996	2.93888e-70	ITGB1+ memory	HLA-C
PTPRC.1	1.0684e-74	-0.775049	0.979	0.969	3.91044e-70	ITGB1+ memory	PTPRC
PTGER2	3.17836e-74	0.661974	0.543	0.22	1.16331e-69	ITGB1+ memory	PTGER2
TMEM123.1	6.30422e-74	0.641695	0.804	0.423	2.30741e-69	ITGB1+ memory	TMEM123
FLT3LG.1	7.50789e-73	0.639395	0.799	0.427	2.74796e-68	ITGB1+ memory	FLT3LG
HLA-DPA1.1	4.70762e-71	-1.33269	0.451	0.659	1.72304e-66	ITGB1+ memory	HLA-DPA1
GSTK1	3.99996e-68	0.632711	0.956	0.773	1.46403e-63	ITGB1+ memory	GSTK1
ITGB1.1	9.28467e-66	0.525776	0.87	0.493	3.39828e-61	ITGB1+ memory	ITGB1
DUSP2.1	1.27712e-65	-1.3677	0.67	0.81	4.6744e-61	ITGB1+ memory	DUSP2
HCST.1	6.4042e-65	-0.70854	0.939	0.928	2.344e-60	ITGB1+ memory	HCST
MALAT1	1.26925e-62	-0.725069	1	1	4.6456e-58	ITGB1+ memory	MALAT1
MT-CO1.1	1.18924e-60	-0.560254	1	1	4.35273e-56	ITGB1+ memory	MT-CO1
EIF3E.1	4.40051e-59	0.563693	0.88	0.629	1.61063e-54	ITGB1+ memory	EIF3E
PLSCR3	1.20411e-54	0.524533	0.603	0.296	4.40715e-50	ITGB1+ memory	PLSCR3
HLA-DRB5.1	1.42237e-51	-1.67922	0.199	0.466	5.20601e-47	ITGB1+ memory	HLA-DRB5
FTH1	1.83938e-51	0.553484	0.997	0.963	6.7323e-47	ITGB1+ memory	FTH1
ITGB2.1	9.72614e-51	-0.754719	0.857	0.859	3.55986e-46	ITGB1+ memory	ITGB2
FYN.1	1.53303e-50	-0.94501	0.337	0.56	5.61105e-46	ITGB1+ memory	FYN
CTSW.1	7.3717e-50	-1.06436	0.62	0.728	2.69812e-45	ITGB1+ memory	CTSW
LYAR.1	1.65312e-49	-0.918611	0.265	0.527	6.0506e-45	ITGB1+ memory	LYAR
NME2	2.48187e-46	0.531904	0.897	0.678	9.0839e-42	ITGB1+ memory	NME2
PIM1.1	2.18412e-45	0.570095	0.744	0.447	7.99411e-41	ITGB1+ memory	PIM1
STK17A	1.05518e-44	-0.74374	0.617	0.73	3.86208e-40	ITGB1+ memory	STK17A
GBP5.1	1.42304e-44	-0.8776	0.169	0.429	5.20847e-40	ITGB1+ memory	GBP5
APMAP.1	5.29809e-44	-0.858118	0.276	0.485	1.93915e-39	ITGB1+ memory	APMAP
GAS5.1	5.37877e-44	0.501785	0.902	0.661	1.96868e-39	ITGB1+ memory	GAS5
CTSC.1	1.82995e-42	-0.927033	0.437	0.583	6.6978e-38	ITGB1+ memory	CTSC
ANXA1.1	3.06747e-40	0.642545	0.971	0.759	1.12272e-35	ITGB1+ memory	ANXA1
CYBA.1	2.6891e-39	-0.52298	0.968	0.933	9.84238e-35	ITGB1+ memory	CYBA
RNF213.1	4.0095e-39	-0.795204	0.632	0.73	1.46752e-34	ITGB1+ memory	RNF213
SRGN.1	1.56288e-38	-0.679142	0.899	0.89	5.72028e-34	ITGB1+ memory	SRGN
CD8A.1	6.93773e-38	-0.715982	0.891	0.816	2.53928e-33	ITGB1+ memory	CD8A
MATK.1	6.59062e-35	-0.776841	0.235	0.436	2.41223e-30	ITGB1+ memory	MATK
APOBEC3G.1	1.72023e-34	-0.89628	0.313	0.479	6.29621e-30	ITGB1+ memory	APOBEC3G
GNG2.1	1.7643e-34	-0.758999	0.474	0.598	6.45753e-30	ITGB1+ memory	GNG2
LITAF.1	4.61179e-32	-0.642946	0.741	0.764	1.68796e-27	ITGB1+ memory	LITAF
UBB	1.55985e-31	-0.569197	0.945	0.915	5.70921e-27	ITGB1+ memory	UBB
IKZF3.1	1.74056e-31	-0.787128	0.218	0.416	6.37062e-27	ITGB1+ memory	IKZF3
SYNE1.1	6.98593e-31	-0.852877	0.261	0.43	2.55692e-26	ITGB1+ memory	SYNE1
C12orf75.1	1.26064e-30	-0.770727	0.365	0.505	4.61407e-26	ITGB1+ memory	C12orf75
LBH	3.36667e-30	-0.673955	0.525	0.622	1.23223e-25	ITGB1+ memory	LBH
CTSD.1	1.36006e-29	-0.644404	0.471	0.586	4.97795e-25	ITGB1+ memory	CTSD
WIPF1.1	1.05896e-27	-0.612425	0.617	0.665	3.8759e-23	ITGB1+ memory	WIPF1
NUCB2	5.93824e-27	-0.671389	0.291	0.446	2.17346e-22	ITGB1+ memory	NUCB2
PRKCH.1	1.77101e-26	-0.652898	0.489	0.585	6.48206e-22	ITGB1+ memory	PRKCH
CBLB.1	5.69356e-26	-0.711263	0.247	0.407	2.0839e-21	ITGB1+ memory	CBLB
PLAAT4.1	6.75538e-26	-0.536064	0.791	0.792	2.47254e-21	ITGB1+ memory	PLAAT4
NR4A2	1.70887e-23	-0.822952	0.679	0.752	6.25465e-19	ITGB1+ memory	NR4A2
SAMD3.1	2.27946e-23	-0.629144	0.262	0.408	8.34306e-19	ITGB1+ memory	SAMD3
SH2D1A.1	5.29792e-23	-0.761238	0.285	0.416	1.93909e-18	ITGB1+ memory	SH2D1A
AL138963.4.1	1.20229e-22	0.556492	0.512	0.309	4.4005e-18	ITGB1+ memory	AL138963.4
CLEC2B.1	5.70958e-22	-0.594663	0.469	0.579	2.08976e-17	ITGB1+ memory	CLEC2B
ITGAL.1	5.73878e-22	-0.67461	0.278	0.409	2.10045e-17	ITGB1+ memory	ITGAL
ITGA4.1	1.12822e-21	-0.580058	0.465	0.601	4.12941e-17	ITGB1+ memory	ITGA4
HSP90AA1.1	4.36139e-21	-0.639047	0.954	0.918	1.59631e-16	ITGB1+ memory	HSP90AA1
AKNA.1	1.3398e-20	-0.64268	0.371	0.48	4.9038e-16	ITGB1+ memory	AKNA
TPST2	3.38798e-20	-0.570671	0.268	0.402	1.24004e-15	ITGB1+ memory	TPST2
MT2A.1	1.29023e-19	-0.522189	0.633	0.675	4.72239e-15	ITGB1+ memory	MT2A
APBB1IP	1.39304e-19	-0.505254	0.601	0.618	5.09866e-15	ITGB1+ memory	APBB1IP
GSTP1.1	1.89582e-19	-0.535057	0.561	0.595	6.93888e-15	ITGB1+ memory	GSTP1
LCP1.1	2.76148e-19	-0.510431	0.84	0.812	1.01073e-14	ITGB1+ memory	LCP1
SLC9A3R1.1	3.18555e-19	-0.50656	0.69	0.68	1.16594e-14	ITGB1+ memory	SLC9A3R1
ARPC5L.1	1.01402e-18	-0.576378	0.383	0.475	3.7114e-14	ITGB1+ memory	ARPC5L
KLRG1.1	1.32374e-18	-0.766297	0.35	0.445	4.84503e-14	ITGB1+ memory	KLRG1
TRBC2	2.05703e-16	-0.563439	0.771	0.746	7.52894e-12	ITGB1+ memory	TRBC2
MAPRE2	3.53776e-16	-0.620749	0.374	0.467	1.29486e-11	ITGB1+ memory	MAPRE2
AKAP13.1	9.52051e-15	-0.550105	0.567	0.59	3.4846e-10	ITGB1+ memory	AKAP13
ITM2A.1	1.26612e-14	-0.72207	0.518	0.567	4.63414e-10	ITGB1+ memory	ITM2A
DNAJB1	1.1838e-13	-0.590891	0.87	0.839	4.33283e-09	ITGB1+ memory	DNAJB1
SERTAD1	3.31185e-13	-0.594709	0.38	0.472	1.21217e-08	ITGB1+ memory	SERTAD1
ARHGAP9	5.53711e-13	-0.506823	0.42	0.48	2.02664e-08	ITGB1+ memory	ARHGAP9
IQGAP1.1	9.57537e-13	-0.539045	0.543	0.566	3.50468e-08	ITGB1+ memory	IQGAP1
ADGRE5.1	1.65952e-12	-0.54053	0.687	0.675	6.074e-08	ITGB1+ memory	ADGRE5
RSRP1	2.51365e-12	-0.522008	0.546	0.584	9.20021e-08	ITGB1+ memory	RSRP1
BRD2.1	3.78879e-11	-0.545867	0.673	0.656	1.38673e-06	ITGB1+ memory	BRD2
TNFRSF1B.1	5.03099e-11	-0.513023	0.385	0.435	1.84139e-06	ITGB1+ memory	TNFRSF1B
REL.1	6.86975e-11	-0.522803	0.425	0.483	2.5144e-06	ITGB1+ memory	REL
TUBA4A.1	2.06158e-10	-0.683818	0.64	0.616	7.5456e-06	ITGB1+ memory	TUBA4A
CXCR4.1	1.22787e-09	-0.506181	0.954	0.893	4.49412e-05	ITGB1+ memory	CXCR4
TUBB4B.1	6.40554e-08	-0.575063	0.56	0.566	0.00234449	ITGB1+ memory	TUBB4B
PIK3R1.1	2.28047e-07	-0.512166	0.641	0.605	0.00834676	ITGB1+ memory	PIK3R1
GADD45B	1.61719e-06	-0.547043	0.727	0.696	0.0591908	ITGB1+ memory	GADD45B
ALOX5AP.1	4.26263e-06	-0.523684	0.557	0.541	0.156016	ITGB1+ memory	ALOX5AP
GZMH.2	9.07807e-298	-2.53506	0.103	0.552	3.32267e-293	GZMK+ memory	GZMH
GZMB.1	2.16129e-187	-2.00251	0.085	0.432	7.91052e-183	GZMK+ memory	GZMB
IL7R.2	8.08144e-173	0.862084	0.804	0.504	2.95789e-168	GZMK+ memory	IL7R
NKG7.2	8.62789e-134	-1.32795	0.801	0.785	3.15789e-129	GZMK+ memory	NKG7
PRF1.2	1.58649e-117	-1.17496	0.326	0.56	5.8067e-113	GZMK+ memory	PRF1
JUNB.1	1.92387e-113	0.579404	0.98	0.955	7.04156e-109	GZMK+ memory	JUNB
ZFP36L2	9.30106e-102	0.505829	0.988	0.975	3.40428e-97	GZMK+ memory	ZFP36L2
GZMK.2	2.04414e-98	0.508046	0.792	0.503	7.48174e-94	GZMK+ memory	GZMK
HLA-DRA.1	4.94148e-77	-1.19058	0.216	0.411	1.80863e-72	GZMK+ memory	HLA-DRA
HLA-DRB5.2	4.02858e-69	-1.24309	0.298	0.481	1.4745e-64	GZMK+ memory	HLA-DRB5
LTB.2	2.56434e-68	0.52079	0.731	0.525	9.38575e-64	GZMK+ memory	LTB
HLA-DRB1.2	2.24532e-66	-1.03659	0.431	0.582	8.2181e-62	GZMK+ memory	HLA-DRB1
LGALS1.1	1.70699e-65	-1.15705	0.332	0.501	6.24776e-61	GZMK+ memory	LGALS1
CCL4.2	9.08006e-62	-0.841008	0.357	0.561	3.32339e-57	GZMK+ memory	CCL4
CTSC.2	2.58729e-60	-0.620613	0.438	0.601	9.46973e-56	GZMK+ memory	CTSC
JUN	1.80536e-58	0.581921	0.959	0.931	6.60781e-54	GZMK+ memory	JUN
FTH1.1	3.0952e-56	0.532421	0.981	0.962	1.13287e-51	GZMK+ memory	FTH1
HLA-DPB1.2	3.78962e-56	-0.597867	0.588	0.705	1.38704e-51	GZMK+ memory	HLA-DPB1
HLA-DPA1.2	1.21963e-55	-0.714262	0.563	0.664	4.46398e-51	GZMK+ memory	HLA-DPA1
GPR183.1	1.94046e-54	0.514632	0.471	0.298	7.10227e-50	GZMK+ memory	GPR183
C12orf75.2	4.70654e-52	-0.538818	0.365	0.522	1.72264e-47	GZMK+ memory	C12orf75
GZMA.2	6.23975e-40	-0.591985	0.71	0.725	2.28381e-35	GZMK+ memory	GZMA
APOBEC3G.2	9.85386e-37	-0.529684	0.364	0.49	3.60661e-32	GZMK+ memory	APOBEC3G
CTSW.2	8.15134e-36	-0.532282	0.655	0.735	2.98347e-31	GZMK+ memory	CTSW
CD74.2	2.64608e-12	-0.642202	0.938	0.934	9.68494e-08	GZMK+ memory	CD74
CCL4L2	0	1.84269	0.478	0.169	0	GZMK/B+ memory	CCL4L2
CD74.3	0	1.50744	0.982	0.909	0	GZMK/B+ memory	CD74
HLA-DRB1.3	0	1.43451	0.819	0.417	0	GZMK/B+ memory	HLA-DRB1
HLA-DRB5.3	0	1.40955	0.715	0.31	0	GZMK/B+ memory	HLA-DRB5
HLA-DRA.2	0	1.40682	0.638	0.241	0	GZMK/B+ memory	HLA-DRA
CCL4.3	0	1.26048	0.789	0.388	0	GZMK/B+ memory	CCL4
GZMK.3	0	1.24007	0.824	0.398	0	GZMK/B+ memory	GZMK
HLA-DPA1.3	0	1.1077	0.852	0.538	0	GZMK/B+ memory	HLA-DPA1
GZMA.3	0	1.06655	0.948	0.601	0	GZMK/B+ memory	GZMA
CST7.2	0	1.05575	0.972	0.65	0	GZMK/B+ memory	CST7
CCL5.2	0	1.02578	0.996	0.728	0	GZMK/B+ memory	CCL5
COTL1.1	0	0.928851	0.837	0.69	0	GZMK/B+ memory	COTL1
HLA-DPB1.3	0	0.923624	0.852	0.596	0	GZMK/B+ memory	HLA-DPB1
NKG7.3	0	0.769837	0.985	0.681	0	GZMK/B+ memory	NKG7
LEF1.2	0	-1.15763	0.055	0.4	0	GZMK/B+ memory	LEF1
CCR7.1	0	-1.19268	0.091	0.409	0	GZMK/B+ memory	CCR7
SELL.2	0	-1.33067	0.126	0.488	0	GZMK/B+ memory	SELL
IL7R.3	0	-1.4879	0.282	0.697	0	GZMK/B+ memory	IL7R
HLA-DQA1	3.14941e-307	0.906036	0.457	0.159	1.15272e-302	GZMK/B+ memory	HLA-DQA1
HLA-DQB1	1.80272e-300	0.940814	0.53	0.228	6.59812e-296	GZMK/B+ memory	HLA-DQB1
CMC1	9.96367e-280	1.01434	0.526	0.244	3.6468e-275	GZMK/B+ memory	CMC1
CLIC1.1	1.13045e-279	0.665177	0.908	0.763	4.13757e-275	GZMK/B+ memory	CLIC1
LTB.3	1.30437e-269	-1.53006	0.404	0.64	4.77414e-265	GZMK/B+ memory	LTB
PABPC1.1	4.06619e-268	-0.609337	0.922	0.964	1.48827e-263	GZMK/B+ memory	PABPC1
HLA-DMA	1.96174e-262	0.823065	0.45	0.181	7.18017e-258	GZMK/B+ memory	HLA-DMA
IL32.1	1.81165e-253	0.532041	0.983	0.957	6.63084e-249	GZMK/B+ memory	IL32
GAPDH.1	1.3353e-252	0.531883	0.976	0.946	4.88732e-248	GZMK/B+ memory	GAPDH
DUSP2.2	6.92422e-249	0.819871	0.886	0.757	2.53434e-244	GZMK/B+ memory	DUSP2
TCF7.1	1.8785e-237	-0.962002	0.17	0.454	6.87551e-233	GZMK/B+ memory	TCF7
ALOX5AP.2	3.2804e-235	0.892797	0.684	0.464	1.20066e-230	GZMK/B+ memory	ALOX5AP
MYL6.1	3.60246e-234	0.517085	0.955	0.912	1.31854e-229	GZMK/B+ memory	MYL6
ITM2A.2	8.3791e-231	0.904948	0.699	0.491	3.06683e-226	GZMK/B+ memory	ITM2A
RPS13.2	3.4521e-230	-0.590221	0.985	0.954	1.2635e-225	GZMK/B+ memory	RPS13
NOSIP.2	3.45357e-225	-1.08352	0.314	0.561	1.26404e-220	GZMK/B+ memory	NOSIP
SRGN.2	1.3435e-222	0.567169	0.954	0.855	4.91734e-218	GZMK/B+ memory	SRGN
LDHB.2	1.58324e-222	-0.839112	0.669	0.802	5.79483e-218	GZMK/B+ memory	LDHB
EEF1B2.1	1.23435e-218	-0.62974	0.932	0.927	4.51784e-214	GZMK/B+ memory	EEF1B2
EEF1G.2	7.92177e-213	-0.606788	0.873	0.903	2.89945e-208	GZMK/B+ memory	EEF1G
RPS8.2	7.69716e-212	-0.50393	0.993	0.968	2.81724e-207	GZMK/B+ memory	RPS8
RPL5.2	1.23224e-209	-0.517328	0.968	0.949	4.51014e-205	GZMK/B+ memory	RPL5
TIGIT	1.27253e-202	0.697664	0.509	0.251	4.65759e-198	GZMK/B+ memory	TIGIT
SH2D1A.2	1.30283e-201	0.70086	0.565	0.324	4.76847e-197	GZMK/B+ memory	SH2D1A
RPL22.2	7.13291e-195	-0.511353	0.957	0.929	2.61072e-190	GZMK/B+ memory	RPL22
TMEM123.2	1.50838e-190	-0.654064	0.266	0.54	5.52081e-186	GZMK/B+ memory	TMEM123
GZMH.3	2.25326e-190	0.57187	0.7	0.363	8.24715e-186	GZMK/B+ memory	GZMH
APOBEC3G.3	1.13667e-188	0.742571	0.609	0.394	4.16031e-184	GZMK/B+ memory	APOBEC3G
RGS1.1	1.53225e-185	0.924895	0.515	0.277	5.60819e-181	GZMK/B+ memory	RGS1
RPS5.2	1.92702e-182	-0.516252	0.971	0.944	7.05307e-178	GZMK/B+ memory	RPS5
GZMM.2	2.45942e-182	0.570624	0.838	0.723	9.00173e-178	GZMK/B+ memory	GZMM
CD55.1	9.91841e-182	-0.749502	0.183	0.441	3.63024e-177	GZMK/B+ memory	CD55
PLAAT4.2	3.21844e-180	0.560709	0.849	0.761	1.17798e-175	GZMK/B+ memory	PLAAT4
CTSC.3	1.45948e-178	0.622693	0.703	0.507	5.34185e-174	GZMK/B+ memory	CTSC
XCL2	9.95458e-168	1.07629	0.406	0.184	3.64348e-163	GZMK/B+ memory	XCL2
FLT3LG.2	4.80863e-154	-0.602891	0.287	0.532	1.76001e-149	GZMK/B+ memory	FLT3LG
LAG3	2.93777e-138	0.701765	0.458	0.261	1.07525e-133	GZMK/B+ memory	LAG3
LYST	2.78993e-136	0.533489	0.439	0.241	1.02114e-131	GZMK/B+ memory	LYST
CYTOR.1	3.46362e-133	0.512825	0.514	0.308	1.26772e-128	GZMK/B+ memory	CYTOR
RIPOR2	3.34817e-128	-0.531786	0.402	0.636	1.22546e-123	GZMK/B+ memory	RIPOR2
KLRG1.2	2.86391e-125	0.506248	0.567	0.371	1.04822e-120	GZMK/B+ memory	KLRG1
IFNG	2.15782e-121	0.785209	0.434	0.237	7.89785e-117	GZMK/B+ memory	IFNG
CRIP1.1	2.56651e-120	0.718214	0.924	0.85	9.39368e-116	GZMK/B+ memory	CRIP1
RHOC	1.66722e-119	0.533021	0.438	0.256	6.1022e-115	GZMK/B+ memory	RHOC
PIM1.2	1.13467e-118	-0.58994	0.324	0.538	4.15301e-114	GZMK/B+ memory	PIM1
ARPC5L.2	8.37132e-113	0.525504	0.57	0.415	3.06399e-108	GZMK/B+ memory	ARPC5L
ABLIM1.1	1.43493e-98	-0.517022	0.211	0.4	5.25198e-94	GZMK/B+ memory	ABLIM1
TOB1	1.61943e-98	-0.531958	0.312	0.517	5.92728e-94	GZMK/B+ memory	TOB1
SOCS3.2	1.82677e-94	-0.567559	0.269	0.455	6.68617e-90	GZMK/B+ memory	SOCS3
CREM.1	5.13676e-47	0.561196	0.513	0.413	1.8801e-42	GZMK/B+ memory	CREM
ITGB1.2	1.00042e-46	-0.579184	0.451	0.546	3.66164e-42	GZMK/B+ memory	ITGB1
FGFBP2	0	2.79045	0.895	0.088	0	GZMB+ TEMRA	FGFBP2
GNLY	0	2.76479	0.883	0.134	0	GZMB+ TEMRA	GNLY
GZMH.4	0	1.75853	0.97	0.397	0	GZMB+ TEMRA	GZMH
PRF1.3	0	1.74297	0.943	0.451	0	GZMB+ TEMRA	PRF1
ADGRG1	0	1.6931	0.714	0.1	0	GZMB+ TEMRA	ADGRG1
FCGR3A	0	1.62709	0.515	0.045	0	GZMB+ TEMRA	FCGR3A
KLRD1	0	1.51007	0.739	0.211	0	GZMB+ TEMRA	KLRD1
NKG7.4	0	1.48049	0.997	0.751	0	GZMB+ TEMRA	NKG7
SPON2	0	1.45497	0.494	0.086	0	GZMB+ TEMRA	SPON2
PRSS23	0	1.44477	0.561	0.043	0	GZMB+ TEMRA	PRSS23
CX3CR1	0	1.37362	0.482	0.04	0	GZMB+ TEMRA	CX3CR1
ZNF683	0	1.37343	0.541	0.13	0	GZMB+ TEMRA	ZNF683
PLEK.1	0	1.36065	0.771	0.279	0	GZMB+ TEMRA	PLEK
S1PR5	0	1.11146	0.488	0.06	0	GZMB+ TEMRA	S1PR5
EFHD2	0	1.09906	0.595	0.182	0	GZMB+ TEMRA	EFHD2
FCRL6	0	1.06839	0.634	0.178	0	GZMB+ TEMRA	FCRL6
GZMB.2	0	1.03273	0.838	0.298	0	GZMB+ TEMRA	GZMB
TBX21	0	0.991721	0.569	0.182	0	GZMB+ TEMRA	TBX21
HOPX	0	0.978112	0.667	0.235	0	GZMB+ TEMRA	HOPX
ZEB2.1	0	0.949602	0.719	0.277	0	GZMB+ TEMRA	ZEB2
C1orf21	0	0.890078	0.498	0.127	0	GZMB+ TEMRA	C1orf21
COTL1.2	0	-1.63267	0.382	0.804	0	GZMB+ TEMRA	COTL1
GZMK.4	0	-2.74811	0.114	0.623	0	GZMB+ TEMRA	GZMK
CD27	3.79296e-307	-1.45295	0.078	0.574	1.38826e-302	GZMB+ TEMRA	CD27
TGFBR3	5.41115e-300	0.905045	0.52	0.155	1.98053e-295	GZMB+ TEMRA	TGFBR3
ITGB1.3	3.03372e-279	1.16317	0.807	0.461	1.11037e-274	GZMB+ TEMRA	ITGB1
RAP1B	1.3731e-255	0.919184	0.859	0.63	5.02568e-251	GZMB+ TEMRA	RAP1B
S100A4.1	1.60842e-249	0.765698	0.989	0.876	5.88698e-245	GZMB+ TEMRA	S100A4
LTB.4	3.83577e-249	-2.2216	0.236	0.613	1.40393e-244	GZMB+ TEMRA	LTB
LITAF.2	2.70691e-225	0.762826	0.929	0.734	9.90755e-221	GZMB+ TEMRA	LITAF
FLNA.1	4.19664e-215	0.852697	0.877	0.628	1.53601e-210	GZMB+ TEMRA	FLNA
SH3BGRL3.1	7.91151e-198	0.571624	0.995	0.952	2.89569e-193	GZMB+ TEMRA	SH3BGRL3
ADRB2	8.3763e-192	0.704752	0.428	0.143	3.06581e-187	GZMB+ TEMRA	ADRB2
C12orf75.3	1.97916e-191	0.763017	0.769	0.451	7.24392e-187	GZMB+ TEMRA	C12orf75
RPLP1.2	2.25218e-189	-0.520636	0.996	0.986	8.24321e-185	GZMB+ TEMRA	RPLP1
ITGB2.2	2.08508e-180	0.633191	0.955	0.843	7.6316e-176	GZMB+ TEMRA	ITGB2
CD52	5.01223e-179	0.699897	0.966	0.874	1.83453e-174	GZMB+ TEMRA	CD52
CST7.3	6.394e-178	0.646212	0.984	0.725	2.34027e-173	GZMB+ TEMRA	CST7
DSTN	8.53817e-175	0.825175	0.615	0.339	3.12506e-170	GZMB+ TEMRA	DSTN
BIN2	1.30017e-164	0.703859	0.821	0.611	4.75877e-160	GZMB+ TEMRA	BIN2
KLF3	2.48594e-163	0.795805	0.611	0.326	9.09878e-159	GZMB+ TEMRA	KLF3
CD320	1.56325e-162	0.748144	0.415	0.165	5.72165e-158	GZMB+ TEMRA	CD320
IFITM2.1	3.09529e-162	0.673554	0.947	0.812	1.13291e-157	GZMB+ TEMRA	IFITM2
SLC9A3R1.2	6.77038e-162	0.697041	0.854	0.65	2.47803e-157	GZMB+ TEMRA	SLC9A3R1
SPN.1	7.74751e-152	0.708085	0.636	0.369	2.83567e-147	GZMB+ TEMRA	SPN
RORA	6.51229e-151	0.69712	0.569	0.295	2.38356e-146	GZMB+ TEMRA	RORA
TCF7.2	2.94373e-150	-1.11186	0.087	0.4	1.07744e-145	GZMB+ TEMRA	TCF7
SARAF.1	5.91658e-149	-0.591834	0.944	0.955	2.16553e-144	GZMB+ TEMRA	SARAF
YWHAQ.1	7.3097e-147	0.694031	0.773	0.535	2.67542e-142	GZMB+ TEMRA	YWHAQ
BHLHE40	1.43708e-142	0.736025	0.533	0.26	5.25986e-138	GZMB+ TEMRA	BHLHE40
VIM.1	5.79512e-139	-0.859063	0.919	0.957	2.12107e-134	GZMB+ TEMRA	VIM
PLAC8	1.21116e-137	0.797275	0.436	0.199	4.43296e-133	GZMB+ TEMRA	PLAC8
PLP2	1.22597e-135	-0.906181	0.292	0.582	4.48718e-131	GZMB+ TEMRA	PLP2
RASSF1.1	9.02972e-135	0.664858	0.602	0.343	3.30497e-130	GZMB+ TEMRA	RASSF1
MYO1F.1	9.92157e-133	0.626185	0.593	0.323	3.63139e-128	GZMB+ TEMRA	MYO1F
TPST2.1	2.47313e-131	0.655528	0.614	0.357	9.05191e-127	GZMB+ TEMRA	TPST2
LEPROTL1.1	1.05815e-129	-0.782833	0.469	0.71	3.87295e-125	GZMB+ TEMRA	LEPROTL1
CD3G	9.98166e-126	0.558527	0.903	0.789	3.65339e-121	GZMB+ TEMRA	CD3G
APMAP.2	9.03667e-117	0.5542	0.687	0.438	3.30751e-112	GZMB+ TEMRA	APMAP
CCND3	4.03197e-112	0.583349	0.847	0.668	1.47574e-107	GZMB+ TEMRA	CCND3
CTSW.3	1.671e-111	0.643122	0.847	0.701	6.11603e-107	GZMB+ TEMRA	CTSW
MYO1G.1	1.70377e-111	0.573368	0.691	0.464	6.23598e-107	GZMB+ TEMRA	MYO1G
ZNF331	1.7575e-107	-1.12035	0.261	0.525	6.43262e-103	GZMB+ TEMRA	ZNF331
CD74.4	1.09147e-104	-1.25211	0.913	0.939	3.99488e-100	GZMB+ TEMRA	CD74
JUNB.2	4.9751e-98	-0.728433	0.968	0.958	1.82094e-93	GZMB+ TEMRA	JUNB
FOS	6.04266e-96	-0.620515	0.9	0.953	2.21168e-91	GZMB+ TEMRA	FOS
SOCS3.3	2.55942e-95	-0.791063	0.174	0.427	9.36774e-91	GZMB+ TEMRA	SOCS3
MATK.2	7.36329e-95	0.511288	0.628	0.391	2.69504e-90	GZMB+ TEMRA	MATK
PABPC1.2	3.10124e-94	-0.520261	0.96	0.948	1.13509e-89	GZMB+ TEMRA	PABPC1
SYNE1.2	4.02095e-94	0.549427	0.609	0.388	1.47171e-89	GZMB+ TEMRA	SYNE1
PXN	1.20275e-93	0.545921	0.45	0.248	4.40218e-89	GZMB+ TEMRA	PXN
CHST12	8.59297e-93	0.518964	0.5	0.278	3.14511e-88	GZMB+ TEMRA	CHST12
CD247	1.40491e-92	0.54602	0.733	0.562	5.14211e-88	GZMB+ TEMRA	CD247
RGCC	1.15455e-90	-0.946757	0.365	0.611	4.22576e-86	GZMB+ TEMRA	RGCC
LMNA.1	1.72352e-89	-1.31462	0.227	0.458	6.30827e-85	GZMB+ TEMRA	LMNA
INPP4B	1.72999e-86	-0.696086	0.169	0.405	6.33193e-82	GZMB+ TEMRA	INPP4B
DUSP2.3	1.04927e-85	-0.880332	0.708	0.819	3.84044e-81	GZMB+ TEMRA	DUSP2
CD69	1.77277e-83	-0.826292	0.825	0.895	6.48851e-79	GZMB+ TEMRA	CD69
OSTF1	3.44841e-82	0.520438	0.618	0.432	1.26215e-77	GZMB+ TEMRA	OSTF1
CDC25B	2.20721e-80	0.521395	0.589	0.392	8.07862e-76	GZMB+ TEMRA	CDC25B
IFITM3	1.3323e-77	0.595245	0.552	0.356	4.87634e-73	GZMB+ TEMRA	IFITM3
CD44.1	6.60362e-77	-0.627084	0.623	0.78	2.41699e-72	GZMB+ TEMRA	CD44
LDHB.3	1.40484e-73	-0.69968	0.713	0.762	5.14185e-69	GZMB+ TEMRA	LDHB
DOK2.1	1.91346e-73	0.513041	0.55	0.361	7.00345e-69	GZMB+ TEMRA	DOK2
ITM2A.3	4.04847e-71	-0.854105	0.406	0.592	1.48178e-66	GZMB+ TEMRA	ITM2A
HLA-DRA.3	1.50783e-63	-1.10893	0.23	0.407	5.51881e-59	GZMB+ TEMRA	HLA-DRA
NOSIP.3	1.38348e-58	-0.8357	0.339	0.498	5.06367e-54	GZMB+ TEMRA	NOSIP
CD7	7.5971e-57	-0.595624	0.651	0.749	2.78062e-52	GZMB+ TEMRA	CD7
CXCR4.2	2.19392e-55	-0.605551	0.827	0.908	8.02996e-51	GZMB+ TEMRA	CXCR4
IL7R.4	1.30335e-49	-0.70478	0.418	0.574	4.7704e-45	GZMB+ TEMRA	IL7R
RHOH	2.81303e-48	-0.519361	0.461	0.622	1.0296e-43	GZMB+ TEMRA	RHOH
FOSB	6.31525e-48	-0.59877	0.582	0.734	2.31144e-43	GZMB+ TEMRA	FOSB
SLC2A3	8.19219e-44	-0.62031	0.632	0.732	2.99842e-39	GZMB+ TEMRA	SLC2A3
SOCS1	7.12539e-43	-0.509987	0.343	0.513	2.60797e-38	GZMB+ TEMRA	SOCS1
MTRNR2L12	3.15532e-42	-0.518758	0.998	0.999	1.15488e-37	GZMB+ TEMRA	MTRNR2L12
DNAJB1.1	1.61058e-41	-0.558724	0.8	0.847	5.89487e-37	GZMB+ TEMRA	DNAJB1
SH2D1A.3	1.46048e-40	-0.592189	0.285	0.43	5.34549e-36	GZMB+ TEMRA	SH2D1A
CREM.2	1.06252e-29	-0.650467	0.345	0.466	3.88894e-25	GZMB+ TEMRA	CREM
ALOX5AP.3	1.6649e-29	-0.606453	0.455	0.557	6.0937e-25	GZMB+ TEMRA	ALOX5AP
HLA-DRB5.4	7.94913e-20	-1.05464	0.407	0.46	2.90946e-15	GZMB+ TEMRA	HLA-DRB5
HLA-DRB1.4	2.20964e-05	-0.676086	0.608	0.55	0.808752	GZMB+ TEMRA	HLA-DRB1
ZNF683.1	0	2.08259	0.785	0.162	0	Trm-like	ZNF683
FXYD2	1.4271e-273	1.69224	0.524	0.082	5.22333e-269	Trm-like	FXYD2
XCL1	4.40978e-215	2.06756	0.533	0.107	1.61402e-210	Trm-like	XCL1
CLU	8.80071e-213	1.0678	0.495	0.087	3.22115e-208	Trm-like	CLU
HOPX.1	1.43768e-187	1.56924	0.781	0.276	5.26204e-183	Trm-like	HOPX
TIMP1.1	2.66352e-180	1.26861	0.712	0.228	9.74874e-176	Trm-like	TIMP1
LGALS3	2.71049e-177	1.37552	0.63	0.177	9.92065e-173	Trm-like	LGALS3
S100A4.2	5.98905e-161	1.30333	0.997	0.888	2.19205e-156	Trm-like	S100A4
CAPG	2.21744e-154	1.18845	0.536	0.142	8.11604e-150	Trm-like	CAPG
S100A6.1	7.03561e-143	1.23935	0.993	0.926	2.5751e-138	Trm-like	S100A6
LGALS1.2	1.27353e-127	1.7432	0.852	0.457	4.66125e-123	Trm-like	LGALS1
CD7.1	1.38416e-125	1.33805	0.946	0.725	5.06617e-121	Trm-like	CD7
NCR3	3.55451e-122	0.934971	0.472	0.129	1.30099e-117	Trm-like	NCR3
S100A10.1	2.42138e-117	1.10128	0.984	0.871	8.86249e-113	Trm-like	S100A10
VIM.2	6.86428e-113	1.09088	0.998	0.949	2.5124e-108	Trm-like	VIM
PHLDA1	3.70712e-109	1.43529	0.66	0.269	1.35684e-104	Trm-like	PHLDA1
S100A11.1	6.08058e-107	1.1434	0.892	0.57	2.22555e-102	Trm-like	S100A11
CRIP1.2	1.02401e-99	1.02794	0.99	0.87	3.74799e-95	Trm-like	CRIP1
ANXA1.2	1.1057e-90	0.98337	0.969	0.761	4.04697e-86	Trm-like	ANXA1
CD52.1	1.17149e-89	0.74058	0.993	0.882	4.28777e-85	Trm-like	CD52
CD63.1	1.35659e-88	1.10704	0.714	0.366	4.96524e-84	Trm-like	CD63
RBPJ	2.03272e-86	0.867177	0.531	0.2	7.43997e-82	Trm-like	RBPJ
IFITM2.2	9.86005e-86	0.93709	0.958	0.826	3.60888e-81	Trm-like	IFITM2
CKLF.1	2.44247e-83	0.906063	0.859	0.52	8.93968e-79	Trm-like	CKLF
IL32.2	1.20334e-78	0.680121	0.991	0.965	4.40436e-74	Trm-like	IL32
TAGLN2.1	3.64529e-78	0.849923	0.972	0.809	1.33421e-73	Trm-like	TAGLN2
GAPDH.2	5.91638e-78	0.990002	0.997	0.955	2.16545e-73	Trm-like	GAPDH
CTSA	1.39138e-77	0.798576	0.628	0.287	5.09259e-73	Trm-like	CTSA
SH3BGRL3.2	2.68562e-77	0.706484	0.998	0.956	9.82963e-73	Trm-like	SH3BGRL3
CXCR3	3.67448e-77	0.782339	0.674	0.311	1.3449e-72	Trm-like	CXCR3
PLP2.1	2.8393e-76	0.830457	0.837	0.525	1.03921e-71	Trm-like	PLP2
CARD19	3.33864e-71	0.58448	0.415	0.14	1.22198e-66	Trm-like	CARD19
CD82	1.20055e-70	0.650087	0.609	0.264	4.39414e-66	Trm-like	CD82
CTSW.4	2.25899e-67	0.989316	0.884	0.715	8.26812e-63	Trm-like	CTSW
ALOX5AP.4	1.75673e-65	0.908122	0.804	0.529	6.42979e-61	Trm-like	ALOX5AP
CLIC1.2	8.58031e-64	0.660948	0.974	0.807	3.14048e-59	Trm-like	CLIC1
SEPTIN11	2.96508e-63	0.606939	0.415	0.151	1.08525e-58	Trm-like	SEPTIN11
ITM2C	1.80028e-61	0.651396	0.533	0.227	6.5892e-57	Trm-like	ITM2C
GLUL	1.39424e-60	0.695881	0.458	0.183	5.10305e-56	Trm-like	GLUL
ZYX.1	5.55158e-59	0.731415	0.849	0.607	2.03193e-54	Trm-like	ZYX
MYL6.2	1.49986e-58	0.616214	0.986	0.924	5.48965e-54	Trm-like	MYL6
PGK1	5.87511e-57	0.953342	0.911	0.738	2.15035e-52	Trm-like	PGK1
MIF	9.07266e-56	0.684951	0.967	0.848	3.32069e-51	Trm-like	MIF
PTMS	1.48849e-55	0.688547	0.488	0.207	5.44801e-51	Trm-like	PTMS
GLIPR2	5.43063e-55	0.621353	0.628	0.325	1.98767e-50	Trm-like	GLIPR2
GNLY.1	6.8184e-53	1.63847	0.497	0.232	2.4956e-48	Trm-like	GNLY
CD99.1	5.90385e-51	0.577505	0.979	0.839	2.16087e-46	Trm-like	CD99
GZMB.3	6.04346e-51	1.63958	0.611	0.367	2.21197e-46	Trm-like	GZMB
NIBAN1	4.77713e-49	0.567025	0.566	0.277	1.74848e-44	Trm-like	NIBAN1
BHLHE40.1	2.22592e-48	0.678845	0.573	0.288	8.14711e-44	Trm-like	BHLHE40
TPI1	2.60496e-48	0.691629	0.901	0.687	9.53442e-44	Trm-like	TPI1
TXN.1	8.56914e-48	0.683787	0.743	0.454	3.13639e-43	Trm-like	TXN
LINC01871	4.89603e-46	0.627886	0.502	0.237	1.792e-41	Trm-like	LINC01871
LINC02446.1	5.50678e-46	0.845883	0.472	0.221	2.01553e-41	Trm-like	LINC02446
DUSP4	2.1911e-45	0.718455	0.497	0.226	8.01966e-41	Trm-like	DUSP4
LMNA.2	3.14255e-45	0.851994	0.707	0.41	1.1502e-40	Trm-like	LMNA
TPM4	1.88535e-44	0.6651	0.597	0.34	6.90055e-40	Trm-like	TPM4
ANXA2.1	4.23185e-44	0.613734	0.747	0.464	1.5489e-39	Trm-like	ANXA2
CTSD.2	2.03605e-42	0.679304	0.788	0.57	7.45216e-38	Trm-like	CTSD
LAG3.1	3.07087e-42	0.657144	0.582	0.318	1.12397e-37	Trm-like	LAG3
XCL2.1	6.17255e-42	0.696297	0.507	0.25	2.25921e-37	Trm-like	XCL2
MALAT1.1	2.00361e-41	-0.630135	0.998	1	7.33342e-37	Trm-like	MALAT1
ITGB1.4	3.66622e-39	0.508734	0.786	0.499	1.34187e-34	Trm-like	ITGB1
ENO1	8.64085e-38	0.709115	0.859	0.684	3.16264e-33	Trm-like	ENO1
HSPA1A	3.66529e-37	0.930403	0.434	0.207	1.34153e-32	Trm-like	HSPA1A
TSPO	2.07416e-35	0.524581	0.769	0.539	7.59163e-31	Trm-like	TSPO
GATA3.1	9.7189e-33	0.556168	0.59	0.347	3.55722e-28	Trm-like	GATA3
RGCC.1	8.4759e-31	0.63196	0.78	0.565	3.10226e-26	Trm-like	RGCC
KLRG1.3	8.57812e-28	-0.857656	0.259	0.449	3.13968e-23	Trm-like	KLRG1
PKM	1.85001e-26	0.542737	0.802	0.651	6.77123e-22	Trm-like	PKM
FCMR.1	5.30112e-25	-0.613986	0.29	0.484	1.94026e-20	Trm-like	FCMR
GZMM.3	8.70186e-25	-0.533509	0.625	0.77	3.18497e-20	Trm-like	GZMM
CST7.4	3.02406e-15	-0.602154	0.899	0.757	1.10684e-10	Trm-like	CST7
GZMK.5	5.51754e-14	-0.942436	0.491	0.551	2.01948e-09	Trm-like	GZMK
SH2D1A.4	2.33642e-10	-0.550823	0.333	0.412	8.55154e-06	Trm-like	SH2D1A
HLA-DRB5.5	3.38881e-09	0.515488	0.543	0.448	0.000124034	Trm-like	HLA-DRB5
SYNE1.3	2.07398e-08	-0.523059	0.356	0.424	0.000759096	Trm-like	SYNE1
IFIT3	0	3.08363	0.698	0.014	0	ISG-high	IFIT3
IFIT1	0	1.78414	0.615	0.008	0	ISG-high	IFIT1
IFIT2	6.08378e-234	4.00431	0.729	0.042	2.22672e-229	ISG-high	IFIT2
HERC5	5.13316e-83	1.49571	0.646	0.091	1.87879e-78	ISG-high	HERC5
IFIH1	1.93312e-61	1.26818	0.458	0.059	7.07542e-57	ISG-high	IFIH1
OASL	2.43207e-50	1.85224	0.812	0.24	8.90161e-46	ISG-high	OASL
PMAIP1	1.00523e-36	2.18829	0.677	0.221	3.67924e-32	ISG-high	PMAIP1
GNLY.2	3.00137e-34	2.22692	0.708	0.241	1.09853e-29	ISG-high	GNLY
FGFBP2.1	3.75396e-29	1.50461	0.656	0.204	1.37399e-24	ISG-high	FGFBP2
IFI6	1.80345e-27	1.71866	0.615	0.215	6.60081e-23	ISG-high	IFI6
B2M.1	1.08934e-26	0.507184	1	0.999	3.98709e-22	ISG-high	B2M
LY6E.1	3.40936e-24	1.27108	0.958	0.687	1.24786e-19	ISG-high	LY6E
IFITM1	2.70753e-23	0.935871	1	0.942	9.90984e-19	ISG-high	IFITM1
RPS26	9.87075e-22	1.18814	1	0.94	3.61279e-17	ISG-high	RPS26
PRSS23.1	1.62039e-21	0.775099	0.438	0.117	5.93077e-17	ISG-high	PRSS23
GZMH.5	4.32609e-21	1.16112	0.885	0.478	1.58339e-16	ISG-high	GZMH
NKG7.5	1.70706e-20	1.05669	1	0.786	6.248e-16	ISG-high	NKG7
ISG15	2.49792e-20	1.81031	0.625	0.289	9.14265e-16	ISG-high	ISG15
ADGRG1.1	2.65559e-17	0.754929	0.542	0.188	9.71971e-13	ISG-high	ADGRG1
CD52.2	9.21705e-17	0.882581	0.938	0.887	3.37353e-12	ISG-high	CD52
SH3BGRL3.3	7.98677e-16	0.607439	1	0.958	2.92324e-11	ISG-high	SH3BGRL3
TNF	1.60154e-15	1.62092	0.542	0.237	5.86179e-11	ISG-high	TNF
ZBP1	1.81546e-15	0.727964	0.427	0.149	6.64475e-11	ISG-high	ZBP1
PLEK.2	1.84798e-14	0.788123	0.708	0.349	6.76378e-10	ISG-high	PLEK
FOS.1	4.93287e-14	-1.15618	0.823	0.946	1.80548e-09	ISG-high	FOS
S100A4.3	1.11874e-13	0.683418	0.99	0.892	4.09468e-09	ISG-high	S100A4
ZNF683.2	2.89232e-13	1.07264	0.469	0.189	1.05862e-08	ISG-high	ZNF683
JUNB.3	1.95476e-12	-0.94064	0.938	0.959	7.15462e-08	ISG-high	JUNB
MT-ND4	3.81692e-12	-0.70996	0.958	0.988	1.39703e-07	ISG-high	MT-ND4
IFITM2.3	4.7712e-12	0.722287	0.979	0.831	1.74631e-07	ISG-high	IFITM2
MT-ND4L	5.98427e-12	-0.638726	0.99	0.998	2.1903e-07	ISG-high	MT-ND4L
FLNA.2	1.48964e-11	0.605848	0.938	0.663	5.45222e-07	ISG-high	FLNA
NFKBIZ	6.56558e-11	0.867119	0.625	0.366	2.40307e-06	ISG-high	NFKBIZ
IFITM3.1	7.70445e-10	0.704509	0.646	0.383	2.8199e-05	ISG-high	IFITM3
YWHAQ.2	9.72265e-10	0.613354	0.823	0.568	3.55859e-05	ISG-high	YWHAQ
MT-ND3	1.26525e-09	-0.613045	0.99	0.997	4.63096e-05	ISG-high	MT-ND3
LITAF.3	1.5396e-09	0.516273	0.948	0.762	5.6351e-05	ISG-high	LITAF
HOPX.2	2.05165e-09	0.578498	0.583	0.297	7.50923e-05	ISG-high	HOPX
SLC9A3R1.3	3.14172e-09	0.569589	0.844	0.679	0.00011499	ISG-high	SLC9A3R1
CD320.1	4.13036e-09	0.604934	0.427	0.2	0.000151175	ISG-high	CD320
STAT1	4.8049e-09	0.96603	0.531	0.287	0.000175864	ISG-high	STAT1
CCL5.3	5.70404e-09	0.514717	1	0.821	0.000208773	ISG-high	CCL5
FOSB.1	6.67384e-09	-0.87853	0.385	0.714	0.000244269	ISG-high	FOSB
MSN.1	8.28184e-09	0.600349	0.896	0.706	0.000303124	ISG-high	MSN
BHLHE40.2	9.49346e-09	0.507158	0.562	0.299	0.00034747	ISG-high	BHLHE40
DUSP2.4	1.78914e-08	-0.798292	0.552	0.805	0.000654844	ISG-high	DUSP2
ZFP36.1	2.65208e-08	-0.848629	0.927	0.935	0.000970689	ISG-high	ZFP36
CD7.2	5.57846e-08	-0.733139	0.51	0.737	0.00204177	ISG-high	CD7
PHF11	1.10081e-07	0.547214	0.51	0.283	0.00402908	ISG-high	PHF11
KLF3.1	1.58383e-07	0.700725	0.552	0.366	0.00579699	ISG-high	KLF3
MTRNR2L12.1	1.59648e-07	-0.62387	1	0.999	0.00584328	ISG-high	MTRNR2L12
BTG1	2.20786e-07	-0.500806	0.979	0.98	0.00808099	ISG-high	BTG1
GSTP1.2	2.55904e-07	0.547681	0.792	0.592	0.00936635	ISG-high	GSTP1
CD27.1	3.04782e-07	-0.706552	0.219	0.503	0.0111553	ISG-high	CD27
GZMB.4	3.09626e-07	0.653855	0.646	0.376	0.0113326	ISG-high	GZMB
RHOB	3.47041e-07	0.900202	0.469	0.277	0.012702	ISG-high	RHOB
CLEC2B.2	4.2039e-07	0.580185	0.812	0.572	0.0153867	ISG-high	CLEC2B
ITGB1.5	7.84376e-07	0.573631	0.729	0.511	0.0287089	ISG-high	ITGB1
CDC42EP3	8.7726e-07	0.701958	0.552	0.345	0.0321086	ISG-high	CDC42EP3
DSTN.1	9.55881e-07	0.53109	0.594	0.378	0.0349862	ISG-high	DSTN
DOK2.2	1.19912e-06	0.500447	0.604	0.387	0.0438888	ISG-high	DOK2
DUSP1	1.51602e-06	-0.62712	0.906	0.945	0.055488	ISG-high	DUSP1
MT-ND2	1.58804e-06	-0.521797	0.979	0.983	0.0581238	ISG-high	MT-ND2
ANXA2R	2.07896e-06	0.516059	0.427	0.241	0.0760919	ISG-high	ANXA2R
PTGER4	2.22642e-06	0.578365	0.719	0.513	0.0814892	ISG-high	PTGER4
MT-ND1	2.31477e-06	-0.511973	1	0.988	0.084723	ISG-high	MT-ND1
UBE2L6	2.61182e-06	0.663278	0.583	0.407	0.0955954	ISG-high	UBE2L6
ISG20	4.04528e-06	0.864947	0.729	0.588	0.148061	ISG-high	ISG20
MT2A.2	9.23354e-06	0.682788	0.781	0.672	0.337957	ISG-high	MT2A
PSME2	9.62123e-06	0.523118	0.812	0.685	0.352147	ISG-high	PSME2
ACAP1	9.68168e-06	-0.567336	0.521	0.699	0.354359	ISG-high	ACAP1
GZMK.6	1.15511e-05	-0.956505	0.333	0.55	0.422783	ISG-high	GZMK
HSPA8	1.83806e-05	-0.520499	0.979	0.959	0.672748	ISG-high	HSPA8
MT-ATP8	2.23499e-05	-0.544025	0.76	0.861	0.818029	ISG-high	MT-ATP8
BST2	2.68392e-05	0.662374	0.604	0.438	0.98234	ISG-high	BST2
LTB.5	3.22965e-05	-1.27094	0.448	0.558	1	ISG-high	LTB
HSPD1	5.14354e-05	-0.623706	0.271	0.469	1	ISG-high	HSPD1
DNAJB1.2	6.15676e-05	-0.653152	0.771	0.841	1	ISG-high	DNAJB1
BTG2	0.000115917	-0.749827	0.667	0.756	1	ISG-high	BTG2
PLP2.2	0.000180023	-0.501007	0.354	0.54	1	ISG-high	PLP2
LMNA.3	0.000277787	-1.18218	0.281	0.425	1	ISG-high	LMNA
MYADM.1	0.000371367	-0.672159	0.385	0.559	1	ISG-high	MYADM
SFPQ	0.000428261	-0.554802	0.385	0.549	1	ISG-high	SFPQ
TUBA1A	0.00111514	-0.574507	0.656	0.738	1	ISG-high	TUBA1A
SLC38A1	0.00146238	-0.519359	0.365	0.504	1	ISG-high	SLC38A1
HIST1H4C	0.00148094	-0.613801	0.688	0.775	1	ISG-high	HIST1H4C
DDIT4	0.00156044	-0.5778	0.448	0.585	1	ISG-high	DDIT4
TSPYL2	0.00187744	-0.619632	0.26	0.4	1	ISG-high	TSPYL2
TUBB4B.2	0.00215585	-0.585165	0.438	0.567	1	ISG-high	TUBB4B
GADD45B.1	0.00341177	-0.64542	0.583	0.698	1	ISG-high	GADD45B
RGCC.2	0.00402361	-0.693237	0.458	0.576	1	ISG-high	RGCC
DNAJA1	0.00478012	-0.523432	0.573	0.652	1	ISG-high	DNAJA1
STMN1	0	3.55633	0.923	0.182	0	Proliferating	STMN1
MKI67	0	2.72929	0.659	0.017	0	Proliferating	MKI67
TYMS	0	2.47459	0.739	0.006	0	Proliferating	TYMS
CENPF	0	2.32328	0.555	0.024	0	Proliferating	CENPF
RRM2	0	2.2369	0.522	0.004	0	Proliferating	RRM2
ASPM	0	2.05134	0.475	0.005	0	Proliferating	ASPM
TOP2A	0	1.92023	0.522	0.011	0	Proliferating	TOP2A
UBE2C	0	1.89945	0.435	0.002	0	Proliferating	UBE2C
NUSAP1	0	1.87466	0.559	0.019	0	Proliferating	NUSAP1
MCM7	0	1.66057	0.719	0.083	0	Proliferating	MCM7
PCLAF	0	1.64285	0.605	0.005	0	Proliferating	PCLAF
TPX2	0	1.59307	0.522	0.013	0	Proliferating	TPX2
CDK1	0	1.32074	0.475	0.009	0	Proliferating	CDK1
CLSPN	0	1.30408	0.559	0.011	0	Proliferating	CLSPN
CKS1B	0	1.24499	0.569	0.048	0	Proliferating	CKS1B
KIFC1	0	1.23771	0.502	0.005	0	Proliferating	KIFC1
BIRC5	0	1.21129	0.401	0.001	0	Proliferating	BIRC5
PKMYT1	0	1.19543	0.441	0.001	0	Proliferating	PKMYT1
SMC2	0	1.17898	0.605	0.053	0	Proliferating	SMC2
GTSE1	0	1.17332	0.415	0.001	0	Proliferating	GTSE1
UHRF1	0	1.16449	0.512	0.001	0	Proliferating	UHRF1
CENPU	0	1.14885	0.575	0.016	0	Proliferating	CENPU
ZWINT	0	1.14803	0.542	0.009	0	Proliferating	ZWINT
KNL1	0	1.14117	0.448	0.008	0	Proliferating	KNL1
CENPM	0	1.13987	0.559	0.034	0	Proliferating	CENPM
CDT1	0	1.13108	0.559	0.004	0	Proliferating	CDT1
CKAP2L	0	1.1169	0.401	0.004	0	Proliferating	CKAP2L
TK1	0	1.10275	0.462	0.005	0	Proliferating	TK1
ASF1B	0	1.08169	0.545	0.009	0	Proliferating	ASF1B
CDCA8	0	1.07926	0.428	0.008	0	Proliferating	CDCA8
DHFR	0	1.07176	0.492	0.022	0	Proliferating	DHFR
CDCA7	0	1.06143	0.518	0.038	0	Proliferating	CDCA7
PRC1	0	1.04846	0.435	0.017	0	Proliferating	PRC1
UBE2T	0	0.981065	0.485	0.021	0	Proliferating	UBE2T
WDR34	0	0.975036	0.492	0.015	0	Proliferating	WDR34
CENPW	0	0.962895	0.475	0.017	0	Proliferating	CENPW
MCM2	0	0.948172	0.462	0.016	0	Proliferating	MCM2
MCM4	0	0.936033	0.478	0.026	0	Proliferating	MCM4
TCF19	0	0.867951	0.438	0.023	0	Proliferating	TCF19
CENPN	0	0.855382	0.482	0.028	0	Proliferating	CENPN
FANCI	0	0.85511	0.455	0.017	0	Proliferating	FANCI
NCAPH	0	0.83778	0.415	0.018	0	Proliferating	NCAPH
NDC80	0	0.817261	0.431	0.025	0	Proliferating	NDC80
SGO2	0	0.79267	0.401	0.021	0	Proliferating	SGO2
NCAPG2	0	0.774874	0.418	0.015	0	Proliferating	NCAPG2
GGH	0	0.733756	0.418	0.014	0	Proliferating	GGH
RACGAP1	7.06885e-264	0.907104	0.401	0.026	2.58727e-259	Proliferating	RACGAP1
EZH2	7.56277e-255	1.01421	0.545	0.052	2.76805e-250	Proliferating	EZH2
FEN1	2.209e-247	0.9038	0.498	0.045	8.08517e-243	Proliferating	FEN1
SAC3D1	2.49635e-228	0.750568	0.401	0.031	9.13687e-224	Proliferating	SAC3D1
HELLS	3.82028e-222	1.15547	0.552	0.062	1.39826e-217	Proliferating	HELLS
BARD1	1.75684e-213	0.806985	0.485	0.048	6.4302e-209	Proliferating	BARD1
ATAD2	1.33138e-211	1.2472	0.622	0.083	4.873e-207	Proliferating	ATAD2
MAD2L1	6.57853e-211	0.945135	0.492	0.052	2.40781e-206	Proliferating	MAD2L1
NRM	3.61585e-204	0.75791	0.458	0.045	1.32344e-199	Proliferating	NRM
SMC4	2.0925e-199	1.65468	0.669	0.109	7.65876e-195	Proliferating	SMC4
ACOT7	2.88253e-199	0.702191	0.425	0.04	1.05503e-194	Proliferating	ACOT7
PHF19	1.85388e-197	0.824267	0.485	0.053	6.7854e-193	Proliferating	PHF19
GMNN	8.74362e-192	0.675934	0.421	0.04	3.20025e-187	Proliferating	GMNN
CENPH	1.79874e-185	0.6526	0.428	0.043	6.58358e-181	Proliferating	CENPH
MCM5	3.97956e-171	1.29291	0.619	0.107	1.45656e-166	Proliferating	MCM5
LIG1	1.54014e-170	0.991787	0.552	0.08	5.63708e-166	Proliferating	LIG1
PCNA	1.67048e-170	1.28445	0.625	0.109	6.11412e-166	Proliferating	PCNA
RNASEH2A	2.91314e-165	0.713334	0.475	0.059	1.06624e-160	Proliferating	RNASEH2A
DTYMK	3.53972e-161	0.794308	0.559	0.084	1.29557e-156	Proliferating	DTYMK
NSD2	1.92974e-156	0.938953	0.475	0.063	7.06303e-152	Proliferating	NSD2
SLC43A3	5.62201e-156	0.615872	0.452	0.056	2.05771e-151	Proliferating	SLC43A3
RRM1	1.4857e-153	0.909342	0.595	0.1	5.43782e-149	Proliferating	RRM1
RPL39L	3.27169e-151	0.647148	0.418	0.05	1.19747e-146	Proliferating	RPL39L
LMNB1	7.64816e-144	1.08003	0.676	0.137	2.7993e-139	Proliferating	LMNB1
TUBB	8.18953e-143	2.88098	0.943	0.527	2.99745e-138	Proliferating	TUBB
KIF20B	2.31027e-140	1.096	0.522	0.086	8.45583e-136	Proliferating	KIF20B
MCM3	9.87488e-135	1.15134	0.629	0.132	3.6143e-130	Proliferating	MCM3
HMGB2.1	9.8587e-133	2.41578	0.923	0.447	3.60838e-128	Proliferating	HMGB2
CBX5	5.69332e-131	0.820979	0.592	0.11	2.08381e-126	Proliferating	CBX5
TUBA1B.1	3.33424e-130	2.70503	0.963	0.691	1.22036e-125	Proliferating	TUBA1B
NUDT1	7.5561e-129	1.03535	0.686	0.161	2.76561e-124	Proliferating	NUDT1
PTTG1	6.40848e-127	1.558	0.659	0.156	2.34557e-122	Proliferating	PTTG1
NCAPD3	1.10659e-126	0.740775	0.468	0.073	4.05023e-122	Proliferating	NCAPD3
CDKN2A	1.64537e-126	0.759775	0.502	0.083	6.02221e-122	Proliferating	CDKN2A
TMEM106C	4.965e-124	0.993573	0.575	0.115	1.81724e-119	Proliferating	TMEM106C
DEK	1.45512e-120	1.55121	0.93	0.509	5.32587e-116	Proliferating	DEK
TMPO	1.18168e-115	1.37513	0.769	0.233	4.32506e-111	Proliferating	TMPO
CARHSP1	3.72392e-115	1.08146	0.672	0.173	1.36299e-110	Proliferating	CARHSP1
HMGB1.1	1.99685e-110	1.55922	0.99	0.883	7.30867e-106	Proliferating	HMGB1
DNAJC9	2.23578e-110	0.963841	0.662	0.165	8.18317e-106	Proliferating	DNAJC9
SAE1	2.92346e-108	0.951103	0.649	0.162	1.07002e-103	Proliferating	SAE1
HMGN2	1.86398e-107	2.21928	0.936	0.691	6.82235e-103	Proliferating	HMGN2
MCM6	5.36232e-105	0.763981	0.462	0.085	1.96266e-100	Proliferating	MCM6
RPL30.1	1.11331e-103	-1.086	0.973	0.978	4.07483e-99	Proliferating	RPL30
YWHAH	1.36897e-103	0.981453	0.739	0.211	5.01055e-99	Proliferating	YWHAH
TFDP1	3.22501e-103	0.658272	0.512	0.101	1.18039e-98	Proliferating	TFDP1
GAPDH.3	9.34818e-101	1.47949	0.98	0.956	3.42153e-96	Proliferating	GAPDH
KIF22	5.66088e-100	1.15604	0.622	0.168	2.07194e-95	Proliferating	KIF22
RPA3	2.76928e-99	0.942862	0.692	0.195	1.01358e-94	Proliferating	RPA3
H2AFY	2.43115e-98	1.15468	0.786	0.295	8.89827e-94	Proliferating	H2AFY
SNRNP25	2.43484e-98	0.548294	0.411	0.07	8.91176e-94	Proliferating	SNRNP25
MTHFD1	5.11856e-98	0.590954	0.421	0.074	1.87345e-93	Proliferating	MTHFD1
RPL34.2	2.66433e-96	-1.12807	0.97	0.974	9.7517e-92	Proliferating	RPL34
CENPK	4.15761e-94	0.740417	0.579	0.136	1.52173e-89	Proliferating	CENPK
EEF1A1.2	4.71706e-93	-1.05292	0.997	0.995	1.72649e-88	Proliferating	EEF1A1
H2AFV	3.34166e-92	1.49543	0.903	0.514	1.22308e-87	Proliferating	H2AFV
SKA2	2.18455e-90	0.6409	0.522	0.115	7.99567e-86	Proliferating	SKA2
RPL10.2	2.28897e-89	-0.930936	0.987	0.99	8.37785e-85	Proliferating	RPL10
RPS27	1.5988e-88	-0.918143	0.983	0.986	5.85176e-84	Proliferating	RPS27
RANBP1	1.13059e-87	1.14099	0.786	0.31	4.13808e-83	Proliferating	RANBP1
RPS27A.1	2.71203e-86	-0.876725	0.98	0.977	9.92631e-82	Proliferating	RPS27A
RPL41	1.11675e-85	-0.815473	0.997	0.989	4.08743e-81	Proliferating	RPL41
DDX39A	2.48623e-85	1.0459	0.813	0.313	9.09986e-81	Proliferating	DDX39A
CENPX	4.49431e-85	0.935861	0.696	0.219	1.64496e-80	Proliferating	CENPX
PFN1.1	4.53335e-85	1.00278	0.993	0.971	1.65925e-80	Proliferating	PFN1
HLA-DRA.4	3.01151e-84	1.43047	0.853	0.369	1.10224e-79	Proliferating	HLA-DRA
USP1	1.89045e-83	0.801377	0.632	0.178	6.91925e-79	Proliferating	USP1
CKAP2	4.09935e-83	0.713401	0.458	0.1	1.5004e-78	Proliferating	CKAP2
RPL39.2	4.18746e-83	-0.953013	0.967	0.969	1.53265e-78	Proliferating	RPL39
H2AFZ	4.55996e-82	1.59429	0.893	0.58	1.66899e-77	Proliferating	H2AFZ
DUT	1.06162e-81	1.60536	0.789	0.383	3.88564e-77	Proliferating	DUT
RPS14.1	1.23277e-81	-0.953166	0.967	0.971	4.51206e-77	Proliferating	RPS14
RPL35A.1	2.03931e-81	-0.89198	0.957	0.965	7.46407e-77	Proliferating	RPL35A
RPL13.2	2.5175e-81	-0.960329	0.987	0.984	9.21431e-77	Proliferating	RPL13
SLBP	2.93131e-81	1.14796	0.736	0.276	1.07289e-76	Proliferating	SLBP
SMC1A	4.57883e-81	0.889161	0.709	0.225	1.6759e-76	Proliferating	SMC1A
CCDC167	8.11254e-81	0.857966	0.649	0.193	2.96927e-76	Proliferating	CCDC167
YEATS4	1.12612e-80	0.607972	0.465	0.102	4.12171e-76	Proliferating	YEATS4
PRDX3	1.48957e-80	0.738964	0.619	0.173	5.45196e-76	Proliferating	PRDX3
CKAP5	2.15022e-80	0.689992	0.438	0.094	7.87001e-76	Proliferating	CKAP5
ACTB.1	2.57519e-80	1.07203	1	0.996	9.42546e-76	Proliferating	ACTB
RPL11.2	2.84655e-80	-0.870892	0.987	0.981	1.04187e-75	Proliferating	RPL11
MAD2L2	8.42006e-80	0.934654	0.656	0.204	3.08183e-75	Proliferating	MAD2L2
ANXA5.1	8.02035e-79	1.08117	0.9	0.459	2.93553e-74	Proliferating	ANXA5
NUCKS1	4.61585e-78	1.1902	0.913	0.55	1.68945e-73	Proliferating	NUCKS1
RPS3A.1	1.2596e-77	-1.00665	0.977	0.975	4.61027e-73	Proliferating	RPS3A
RPS28.1	7.46109e-77	-0.895543	0.983	0.974	2.73083e-72	Proliferating	RPS28
PAFAH1B3	1.04165e-76	0.537071	0.522	0.124	3.81254e-72	Proliferating	PAFAH1B3
RPL19.1	1.8654e-76	-0.8547	0.98	0.976	6.82754e-72	Proliferating	RPL19
IDH2.1	3.51993e-76	1.10207	0.846	0.41	1.28833e-71	Proliferating	IDH2
RPL3.2	5.15294e-76	-0.995544	0.963	0.973	1.88603e-71	Proliferating	RPL3
DNMT1	9.83706e-75	1.03552	0.746	0.281	3.60046e-70	Proliferating	DNMT1
RPS25.1	1.68522e-74	-0.855015	0.97	0.968	6.16807e-70	Proliferating	RPS25
RPL14.1	2.07033e-72	-0.855352	0.97	0.972	7.57762e-68	Proliferating	RPL14
RAN	8.39415e-72	1.08649	0.903	0.654	3.07234e-67	Proliferating	RAN
RPS3.1	1.1237e-71	-0.779504	0.993	0.976	4.11285e-67	Proliferating	RPS3
CFL1.1	1.73958e-71	0.87432	0.98	0.962	6.36704e-67	Proliferating	CFL1
RPS12.2	2.32652e-71	-0.934145	0.99	0.981	8.5153e-67	Proliferating	RPS12
PTMA	2.11777e-70	0.829956	0.993	0.987	7.75125e-66	Proliferating	PTMA
HNRNPAB	3.44276e-70	0.90554	0.719	0.264	1.26008e-65	Proliferating	HNRNPAB
RPS15A	8.20964e-70	-0.703848	0.98	0.977	3.00481e-65	Proliferating	RPS15A
RPL32.2	8.35029e-69	-0.897403	0.973	0.971	3.05629e-64	Proliferating	RPL32
MIS18BP1	8.45924e-69	0.677941	0.572	0.165	3.09617e-64	Proliferating	MIS18BP1
HLA-DRB5.6	3.57876e-68	1.36223	0.863	0.442	1.30986e-63	Proliferating	HLA-DRB5
HPRT1	1.01961e-67	0.714946	0.612	0.195	3.73187e-63	Proliferating	HPRT1
MT2A.3	2.59846e-67	1.23109	0.94	0.666	9.51063e-63	Proliferating	MT2A
ANP32B	7.80082e-67	0.998734	0.923	0.621	2.85518e-62	Proliferating	ANP32B
CDK4	1.08767e-66	0.568207	0.502	0.132	3.98097e-62	Proliferating	CDK4
CKS2	1.60964e-66	0.920097	0.609	0.197	5.89145e-62	Proliferating	CKS2
FABP5	4.79427e-66	1.03622	0.679	0.244	1.75475e-61	Proliferating	FABP5
FAU	1.89882e-65	-0.633334	0.977	0.972	6.94988e-61	Proliferating	FAU
CRIP1.3	3.53146e-65	1.23152	0.983	0.873	1.29255e-60	Proliferating	CRIP1
RPL9.2	6.26415e-65	-0.93111	0.94	0.955	2.29274e-60	Proliferating	RPL9
MT1E	9.48019e-65	0.730302	0.545	0.157	3.46984e-60	Proliferating	MT1E
TPM4.1	1.19612e-64	0.92342	0.816	0.34	4.37791e-60	Proliferating	TPM4
TESC	3.14299e-64	0.590056	0.498	0.132	1.15037e-59	Proliferating	TESC
SEPTIN11.1	3.90783e-64	0.580029	0.545	0.154	1.4303e-59	Proliferating	SEPTIN11
COX8A	1.53022e-63	1.08331	0.886	0.665	5.60077e-59	Proliferating	COX8A
TPI1.1	2.26045e-63	1.15073	0.896	0.692	8.27347e-59	Proliferating	TPI1
RPS23.1	4.51512e-63	-0.789496	0.98	0.971	1.65258e-58	Proliferating	RPS23
RPL5.3	4.97769e-63	-1.00533	0.926	0.957	1.82189e-58	Proliferating	RPL5
JUNB.4	7.58122e-63	-1.45687	0.886	0.961	2.7748e-58	Proliferating	JUNB
PNRC1	6.15562e-62	-1.03497	0.863	0.928	2.25302e-57	Proliferating	PNRC1
RPL18.2	2.46266e-61	-0.757721	0.963	0.969	9.01358e-57	Proliferating	RPL18
SMC3	2.76199e-61	0.78218	0.619	0.21	1.01092e-56	Proliferating	SMC3
SNRPB	3.04322e-61	0.932387	0.87	0.548	1.11385e-56	Proliferating	SNRPB
RPS13.3	6.73442e-61	-0.956829	0.963	0.965	2.46487e-56	Proliferating	RPS13
COTL1.3	7.271e-61	1.17085	0.94	0.737	2.66126e-56	Proliferating	COTL1
UQCC2	7.28538e-61	0.51062	0.508	0.139	2.66652e-56	Proliferating	UQCC2
PSMC3	1.79604e-60	0.700237	0.712	0.266	6.57368e-56	Proliferating	PSMC3
TACC3	3.65191e-60	0.717942	0.498	0.147	1.33663e-55	Proliferating	TACC3
NASP	1.50366e-59	0.933871	0.709	0.303	5.50354e-55	Proliferating	NASP
TPT1.2	3.52476e-59	-0.835733	0.977	0.976	1.2901e-54	Proliferating	TPT1
RPS18.2	4.07932e-59	-0.845552	0.97	0.972	1.49307e-54	Proliferating	RPS18
RPL36.2	1.3875e-58	-0.756411	0.967	0.962	5.07838e-54	Proliferating	RPL36
ENO1.1	2.3183e-58	1.08221	0.906	0.687	8.48522e-54	Proliferating	ENO1
RPS8.3	2.71215e-58	-0.830978	0.98	0.977	9.92674e-54	Proliferating	RPS8
RPL6	3.69191e-58	-0.664548	0.973	0.971	1.35128e-53	Proliferating	RPL6
RPL29.2	4.37948e-58	-0.741692	0.963	0.965	1.60293e-53	Proliferating	RPL29
HLA-DRB1.5	6.05986e-58	1.15992	0.906	0.55	2.21797e-53	Proliferating	HLA-DRB1
HNRNPA2B1	6.73248e-58	0.764103	0.98	0.92	2.46416e-53	Proliferating	HNRNPA2B1
RPL7A	1.39923e-57	-0.630822	0.973	0.975	5.12132e-53	Proliferating	RPL7A
DDB2	1.81772e-57	0.525179	0.475	0.13	6.65304e-53	Proliferating	DDB2
CD74.5	3.73914e-57	1.02555	0.993	0.933	1.36856e-52	Proliferating	CD74
VIM.3	4.96495e-57	1.08274	0.997	0.95	1.81722e-52	Proliferating	VIM
HSPB11	6.39801e-57	0.711657	0.706	0.279	2.34173e-52	Proliferating	HSPB11
SMS	8.07636e-57	0.621437	0.602	0.201	2.95603e-52	Proliferating	SMS
SIVA1	2.09625e-56	0.972016	0.763	0.38	7.67247e-52	Proliferating	SIVA1
RPL12.1	2.24049e-56	-0.778094	0.97	0.973	8.20042e-52	Proliferating	RPL12
ANP32E	3.15093e-56	0.859906	0.712	0.308	1.15327e-51	Proliferating	ANP32E
RPL18A.2	8.33148e-56	-0.721856	0.98	0.971	3.0494e-51	Proliferating	RPL18A
RPL26	1.95957e-55	-0.61534	0.963	0.968	7.17223e-51	Proliferating	RPL26
CNTRL	3.62701e-55	0.753741	0.649	0.229	1.32752e-50	Proliferating	CNTRL
HNRNPA3	2.41044e-54	0.860919	0.933	0.658	8.82245e-50	Proliferating	HNRNPA3
JPT1.1	3.22416e-54	1.03371	0.796	0.387	1.18007e-49	Proliferating	JPT1
ANXA2.2	3.55385e-54	1.06335	0.843	0.468	1.30074e-49	Proliferating	ANXA2
GNG5	3.70471e-54	0.852939	0.846	0.503	1.35596e-49	Proliferating	GNG5
LSM4	1.22673e-53	0.797752	0.726	0.314	4.48995e-49	Proliferating	LSM4
RPL17	1.28013e-52	-0.713824	0.946	0.961	4.68542e-48	Proliferating	RPL17
CALM3	1.31488e-52	1.07684	0.86	0.593	4.81259e-48	Proliferating	CALM3
IFI16	3.73225e-52	0.860242	0.763	0.334	1.36604e-47	Proliferating	IFI16
GUSB	7.68177e-52	0.522918	0.542	0.171	2.8116e-47	Proliferating	GUSB
GSTO1	9.86969e-52	0.544664	0.582	0.193	3.61241e-47	Proliferating	GSTO1
UBE2A	5.22654e-51	0.588907	0.682	0.255	1.91297e-46	Proliferating	UBE2A
NACA.1	6.64102e-51	-0.699232	0.96	0.956	2.43068e-46	Proliferating	NACA
RALY	1.38697e-50	0.793188	0.849	0.528	5.07646e-46	Proliferating	RALY
FAM111A	1.97419e-50	0.623964	0.555	0.188	7.22574e-46	Proliferating	FAM111A
PGAM1.1	2.01625e-50	0.869353	0.843	0.573	7.37968e-46	Proliferating	PGAM1
C12orf75.4	2.94078e-50	0.794647	0.863	0.489	1.07636e-45	Proliferating	C12orf75
PSMA4	3.01512e-50	0.618991	0.639	0.242	1.10356e-45	Proliferating	PSMA4
ACTG1	3.2649e-50	0.915236	0.99	0.967	1.19499e-45	Proliferating	ACTG1
SNRPD1	5.97956e-50	0.777518	0.742	0.346	2.18858e-45	Proliferating	SNRPD1
CLIC1.3	1.49221e-49	0.868409	0.933	0.811	5.46162e-45	Proliferating	CLIC1
BANF1	2.03642e-49	0.735717	0.746	0.353	7.4535e-45	Proliferating	BANF1
MIR4435-2HG	3.76308e-49	0.534642	0.532	0.169	1.37733e-44	Proliferating	MIR4435-2HG
RPS7	4.01686e-49	-0.541711	0.98	0.973	1.47021e-44	Proliferating	RPS7
PTMS.1	6.22552e-49	0.826081	0.585	0.211	2.2786e-44	Proliferating	PTMS
MRPL51	8.76272e-49	0.68137	0.682	0.284	3.20724e-44	Proliferating	MRPL51
KPNA2	1.63369e-48	0.926506	0.585	0.218	5.97948e-44	Proliferating	KPNA2
PSME2.1	2.29676e-48	0.866326	0.883	0.681	8.40639e-44	Proliferating	PSME2
COX5A	2.33884e-48	0.826404	0.839	0.512	8.56039e-44	Proliferating	COX5A
PSMB2	3.14606e-48	0.668735	0.706	0.305	1.15149e-43	Proliferating	PSMB2
SLC25A5	3.66252e-48	0.899706	0.856	0.632	1.34052e-43	Proliferating	SLC25A5
PFDN5	2.10185e-47	-0.713016	0.913	0.936	7.69297e-43	Proliferating	PFDN5
CORO1A	2.56328e-47	0.739213	0.973	0.937	9.38188e-43	Proliferating	CORO1A
RPS4X.1	3.28646e-47	-0.680184	0.977	0.975	1.20288e-42	Proliferating	RPS4X
FDPS	3.67114e-47	0.613733	0.615	0.232	1.34368e-42	Proliferating	FDPS
PKM.1	4.42491e-47	1.05942	0.866	0.653	1.61956e-42	Proliferating	PKM
RPS6.2	5.03293e-47	-0.744688	0.96	0.969	1.8421e-42	Proliferating	RPS6
PPIA	7.9635e-47	0.763864	0.97	0.928	2.91472e-42	Proliferating	PPIA
NUDT21	2.0856e-46	0.557609	0.656	0.254	7.63351e-42	Proliferating	NUDT21
H2AFX	3.46189e-46	0.868163	0.696	0.315	1.26708e-41	Proliferating	H2AFX
RAD21	4.2632e-46	0.94544	0.809	0.486	1.56037e-41	Proliferating	RAD21
HLA-DQA2	4.70838e-46	0.829634	0.582	0.226	1.72331e-41	Proliferating	HLA-DQA2
EIF1	4.15657e-45	-0.604728	0.983	0.992	1.52135e-40	Proliferating	EIF1
MYL6.3	6.09796e-45	0.699259	0.977	0.926	2.23191e-40	Proliferating	MYL6
PSMB9.1	6.7662e-45	0.726844	0.933	0.764	2.4765e-40	Proliferating	PSMB9
TPM3.1	7.51584e-45	0.670803	0.967	0.862	2.75087e-40	Proliferating	TPM3
TALDO1	8.28925e-45	0.672185	0.746	0.356	3.03395e-40	Proliferating	TALDO1
RHOA.1	9.30597e-45	0.645742	0.94	0.87	3.40608e-40	Proliferating	RHOA
RBBP7	3.6677e-44	0.665153	0.666	0.284	1.34241e-39	Proliferating	RBBP7
RPL37.1	1.10352e-43	-0.607573	0.98	0.966	4.039e-39	Proliferating	RPL37
HNRNPD	1.72997e-43	0.554754	0.575	0.212	6.33186e-39	Proliferating	HNRNPD
SSRP1	1.89239e-43	0.533851	0.612	0.23	6.92635e-39	Proliferating	SSRP1
RPL24	2.27065e-43	-0.613097	0.957	0.956	8.31079e-39	Proliferating	RPL24
LSM3	2.89296e-43	0.575483	0.672	0.279	1.05885e-38	Proliferating	LSM3
CBX3	3.41179e-43	0.753841	0.786	0.413	1.24875e-38	Proliferating	CBX3
BLOC1S1.1	3.63698e-43	0.767394	0.843	0.518	1.33117e-38	Proliferating	BLOC1S1
HLA-DQA1.1	3.67164e-43	0.638473	0.639	0.255	1.34386e-38	Proliferating	HLA-DQA1
FTL	4.42958e-43	-0.834853	0.893	0.943	1.62127e-38	Proliferating	FTL
MZT1	4.69401e-43	0.524635	0.498	0.17	1.71806e-38	Proliferating	MZT1
ARPC2.1	8.13334e-43	0.660861	0.963	0.903	2.97688e-38	Proliferating	ARPC2
HLA-DMA.1	1.32745e-42	0.666684	0.639	0.266	4.85861e-38	Proliferating	HLA-DMA
ANAPC11	1.85848e-42	0.76436	0.726	0.386	6.80221e-38	Proliferating	ANAPC11
RPS15.1	3.56779e-42	-0.509337	0.983	0.974	1.30585e-37	Proliferating	RPS15
RPL38.1	7.99781e-42	-0.689446	0.93	0.941	2.92728e-37	Proliferating	RPL38
NAP1L1	1.00693e-41	0.756736	0.836	0.513	3.68548e-37	Proliferating	NAP1L1
NDUFA7	1.71434e-41	0.514673	0.669	0.274	6.27466e-37	Proliferating	NDUFA7
HMGN1	2.1062e-41	0.73838	0.89	0.636	7.70888e-37	Proliferating	HMGN1
COX6A1	3.59828e-41	0.657755	0.916	0.776	1.31701e-36	Proliferating	COX6A1
AHI1	4.87794e-41	0.562157	0.428	0.137	1.78537e-36	Proliferating	AHI1
AP2S1	5.22262e-41	0.616447	0.689	0.318	1.91153e-36	Proliferating	AP2S1
EEF2.2	6.04003e-41	-0.739513	0.93	0.933	2.21071e-36	Proliferating	EEF2
LCP1.2	1.42921e-40	0.734739	0.953	0.81	5.23106e-36	Proliferating	LCP1
ATP5MC3	1.64975e-40	0.719085	0.836	0.59	6.03826e-36	Proliferating	ATP5MC3
SARAF.2	2.17997e-40	-0.714667	0.93	0.954	7.97892e-36	Proliferating	SARAF
TXN.2	5.71131e-40	0.783428	0.799	0.459	2.0904e-35	Proliferating	TXN
SNRPG	6.4165e-40	0.733538	0.816	0.489	2.3485e-35	Proliferating	SNRPG
CDK2AP2.1	2.17144e-39	0.719595	0.776	0.408	7.9477e-35	Proliferating	CDK2AP2
PSMB3	3.12292e-39	0.676306	0.806	0.493	1.14302e-34	Proliferating	PSMB3
CYTOR.2	3.35391e-39	0.662947	0.756	0.371	1.22756e-34	Proliferating	CYTOR
NAA38	4.72783e-39	0.632016	0.726	0.337	1.73043e-34	Proliferating	NAA38
CKLF.2	5.93876e-39	0.763338	0.873	0.528	2.17364e-34	Proliferating	CKLF
PPDPF	7.24781e-39	0.643797	0.957	0.909	2.65277e-34	Proliferating	PPDPF
RPL8.2	1.34004e-38	-0.642355	0.97	0.967	4.90468e-34	Proliferating	RPL8
CLTA	2.12006e-38	0.537793	0.679	0.296	7.75964e-34	Proliferating	CLTA
ACTN4.1	2.1558e-38	0.616661	0.789	0.384	7.89045e-34	Proliferating	ACTN4
RBX1	2.17246e-38	0.649822	0.773	0.419	7.9514e-34	Proliferating	RBX1
RPS29	3.34742e-38	-0.65094	0.95	0.956	1.22519e-33	Proliferating	RPS29
KLF2	5.76374e-38	-1.31969	0.502	0.73	2.10959e-33	Proliferating	KLF2
CHCHD2	8.86307e-38	0.630071	0.933	0.844	3.24397e-33	Proliferating	CHCHD2
MEA1	1.58796e-37	0.547533	0.659	0.287	5.81208e-33	Proliferating	MEA1
ARPC5	1.93846e-37	0.73517	0.86	0.598	7.09497e-33	Proliferating	ARPC5
HNRNPF	2.60025e-37	0.764838	0.849	0.581	9.51719e-33	Proliferating	HNRNPF
DUSP4.1	3.83132e-37	0.78764	0.565	0.231	1.4023e-32	Proliferating	DUSP4
UFD1	7.13313e-37	0.517952	0.642	0.272	2.6108e-32	Proliferating	UFD1
ARPC5L.3	8.53073e-37	0.662211	0.816	0.461	3.12233e-32	Proliferating	ARPC5L
SNRPE	8.74114e-37	0.533609	0.622	0.264	3.19935e-32	Proliferating	SNRPE
BAZ1B	2.51267e-36	0.542793	0.595	0.24	9.19663e-32	Proliferating	BAZ1B
PPP1CA.1	3.83541e-36	0.672978	0.9	0.694	1.4038e-31	Proliferating	PPP1CA
PSMA6	4.53705e-36	0.632416	0.779	0.443	1.66061e-31	Proliferating	PSMA6
VDAC1	1.08685e-35	0.582335	0.712	0.348	3.97798e-31	Proliferating	VDAC1
RACK1.2	1.24465e-35	-0.579296	0.953	0.961	4.55555e-31	Proliferating	RACK1
PSMA7	1.48944e-35	0.627735	0.893	0.687	5.4515e-31	Proliferating	PSMA7
SRSF10	1.55506e-35	0.722673	0.789	0.44	5.69169e-31	Proliferating	SRSF10
HLA-DQB1.1	3.26303e-35	0.728352	0.676	0.326	1.1943e-30	Proliferating	HLA-DQB1
PSMA2	4.47622e-35	0.584503	0.739	0.404	1.63834e-30	Proliferating	PSMA2
C17orf49	4.94003e-35	0.688547	0.692	0.353	1.8081e-30	Proliferating	C17orf49
BUB3	5.88512e-35	0.750376	0.793	0.496	2.15401e-30	Proliferating	BUB3
TUBA1C	8.53829e-35	0.944195	0.589	0.269	3.1251e-30	Proliferating	TUBA1C
LSM2	1.05705e-34	0.518586	0.659	0.292	3.86891e-30	Proliferating	LSM2
PLP2.3	1.10328e-34	0.690161	0.839	0.532	4.0381e-30	Proliferating	PLP2
MALAT1.2	1.42384e-34	-0.697444	1	1	5.21141e-30	Proliferating	MALAT1
ERH	1.98654e-34	0.613225	0.773	0.483	7.27095e-30	Proliferating	ERH
CD37	2.30976e-34	-0.686973	0.863	0.88	8.45395e-30	Proliferating	CD37
TXNIP	3.95084e-34	-1.27134	0.659	0.799	1.44605e-29	Proliferating	TXNIP
YBX1	4.13572e-34	0.621877	0.936	0.851	1.51372e-29	Proliferating	YBX1
PSMB6	5.55502e-34	0.606043	0.766	0.441	2.03319e-29	Proliferating	PSMB6
ATF3	1.17382e-33	0.996315	0.418	0.159	4.2963e-29	Proliferating	ATF3
HNRNPR	1.30141e-33	0.60106	0.796	0.444	4.76328e-29	Proliferating	HNRNPR
ATP5PF	1.61882e-33	0.649974	0.826	0.536	5.92506e-29	Proliferating	ATP5PF
PTPN7	1.654e-33	0.570701	0.686	0.321	6.05382e-29	Proliferating	PTPN7
LSM5	1.93699e-33	0.544128	0.645	0.292	7.08959e-29	Proliferating	LSM5
BTG1.1	2.32988e-33	-0.702036	0.96	0.981	8.5276e-29	Proliferating	BTG1
MRPL52	2.61654e-33	0.515787	0.676	0.319	9.57678e-29	Proliferating	MRPL52
WDR1	2.85092e-33	0.594416	0.866	0.588	1.04347e-28	Proliferating	WDR1
IFI27L2	2.88739e-33	0.535444	0.666	0.304	1.05681e-28	Proliferating	IFI27L2
LRRFIP1.1	4.54072e-33	0.660106	0.903	0.652	1.66195e-28	Proliferating	LRRFIP1
SUB1	5.25044e-33	0.667553	0.903	0.762	1.92171e-28	Proliferating	SUB1
HIST1H1C	7.01927e-33	0.999017	0.478	0.198	2.56912e-28	Proliferating	HIST1H1C
CXCR3.1	7.30349e-33	0.512533	0.696	0.319	2.67315e-28	Proliferating	CXCR3
APOBEC3G.4	8.67121e-33	0.608986	0.823	0.462	3.17375e-28	Proliferating	APOBEC3G
SUPT16H	1.06143e-32	0.5082	0.565	0.234	3.88492e-28	Proliferating	SUPT16H
ATP5MF	1.50752e-32	0.586951	0.833	0.564	5.51766e-28	Proliferating	ATP5MF
PSMD8	1.67535e-32	0.593893	0.773	0.473	6.13195e-28	Proliferating	PSMD8
RPLP2.1	1.82172e-32	-0.512055	0.96	0.965	6.66768e-28	Proliferating	RPLP2
GSTP1.3	2.16393e-32	0.733066	0.849	0.587	7.92021e-28	Proliferating	GSTP1
HLA-DPA1.4	3.21433e-32	0.770238	0.883	0.643	1.17648e-27	Proliferating	HLA-DPA1
TMEM109	4.23285e-31	0.648186	0.729	0.396	1.54927e-26	Proliferating	TMEM109
NDUFB2	1.23036e-30	0.600429	0.87	0.607	4.50322e-26	Proliferating	NDUFB2
TAF15	1.27068e-30	0.517674	0.753	0.387	4.65083e-26	Proliferating	TAF15
CACYBP	1.3575e-30	0.523304	0.666	0.33	4.96859e-26	Proliferating	CACYBP
ITM2B	1.56923e-30	-0.585491	0.89	0.932	5.74352e-26	Proliferating	ITM2B
PDCD5	2.24444e-30	0.535896	0.682	0.343	8.21488e-26	Proliferating	PDCD5
GZMA.4	2.78125e-30	0.752758	0.936	0.718	1.01796e-25	Proliferating	GZMA
EEF1G.3	5.632e-30	-0.751955	0.87	0.893	2.06137e-25	Proliferating	EEF1G
SNRPF	6.39482e-30	0.542907	0.783	0.446	2.34057e-25	Proliferating	SNRPF
LBR	6.65668e-30	0.625509	0.649	0.32	2.43641e-25	Proliferating	LBR
SRP9	1.09569e-29	0.560477	0.799	0.464	4.01032e-25	Proliferating	SRP9
SH2D1A.5	1.22893e-29	0.604931	0.739	0.401	4.49801e-25	Proliferating	SH2D1A
PTBP1	1.25575e-29	0.545185	0.719	0.376	4.59617e-25	Proliferating	PTBP1
RPL22.3	1.41653e-29	-0.658026	0.916	0.939	5.18464e-25	Proliferating	RPL22
PABPC1.3	1.42949e-29	-0.663581	0.96	0.949	5.23208e-25	Proliferating	PABPC1
RPL10A.1	2.04455e-29	-0.589048	0.95	0.949	7.48327e-25	Proliferating	RPL10A
EEF1B2.2	4.24469e-29	-0.733106	0.913	0.929	1.5536e-24	Proliferating	EEF1B2
POMP	4.33776e-29	0.559938	0.799	0.481	1.58766e-24	Proliferating	POMP
HP1BP3	5.6314e-29	0.762085	0.86	0.565	2.06115e-24	Proliferating	HP1BP3
UBE2S	6.65559e-29	0.55121	0.495	0.212	2.43601e-24	Proliferating	UBE2S
S100A10.2	9.28139e-29	0.701059	0.967	0.874	3.39708e-24	Proliferating	S100A10
IFNG.1	1.28925e-28	0.749938	0.629	0.299	4.71877e-24	Proliferating	IFNG
PDIA6.1	1.29144e-28	0.524267	0.776	0.435	4.72679e-24	Proliferating	PDIA6
SUMO2	1.40685e-28	0.541788	0.903	0.8	5.14923e-24	Proliferating	SUMO2
ARHGDIA.1	1.52698e-28	0.539355	0.88	0.66	5.5889e-24	Proliferating	ARHGDIA
NUCB2.1	3.70072e-28	0.679957	0.712	0.431	1.3545e-23	Proliferating	NUCB2
NDUFA13	4.46665e-28	0.52494	0.906	0.715	1.63484e-23	Proliferating	NDUFA13
PA2G4	4.70599e-28	0.629174	0.809	0.537	1.72244e-23	Proliferating	PA2G4
CD99.2	9.87508e-28	0.546837	0.967	0.842	3.61438e-23	Proliferating	CD99
SEM1	1.17148e-27	0.571678	0.783	0.498	4.28775e-23	Proliferating	SEM1
COPE	2.63448e-27	0.510051	0.846	0.564	9.64244e-23	Proliferating	COPE
DDX5	3.18457e-27	-0.631902	0.97	0.957	1.16558e-22	Proliferating	DDX5
PSMB10	3.89893e-27	0.53617	0.839	0.556	1.42705e-22	Proliferating	PSMB10
PPM1G	4.7196e-27	0.5244	0.722	0.401	1.72742e-22	Proliferating	PPM1G
RAB1B.1	1.00394e-26	0.520333	0.776	0.437	3.67452e-22	Proliferating	RAB1B
ZFP36L2.1	1.12058e-26	-0.748664	0.973	0.977	4.10142e-22	Proliferating	ZFP36L2
NDUFA2	1.88417e-26	0.524699	0.722	0.4	6.89624e-22	Proliferating	NDUFA2
DCTN3	2.67179e-26	0.61196	0.686	0.4	9.77904e-22	Proliferating	DCTN3
PSIP1	3.59564e-26	0.516803	0.786	0.46	1.31604e-21	Proliferating	PSIP1
PHLDA1.1	4.25576e-26	0.573969	0.589	0.279	1.55765e-21	Proliferating	PHLDA1
RPS27L	5.16897e-26	0.596187	0.742	0.425	1.89189e-21	Proliferating	RPS27L
LAG3.2	6.64859e-26	0.512981	0.642	0.323	2.43345e-21	Proliferating	LAG3
MZT2B	1.21418e-25	0.535074	0.709	0.39	4.44401e-21	Proliferating	MZT2B
NDUFA6	1.28759e-25	0.539951	0.749	0.437	4.71271e-21	Proliferating	NDUFA6
LGALS1.3	1.68403e-25	1.2976	0.742	0.468	6.1637e-21	Proliferating	LGALS1
ARPC1B	2.16358e-25	0.517538	0.933	0.831	7.91892e-21	Proliferating	ARPC1B
TOMM7	2.59116e-25	-0.54561	0.893	0.897	9.48391e-21	Proliferating	TOMM7
RPS5.3	4.34226e-25	-0.591381	0.96	0.953	1.58931e-20	Proliferating	RPS5
LDHA	4.91049e-25	0.5778	0.9	0.755	1.79729e-20	Proliferating	LDHA
DBI.1	5.13297e-25	0.558277	0.813	0.568	1.87872e-20	Proliferating	DBI
ARL6IP1.1	8.44801e-25	1.42806	0.843	0.649	3.09206e-20	Proliferating	ARL6IP1
TUBB4B.3	9.28091e-25	0.593812	0.839	0.559	3.3969e-20	Proliferating	TUBB4B
YWHAQ.3	2.0954e-24	0.545662	0.836	0.564	7.66939e-20	Proliferating	YWHAQ
KPNB1	2.2185e-24	0.514566	0.739	0.426	8.11992e-20	Proliferating	KPNB1
IL7R.5	3.08221e-24	-1.39854	0.314	0.557	1.12812e-19	Proliferating	IL7R
NOP53.1	3.56312e-24	-0.725925	0.746	0.765	1.30414e-19	Proliferating	NOP53
PARK7	1.75107e-23	0.525918	0.853	0.641	6.40911e-19	Proliferating	PARK7
UQCRQ	8.71047e-23	0.505841	0.789	0.528	3.18812e-18	Proliferating	UQCRQ
LTB.6	1.06399e-22	-1.49647	0.348	0.562	3.8943e-18	Proliferating	LTB
PSMB8	1.17911e-22	0.525995	0.849	0.591	4.31566e-18	Proliferating	PSMB8
RPL31.1	1.20765e-22	-0.516236	0.903	0.909	4.42011e-18	Proliferating	RPL31
CCL4.4	1.59804e-22	0.639521	0.803	0.522	5.84897e-18	Proliferating	CCL4
SRSF3	6.39646e-22	0.511254	0.829	0.602	2.34117e-17	Proliferating	SRSF3
RPL13A	1.28111e-21	-0.55591	0.923	0.913	4.68897e-17	Proliferating	RPL13A
IFITM1.1	2.07613e-21	-0.52322	0.92	0.943	7.59885e-17	Proliferating	IFITM1
HIST1H1D	2.29573e-21	0.854271	0.505	0.258	8.40262e-17	Proliferating	HIST1H1D
GAS5.2	6.18137e-21	-0.804166	0.605	0.675	2.26244e-16	Proliferating	GAS5
PGK1.1	1.69142e-20	0.598323	0.91	0.742	6.19076e-16	Proliferating	PGK1
CD48	2.60137e-20	-0.65228	0.632	0.73	9.52129e-16	Proliferating	CD48
TLN1.1	3.9308e-20	0.508494	0.682	0.384	1.43871e-15	Proliferating	TLN1
RPL27A	4.84737e-20	-0.523357	0.886	0.889	1.77419e-15	Proliferating	RPL27A
S100A11.2	9.43609e-20	0.663178	0.833	0.578	3.4537e-15	Proliferating	S100A11
PCED1B-AS1	1.54564e-19	-0.665283	0.799	0.804	5.6572e-15	Proliferating	PCED1B-AS1
TAGLN2.2	1.83462e-19	0.546953	0.923	0.814	6.71489e-15	Proliferating	TAGLN2
RPL7.1	2.6477e-19	-0.556445	0.886	0.871	9.69086e-15	Proliferating	RPL7
TSC22D3	3.23018e-18	-0.667911	0.849	0.915	1.18228e-13	Proliferating	TSC22D3
DUSP1.1	1.81355e-17	-0.576946	0.903	0.945	6.63777e-13	Proliferating	DUSP1
MT-ND2.1	2.93926e-17	-0.506966	0.987	0.983	1.0758e-12	Proliferating	MT-ND2
ITM2A.4	5.47123e-17	0.514543	0.776	0.559	2.00252e-12	Proliferating	ITM2A
IER2	2.35572e-16	-0.677636	0.86	0.856	8.62218e-12	Proliferating	IER2
HIST1H4C.1	7.21814e-16	2.06335	0.88	0.772	2.64191e-11	Proliferating	HIST1H4C
CALM2	1.22181e-15	0.555372	0.91	0.803	4.47196e-11	Proliferating	CALM2
RIPOR2.1	1.93601e-15	-0.749695	0.438	0.556	7.08599e-11	Proliferating	RIPOR2
CD8B.1	2.12119e-15	-0.618492	0.612	0.759	7.76378e-11	Proliferating	CD8B
GZMM.4	5.51858e-15	-0.592917	0.672	0.766	2.01986e-10	Proliferating	GZMM
CCL4L2.1	8.12729e-15	0.549127	0.498	0.273	2.97467e-10	Proliferating	CCL4L2
BTG2.1	8.4516e-15	-0.810411	0.692	0.757	3.09337e-10	Proliferating	BTG2
FCMR.2	1.24349e-14	-0.719889	0.324	0.479	4.55132e-10	Proliferating	FCMR
XCL2.2	1.30303e-14	0.61542	0.478	0.257	4.76921e-10	Proliferating	XCL2
EIF3E.2	1.34423e-14	-0.639069	0.609	0.643	4.92003e-10	Proliferating	EIF3E
GZMB.5	4.82436e-14	0.736639	0.595	0.372	1.76576e-09	Proliferating	GZMB
SNHG29.1	1.20581e-13	-0.557679	0.803	0.786	4.41337e-09	Proliferating	SNHG29
ZFP36.2	2.28988e-13	-0.688234	0.896	0.936	8.38119e-09	Proliferating	ZFP36
SRSF5	2.41605e-13	-0.501086	0.823	0.793	8.84298e-09	Proliferating	SRSF5
EIF4B	1.02087e-12	-0.52145	0.696	0.691	3.73649e-08	Proliferating	EIF4B
HIST1H1E	2.70722e-12	0.839543	0.552	0.35	9.90871e-08	Proliferating	HIST1H1E
FOS.2	1.10995e-11	-0.57942	0.92	0.946	4.06252e-07	Proliferating	FOS
LEPROTL1.2	1.40703e-11	-0.56163	0.682	0.675	5.14989e-07	Proliferating	LEPROTL1
SBDS	8.18502e-11	-0.595607	0.482	0.537	2.9958e-06	Proliferating	SBDS
DNAJB1.3	7.65141e-10	-0.574724	0.806	0.841	2.80049e-05	Proliferating	DNAJB1
SNHG8.1	3.16775e-09	-0.527765	0.552	0.593	0.000115943	Proliferating	SNHG8
SLC2A3.1	2.55383e-08	-0.642771	0.722	0.717	0.000934728	Proliferating	SLC2A3
GADD45B.2	1.89618e-07	-0.665389	0.672	0.698	0.0069402	Proliferating	GADD45B
PBXIP1	2.93661e-07	-0.566278	0.418	0.482	0.0107483	Proliferating	PBXIP1
FLT3LG.3	6.01277e-07	-0.574902	0.415	0.447	0.0220074	Proliferating	FLT3LG
NR4A2.1	8.53559e-07	-0.767948	0.753	0.748	0.0312411	Proliferating	NR4A2
NOSIP.4	7.63848e-06	-0.803663	0.498	0.474	0.279576	Proliferating	NOSIP
TSPYL2.1	1.54875e-05	-0.540861	0.334	0.4	0.566859	Proliferating	TSPYL2
SERTAD1.1	0.00184931	-0.521799	0.465	0.468	1	Proliferating	SERTAD1
FAU.1	0	-2.30334	0.566	0.991	0	MT-high	FAU
EEF1A1.3	0	-2.35193	0.914	0.998	0	MT-high	EEF1A1
RPL11.3	0	-2.41512	0.648	0.996	0	MT-high	RPL11
RPL7A.1	0	-2.41652	0.586	0.993	0	MT-high	RPL7A
RPL10.3	0	-2.44826	0.834	0.997	0	MT-high	RPL10
RPS7.1	0	-2.476	0.552	0.992	0	MT-high	RPS7
RPS24	0	-2.4842	0.512	0.993	0	MT-high	RPS24
RPLP1.3	0	-2.53963	0.77	0.997	0	MT-high	RPLP1
RPS15.2	0	-2.55487	0.564	0.993	0	MT-high	RPS15
RPS19	0	-2.56656	0.641	0.993	0	MT-high	RPS19
RPS21.1	0	-2.57244	0.546	0.993	0	MT-high	RPS21
RPL18.3	0	-2.58368	0.5	0.991	0	MT-high	RPL18
RPS8.4	0	-2.61055	0.595	0.995	0	MT-high	RPS8
RPS3A.2	0	-2.63446	0.596	0.993	0	MT-high	RPS3A
RPS25.2	0	-2.6384	0.471	0.991	0	MT-high	RPS25
RPL28	0	-2.67848	0.696	0.997	0	MT-high	RPL28
RPS4X.2	0	-2.67977	0.598	0.993	0	MT-high	RPS4X
RPS27A.2	0	-2.68915	0.616	0.994	0	MT-high	RPS27A
TMSB10	0	-2.68973	0.545	0.993	0	MT-high	TMSB10
RPL18A.3	0	-2.71346	0.514	0.993	0	MT-high	RPL18A
RPS3.2	0	-2.72135	0.602	0.994	0	MT-high	RPS3
RPL19.2	0	-2.73717	0.588	0.994	0	MT-high	RPL19
RPL13.3	0	-2.7636	0.696	0.997	0	MT-high	RPL13
RPS13.4	0	-2.80713	0.461	0.988	0	MT-high	RPS13
RPL29.3	0	-2.8416	0.43	0.99	0	MT-high	RPL29
RPL26.1	0	-2.86105	0.482	0.991	0	MT-high	RPL26
RPS27.1	0	-2.87889	0.759	0.997	0	MT-high	RPS27
RPL36.3	0	-2.89221	0.377	0.99	0	MT-high	RPL36
RPL41.1	0	-2.90469	0.805	0.998	0	MT-high	RPL41
RPL35A.2	0	-2.93294	0.43	0.989	0	MT-high	RPL35A
RPS23.2	0	-2.94052	0.504	0.993	0	MT-high	RPS23
RPS15A.1	0	-2.95935	0.595	0.995	0	MT-high	RPS15A
RPS18.3	0	-2.96525	0.509	0.994	0	MT-high	RPS18
RPL37.2	0	-2.969	0.434	0.991	0	MT-high	RPL37
RPL30.2	0	-3.00971	0.604	0.995	0	MT-high	RPL30
RPL34.3	0	-3.05149	0.546	0.994	0	MT-high	RPL34
RPS14.2	0	-3.05533	0.52	0.992	0	MT-high	RPS14
RPS28.2	0	-3.06546	0.55	0.994	0	MT-high	RPS28
RPS12.3	0	-3.22641	0.662	0.996	0	MT-high	RPS12
RPL39.3	0	-3.24209	0.484	0.991	0	MT-high	RPL39
RPL32.3	0	-3.29499	0.468	0.994	0	MT-high	RPL32
RPL23A	6.77163e-308	-2.64853	0.355	0.986	2.47848e-303	MT-high	RPL23A
RPL12.2	3.57668e-305	-2.50665	0.561	0.992	1.3091e-300	MT-high	RPL12
RPL21.1	4.62489e-305	-2.67158	0.384	0.986	1.69276e-300	MT-high	RPL21
RPL35	4.80674e-305	-2.67252	0.296	0.983	1.75931e-300	MT-high	RPL35
TMSB4X	9.67631e-304	-2.35929	0.761	0.995	3.54163e-299	MT-high	TMSB4X
RPLP2.2	9.98946e-301	-2.49476	0.452	0.989	3.65624e-296	MT-high	RPLP2
RPS29.1	1.00552e-296	-2.75332	0.359	0.983	3.68031e-292	MT-high	RPS29
RPL9.3	2.00115e-296	-2.56204	0.395	0.981	7.3244e-292	MT-high	RPL9
RPL36A.1	2.14092e-296	-2.64633	0.302	0.98	7.836e-292	MT-high	RPL36A
TPT1.3	3.83752e-295	-2.32594	0.614	0.993	1.40457e-290	MT-high	TPT1
RPL14.2	3.85889e-294	-2.25868	0.568	0.991	1.41239e-289	MT-high	RPL14
RPL8.3	3.9891e-294	-2.36297	0.525	0.988	1.46005e-289	MT-high	RPL8
RPS6.3	4.60092e-294	-2.40286	0.523	0.99	1.68398e-289	MT-high	RPS6
RPL6.1	2.71576e-292	-2.21393	0.55	0.99	9.93995e-288	MT-high	RPL6
RPS5.4	9.32392e-289	-2.56908	0.386	0.98	3.41265e-284	MT-high	RPS5
RPS9.1	1.18106e-287	-2.33792	0.438	0.982	4.32281e-283	MT-high	RPS9
UBA52	1.47702e-287	-2.41148	0.307	0.974	5.40605e-283	MT-high	UBA52
RPL17.1	2.13345e-286	-2.28155	0.432	0.985	7.80863e-282	MT-high	RPL17
RPL38.2	1.26342e-284	-2.52764	0.264	0.972	4.62426e-280	MT-high	RPL38
NACA.2	7.60863e-284	-2.30615	0.402	0.982	2.78483e-279	MT-high	NACA
RPL24.1	4.53256e-280	-2.20848	0.409	0.982	1.65896e-275	MT-high	RPL24
RPL22.4	1.73891e-278	-2.58711	0.271	0.97	6.36459e-274	MT-high	RPL22
RPL37A	2.09208e-277	-2.39965	0.296	0.973	7.65722e-273	MT-high	RPL37A
RPL27	3.4342e-277	-2.34876	0.25	0.966	1.25695e-272	MT-high	RPL27
RPS2.1	1.78691e-275	-2.08758	0.591	0.99	6.54028e-271	MT-high	RPS2
ATP5F1E	7.88961e-272	-2.50524	0.202	0.963	2.88768e-267	MT-high	ATP5F1E
RACK1.3	7.20987e-267	-2.03106	0.496	0.982	2.63888e-262	MT-high	RACK1
RPL3.3	2.53707e-266	-2.04611	0.645	0.988	9.28593e-262	MT-high	RPL3
RPL5.4	1.51892e-265	-2.29042	0.466	0.979	5.55939e-261	MT-high	RPL5
RPL10A.2	5.42047e-265	-2.22858	0.396	0.975	1.98395e-260	MT-high	RPL10A
RPS16.1	5.80736e-260	-2.06387	0.418	0.981	2.12555e-255	MT-high	RPS16
RPSA.2	9.76075e-259	-2.12275	0.468	0.977	3.57253e-254	MT-high	RPSA
RPL15.1	5.67054e-255	-1.92637	0.48	0.979	2.07548e-250	MT-high	RPL15
SERF2	1.78684e-249	-2.03934	0.295	0.968	6.54002e-245	MT-high	SERF2
RPLP0.2	2.21071e-247	-1.90425	0.655	0.986	8.09143e-243	MT-high	RPLP0
PTPRC.2	9.95236e-243	1.87769	0.984	0.969	3.64266e-238	MT-high	PTPRC
RPL31.2	9.05259e-239	-2.1179	0.2	0.942	3.31334e-234	MT-high	RPL31
EEF1B2.3	2.09472e-233	-2.19927	0.327	0.957	7.66689e-229	MT-high	EEF1B2
SH3BGRL3.4	5.87894e-229	-2.06533	0.443	0.982	2.15175e-224	MT-high	SH3BGRL3
TOMM7.1	7.01038e-229	-2.01814	0.193	0.93	2.56587e-224	MT-high	TOMM7
MALAT1.3	1.11089e-227	1.61954	1	1	4.06598e-223	MT-high	MALAT1
RPL27A.1	9.20879e-224	-2.0799	0.202	0.921	3.37051e-219	MT-high	RPL27A
FTL.1	6.74136e-221	-1.95565	0.436	0.966	2.4674e-216	MT-high	FTL
PFDN5.1	1.93486e-219	-1.78275	0.346	0.963	7.08177e-215	MT-high	PFDN5
EEF1D	6.47347e-219	-1.62072	0.486	0.979	2.36935e-214	MT-high	EEF1D
BTF3	7.21059e-219	-1.86983	0.291	0.945	2.63915e-214	MT-high	BTF3
COX7C	1.42535e-218	-1.94408	0.214	0.921	5.21693e-214	MT-high	COX7C
COMMD6	5.03298e-211	-1.92406	0.164	0.896	1.84212e-206	MT-high	COMMD6
RPL36AL	1.77114e-208	-1.81368	0.252	0.94	6.48254e-204	MT-high	RPL36AL
TMA7	3.51633e-205	-1.70001	0.309	0.957	1.28701e-200	MT-high	TMA7
ATP5MG	7.1448e-205	-1.81231	0.2	0.919	2.61507e-200	MT-high	ATP5MG
RPL7.2	1.61521e-204	-1.9477	0.195	0.903	5.91182e-200	MT-high	RPL7
MIF.1	1.33769e-201	-1.91626	0.155	0.887	4.89609e-197	MT-high	MIF
RPS11	3.03467e-201	-1.81137	0.227	0.913	1.11072e-196	MT-high	RPS11
COX4I1	3.99533e-200	-1.69553	0.316	0.945	1.46233e-195	MT-high	COX4I1
PPDPF.1	8.78296e-200	-1.81972	0.266	0.94	3.21465e-195	MT-high	PPDPF
RPL13A.1	2.85467e-199	-1.81279	0.305	0.942	1.04484e-194	MT-high	RPL13A
PFN1.2	4.96867e-199	-1.64549	0.625	0.987	1.81858e-194	MT-high	PFN1
MT-CO1.2	8.41318e-198	1.25459	0.998	1	3.07931e-193	MT-high	MT-CO1
SNRPD2	1.16539e-187	-1.74647	0.148	0.869	4.26545e-183	MT-high	SNRPD2
S100A6.2	1.49366e-187	-1.86137	0.371	0.955	5.46694e-183	MT-high	S100A6
ATP5MC2	5.29129e-185	-1.65543	0.234	0.915	1.93666e-180	MT-high	ATP5MC2
PPIA.1	6.12247e-179	-1.51089	0.405	0.953	2.24088e-174	MT-high	PPIA
MT-CO2	5.63597e-175	1.10289	0.998	1	2.06282e-170	MT-high	MT-CO2
MYL12A	1.14767e-174	-1.567	0.393	0.95	4.2006e-170	MT-high	MYL12A
UQCRB	6.75009e-174	-1.61913	0.188	0.878	2.4706e-169	MT-high	UQCRB
UQCR11	9.13001e-174	-1.63649	0.129	0.824	3.34168e-169	MT-high	UQCR11
RPL4.2	1.94385e-171	-1.63111	0.348	0.934	7.11469e-167	MT-high	RPL4
EEF1G.4	8.4354e-168	-1.66685	0.343	0.918	3.08744e-163	MT-high	EEF1G
OST4	1.60783e-166	-1.55507	0.15	0.851	5.88482e-162	MT-high	OST4
RPL23	7.4798e-163	-1.57394	0.159	0.83	2.73768e-158	MT-high	RPL23
HINT1	9.63798e-162	-1.52809	0.232	0.885	3.5276e-157	MT-high	HINT1
S100A4.4	2.9897e-161	-1.99978	0.398	0.916	1.09426e-156	MT-high	S100A4
RPS26.1	1.22685e-160	-2.37144	0.484	0.962	4.4904e-156	MT-high	RPS26
IL32.3	6.24568e-157	-1.42726	0.629	0.982	2.28598e-152	MT-high	IL32
ELOB	6.80609e-156	-1.46245	0.129	0.805	2.4911e-151	MT-high	ELOB
MT-ND4L.1	2.45185e-149	1.1141	0.998	0.998	8.97403e-145	MT-high	MT-ND4L
COX6C	3.96303e-149	-1.41323	0.139	0.801	1.45051e-144	MT-high	COX6C
EIF3K	2.30286e-147	-1.38429	0.234	0.876	8.42871e-143	MT-high	EIF3K
COX6B1	6.94778e-147	-1.41998	0.132	0.789	2.54296e-142	MT-high	COX6B1
C12orf57	1.70777e-141	-1.41683	0.191	0.841	6.25062e-137	MT-high	C12orf57
PTMA.1	2.1056e-140	-0.983604	0.814	0.995	7.70672e-136	MT-high	PTMA
UBL5	2.8364e-139	-1.35074	0.168	0.811	1.03815e-134	MT-high	UBL5
MT-ATP6	1.0935e-138	1.07342	0.998	0.999	4.0023e-134	MT-high	MT-ATP6
CD52.3	1.73222e-138	-1.44453	0.373	0.912	6.34008e-134	MT-high	CD52
CFL1.2	2.29351e-138	-1.20855	0.586	0.98	8.39447e-134	MT-high	CFL1
NME2.1	2.75762e-137	-1.51174	0.102	0.717	1.00932e-132	MT-high	NME2
MT-CYB	7.09856e-137	1.1654	0.998	1	2.59814e-132	MT-high	MT-CYB
GAPDH.4	3.1413e-135	-1.41473	0.562	0.975	1.14975e-130	MT-high	GAPDH
MT-CO3	1.95312e-133	1.13857	0.996	0.999	7.14862e-129	MT-high	MT-CO3
ATP5MD	3.21863e-133	-1.40156	0.075	0.689	1.17805e-128	MT-high	ATP5MD
FUS	6.2087e-132	1.58326	0.886	0.81	2.27245e-127	MT-high	FUS
FTH1.2	7.1455e-132	-1.40926	0.641	0.98	2.61532e-127	MT-high	FTH1
RPS20	1.83177e-131	-1.46867	0.132	0.741	6.70445e-127	MT-high	RPS20
PSME1	1.54884e-130	-1.27416	0.305	0.904	5.66892e-126	MT-high	PSME1
TNFAIP3.1	6.4979e-129	1.81879	0.891	0.8	2.3783e-124	MT-high	TNFAIP3
HNRNPA1	2.24815e-125	-1.06918	0.539	0.956	8.22845e-121	MT-high	HNRNPA1
SLC25A6	2.65424e-123	-1.25814	0.261	0.857	9.71478e-119	MT-high	SLC25A6
NDUFA4	2.34867e-122	-1.22221	0.175	0.776	8.59636e-118	MT-high	NDUFA4
OAZ1	2.54195e-122	-1.19064	0.359	0.932	9.30377e-118	MT-high	OAZ1
ACTB.2	5.76145e-122	-1.07376	0.952	0.998	2.10875e-117	MT-high	ACTB
MYL6.4	1.11605e-120	-1.2276	0.461	0.949	4.08487e-116	MT-high	MYL6
IFITM2.4	2.87028e-120	-1.45088	0.311	0.857	1.05055e-115	MT-high	IFITM2
S100A10.3	5.47634e-119	-1.33699	0.352	0.901	2.0044e-114	MT-high	S100A10
COX7A2	6.48863e-119	-1.19654	0.157	0.755	2.3749e-114	MT-high	COX7A2
PLAAT4.3	9.29291e-119	-1.25599	0.229	0.818	3.4013e-114	MT-high	PLAAT4
COX8A.1	1.59091e-118	-1.26306	0.111	0.696	5.82289e-114	MT-high	COX8A
MYL12B.1	3.89118e-118	-1.17184	0.302	0.876	1.42421e-113	MT-high	MYL12B
RPS17	4.79698e-118	-1.28408	0.132	0.716	1.75574e-113	MT-high	RPS17
MT-ND3.1	6.67483e-118	1.00241	0.995	0.997	2.44305e-113	MT-high	MT-ND3
PCED1B-AS1.1	1.25384e-116	-1.29623	0.257	0.829	4.58919e-112	MT-high	PCED1B-AS1
SRP14	4.47066e-116	-1.09281	0.327	0.903	1.63631e-111	MT-high	SRP14
UQCRH	9.77089e-116	-1.26234	0.105	0.675	3.57625e-111	MT-high	UQCRH
HCST.2	1.8888e-115	-1.11995	0.475	0.95	6.91322e-111	MT-high	HCST
APRT	1.65111e-114	-1.20829	0.154	0.74	6.04325e-110	MT-high	APRT
SRSF7.1	1.50644e-113	1.44384	0.911	0.888	5.51374e-109	MT-high	SRSF7
EDF1	2.31377e-113	-1.13443	0.168	0.772	8.46861e-109	MT-high	EDF1
COX5B	1.69592e-110	-1.15952	0.125	0.699	6.20725e-106	MT-high	COX5B
POLR2L	4.05986e-110	-1.17286	0.111	0.683	1.48595e-105	MT-high	POLR2L
C9orf16	5.61642e-109	-1.21475	0.089	0.646	2.05567e-104	MT-high	C9orf16
RAC2	2.57283e-108	-1.09745	0.464	0.933	9.41681e-104	MT-high	RAC2
IFITM1.2	1.43312e-107	-1.04465	0.604	0.958	5.24535e-103	MT-high	IFITM1
ARPC3	2.22569e-106	-1.09885	0.3	0.862	8.14626e-102	MT-high	ARPC3
HIST1H4C.2	2.61235e-106	-1.35927	0.241	0.799	9.56148e-102	MT-high	HIST1H4C
RNF213.2	3.93554e-106	1.50916	0.816	0.721	1.44045e-101	MT-high	RNF213
NDUFA1	4.66583e-106	-1.06401	0.164	0.744	1.70774e-101	MT-high	NDUFA1
MT-ND1.1	2.13236e-105	1.05011	0.977	0.989	7.80465e-101	MT-high	MT-ND1
RALGAPA1	2.22825e-105	1.9796	0.616	0.327	8.15561e-101	MT-high	RALGAPA1
NDUFS5	2.68066e-105	-1.12381	0.12	0.69	9.81148e-101	MT-high	NDUFS5
TMEM258	3.99588e-105	-1.08595	0.109	0.671	1.46253e-100	MT-high	TMEM258
AHNAK.1	2.73753e-104	1.58568	0.843	0.767	1.00196e-99	MT-high	AHNAK
UQCR10	4.519e-104	-1.11473	0.088	0.631	1.654e-99	MT-high	UQCR10
CHCHD2.1	1.92939e-103	-1.04601	0.318	0.871	7.06176e-99	MT-high	CHCHD2
GABARAP	4.51529e-103	-1.03702	0.214	0.786	1.65264e-98	MT-high	GABARAP
SEC61G	9.07201e-103	-1.16921	0.07	0.598	3.32045e-98	MT-high	SEC61G
EIF3H.1	2.2694e-102	-1.06016	0.175	0.738	8.30622e-98	MT-high	EIF3H
ANAPC16	2.34778e-102	-1.13829	0.102	0.644	8.59311e-98	MT-high	ANAPC16
C19orf53	1.80857e-101	-1.10686	0.079	0.61	6.61956e-97	MT-high	C19orf53
SNHG29.2	3.57251e-101	-1.11145	0.255	0.811	1.30757e-96	MT-high	SNHG29
NDUFB11	5.18791e-101	-1.05966	0.127	0.68	1.89883e-96	MT-high	NDUFB11
NDUFA11	6.29624e-101	-1.06019	0.104	0.649	2.30449e-96	MT-high	NDUFA11
MACF1.1	7.44996e-101	1.74326	0.646	0.382	2.72676e-96	MT-high	MACF1
ATP5PO	1.68281e-100	-1.12503	0.104	0.64	6.15927e-96	MT-high	ATP5PO
SNHG6	1.92018e-100	-1.1213	0.157	0.707	7.02805e-96	MT-high	SNHG6
GYPC	4.98753e-100	-1.12992	0.146	0.698	1.82548e-95	MT-high	GYPC
EIF3G	5.43998e-100	-1.0212	0.189	0.758	1.99109e-95	MT-high	EIF3G
TLE5	6.92269e-100	-1.13245	0.204	0.758	2.53377e-95	MT-high	TLE5
MT-ND5	8.72605e-100	1.04277	0.98	0.981	3.19382e-95	MT-high	MT-ND5
EEF2.3	9.03272e-100	-0.991246	0.584	0.949	3.30606e-95	MT-high	EEF2
SOD1	1.49887e-99	-1.04309	0.152	0.716	5.48603e-95	MT-high	SOD1
NDUFA3	5.81884e-99	-1.09485	0.096	0.632	2.12975e-94	MT-high	NDUFA3
NDUFB2.1	4.26538e-98	-1.10462	0.104	0.637	1.56117e-93	MT-high	NDUFB2
UXT	5.19086e-98	-1.05865	0.141	0.693	1.89991e-93	MT-high	UXT
H3F3A	2.82063e-97	-0.972961	0.441	0.93	1.03238e-92	MT-high	H3F3A
LDHB.4	3.5973e-97	-1.28901	0.266	0.778	1.31665e-92	MT-high	LDHB
GMFG	4.91784e-97	-1.03762	0.216	0.77	1.79998e-92	MT-high	GMFG
NEAT1.1	9.8612e-97	1.97306	0.741	0.575	3.6093e-92	MT-high	NEAT1
HIGD2A	1.7166e-96	-1.06559	0.164	0.723	6.28294e-92	MT-high	HIGD2A
MTRNR2L12.2	3.21666e-96	1.12976	0.998	0.999	1.17733e-91	MT-high	MTRNR2L12
EIF3E.3	5.43115e-95	-1.14898	0.145	0.666	1.98786e-90	MT-high	EIF3E
COX6A1.1	9.0331e-95	-0.999171	0.243	0.804	3.30621e-90	MT-high	COX6A1
EIF3F	2.43542e-94	-0.954097	0.246	0.808	8.9139e-90	MT-high	EIF3F
HMGN2.1	1.09738e-93	-1.11348	0.177	0.721	4.01652e-89	MT-high	HMGN2
NOP53.2	2.06874e-93	-1.01232	0.245	0.788	7.57179e-89	MT-high	NOP53
GPX4	5.2535e-93	-1.11424	0.084	0.589	1.92283e-88	MT-high	GPX4
ATP5F1D	2.27868e-92	-0.946893	0.17	0.723	8.3402e-88	MT-high	ATP5F1D
ATP5ME	3.30817e-92	-1.00604	0.102	0.623	1.21082e-87	MT-high	ATP5ME
CCNI	3.31369e-92	-0.958064	0.341	0.878	1.21284e-87	MT-high	CCNI
ATP5PF.1	2.27226e-91	-1.04154	0.068	0.565	8.31671e-87	MT-high	ATP5PF
DBI.2	4.3571e-90	-1.10058	0.096	0.596	1.59474e-85	MT-high	DBI
RGS10.1	6.20888e-90	-1.13866	0.061	0.54	2.27251e-85	MT-high	RGS10
ROMO1	4.40198e-89	-1.13541	0.054	0.53	1.61117e-84	MT-high	ROMO1
NEDD8	2.87359e-88	-0.991593	0.091	0.587	1.05176e-83	MT-high	NEDD8
TOMM6	5.8638e-87	-0.947332	0.1	0.603	2.14621e-82	MT-high	TOMM6
SMDT1.1	1.13379e-86	-1.05737	0.073	0.558	4.1498e-82	MT-high	SMDT1
COPS9	3.86017e-86	-1.03357	0.041	0.507	1.41286e-81	MT-high	COPS9
RSRP1.1	9.36021e-86	1.51523	0.723	0.575	3.42593e-81	MT-high	RSRP1
ATP5MF.1	1.37955e-85	-0.916951	0.098	0.592	5.04929e-81	MT-high	ATP5MF
ARL6IP4	1.43043e-85	-0.924486	0.134	0.647	5.23551e-81	MT-high	ARL6IP4
PPP1CA.2	6.98953e-85	-0.994221	0.205	0.722	2.55824e-80	MT-high	PPP1CA
TBCA	9.68742e-85	-1.01594	0.08	0.559	3.54569e-80	MT-high	TBCA
SYNE2.1	9.97146e-85	1.72428	0.725	0.616	3.64966e-80	MT-high	SYNE2
ATP5PD	1.59624e-83	-0.998341	0.073	0.548	5.84238e-79	MT-high	ATP5PD
GAS5.3	3.05109e-83	-0.990811	0.184	0.696	1.11673e-78	MT-high	GAS5
ATP5MPL	3.49966e-83	-1.01523	0.066	0.532	1.28091e-78	MT-high	ATP5MPL
KRT10	6.04707e-83	-0.939559	0.107	0.595	2.21329e-78	MT-high	KRT10
SUMO2.1	1.1325e-82	-0.888703	0.284	0.827	4.14507e-78	MT-high	SUMO2
COX7B	3.13128e-82	-0.937799	0.086	0.561	1.14608e-77	MT-high	COX7B
SLC38A2	5.20506e-81	1.78746	0.555	0.305	1.9051e-76	MT-high	SLC38A2
ATP5IF1	5.89599e-81	-0.891139	0.136	0.636	2.15799e-76	MT-high	ATP5IF1
NDUFB4	7.51687e-81	-0.981877	0.064	0.525	2.75125e-76	MT-high	NDUFB4
EML4.1	1.87983e-80	1.35351	0.741	0.645	6.88036e-76	MT-high	EML4
MBNL1	3.54873e-80	1.41434	0.755	0.727	1.29887e-75	MT-high	MBNL1
GUK1.1	7.11896e-80	-0.880519	0.255	0.792	2.60561e-75	MT-high	GUK1
PRR13	1.39234e-78	-0.877749	0.196	0.714	5.0961e-74	MT-high	PRR13
ATP5MC3.1	5.05902e-78	-0.877498	0.136	0.617	1.85165e-73	MT-high	ATP5MC3
LAMTOR4	2.06653e-77	-0.854008	0.125	0.615	7.56371e-73	MT-high	LAMTOR4
GSTP1.4	8.52693e-77	-0.966329	0.136	0.615	3.12094e-72	MT-high	GSTP1
VAMP8	1.61239e-76	-0.937694	0.093	0.549	5.9015e-72	MT-high	VAMP8
NSA2	2.18908e-76	-0.971587	0.098	0.556	8.01226e-72	MT-high	NSA2
FXYD5.1	2.5211e-76	-0.845222	0.489	0.914	9.22748e-72	MT-high	FXYD5
MT-ND4.1	1.63102e-75	0.892371	0.988	0.988	5.96971e-71	MT-high	MT-ND4
UQCRQ.1	2.13131e-75	-0.879006	0.096	0.555	7.8008e-71	MT-high	UQCRQ
C4orf3	5.2204e-75	-0.885424	0.123	0.587	1.91072e-70	MT-high	C4orf3
GPSM3	7.9308e-75	-0.840435	0.305	0.815	2.90275e-70	MT-high	GPSM3
MT-ND2.2	2.72329e-74	0.957504	0.971	0.984	9.96751e-70	MT-high	MT-ND2
ADGRE5.2	5.54867e-74	1.55916	0.764	0.671	2.03087e-69	MT-high	ADGRE5
NPM1.1	8.28247e-74	-0.854303	0.505	0.919	3.03147e-69	MT-high	NPM1
SSR4	8.67477e-74	-0.73903	0.279	0.807	3.17505e-69	MT-high	SSR4
ABRACL	1.56813e-73	-0.92188	0.084	0.527	5.73952e-69	MT-high	ABRACL
PCBP1	3.19815e-73	-0.836492	0.364	0.864	1.17055e-68	MT-high	PCBP1
ACTG1.1	4.2226e-73	-0.847022	0.757	0.977	1.54551e-68	MT-high	ACTG1
NDUFB9	4.80623e-73	-0.859794	0.114	0.576	1.75913e-68	MT-high	NDUFB9
RBM39	5.52687e-73	1.14446	0.77	0.751	2.02289e-68	MT-high	RBM39
RHOA.2	8.68985e-73	-0.845163	0.407	0.893	3.18057e-68	MT-high	RHOA
CRIP1.4	2.54407e-72	-1.33948	0.484	0.894	9.31156e-68	MT-high	CRIP1
ATP6V1G1	3.77562e-72	-0.756089	0.229	0.735	1.38191e-67	MT-high	ATP6V1G1
MT2A.4	1.2698e-71	-1.10235	0.232	0.693	4.64761e-67	MT-high	MT2A
PSMB9.2	1.98877e-71	-0.851049	0.282	0.791	7.27909e-67	MT-high	PSMB9
YBX1.1	2.49064e-71	-0.744553	0.389	0.875	9.11599e-67	MT-high	YBX1
TSTD1	3.8309e-71	-0.851555	0.052	0.475	1.40215e-66	MT-high	TSTD1
CNBP	4.90996e-71	-0.757704	0.296	0.814	1.7971e-66	MT-high	CNBP
NR4A2.2	7.22372e-71	1.28493	0.859	0.743	2.64395e-66	MT-high	NR4A2
NDUFB10	1.32756e-70	-0.831679	0.105	0.554	4.85899e-66	MT-high	NDUFB10
MICOS10	1.48781e-70	-0.859122	0.08	0.515	5.44553e-66	MT-high	MICOS10
EIF3L.1	1.53087e-70	-0.863847	0.196	0.667	5.60315e-66	MT-high	EIF3L
CD48.1	4.02824e-70	-0.823556	0.255	0.749	1.47437e-65	MT-high	CD48
BLOC1S1.2	1.08276e-69	-0.91329	0.109	0.545	3.96302e-65	MT-high	BLOC1S1
LSM7	1.74699e-69	-0.770699	0.107	0.556	6.39415e-65	MT-high	LSM7
PARK7.1	1.76282e-69	-0.781462	0.186	0.668	6.45209e-65	MT-high	PARK7
KRTCAP2	3.23275e-69	-0.742491	0.232	0.744	1.18322e-64	MT-high	KRTCAP2
IQGAP1.2	4.93159e-69	1.48887	0.68	0.559	1.80501e-64	MT-high	IQGAP1
SLC25A5.1	5.04824e-69	-0.839758	0.184	0.659	1.84771e-64	MT-high	SLC25A5
TRAPPC1	5.71962e-69	-0.778238	0.123	0.584	2.09344e-64	MT-high	TRAPPC1
GTF3A	1.10162e-68	-0.824281	0.132	0.583	4.03203e-64	MT-high	GTF3A
ALDOA	2.28787e-68	-0.818208	0.238	0.724	8.37383e-64	MT-high	ALDOA
LY6E.2	7.84255e-68	-0.871729	0.232	0.71	2.87045e-63	MT-high	LY6E
ARHGDIB	1.37137e-67	-0.671727	0.675	0.969	5.01934e-63	MT-high	ARHGDIB
WDR83OS	4.92527e-67	-0.751638	0.136	0.589	1.8027e-62	MT-high	WDR83OS
COX7A2L	7.65312e-67	-0.800405	0.061	0.473	2.80112e-62	MT-high	COX7A2L
JTB	1.46964e-66	-0.777173	0.114	0.555	5.37903e-62	MT-high	JTB
S100A11.3	2.20727e-66	-1.11031	0.177	0.603	8.07884e-62	MT-high	S100A11
LNPEP	1.04445e-65	1.54279	0.53	0.315	3.82278e-61	MT-high	LNPEP
LYAR.2	1.15046e-65	-1.04869	0.118	0.532	4.2108e-61	MT-high	LYAR
NDUFB1	1.57563e-65	-0.8508	0.055	0.456	5.76697e-61	MT-high	NDUFB1
TSPO.1	2.08397e-65	-0.808919	0.127	0.569	7.62754e-61	MT-high	TSPO
SELENOH	2.35754e-65	-0.803369	0.089	0.513	8.62885e-61	MT-high	SELENOH
SSR2	3.33074e-65	-0.704466	0.304	0.803	1.21908e-60	MT-high	SSR2
MT-ATP8.1	6.01684e-64	1.03862	0.846	0.861	2.20222e-59	MT-high	MT-ATP8
RPS10	6.38757e-64	-0.868121	0.055	0.448	2.33791e-59	MT-high	RPS10
CD8B.2	8.58116e-64	-0.935053	0.348	0.775	3.14079e-59	MT-high	CD8B
LIME1	1.02154e-63	-0.750556	0.275	0.759	3.73893e-59	MT-high	LIME1
SF3B5	1.24027e-63	-0.727714	0.114	0.548	4.53953e-59	MT-high	SF3B5
ISCU	2.04417e-63	-0.706907	0.105	0.533	7.48188e-59	MT-high	ISCU
TRBC2.1	2.86015e-63	-0.887881	0.307	0.768	1.04684e-58	MT-high	TRBC2
ZFAS1	3.98796e-63	-0.762288	0.264	0.736	1.45963e-58	MT-high	ZFAS1
RNASEK	4.27769e-63	-0.688859	0.282	0.778	1.56568e-58	MT-high	RNASEK
SEM1.1	4.29275e-63	-0.803254	0.105	0.524	1.57119e-58	MT-high	SEM1
TXN.3	5.71073e-63	-0.850657	0.082	0.486	2.09018e-58	MT-high	TXN
ANP32B.1	8.53972e-63	-0.72903	0.186	0.649	3.12562e-58	MT-high	ANP32B
UBB.1	1.49897e-62	-0.706578	0.495	0.936	5.48639e-58	MT-high	UBB
NDUFB7	1.52835e-62	-0.822362	0.073	0.469	5.59391e-58	MT-high	NDUFB7
HNRNPA2B1.1	1.70739e-62	0.968919	0.871	0.924	6.24922e-58	MT-high	HNRNPA2B1
TRIR	2.60433e-62	-0.686967	0.321	0.81	9.5321e-58	MT-high	TRIR
TRMT112	3.84102e-62	-0.716612	0.166	0.623	1.40585e-57	MT-high	TRMT112
CD44.2	4.30461e-62	1.24654	0.766	0.756	1.57553e-57	MT-high	CD44
PHB2	5.11157e-62	-0.71111	0.102	0.526	1.87088e-57	MT-high	PHB2
SNRPF.1	5.65401e-62	-0.754304	0.073	0.471	2.06942e-57	MT-high	SNRPF
ZEB2.2	7.56639e-62	1.61899	0.548	0.333	2.76938e-57	MT-high	ZEB2
BRK1	9.22227e-62	-0.747108	0.129	0.554	3.37544e-57	MT-high	BRK1
EIF5A	9.42425e-62	-0.730904	0.216	0.676	3.44937e-57	MT-high	EIF5A
UFC1	9.92879e-62	-0.675898	0.12	0.547	3.63404e-57	MT-high	UFC1
CHCHD10	1.65071e-61	-0.856099	0.046	0.424	6.04177e-57	MT-high	CHCHD10
ITGA4.2	1.82591e-61	1.42351	0.689	0.589	6.68301e-57	MT-high	ITGA4
MAPRE2.1	2.64003e-61	1.61621	0.614	0.455	9.66279e-57	MT-high	MAPRE2
SEC61B	3.01925e-61	-0.695309	0.175	0.628	1.10508e-56	MT-high	SEC61B
RNF19A.1	3.7998e-61	1.60882	0.568	0.378	1.39077e-56	MT-high	RNF19A
FIS1	5.83205e-61	-0.738259	0.091	0.501	2.13459e-56	MT-high	FIS1
CUTA	9.96413e-61	-0.729076	0.162	0.605	3.64697e-56	MT-high	CUTA
MZT2B.1	1.20782e-60	-0.845935	0.043	0.414	4.42074e-56	MT-high	MZT2B
UBXN1	1.73792e-60	-0.647783	0.216	0.682	6.36095e-56	MT-high	UBXN1
ALKBH7.1	3.60395e-60	-0.860456	0.038	0.402	1.31908e-55	MT-high	ALKBH7
PRDX5	6.78448e-60	-0.742098	0.077	0.468	2.48319e-55	MT-high	PRDX5
ST13.1	7.05332e-60	-0.732451	0.134	0.557	2.58158e-55	MT-high	ST13
PEBP1	1.18614e-59	-0.701713	0.168	0.606	4.34139e-55	MT-high	PEBP1
ATP6V0E1	1.97553e-59	-0.548315	0.205	0.67	7.23065e-55	MT-high	ATP6V0E1
COX5A.1	2.43515e-59	-0.692757	0.12	0.538	8.91289e-55	MT-high	COX5A
ATP6V1F	4.23368e-59	-0.700432	0.071	0.457	1.54957e-54	MT-high	ATP6V1F
NOSIP.5	4.63419e-59	-1.09922	0.107	0.491	1.69616e-54	MT-high	NOSIP
SNU13	6.99706e-59	-0.653683	0.17	0.61	2.56099e-54	MT-high	SNU13
UCP2	7.30779e-59	-0.775347	0.202	0.648	2.67472e-54	MT-high	UCP2
SAP18	9.04416e-59	-0.678409	0.264	0.747	3.31025e-54	MT-high	SAP18
SNRPG.1	1.38584e-58	-0.67095	0.105	0.515	5.07231e-54	MT-high	SNRPG
CIB1	2.30788e-58	-0.672966	0.198	0.653	8.44707e-54	MT-high	CIB1
RBIS	2.42795e-58	-0.686934	0.086	0.477	8.88652e-54	MT-high	RBIS
SELENOW	3.4261e-58	-0.674447	0.145	0.573	1.25399e-53	MT-high	SELENOW
ERH.1	3.85128e-58	-0.700087	0.107	0.508	1.40961e-53	MT-high	ERH
RBM3	1.01424e-57	-0.699645	0.336	0.8	3.71221e-53	MT-high	RBM3
AKAP13.2	1.14579e-57	1.30607	0.664	0.586	4.19372e-53	MT-high	AKAP13
RPL22L1	1.72241e-57	-0.720411	0.148	0.566	6.30418e-53	MT-high	RPL22L1
PTPRCAP	3.5903e-57	-0.706264	0.225	0.671	1.31409e-52	MT-high	PTPRCAP
KLF6.1	4.0497e-57	1.00162	0.889	0.877	1.48223e-52	MT-high	KLF6
DRAP1	4.78292e-57	-0.642181	0.198	0.649	1.7506e-52	MT-high	DRAP1
ATP2B4	6.93788e-57	1.37326	0.521	0.317	2.53933e-52	MT-high	ATP2B4
PSMB3.1	7.83564e-57	-0.719652	0.116	0.519	2.86792e-52	MT-high	PSMB3
CORO1A.1	2.60064e-56	-0.684023	0.584	0.954	9.51861e-52	MT-high	CORO1A
PIK3R1.2	2.73325e-56	1.39036	0.693	0.603	1.0004e-51	MT-high	PIK3R1
FBL	4.69174e-56	-0.717514	0.08	0.458	1.71722e-51	MT-high	FBL
CD69.1	4.99399e-56	1.31032	0.875	0.885	1.82785e-51	MT-high	CD69
GNG5.1	5.57953e-56	-0.701882	0.123	0.529	2.04216e-51	MT-high	GNG5
IFRD1	5.58192e-56	1.70042	0.57	0.398	2.04304e-51	MT-high	IFRD1
RAN.1	6.98692e-56	-0.650347	0.227	0.68	2.55728e-51	MT-high	RAN
GABARAPL2	4.51942e-55	-0.683519	0.114	0.509	1.65415e-50	MT-high	GABARAPL2
CSTB	1.09639e-54	-0.656175	0.136	0.542	4.01288e-50	MT-high	CSTB
NDUFA13.1	1.26282e-54	-0.59282	0.262	0.741	4.62206e-50	MT-high	NDUFA13
AOAH	1.60808e-54	1.44026	0.518	0.32	5.88573e-50	MT-high	AOAH
CBLB.2	2.73278e-54	1.47597	0.559	0.391	1.00022e-49	MT-high	CBLB
ANAPC11.1	3.08915e-54	-0.720528	0.055	0.41	1.13066e-49	MT-high	ANAPC11
CEMIP2	3.5536e-54	1.62463	0.432	0.224	1.30065e-49	MT-high	CEMIP2
CALM3.1	4.14178e-54	-0.637054	0.189	0.619	1.51593e-49	MT-high	CALM3
PRDX2	4.37245e-54	-0.706084	0.096	0.477	1.60036e-49	MT-high	PRDX2
OCIAD2	1.46617e-53	-0.635945	0.091	0.471	5.36632e-49	MT-high	OCIAD2
CALM1.1	1.72675e-53	-0.586873	0.72	0.977	6.32006e-49	MT-high	CALM1
NDUFC2	1.9303e-53	-0.635992	0.132	0.53	7.06511e-49	MT-high	NDUFC2
PET100	1.99614e-53	-0.580917	0.145	0.563	7.30605e-49	MT-high	PET100
FKBP8	2.84665e-53	-0.575216	0.211	0.652	1.0419e-48	MT-high	FKBP8
PRDX6	3.08019e-53	-0.602265	0.107	0.495	1.12738e-48	MT-high	PRDX6
REL.2	3.88047e-53	1.53618	0.607	0.474	1.42029e-48	MT-high	REL
PSMB10.1	3.9801e-53	-0.618008	0.166	0.582	1.45676e-48	MT-high	PSMB10
CNN2	6.10694e-53	-0.617562	0.291	0.748	2.2352e-48	MT-high	CNN2
SLC7A5	7.78691e-53	1.38773	0.423	0.216	2.85009e-48	MT-high	SLC7A5
DDT	2.1188e-52	-0.738254	0.068	0.419	7.75502e-48	MT-high	DDT
PRELID1	2.45123e-52	-0.614239	0.141	0.542	8.97175e-48	MT-high	PRELID1
HMGN1.1	2.63776e-52	-0.621642	0.221	0.662	9.65448e-48	MT-high	HMGN1
NDUFA2.1	2.82989e-52	-0.693551	0.07	0.423	1.03577e-47	MT-high	NDUFA2
C1QBP	4.45625e-52	-0.631148	0.07	0.426	1.63103e-47	MT-high	C1QBP
RBX1.1	6.18399e-52	-0.675959	0.082	0.444	2.2634e-47	MT-high	RBX1
H2AFZ.1	8.40567e-52	-0.734417	0.191	0.606	3.07656e-47	MT-high	H2AFZ
LTB.7	1.36139e-51	-1.38434	0.223	0.573	4.98282e-47	MT-high	LTB
NDUFA6.1	1.6072e-51	-0.645664	0.091	0.461	5.8825e-47	MT-high	NDUFA6
MRPL54	1.80509e-51	-0.669402	0.077	0.434	6.60682e-47	MT-high	MRPL54
PSMA7.1	1.9007e-51	-0.616828	0.268	0.712	6.95676e-47	MT-high	PSMA7
FKBP1A	4.26121e-51	-0.629235	0.105	0.482	1.55964e-46	MT-high	FKBP1A
CCDC85B	4.61835e-51	-0.625002	0.177	0.598	1.69036e-46	MT-high	CCDC85B
NDUFB8	6.45212e-51	-0.583454	0.204	0.632	2.36154e-46	MT-high	NDUFB8
SYNE1.4	8.13485e-51	1.43541	0.566	0.414	2.97744e-46	MT-high	SYNE1
CD3D	1.10748e-50	-0.621801	0.482	0.914	4.05349e-46	MT-high	CD3D
TPI1.2	1.19885e-50	-0.625289	0.275	0.716	4.38792e-46	MT-high	TPI1
STAT4	3.06961e-50	1.43631	0.541	0.393	1.12351e-45	MT-high	STAT4
TOMM5	3.70485e-50	-0.6492	0.08	0.435	1.35601e-45	MT-high	TOMM5
PSME2.2	3.9081e-50	-0.586317	0.257	0.706	1.4304e-45	MT-high	PSME2
ANKRD44	6.63429e-50	1.386	0.557	0.414	2.42822e-45	MT-high	ANKRD44
HSPA5.1	6.77938e-50	1.27893	0.743	0.737	2.48132e-45	MT-high	HSPA5
CLIC1.4	7.06801e-50	-0.736086	0.446	0.831	2.58696e-45	MT-high	CLIC1
LGALS1.4	1.22874e-49	-1.49573	0.154	0.49	4.49732e-45	MT-high	LGALS1
ABHD14B	2.01621e-49	-0.644174	0.066	0.405	7.37953e-45	MT-high	ABHD14B
SSBP1	3.79998e-49	-0.543459	0.109	0.483	1.39083e-44	MT-high	SSBP1
DCTN3.1	1.60564e-48	-0.644963	0.079	0.422	5.8768e-44	MT-high	DCTN3
NDUFA12	2.16434e-48	-0.631423	0.08	0.424	7.9217e-44	MT-high	NDUFA12
LAMTOR1	3.04439e-48	-0.582487	0.084	0.431	1.11428e-43	MT-high	LAMTOR1
CCNL1	3.46227e-48	1.30508	0.664	0.632	1.26723e-43	MT-high	CCNL1
TMED2	4.17824e-48	-0.569046	0.104	0.465	1.52928e-43	MT-high	TMED2
HLA-E	4.7583e-48	0.613336	0.964	0.993	1.74158e-43	MT-high	HLA-E
CSNK2B	6.27314e-48	-0.544157	0.186	0.596	2.29603e-43	MT-high	CSNK2B
TOMM22	6.66285e-48	-0.591059	0.082	0.429	2.43867e-43	MT-high	TOMM22
PTPN22	9.99816e-48	1.3824	0.488	0.309	3.65943e-43	MT-high	PTPN22
RTRAF	2.49702e-47	-0.526295	0.127	0.501	9.13935e-43	MT-high	RTRAF
STK4	5.45042e-47	1.10691	0.693	0.711	1.99491e-42	MT-high	STK4
CHURC1	6.44596e-47	-0.602697	0.15	0.533	2.35929e-42	MT-high	CHURC1
ATP5PB	1.07075e-46	-0.509465	0.155	0.537	3.91906e-42	MT-high	ATP5PB
MDH2	2.27477e-46	-0.54918	0.15	0.531	8.3259e-42	MT-high	MDH2
RAC1	2.33952e-46	-0.580441	0.154	0.531	8.56289e-42	MT-high	RAC1
PYURF	2.78474e-46	-0.535675	0.105	0.459	1.01924e-41	MT-high	PYURF
STUB1	2.98222e-46	-0.555959	0.068	0.4	1.09152e-41	MT-high	STUB1
RSL24D1	3.50438e-46	-0.535678	0.161	0.548	1.28264e-41	MT-high	RSL24D1
GNB2	4.00229e-46	-0.55191	0.193	0.593	1.46488e-41	MT-high	GNB2
LCP1.3	6.68731e-46	1.01774	0.762	0.816	2.44762e-41	MT-high	LCP1
MGST3	1.05632e-45	-0.607657	0.086	0.423	3.86624e-41	MT-high	MGST3
ATP6V0C	1.41891e-45	-0.529465	0.295	0.728	5.19334e-41	MT-high	ATP6V0C
YWHAB	1.88601e-45	-0.522087	0.436	0.883	6.90298e-41	MT-high	YWHAB
SSU72	1.95517e-45	-0.561846	0.123	0.486	7.15613e-41	MT-high	SSU72
MICOS13	2.05792e-45	-0.572686	0.089	0.428	7.5322e-41	MT-high	MICOS13
C12orf75.5	2.12942e-45	-0.720101	0.154	0.514	7.79391e-41	MT-high	C12orf75
BTG2.2	2.15749e-45	1.21046	0.757	0.756	7.89663e-41	MT-high	BTG2
IDS.1	5.1855e-45	1.27201	0.671	0.639	1.89795e-40	MT-high	IDS
DAZAP2	9.0256e-45	-0.53486	0.416	0.855	3.30346e-40	MT-high	DAZAP2
ATP5F1A	1.02681e-44	-0.545161	0.166	0.542	3.75823e-40	MT-high	ATP5F1A
SUMO1	1.12088e-44	-0.573051	0.118	0.472	4.10254e-40	MT-high	SUMO1
SIVA1.1	3.65308e-44	-0.556564	0.079	0.404	1.33706e-39	MT-high	SIVA1
RABAC1	4.01271e-44	-0.504713	0.218	0.627	1.46869e-39	MT-high	RABAC1
TAGLN2.3	1.05709e-43	-0.633389	0.42	0.835	3.86906e-39	MT-high	TAGLN2
MAGOH	1.32284e-43	-0.533618	0.114	0.464	4.84174e-39	MT-high	MAGOH
SLC2A3.2	1.49471e-43	1.35216	0.736	0.716	5.47077e-39	MT-high	SLC2A3
MRPS21	2.14068e-43	-0.516838	0.146	0.509	7.83509e-39	MT-high	MRPS21
RPS27L.1	3.81032e-43	-0.539718	0.105	0.448	1.39462e-38	MT-high	RPS27L
PRDX1	1.1679e-42	-0.559048	0.148	0.508	4.27462e-38	MT-high	PRDX1
NR4A3	1.2493e-42	1.59294	0.495	0.326	4.57256e-38	MT-high	NR4A3
SUB1.1	1.45396e-42	-0.567789	0.357	0.784	5.32164e-38	MT-high	SUB1
PSMB1	2.07814e-42	-0.505689	0.196	0.59	7.60619e-38	MT-high	PSMB1
SNRPB.1	3.15953e-42	-0.536569	0.195	0.572	1.15642e-37	MT-high	SNRPB
TMEM14B	3.42056e-42	-0.557446	0.093	0.415	1.25196e-37	MT-high	TMEM14B
ZNF428	3.53842e-42	-0.521348	0.091	0.415	1.2951e-37	MT-high	ZNF428
SMG1	3.54987e-42	1.28931	0.486	0.329	1.29929e-37	MT-high	SMG1
FOSB.2	3.89656e-42	1.08535	0.775	0.709	1.42618e-37	MT-high	FOSB
FLT3LG.4	4.21199e-42	-0.579375	0.121	0.461	1.54163e-37	MT-high	FLT3LG
CALM2.1	5.15973e-42	-0.523318	0.382	0.825	1.88851e-37	MT-high	CALM2
PSMA2.1	5.34838e-42	-0.563066	0.1	0.427	1.95756e-37	MT-high	PSMA2
SF3B6	7.15271e-42	-0.532386	0.109	0.443	2.61796e-37	MT-high	SF3B6
ANKRD12	8.59284e-42	1.0447	0.673	0.667	3.14506e-37	MT-high	ANKRD12
TPM3.2	2.14024e-41	-0.534525	0.454	0.884	7.83348e-37	MT-high	TPM3
MCL1	2.85739e-41	1.05799	0.73	0.713	1.04583e-36	MT-high	MCL1
ERP29	3.44198e-41	-0.512066	0.268	0.688	1.2598e-36	MT-high	ERP29
DDX5.1	6.40852e-41	0.626866	0.911	0.96	2.34558e-36	MT-high	DDX5
SNX3	9.44686e-41	-0.505105	0.141	0.487	3.45765e-36	MT-high	SNX3
PPP1R18.1	9.68454e-41	-0.506253	0.191	0.565	3.54464e-36	MT-high	PPP1R18
ARPC1B.1	1.1684e-40	-0.540038	0.439	0.852	4.27647e-36	MT-high	ARPC1B
POMP.1	6.83933e-40	-0.512713	0.154	0.504	2.50326e-35	MT-high	POMP
RESF1	1.55626e-39	1.33307	0.632	0.609	5.69605e-35	MT-high	RESF1
CD27.2	1.88639e-39	-0.583626	0.171	0.516	6.90437e-35	MT-high	CD27
ENO1.2	5.91924e-39	-0.516159	0.296	0.711	2.1665e-34	MT-high	ENO1
SON	8.68858e-39	0.848547	0.759	0.853	3.18011e-34	MT-high	SON
EMP3.1	1.09247e-38	-0.524835	0.473	0.864	3.99855e-34	MT-high	EMP3
PRRC2C	1.91231e-38	1.06176	0.671	0.716	6.99926e-34	MT-high	PRRC2C
CST7.5	2.77189e-38	-0.774643	0.561	0.773	1.01454e-33	MT-high	CST7
UBE2L6.1	6.04767e-38	-0.51198	0.109	0.422	2.21351e-33	MT-high	UBE2L6
UTRN.1	6.26069e-38	1.33173	0.514	0.394	2.29148e-33	MT-high	UTRN
CCNH	7.9053e-38	1.38625	0.571	0.48	2.89342e-33	MT-high	CCNH
PDIA3.1	1.24758e-37	0.980118	0.688	0.723	4.56628e-33	MT-high	PDIA3
PLP2.4	3.24772e-37	-0.581799	0.204	0.555	1.1887e-32	MT-high	PLP2
TAPBP	5.57735e-37	0.963207	0.668	0.69	2.04137e-32	MT-high	TAPBP
USP15	5.88638e-37	1.25233	0.543	0.451	2.15447e-32	MT-high	USP15
DYNLL1.1	1.53823e-36	-0.596648	0.202	0.544	5.63009e-32	MT-high	DYNLL1
TRBC1	1.98734e-36	-0.768144	0.186	0.503	7.27388e-32	MT-high	TRBC1
IKZF3.2	2.08923e-36	1.27792	0.521	0.4	7.6468e-32	MT-high	IKZF3
DDX3X	4.25424e-36	1.17968	0.605	0.534	1.55709e-31	MT-high	DDX3X
TSPYL2.2	7.92048e-36	1.55678	0.518	0.393	2.89898e-31	MT-high	TSPYL2
DOCK8	1.16271e-35	1.17779	0.523	0.413	4.25562e-31	MT-high	DOCK8
PRKCH.2	1.39363e-35	1.09212	0.609	0.578	5.10084e-31	MT-high	PRKCH
DYNC1H1	4.23527e-34	1.18346	0.498	0.383	1.55015e-29	MT-high	DYNC1H1
RANBP2	9.27609e-34	1.31837	0.407	0.26	3.39514e-29	MT-high	RANBP2
EZR.1	3.85845e-33	0.995948	0.72	0.764	1.41223e-28	MT-high	EZR
NKTR	5.00752e-33	1.25967	0.468	0.342	1.8328e-28	MT-high	NKTR
GPRIN3	6.75463e-33	1.26311	0.405	0.258	2.47226e-28	MT-high	GPRIN3
PPP2R5C.1	6.78735e-33	1.23751	0.58	0.528	2.48424e-28	MT-high	PPP2R5C
EIF4G2	1.33824e-32	1.07583	0.637	0.691	4.89808e-28	MT-high	EIF4G2
RBM25	1.68818e-32	1.10099	0.593	0.564	6.17889e-28	MT-high	RBM25
KMT2E	2.2032e-32	1.0531	0.62	0.625	8.06394e-28	MT-high	KMT2E
TUBB.1	1.03648e-31	-0.555886	0.214	0.552	3.79361e-27	MT-high	TUBB
CDK17	3.8101e-31	1.24185	0.409	0.273	1.39453e-26	MT-high	CDK17
FYN.2	5.92625e-31	1.04987	0.593	0.546	2.16907e-26	MT-high	FYN
COTL1.4	3.10551e-30	-0.613471	0.43	0.756	1.13665e-25	MT-high	COTL1
SLC38A1.1	5.39209e-30	1.14376	0.545	0.501	1.97356e-25	MT-high	SLC38A1
MYADM.2	5.59379e-30	1.32809	0.614	0.555	2.04738e-25	MT-high	MYADM
DDX17	5.71679e-30	1.10946	0.557	0.512	2.0924e-25	MT-high	DDX17
SYTL3.1	5.90033e-30	1.36997	0.471	0.36	2.15958e-25	MT-high	SYTL3
SMCHD1	5.97464e-30	1.16181	0.589	0.578	2.18678e-25	MT-high	SMCHD1
KMT2A	1.37608e-29	1.17259	0.414	0.284	5.03659e-25	MT-high	KMT2A
STK17B	4.89373e-29	0.92136	0.654	0.705	1.79115e-24	MT-high	STK17B
CELF2	2.03017e-28	1.19213	0.543	0.494	7.43061e-24	MT-high	CELF2
ACAP1.1	2.86341e-28	0.881809	0.654	0.699	1.04804e-23	MT-high	ACAP1
LBR.1	3.57328e-26	1.10609	0.432	0.323	1.30786e-21	MT-high	LBR
ARAP2	8.143e-26	1.13564	0.432	0.327	2.98042e-21	MT-high	ARAP2
GNG2.2	9.16346e-26	1.12994	0.593	0.591	3.35392e-21	MT-high	GNG2
PARP8.1	2.71962e-25	1.13015	0.521	0.477	9.95409e-21	MT-high	PARP8
SFPQ.1	2.85199e-25	0.967972	0.57	0.547	1.04386e-20	MT-high	SFPQ
SF3B1	3.87963e-25	0.914662	0.604	0.632	1.41998e-20	MT-high	SF3B1
ITGAL.2	4.50949e-25	1.11071	0.479	0.399	1.65052e-20	MT-high	ITGAL
GLG1	7.35603e-25	1.21135	0.48	0.419	2.69238e-20	MT-high	GLG1
ZC3HAV1	1.52146e-24	1.06615	0.554	0.545	5.56868e-20	MT-high	ZC3HAV1
ASH1L	1.23651e-23	1.11658	0.405	0.304	4.52574e-19	MT-high	ASH1L
ARID4B	2.24324e-23	1.02397	0.518	0.494	8.21047e-19	MT-high	ARID4B
RNF125	1.23391e-22	1.23982	0.468	0.406	4.51623e-18	MT-high	RNF125
VPS13C	3.27113e-22	1.21964	0.405	0.312	1.19727e-17	MT-high	VPS13C
RNF149	1.34364e-21	1.08124	0.502	0.469	4.91787e-17	MT-high	RNF149
POLR2A	2.29501e-21	1.04601	0.438	0.353	8.39997e-17	MT-high	POLR2A
IL2RG.1	2.68372e-21	0.73236	0.759	0.882	9.82268e-17	MT-high	IL2RG
NFATC2.1	2.96761e-21	1.00411	0.446	0.366	1.08617e-16	MT-high	NFATC2
FOS.3	9.67503e-21	0.589429	0.952	0.945	3.54116e-16	MT-high	FOS
CLK1	1.64289e-20	1.04523	0.461	0.403	6.01316e-16	MT-high	CLK1
KLRG1.4	1.82233e-20	1.10585	0.5	0.437	6.6699e-16	MT-high	KLRG1
SF1	1.83274e-20	0.817266	0.636	0.721	6.70802e-16	MT-high	SF1
MYCBP2	2.29969e-20	1.14061	0.462	0.408	8.4171e-16	MT-high	MYCBP2
STAT3	3.51851e-20	0.980849	0.55	0.559	1.28781e-15	MT-high	STAT3
PTGER4.1	3.72001e-20	1.04389	0.546	0.514	1.36156e-15	MT-high	PTGER4
CD46	4.83719e-20	1.05738	0.434	0.362	1.77046e-15	MT-high	CD46
JUN.1	9.08248e-20	0.560123	0.909	0.936	3.32428e-15	MT-high	JUN
HSPH1	1.48899e-19	1.2648	0.434	0.352	5.44985e-15	MT-high	HSPH1
NFKBIZ.1	2.54641e-19	1.25795	0.439	0.364	9.32012e-15	MT-high	NFKBIZ
ATF7IP	3.98515e-19	1.11272	0.414	0.341	1.4586e-14	MT-high	ATF7IP
CHD1	4.36156e-19	1.1882	0.42	0.354	1.59637e-14	MT-high	CHD1
CHD2	6.16138e-19	1.0819	0.45	0.396	2.25513e-14	MT-high	CHD2
NCOR1	8.1546e-19	0.931158	0.527	0.542	2.98466e-14	MT-high	NCOR1
WNK1	1.35782e-18	1.02539	0.409	0.331	4.96977e-14	MT-high	WNK1
ITK	5.14796e-18	1.10701	0.473	0.444	1.88421e-13	MT-high	ITK
SRSF11	5.58055e-18	0.899993	0.55	0.578	2.04254e-13	MT-high	SRSF11
TMBIM6	7.25608e-18	0.723715	0.662	0.798	2.6558e-13	MT-high	TMBIM6
CXCR4.3	8.08998e-18	0.831631	0.821	0.9	2.96101e-13	MT-high	CXCR4
ARID5B.1	1.08065e-17	1.12104	0.443	0.379	3.9553e-13	MT-high	ARID5B
ATM	1.09711e-17	1.11031	0.439	0.387	4.01553e-13	MT-high	ATM
IRF1.1	1.44401e-17	0.818536	0.648	0.702	5.28521e-13	MT-high	IRF1
OGA	2.87107e-17	1.02611	0.407	0.342	1.05084e-12	MT-high	OGA
SAT1.1	4.96949e-17	1.14853	0.6	0.639	1.81888e-12	MT-high	SAT1
NIPBL	6.18855e-17	1.04546	0.412	0.356	2.26507e-12	MT-high	NIPBL
BCLAF1	1.02549e-16	0.942597	0.504	0.5	3.75341e-12	MT-high	BCLAF1
PRF1.4	1.12597e-16	0.90798	0.566	0.522	4.12115e-12	MT-high	PRF1
ITGB2.3	2.08334e-16	0.564538	0.762	0.864	7.62522e-12	MT-high	ITGB2
PDE4B	2.2377e-16	1.0605	0.445	0.386	8.19019e-12	MT-high	PDE4B
TCF25	2.45805e-16	0.81147	0.571	0.61	8.9967e-12	MT-high	TCF25
SPTAN1	2.92576e-16	1.02888	0.432	0.385	1.07086e-11	MT-high	SPTAN1
DDX6	7.79451e-16	0.948389	0.488	0.486	2.85287e-11	MT-high	DDX6
BRD2.2	2.32329e-15	0.670645	0.62	0.659	8.50346e-11	MT-high	BRD2
MYH9.1	3.83935e-15	0.682182	0.65	0.761	1.40524e-10	MT-high	MYH9
PPP1R15A	1.32434e-14	0.653837	0.695	0.753	4.84722e-10	MT-high	PPP1R15A
HSP90B1	1.84738e-14	0.809682	0.609	0.704	6.76159e-10	MT-high	HSP90B1
TNFRSF1B.2	4.07587e-14	0.875747	0.457	0.431	1.49181e-09	MT-high	TNFRSF1B
TC2N	4.78172e-14	1.05244	0.486	0.495	1.75016e-09	MT-high	TC2N
SERINC1	1.61711e-13	0.991234	0.45	0.439	5.91878e-09	MT-high	SERINC1
NKG7.6	2.81143e-13	-0.669546	0.768	0.789	1.02901e-08	MT-high	NKG7
HCLS1	4.21072e-13	0.532938	0.641	0.76	1.54117e-08	MT-high	HCLS1
AKAP9	4.93747e-13	0.912047	0.43	0.401	1.80716e-08	MT-high	AKAP9
SRPRA	5.04056e-13	0.945175	0.445	0.434	1.8449e-08	MT-high	SRPRA
SLFN5	5.97683e-13	0.99229	0.443	0.43	2.18758e-08	MT-high	SLFN5
WIPF1.2	6.51418e-13	0.695123	0.577	0.667	2.38426e-08	MT-high	WIPF1
WSB1	7.72632e-13	0.961916	0.484	0.498	2.82791e-08	MT-high	WSB1
CD96	1.16835e-12	0.904997	0.477	0.497	4.27626e-08	MT-high	CD96
GZMK.7	1.55437e-12	0.961667	0.609	0.545	5.68915e-08	MT-high	GZMK
PAFAH1B1	2.43357e-12	0.889539	0.416	0.391	8.9071e-08	MT-high	PAFAH1B1
IL10RA.1	2.61315e-12	0.839625	0.523	0.573	9.56439e-08	MT-high	IL10RA
TAGAP.1	2.87589e-12	0.862623	0.577	0.62	1.0526e-07	MT-high	TAGAP
ARHGAP9.1	3.35703e-12	0.839058	0.471	0.477	1.2287e-07	MT-high	ARHGAP9
PPP1R12A	6.43943e-12	0.866086	0.457	0.461	2.35689e-07	MT-high	PPP1R12A
ZNF331.1	8.05151e-12	0.914246	0.518	0.485	2.94693e-07	MT-high	ZNF331
BCL11B	8.41129e-12	0.926521	0.404	0.373	3.07861e-07	MT-high	BCL11B
MBP.1	1.02172e-11	0.740154	0.552	0.626	3.7396e-07	MT-high	MBP
HSPD1.1	1.11787e-11	1.04821	0.459	0.468	4.09153e-07	MT-high	HSPD1
LMNA.4	5.22652e-11	0.899152	0.489	0.421	1.91296e-06	MT-high	LMNA
TAP2	7.30494e-11	0.836015	0.439	0.441	2.67368e-06	MT-high	TAP2
N4BP2L2	2.01558e-10	0.849803	0.468	0.497	7.37724e-06	MT-high	N4BP2L2
HSP90AA1.2	2.4262e-10	0.721446	0.777	0.927	8.88015e-06	MT-high	HSP90AA1
SRSF5.1	6.18252e-10	0.522835	0.666	0.799	2.26286e-05	MT-high	SRSF5
KLRK1	8.751e-10	0.822036	0.57	0.664	3.20295e-05	MT-high	KLRK1
ARHGAP4	1.33221e-09	0.869817	0.445	0.465	4.87601e-05	MT-high	ARHGAP4
ADAR	1.35883e-09	0.827518	0.411	0.408	4.97347e-05	MT-high	ADAR
FNBP4	1.59112e-09	0.870074	0.436	0.456	5.82366e-05	MT-high	FNBP4
FLNA.3	4.43704e-09	0.645403	0.582	0.669	0.0001624	MT-high	FLNA
JAK1	5.54552e-09	0.596393	0.598	0.75	0.000202972	MT-high	JAK1
GPBP1	1.15735e-08	0.83353	0.421	0.437	0.000423603	MT-high	GPBP1
SUN2	1.39068e-08	0.712377	0.53	0.63	0.000509003	MT-high	SUN2
MT-ND6	1.42101e-08	0.793565	0.543	0.6	0.000520104	MT-high	MT-ND6
PRPF38B	1.59266e-08	0.820019	0.432	0.449	0.000582929	MT-high	PRPF38B
EPC1	1.72459e-08	0.728511	0.536	0.636	0.000631217	MT-high	EPC1
CANX	1.86733e-08	0.868463	0.42	0.441	0.000683461	MT-high	CANX
ATRX	2.09002e-08	0.86159	0.441	0.475	0.000764968	MT-high	ATRX
AKNA.2	2.35963e-08	0.781827	0.446	0.476	0.00086365	MT-high	AKNA
DNAJA1.1	4.30903e-08	0.529984	0.616	0.653	0.00157715	MT-high	DNAJA1
CYTH1	6.42656e-08	0.803665	0.425	0.45	0.00235219	MT-high	CYTH1
FNBP1	7.23722e-08	0.74739	0.484	0.558	0.0026489	MT-high	FNBP1
DDX24	7.73998e-08	0.607447	0.571	0.712	0.00283291	MT-high	DDX24
RHOH.1	1.13204e-07	0.746851	0.521	0.602	0.0041434	MT-high	RHOH
ITGB1.6	3.44978e-07	0.888943	0.489	0.513	0.0126265	MT-high	ITGB1
PBXIP1.1	3.68408e-07	0.894748	0.441	0.482	0.0134841	MT-high	PBXIP1
SH3KBP1.1	3.92276e-07	0.697357	0.446	0.488	0.0143577	MT-high	SH3KBP1
CD53.1	4.9718e-07	0.6748	0.562	0.716	0.0181973	MT-high	CD53
AAK1	5.99809e-07	0.802767	0.421	0.451	0.0219536	MT-high	AAK1
PSAP	9.743e-07	0.695068	0.466	0.538	0.0356604	MT-high	PSAP
VCP	1.3144e-06	0.678212	0.489	0.577	0.0481084	MT-high	VCP
GBP5.2	2.15958e-06	0.777321	0.402	0.416	0.0790429	MT-high	GBP5
PNISR	2.29528e-06	0.6883	0.475	0.544	0.0840096	MT-high	PNISR
CAPZA1	2.31594e-06	0.728214	0.404	0.43	0.0847657	MT-high	CAPZA1
SKAP1	3.33396e-06	0.67074	0.488	0.571	0.122026	MT-high	SKAP1
TENT5C.1	3.98097e-06	0.66499	0.482	0.514	0.145708	MT-high	TENT5C
SH2D1A.6	4.94472e-06	0.637845	0.407	0.409	0.180982	MT-high	SH2D1A
EWSR1	5.21221e-06	0.689911	0.473	0.568	0.190772	MT-high	EWSR1
YME1L1	6.70656e-06	0.793061	0.389	0.412	0.245467	MT-high	YME1L1
DNAJB6.1	7.36985e-06	0.929743	0.405	0.444	0.269744	MT-high	DNAJB6
RASAL3	7.55357e-06	0.594354	0.473	0.558	0.276468	MT-high	RASAL3
SCAF11	7.58837e-06	0.854083	0.393	0.424	0.277742	MT-high	SCAF11
SQSTM1	1.05113e-05	0.878085	0.496	0.598	0.384725	MT-high	SQSTM1
APMAP.3	1.09402e-05	0.662687	0.436	0.476	0.400421	MT-high	APMAP
ARHGAP15.1	1.45584e-05	0.748637	0.443	0.507	0.532852	MT-high	ARHGAP15
ARGLU1	2.38524e-05	0.655394	0.509	0.633	0.87302	MT-high	ARGLU1
ROCK1	2.83989e-05	0.74531	0.386	0.419	1	MT-high	ROCK1
APBB1IP.1	3.10065e-05	0.538388	0.511	0.622	1	MT-high	APBB1IP
SYNRG	6.61482e-05	0.745209	0.384	0.416	1	MT-high	SYNRG
HLA-DRB5.7	7.67955e-05	0.745771	0.457	0.452	1	MT-high	HLA-DRB5
NOP58	7.74672e-05	0.790751	0.398	0.45	1	MT-high	NOP58
TMC8	8.463e-05	0.77444	0.37	0.4	1	MT-high	TMC8
GCC2	0.000102456	0.741065	0.409	0.458	1	MT-high	GCC2
STK17A.1	0.000114348	0.514523	0.577	0.731	1	MT-high	STK17A
SRSF2	0.000185385	0.514705	0.582	0.726	1	MT-high	SRSF2
SRSF10.1	0.000260394	0.664309	0.398	0.451	1	MT-high	SRSF10
ACTR2	0.000312535	0.649066	0.436	0.518	1	MT-high	ACTR2
IL7R.6	0.000350387	0.533308	0.37	0.56	1	MT-high	IL7R
ILF3	0.000465575	0.630329	0.407	0.474	1	MT-high	ILF3
HERPUD1.1	0.000485751	0.513495	0.488	0.565	1	MT-high	HERPUD1
UBXN4	0.000788968	0.63736	0.427	0.509	1	MT-high	UBXN4
NR3C1	0.00449474	0.712205	0.405	0.481	1	MT-high	NR3C1
SPN.2	0.00470739	0.741564	0.364	0.411	1	MT-high	SPN
CD6	0.00589438	0.607935	0.446	0.548	1	MT-high	CD6
SAMHD1	0.00651048	0.641941	0.389	0.463	1	MT-high	SAMHD1
HLA-DRB1.6	0.00739237	0.569322	0.518	0.561	1	MT-high	HLA-DRB1
RSRC2	0.00898783	0.624014	0.355	0.405	1	MT-high	RSRC2

## Sheet: Innate T Cells
	p_val	avg_log2FC	pct.1	pct.2	p_val_adj	cluster	gene
HLA-DRB1	1.34724e-183	1.839	0.879	0.339	4.93104e-179	Vdelta1	HLA-DRB1
HLA-DRB5	4.03866e-183	2.14602	0.849	0.306	1.47819e-178	Vdelta1	HLA-DRB5
TIGIT	8.13076e-178	1.6025	0.793	0.217	2.97594e-173	Vdelta1	TIGIT
TRDV1	4.02145e-171	2.1493	0.645	0.105	1.47189e-166	Vdelta1	TRDV1
HLA-DRA	8.94545e-161	2.00596	0.736	0.229	3.27412e-156	Vdelta1	HLA-DRA
CD74	2.49666e-159	1.65686	0.995	0.952	9.13801e-155	Vdelta1	CD74
DRAIC	1.37997e-148	1.16883	0.419	0.022	5.05083e-144	Vdelta1	DRAIC
KLRB1	1.57183e-146	-2.31863	0.178	0.74	5.75306e-142	Vdelta1	KLRB1
COTL1	4.84917e-138	1.671	0.788	0.329	1.77484e-133	Vdelta1	COTL1
HLA-DQA1	1.0628e-133	1.26182	0.541	0.092	3.88995e-129	Vdelta1	HLA-DQA1
CRTAM	1.99133e-133	1.36095	0.559	0.105	7.28846e-129	Vdelta1	CRTAM
HLA-DQB1	8.55449e-133	1.34911	0.629	0.151	3.13103e-128	Vdelta1	HLA-DQB1
CMC1	1.23155e-130	1.38654	0.826	0.361	4.5076e-126	Vdelta1	CMC1
TNFRSF9	7.53963e-125	1.18126	0.404	0.033	2.75958e-120	Vdelta1	TNFRSF9
HLA-DMA	1.14324e-121	1.15807	0.595	0.145	4.18436e-117	Vdelta1	HLA-DMA
HLA-DQA2	1.4548e-117	1.57023	0.586	0.161	5.3247e-113	Vdelta1	HLA-DQA2
DUSP4	2.58529e-116	1.68685	0.46	0.07	9.46241e-112	Vdelta1	DUSP4
FABP5	4.79429e-115	1.56754	0.526	0.116	1.75476e-110	Vdelta1	FABP5
HLA-DPA1	8.31324e-114	1.22814	0.89	0.553	3.04273e-109	Vdelta1	HLA-DPA1
ITM2A	5.69313e-112	1.35564	0.799	0.398	2.08374e-107	Vdelta1	ITM2A
HLA-DPB1	1.45391e-104	1.0943	0.885	0.54	5.32146e-100	Vdelta1	HLA-DPB1
LYST	3.8709e-102	1.04861	0.712	0.276	1.41679e-97	Vdelta1	LYST
RGS1	1.03478e-101	1.44157	0.562	0.153	3.78739e-97	Vdelta1	RGS1
CCL5	1.16458e-101	0.855437	1	0.953	4.26248e-97	Vdelta1	CCL5
GAPDH	3.9124e-97	1.13436	0.997	0.982	1.43198e-92	Vdelta1	GAPDH
TXNIP	1.45895e-84	-1.19994	0.73	0.908	5.33989e-80	Vdelta1	TXNIP
RORA	4.1723e-80	-1.11282	0.149	0.56	1.5271e-75	Vdelta1	RORA
CD27	4.56488e-80	1.22186	0.622	0.276	1.67079e-75	Vdelta1	CD27
CYTOR	2.9931e-78	1.0284	0.649	0.287	1.09551e-73	Vdelta1	CYTOR
PTMS	7.31268e-76	1.07859	0.6	0.24	2.67651e-71	Vdelta1	PTMS
GNLY	7.27504e-75	-2.22005	0.26	0.637	2.66274e-70	Vdelta1	GNLY
SH2D1A	7.20594e-74	0.915543	0.689	0.341	2.63745e-69	Vdelta1	SH2D1A
TNFSF9	2.79971e-73	0.984353	0.415	0.099	1.02472e-68	Vdelta1	TNFSF9
IL7R	5.54837e-67	-1.98313	0.174	0.524	2.03076e-62	Vdelta1	IL7R
LAG3	2.64264e-65	1.271	0.64	0.314	9.67232e-61	Vdelta1	LAG3
ATP5F1E	2.89808e-64	0.529324	0.984	0.953	1.06073e-59	Vdelta1	ATP5F1E
SIRPG	7.42105e-64	0.877793	0.475	0.168	2.71618e-59	Vdelta1	SIRPG
SPON2	2.25847e-63	-2.17059	0.085	0.419	8.26624e-59	Vdelta1	SPON2
CD247	5.35181e-61	-1.16814	0.659	0.822	1.95882e-56	Vdelta1	CD247
ZNF331	6.41164e-61	1.22379	0.649	0.349	2.34672e-56	Vdelta1	ZNF331
NAMPT	1.00261e-60	0.776721	0.467	0.157	3.66966e-56	Vdelta1	NAMPT
NCR3	3.89456e-60	-1.06203	0.218	0.559	1.42545e-55	Vdelta1	NCR3
MGAT4A	1.05704e-59	-0.858875	0.093	0.43	3.86888e-55	Vdelta1	MGAT4A
TOX	9.89993e-59	0.636653	0.455	0.143	3.62347e-54	Vdelta1	TOX
RGCC	2.61202e-58	1.33672	0.647	0.338	9.56027e-54	Vdelta1	RGCC
ARID5B	5.76414e-58	0.831569	0.579	0.256	2.10973e-53	Vdelta1	ARID5B
PLAC8	2.61289e-57	-1.00907	0.155	0.506	9.56344e-53	Vdelta1	PLAC8
FGFBP2	9.02065e-57	-1.78566	0.167	0.495	3.30165e-52	Vdelta1	FGFBP2
SELPLG	6.2075e-56	-0.885566	0.418	0.684	2.27201e-51	Vdelta1	SELPLG
KLF3	8.33425e-52	-0.915882	0.152	0.474	3.05042e-47	Vdelta1	KLF3
SPOCK2	1.59288e-51	-0.955173	0.341	0.637	5.83009e-47	Vdelta1	SPOCK2
TYROBP	6.83862e-51	-1.50066	0.204	0.507	2.503e-46	Vdelta1	TYROBP
DUSP2	1.75317e-50	0.801255	0.925	0.805	6.41677e-46	Vdelta1	DUSP2
SAMSN1	3.04205e-50	0.703474	0.516	0.216	1.11342e-45	Vdelta1	SAMSN1
LMNA	3.4838e-50	0.833941	0.581	0.259	1.2751e-45	Vdelta1	LMNA
PECAM1	2.41147e-49	0.603666	0.518	0.205	8.82624e-45	Vdelta1	PECAM1
CCL4L2	8.15362e-49	0.585717	0.492	0.196	2.98431e-44	Vdelta1	CCL4L2
PPDPF	1.61795e-48	0.522164	0.986	0.9	5.92185e-44	Vdelta1	PPDPF
INPP4B	1.73272e-48	0.644239	0.468	0.188	6.34193e-44	Vdelta1	INPP4B
CD3D	2.27802e-47	0.56272	0.949	0.661	8.3378e-43	Vdelta1	CD3D
VIM	2.4683e-47	0.668188	0.97	0.859	9.03421e-43	Vdelta1	VIM
EOMES	2.17996e-46	0.655807	0.512	0.224	7.97888e-42	Vdelta1	EOMES
KLRC2	3.17621e-46	0.821075	0.541	0.235	1.16253e-41	Vdelta1	KLRC2
RIPOR2	1.13187e-45	-0.788847	0.359	0.627	4.14276e-41	Vdelta1	RIPOR2
IFNG	8.63996e-45	0.703118	0.526	0.232	3.16231e-40	Vdelta1	IFNG
XBP1	6.9889e-43	-0.82064	0.448	0.668	2.55801e-38	Vdelta1	XBP1
TRAC	2.45177e-42	0.669582	0.7	0.4	8.97374e-38	Vdelta1	TRAC
MT2A	8.55627e-42	0.737004	0.848	0.676	3.13168e-37	Vdelta1	MT2A
KIR3DL2	1.42973e-40	0.645812	0.4	0.15	5.23296e-36	Vdelta1	KIR3DL2
IFITM1	2.2826e-40	-0.613429	0.971	0.978	8.35454e-36	Vdelta1	IFITM1
TLE5	4.93239e-40	-0.695085	0.678	0.802	1.8053e-35	Vdelta1	TLE5
PRF1	8.38363e-40	-1.25538	0.827	0.887	3.06849e-35	Vdelta1	PRF1
PKM	1.0541e-39	0.910335	0.811	0.632	3.85813e-35	Vdelta1	PKM
WNK1	6.12649e-39	0.522852	0.501	0.229	2.24236e-34	Vdelta1	WNK1
RNF19A	1.12201e-38	0.532923	0.601	0.339	4.10669e-34	Vdelta1	RNF19A
CBLB	4.25421e-38	0.562409	0.695	0.427	1.55708e-33	Vdelta1	CBLB
PLP2	1.94288e-37	0.583633	0.653	0.376	7.11114e-33	Vdelta1	PLP2
GZMK	2.71814e-37	0.84511	0.714	0.435	9.94867e-33	Vdelta1	GZMK
S1PR5	2.04115e-36	-0.754114	0.173	0.438	7.47082e-32	Vdelta1	S1PR5
CD7	3.02152e-36	-0.73961	0.736	0.88	1.10591e-31	Vdelta1	CD7
KLF6	5.957e-36	0.52565	0.952	0.877	2.18032e-31	Vdelta1	KLF6
CREM	8.46962e-36	0.890025	0.599	0.363	3.09996e-31	Vdelta1	CREM
FCGR3A	6.49671e-35	-1.18478	0.216	0.462	2.37786e-30	Vdelta1	FCGR3A
BIN2	1.36177e-34	-0.614488	0.638	0.777	4.98422e-30	Vdelta1	BIN2
NR4A2	1.37254e-32	0.540008	0.864	0.708	5.02363e-28	Vdelta1	NR4A2
FKBP11	2.67194e-32	-0.651649	0.2	0.426	9.77958e-28	Vdelta1	FKBP11
CCND3	3.6173e-32	-0.591686	0.699	0.817	1.32397e-27	Vdelta1	CCND3
HOPX	5.34033e-32	-0.605756	0.503	0.736	1.95461e-27	Vdelta1	HOPX
PARK7	2.6658e-31	0.546825	0.819	0.661	9.75711e-27	Vdelta1	PARK7
PTGER2	4.77045e-31	-0.664966	0.189	0.426	1.74603e-26	Vdelta1	PTGER2
ICAM2	5.60934e-31	-0.624778	0.168	0.401	2.05308e-26	Vdelta1	ICAM2
XCL2	6.47974e-31	1.26066	0.511	0.282	2.37165e-26	Vdelta1	XCL2
PTPN7	1.26719e-30	0.513002	0.547	0.31	4.63804e-26	Vdelta1	PTPN7
VSIR	5.31364e-30	-0.590648	0.314	0.537	1.94485e-25	Vdelta1	VSIR
PHLDA1	2.64431e-29	0.595634	0.537	0.302	9.67845e-25	Vdelta1	PHLDA1
TRBC2	7.01981e-29	0.660432	0.905	0.797	2.56932e-24	Vdelta1	TRBC2
SH3BP5	9.36085e-29	-0.587817	0.184	0.407	3.42617e-24	Vdelta1	SH3BP5
BATF	1.40642e-28	0.551074	0.429	0.211	5.14763e-24	Vdelta1	BATF
JAK1	3.57613e-28	-0.594308	0.803	0.855	1.3089e-23	Vdelta1	JAK1
CRIP1	4.27022e-28	0.685985	0.974	0.903	1.56294e-23	Vdelta1	CRIP1
P2RY8	1.08359e-27	-0.601738	0.192	0.415	3.96603e-23	Vdelta1	P2RY8
IL32	4.0119e-27	0.530958	0.932	0.874	1.46839e-22	Vdelta1	IL32
PXN	4.12199e-27	-0.620124	0.216	0.431	1.50869e-22	Vdelta1	PXN
ARL4C	6.55209e-27	-0.568374	0.527	0.708	2.39813e-22	Vdelta1	ARL4C
IGFLR1	2.14999e-26	0.723607	0.532	0.346	7.86919e-22	Vdelta1	IGFLR1
NFKBIA	1.32053e-25	-0.973214	0.784	0.84	4.83328e-21	Vdelta1	NFKBIA
DYNLL1	6.51055e-25	0.521968	0.73	0.533	2.38292e-20	Vdelta1	DYNLL1
CD300A	7.7182e-25	-0.657074	0.212	0.404	2.82494e-20	Vdelta1	CD300A
TUBA4A	1.01024e-24	0.598318	0.69	0.501	3.69758e-20	Vdelta1	TUBA4A
EFHD2	3.26138e-24	-0.671249	0.352	0.522	1.1937e-19	Vdelta1	EFHD2
S100A10	3.50226e-24	0.534941	0.945	0.863	1.28186e-19	Vdelta1	S100A10
APOBEC3G	4.47051e-24	0.559148	0.7	0.537	1.63625e-19	Vdelta1	APOBEC3G
DNAJA1	6.07696e-24	0.524827	0.753	0.579	2.22423e-19	Vdelta1	DNAJA1
DSTN	4.25191e-23	-0.568099	0.366	0.538	1.55624e-18	Vdelta1	DSTN
CCL3	5.32527e-23	0.510334	0.401	0.207	1.9491e-18	Vdelta1	CCL3
CD47	2.56514e-22	-0.507778	0.445	0.599	9.38866e-18	Vdelta1	CD47
PRMT2	1.44988e-21	-0.574298	0.475	0.615	5.30672e-17	Vdelta1	PRMT2
FLT3LG	2.91239e-21	-0.601483	0.258	0.425	1.06596e-16	Vdelta1	FLT3LG
DNAJB1	3.75503e-20	0.567548	0.848	0.741	1.37438e-15	Vdelta1	DNAJB1
LTB	2.10161e-19	-1.54673	0.374	0.496	7.6921e-15	Vdelta1	LTB
SRRT	2.80705e-19	0.527659	0.44	0.273	1.02741e-14	Vdelta1	SRRT
MAP3K8	4.50897e-19	-0.638342	0.299	0.468	1.65033e-14	Vdelta1	MAP3K8
IFITM3	3.16912e-18	-0.630092	0.368	0.528	1.15993e-13	Vdelta1	IFITM3
NOSIP	1.45064e-16	-0.626865	0.418	0.515	5.30948e-12	Vdelta1	NOSIP
SYNE2	4.60935e-16	-0.581454	0.618	0.715	1.68707e-11	Vdelta1	SYNE2
CD8A	6.54297e-16	0.607316	0.519	0.359	2.39479e-11	Vdelta1	CD8A
SPN	1.34447e-14	-0.535178	0.474	0.58	4.92091e-10	Vdelta1	SPN
TBX21	9.60677e-14	-0.517434	0.345	0.459	3.51617e-09	Vdelta1	TBX21
GNPTAB	4.01355e-10	-0.503885	0.323	0.408	1.469e-05	Vdelta1	GNPTAB
IER2	5.14163e-08	-0.534592	0.881	0.906	0.00188189	Vdelta1	IER2
TRDV2	9.60194e-160	1.99473	0.741	0.119	3.51441e-155	Vdelta2	TRDV2
TRGV9	1.0465e-99	1.44409	0.768	0.245	3.8303e-95	Vdelta2	TRGV9
IL7R.1	1.93248e-52	0.867505	0.789	0.346	7.07307e-48	Vdelta2	IL7R
SOCS3	4.8837e-40	0.721494	0.557	0.25	1.78748e-35	Vdelta2	SOCS3
NFKBIA.1	8.61974e-38	1.03448	0.954	0.797	3.15491e-33	Vdelta2	NFKBIA
JUNB	1.05237e-35	0.711169	0.995	0.962	3.85179e-31	Vdelta2	JUNB
ARPC2	5.38345e-34	-0.569259	0.918	0.963	1.9704e-29	Vdelta2	ARPC2
BTG2	7.91113e-33	1.18832	0.872	0.733	2.89555e-28	Vdelta2	BTG2
NKG7	1.72785e-32	-0.700704	0.988	0.982	6.32409e-28	Vdelta2	NKG7
ACTB	7.23144e-32	-0.563125	0.998	1	2.64678e-27	Vdelta2	ACTB
DUSP2.1	8.17241e-32	0.727843	0.978	0.813	2.99118e-27	Vdelta2	DUSP2
TIGIT.1	5.47222e-29	-1.13288	0.153	0.435	2.00289e-24	Vdelta2	TIGIT
ZFP36L2	1.14673e-27	0.583739	1	0.981	4.19715e-23	Vdelta2	ZFP36L2
FTH1	3.66657e-27	0.712946	0.998	0.982	1.342e-22	Vdelta2	FTH1
GZMB	1.6679e-26	-1.55517	0.47	0.648	6.10469e-22	Vdelta2	GZMB
TNFAIP3	1.73943e-26	0.732832	0.913	0.754	6.36649e-22	Vdelta2	TNFAIP3
EGR1	1.31118e-25	1.91443	0.404	0.195	4.79905e-21	Vdelta2	EGR1
DUSP1	5.16705e-25	0.633948	0.998	0.952	1.89119e-20	Vdelta2	DUSP1
CMC1.1	3.92632e-23	-0.987053	0.305	0.537	1.43707e-18	Vdelta2	CMC1
PPP1R15A	7.31657e-23	0.91576	0.852	0.698	2.67794e-18	Vdelta2	PPP1R15A
GADD45B	7.9521e-23	0.849925	0.847	0.722	2.91055e-18	Vdelta2	GADD45B
CD8A.1	9.17029e-23	-1.07034	0.196	0.449	3.35642e-18	Vdelta2	CD8A
ITGB2	1.51823e-22	-0.629358	0.906	0.945	5.55689e-18	Vdelta2	ITGB2
PRF1.1	1.72943e-22	-1.23273	0.806	0.882	6.3299e-18	Vdelta2	PRF1
CD63	6.24866e-22	-0.726447	0.419	0.64	2.28707e-17	Vdelta2	CD63
FOS	8.70143e-22	0.616026	1	0.944	3.18481e-17	Vdelta2	FOS
SPOCK2.1	1.16746e-21	0.534907	0.751	0.509	4.27302e-17	Vdelta2	SPOCK2
ZFP36	5.24658e-21	0.636525	0.99	0.954	1.9203e-16	Vdelta2	ZFP36
JUN	7.4427e-21	0.924314	0.954	0.904	2.7241e-16	Vdelta2	JUN
IER2.1	9.66367e-21	1.06871	0.949	0.888	3.537e-16	Vdelta2	IER2
CSRNP1	2.3639e-20	0.624908	0.666	0.472	8.65211e-16	Vdelta2	CSRNP1
CD69	3.72745e-20	0.774472	0.942	0.83	1.36428e-15	Vdelta2	CD69
SATB1	1.28975e-18	0.511843	0.409	0.214	4.72061e-14	Vdelta2	SATB1
NFKBIZ	1.62514e-18	0.871958	0.496	0.31	5.94816e-14	Vdelta2	NFKBIZ
NR4A2.1	7.64323e-18	0.637763	0.877	0.73	2.7975e-13	Vdelta2	NR4A2
DNAJB1.1	1.88052e-17	0.778276	0.893	0.749	6.8829e-13	Vdelta2	DNAJB1
ADGRG1	2.31964e-17	-0.846299	0.276	0.477	8.49012e-13	Vdelta2	ADGRG1
LYST.1	2.60182e-15	-0.724751	0.252	0.436	9.52293e-11	Vdelta2	LYST
FCGR3A.1	4.50401e-15	-1.26265	0.264	0.415	1.64851e-10	Vdelta2	FCGR3A
FOSB	6.00404e-15	0.85733	0.753	0.641	2.19754e-10	Vdelta2	FOSB
IDH2	7.44567e-15	-0.506496	0.3	0.5	2.72519e-10	Vdelta2	IDH2
TOB1	1.00515e-14	0.568993	0.487	0.316	3.67895e-10	Vdelta2	TOB1
SLC2A3	5.22362e-14	0.54556	0.758	0.614	1.9119e-09	Vdelta2	SLC2A3
IFITM2	1.00915e-13	-0.549351	0.903	0.917	3.69359e-09	Vdelta2	IFITM2
NR4A1	3.96135e-13	1.22757	0.45	0.303	1.44989e-08	Vdelta2	NR4A1
CTSD	1.56904e-12	-0.538923	0.625	0.742	5.74284e-08	Vdelta2	CTSD
MYADM	9.09656e-11	0.692755	0.625	0.499	3.32943e-06	Vdelta2	MYADM
CYTOR.1	4.10754e-10	-0.548573	0.271	0.419	1.5034e-05	Vdelta2	CYTOR
GZMH	4.78764e-09	-0.765872	0.588	0.629	0.000175232	Vdelta2	GZMH
HLA-DRB5.1	3.35163e-08	-1.10665	0.395	0.482	0.00122673	Vdelta2	HLA-DRB5
ZEB2	4.81777e-08	-0.521198	0.383	0.494	0.00176335	Vdelta2	ZEB2
HLA-DRB1.1	5.245e-08	-0.836805	0.441	0.51	0.00191972	Vdelta2	HLA-DRB1
IL2RB	3.61337e-07	-0.529127	0.508	0.594	0.0132253	Vdelta2	IL2RB
TYROBP.1	4.2886e-07	-0.763721	0.344	0.433	0.0156967	Vdelta2	TYROBP
DNAJA1.1	8.31483e-07	0.61566	0.683	0.621	0.0304331	Vdelta2	DNAJA1
FGFBP2.1	2.41026e-06	-1.12245	0.354	0.407	0.0882179	Vdelta2	FGFBP2
LGALS1	3.20062e-06	-0.618629	0.441	0.538	0.117146	Vdelta2	LGALS1
HSP90AA1	1.33839e-05	0.588275	0.961	0.943	0.489865	Vdelta2	HSP90AA1
COTL1.1	1.567e-05	-0.614933	0.4	0.478	0.573538	Vdelta2	COTL1
ITM2A.1	0.000149167	-0.569	0.472	0.526	1	Vdelta2	ITM2A
CD74.1	0.00993814	-0.582275	0.978	0.962	1	Vdelta2	CD74
TRAV1-2	2.56972e-266	2.16364	0.61	0.013	9.40542e-262	MAIT	TRAV1-2
AQP3	1.03496e-229	1.75201	0.736	0.07	3.78807e-225	MAIT	AQP3
SLC4A10	9.79537e-213	1.2313	0.501	0.012	3.5852e-208	MAIT	SLC4A10
IL7R.2	4.1727e-205	2.30973	0.995	0.307	1.52725e-200	MAIT	IL7R
LTB.1	8.03595e-196	2.91295	0.953	0.363	2.94124e-191	MAIT	LTB
CCR6	2.11738e-163	1.01825	0.412	0.013	7.74983e-159	MAIT	CCR6
NKG7.1	1.85094e-136	-1.66368	0.923	0.995	6.77463e-132	MAIT	NKG7
DPP4	2.1251e-129	0.962877	0.449	0.04	7.77807e-125	MAIT	DPP4
RPLP0	3.23698e-128	1.05723	0.998	0.98	1.18477e-123	MAIT	RPLP0
CST7	1.60302e-122	-1.40236	0.906	0.984	5.86721e-118	MAIT	CST7
EEF1A1	8.10475e-122	0.683865	1	0.998	2.96642e-117	MAIT	EEF1A1
RPL13	5.82587e-112	0.735759	1	0.991	2.13233e-107	MAIT	RPL13
RPL32	1.53881e-109	0.713072	1	0.988	5.6322e-105	MAIT	RPL32
CD40LG	2.40997e-108	0.880532	0.425	0.047	8.82073e-104	MAIT	CD40LG
GZMB.1	3.95592e-108	-3.38304	0.091	0.721	1.44791e-103	MAIT	GZMB
KLRB1.1	3.38992e-105	1.59183	0.926	0.504	1.24075e-100	MAIT	KLRB1
KLRD1	2.51686e-103	-1.804	0.205	0.806	9.21194e-99	MAIT	KLRD1
CAMK4	7.67456e-101	0.948992	0.541	0.101	2.80897e-96	MAIT	CAMK4
MYC	2.9404e-96	0.989047	0.417	0.057	1.07622e-91	MAIT	MYC
RPS13	9.49526e-96	0.726331	1	0.981	3.47536e-91	MAIT	RPS13
GZMH.1	7.00737e-95	-2.52859	0.153	0.715	2.56477e-90	MAIT	GZMH
RPL18A	8.26255e-95	0.663555	1	0.985	3.02418e-90	MAIT	RPL18A
RPL34	3.29603e-93	0.622902	1	0.987	1.20638e-88	MAIT	RPL34
CCL5.1	1.79172e-91	-1.24651	0.938	0.973	6.55789e-87	MAIT	CCL5
RPL10	2.14413e-91	0.569157	1	0.998	7.84772e-87	MAIT	RPL10
RPS8	1.38952e-90	0.705501	1	0.985	5.08579e-86	MAIT	RPS8
RPS12	5.15817e-90	0.68833	1	0.988	1.88794e-85	MAIT	RPS12
TPT1	1.48497e-84	0.637876	1	0.987	5.43515e-80	MAIT	TPT1
RPL11	5.3055e-82	0.552357	1	0.992	1.94186e-77	MAIT	RPL11
RPL5	2.06217e-80	0.676558	1	0.979	7.54775e-76	MAIT	RPL5
RPL8	5.69227e-80	0.636713	1	0.986	2.08343e-75	MAIT	RPL8
RPLP1	3.29838e-77	0.680988	1	0.994	1.20724e-72	MAIT	RPLP1
RPL18	6.59305e-76	0.559318	1	0.983	2.41312e-71	MAIT	RPL18
RPL36	2.45198e-75	0.601735	0.995	0.976	8.97449e-71	MAIT	RPL36
RPL39	1.93661e-74	0.581017	0.998	0.977	7.0882e-70	MAIT	RPL39
RPL28	1.55758e-73	0.543969	1	0.992	5.70092e-69	MAIT	RPL28
RPL30	1.78624e-72	0.506865	1	0.99	6.53782e-68	MAIT	RPL30
RPL9	3.87224e-72	0.616099	0.998	0.971	1.41728e-67	MAIT	RPL9
RPS5	1.79669e-71	0.651554	1	0.974	6.57607e-67	MAIT	RPS5
ITGB2.1	5.51018e-70	-1.08528	0.891	0.948	2.01678e-65	MAIT	ITGB2
HLA-DPB1.1	3.71574e-69	-1.47573	0.299	0.71	1.36e-64	MAIT	HLA-DPB1
RPS6	7.71889e-69	0.602276	1	0.984	2.82519e-64	MAIT	RPS6
RPS18	1.83465e-68	0.631012	1	0.986	6.715e-64	MAIT	RPS18
RPL29	3.39313e-68	0.546392	0.998	0.98	1.24192e-63	MAIT	RPL29
EEF1G	4.02354e-68	0.768115	0.975	0.915	1.47265e-63	MAIT	EEF1G
ADGRG1.1	4.6806e-68	-1.74714	0.04	0.523	1.71315e-63	MAIT	ADGRG1
EEF1B2	5.82e-68	0.714889	0.99	0.942	2.13018e-63	MAIT	EEF1B2
KLRK1	2.72229e-67	-1.27709	0.346	0.779	9.96385e-63	MAIT	KLRK1
RPL10A	1.25491e-66	0.618268	1	0.962	4.59311e-62	MAIT	RPL10A
FLT3LG.1	1.57624e-66	0.91172	0.736	0.304	5.76921e-62	MAIT	FLT3LG
ZEB2.1	2.27622e-66	-1.52738	0.086	0.552	8.33118e-62	MAIT	ZEB2
TRDC	9.78179e-66	-1.73163	0.052	0.54	3.58023e-61	MAIT	TRDC
RPL17	2.78789e-65	0.571109	1	0.98	1.0204e-60	MAIT	RPL17
HLA-DPA1.1	2.53521e-63	-1.4357	0.348	0.713	9.27913e-59	MAIT	HLA-DPA1
FGFBP2.2	1.63164e-62	-2.86773	0.017	0.473	5.97195e-58	MAIT	FGFBP2
HLA-DRB1.2	2.93716e-62	-1.92614	0.138	0.57	1.07503e-57	MAIT	HLA-DRB1
RPL3	3.07026e-62	0.5826	1	0.986	1.12374e-57	MAIT	RPL3
RPS21	4.08854e-61	0.510235	1	0.981	1.49645e-56	MAIT	RPS21
AOAH	8.10709e-60	-1.25619	0.17	0.616	2.96728e-55	MAIT	AOAH
NFKBIA.2	9.20476e-60	0.996824	0.98	0.793	3.36903e-55	MAIT	NFKBIA
HLA-DRB5.2	9.87888e-60	-2.31028	0.106	0.538	3.61577e-55	MAIT	HLA-DRB5
EEF2	2.98588e-59	0.621426	0.998	0.949	1.09286e-54	MAIT	EEF2
RPS2	8.30216e-58	0.550211	1	0.987	3.03867e-53	MAIT	RPS2
SPOCK2.2	1.32909e-57	0.894369	0.881	0.484	4.86459e-53	MAIT	SPOCK2
RPSA	1.6229e-57	0.61858	1	0.973	5.93999e-53	MAIT	RPSA
FCGR3A.2	2.92232e-57	-2.18726	0.032	0.459	1.0696e-52	MAIT	FCGR3A
TIGIT.2	4.40422e-55	-1.60471	0.037	0.457	1.61199e-50	MAIT	TIGIT
CEBPD	4.95981e-52	0.896281	0.494	0.152	1.81534e-47	MAIT	CEBPD
GZMK.1	9.867e-51	0.707692	0.891	0.444	3.61142e-46	MAIT	GZMK
LITAF	2.43597e-48	-0.954144	0.721	0.861	8.91588e-44	MAIT	LITAF
FGR	2.54376e-47	-1.16512	0.052	0.434	9.31042e-43	MAIT	FGR
JAML	1.61668e-46	0.642403	0.402	0.113	5.91722e-42	MAIT	JAML
MBP	3.24146e-45	-0.969589	0.528	0.748	1.18641e-40	MAIT	MBP
GNLY.1	5.85952e-45	-3.07516	0.254	0.578	2.14464e-40	MAIT	GNLY
KLRC4	6.60238e-45	-1.11864	0.04	0.409	2.41654e-40	MAIT	KLRC4
S100A4	7.5453e-45	0.556837	0.998	0.962	2.76166e-40	MAIT	S100A4
CD74.2	5.47168e-44	-1.35747	0.948	0.967	2.00269e-39	MAIT	CD74
RPL4	5.55255e-43	0.589002	0.983	0.916	2.03229e-38	MAIT	RPL4
CYBA	7.5759e-43	-0.672431	0.98	0.98	2.77286e-38	MAIT	CYBA
GSTP1	2.14712e-42	-0.945256	0.489	0.732	7.85866e-38	MAIT	GSTP1
SESN1	1.11487e-41	0.596178	0.4	0.119	4.08052e-37	MAIT	SESN1
ARPC2.1	1.15189e-41	-0.642805	0.956	0.955	4.21605e-37	MAIT	ARPC2
PABPC1	4.35267e-41	0.505151	0.995	0.959	1.59312e-36	MAIT	PABPC1
CCL4	5.34416e-40	-1.42131	0.432	0.743	1.95602e-35	MAIT	CCL4
LSP1	7.66082e-40	-0.631269	0.928	0.943	2.80394e-35	MAIT	LSP1
XCL2.1	6.74598e-39	-1.8626	0.064	0.406	2.4691e-34	MAIT	XCL2
SATB1.1	2.60335e-37	0.576785	0.509	0.196	9.52851e-33	MAIT	SATB1
PLEK	1.17599e-35	-1.12543	0.449	0.672	4.30425e-31	MAIT	PLEK
APMAP	9.60702e-35	-0.921752	0.474	0.701	3.51627e-30	MAIT	APMAP
HLA-DRA.1	3.39224e-34	-1.64718	0.136	0.426	1.24159e-29	MAIT	HLA-DRA
IL2RB.1	1.08426e-33	-1.02992	0.356	0.623	3.96849e-29	MAIT	IL2RB
PFN1	1.62415e-33	-0.521829	0.998	0.991	5.94457e-29	MAIT	PFN1
PTPRC	3.05343e-33	-0.611243	0.99	0.984	1.11759e-28	MAIT	PTPRC
CTSW	5.12544e-33	-0.77529	0.909	0.902	1.87596e-28	MAIT	CTSW
NCR3.1	5.44707e-33	0.838485	0.699	0.411	1.99368e-28	MAIT	NCR3
TYROBP.2	6.77482e-33	-1.68541	0.165	0.467	2.47965e-28	MAIT	TYROBP
SLC9A3R1	2.10726e-32	-0.766852	0.689	0.814	7.71278e-28	MAIT	SLC9A3R1
RORA.1	2.44107e-32	0.577467	0.728	0.382	8.93454e-28	MAIT	RORA
LGALS3	6.02337e-32	0.714854	0.484	0.213	2.20461e-27	MAIT	LGALS3
TPST2	1.23407e-31	-0.873485	0.314	0.57	4.51682e-27	MAIT	TPST2
DUSP1.1	1.256e-31	0.653321	0.998	0.952	4.59708e-27	MAIT	DUSP1
ARHGAP9	1.67056e-31	-0.816561	0.37	0.616	6.11441e-27	MAIT	ARHGAP9
SNHG29	2.57456e-30	0.553255	0.916	0.727	9.42316e-26	MAIT	SNHG29
CTSD.1	1.09369e-29	-0.812751	0.598	0.747	4.00301e-25	MAIT	CTSD
S100A6	1.95686e-29	0.502273	0.995	0.94	7.16231e-25	MAIT	S100A6
CD63.1	3.9846e-29	-0.871883	0.449	0.633	1.4584e-24	MAIT	CD63
MAPRE2	1.48454e-28	-0.865609	0.36	0.599	5.43356e-24	MAIT	MAPRE2
NOSIP.1	1.5234e-28	0.780167	0.696	0.445	5.57581e-24	MAIT	NOSIP
PDCD4	3.27827e-28	0.635258	0.733	0.47	1.19988e-23	MAIT	PDCD4
SRGN	3.39765e-28	-0.528619	0.963	0.973	1.24357e-23	MAIT	SRGN
TTC39C	2.80694e-27	0.587248	0.605	0.319	1.02737e-22	MAIT	TTC39C
CD6	1.12755e-26	0.554737	0.674	0.377	4.12695e-22	MAIT	CD6
IFITM2.1	1.66236e-26	-0.804585	0.916	0.914	6.08442e-22	MAIT	IFITM2
GAS5	3.00779e-26	0.534314	0.822	0.562	1.10088e-21	MAIT	GAS5
CTSA	3.97531e-26	0.650576	0.553	0.297	1.455e-21	MAIT	CTSA
PPA1	1.01597e-25	0.527659	0.521	0.262	3.71855e-21	MAIT	PPA1
CD247.1	1.17852e-25	-1.0241	0.711	0.786	4.31349e-21	MAIT	CD247
MGAT4A.1	1.6103e-25	0.557731	0.565	0.284	5.89388e-21	MAIT	MGAT4A
ITGB1	1.89034e-25	-0.878532	0.294	0.543	6.91884e-21	MAIT	ITGB1
PRF1.2	1.96308e-24	-1.25761	0.83	0.877	7.18507e-20	MAIT	PRF1
LGALS1.1	5.84278e-24	-1.28027	0.333	0.559	2.13852e-19	MAIT	LGALS1
GNG2	6.22218e-24	-0.693108	0.568	0.724	2.27738e-19	MAIT	GNG2
ERN1	7.92781e-24	0.500674	0.472	0.219	2.90166e-19	MAIT	ERN1
FOS.1	5.37137e-23	0.500269	0.993	0.946	1.96597e-18	MAIT	FOS
ARPC5L	2.90533e-22	-0.655001	0.523	0.662	1.06338e-17	MAIT	ARPC5L
PRKCH	4.13954e-22	-0.640809	0.565	0.697	1.51511e-17	MAIT	PRKCH
TBX21.1	5.01234e-22	-0.78921	0.232	0.463	1.83457e-17	MAIT	TBX21
AKAP13	2.81758e-21	-0.703764	0.509	0.663	1.03126e-16	MAIT	AKAP13
CMC1.2	1.05833e-20	-1.12945	0.37	0.524	3.8736e-16	MAIT	CMC1
SYTL3	1.08649e-20	-0.732077	0.311	0.523	3.97667e-16	MAIT	SYTL3
LDHB	1.09012e-20	0.554212	0.84	0.661	3.98995e-16	MAIT	LDHB
NR4A2.2	1.10515e-20	-0.911968	0.647	0.775	4.04497e-16	MAIT	NR4A2
ITGAL	1.4645e-20	-0.698532	0.311	0.51	5.36023e-16	MAIT	ITGAL
C12orf75	1.64072e-20	-0.673729	0.467	0.626	6.0052e-16	MAIT	C12orf75
PIK3R1	3.40607e-20	-0.755051	0.568	0.69	1.24666e-15	MAIT	PIK3R1
PLAAT4	3.74572e-20	-0.533958	0.793	0.855	1.37097e-15	MAIT	PLAAT4
TRBC1	4.82316e-20	-0.852865	0.509	0.677	1.76533e-15	MAIT	TRBC1
TRBC2.1	9.46944e-20	-0.667929	0.77	0.84	3.46591e-15	MAIT	TRBC2
DBI	2.99143e-19	-0.604136	0.585	0.702	1.09489e-14	MAIT	DBI
TNFRSF1B	6.46848e-19	-0.717949	0.41	0.554	2.36753e-14	MAIT	TNFRSF1B
EFHD2.1	6.70951e-19	-0.722512	0.299	0.506	2.45575e-14	MAIT	EFHD2
TNFAIP3.1	2.36335e-18	0.689252	0.909	0.755	8.65008e-14	MAIT	TNFAIP3
GZMM	3.37668e-18	-0.601258	0.79	0.819	1.2359e-13	MAIT	GZMM
IFITM3.1	8.52373e-18	-0.946711	0.346	0.507	3.11977e-13	MAIT	IFITM3
CYTOR.2	1.00944e-17	-0.789995	0.235	0.426	3.69465e-13	MAIT	CYTOR
SYNE1	1.23892e-17	-0.756556	0.353	0.527	4.53458e-13	MAIT	SYNE1
IFITM1.1	3.20031e-17	-0.595533	0.99	0.973	1.17135e-12	MAIT	IFITM1
RBM39	7.4522e-17	-0.503879	0.711	0.805	2.72758e-12	MAIT	RBM39
GNPTAB.1	8.57192e-17	-0.727375	0.23	0.413	3.13741e-12	MAIT	GNPTAB
PNP	9.31612e-16	0.527877	0.427	0.229	3.40979e-11	MAIT	PNP
CD69.1	9.61853e-16	0.878464	0.953	0.829	3.52048e-11	MAIT	CD69
IQGAP1	1.10869e-15	-0.606196	0.575	0.684	4.05791e-11	MAIT	IQGAP1
LYST.2	1.92892e-15	-0.727179	0.252	0.436	7.06005e-11	MAIT	LYST
RAC1	9.85441e-15	-0.515759	0.469	0.604	3.60681e-10	MAIT	RAC1
NFKBIZ.1	1.00837e-14	0.576193	0.504	0.31	3.69075e-10	MAIT	NFKBIZ
STK17A	1.58538e-14	-0.530223	0.679	0.732	5.80265e-10	MAIT	STK17A
JUN.1	3.3814e-14	0.503986	0.97	0.901	1.23763e-09	MAIT	JUN
RAB5IF	3.96994e-14	-0.533808	0.363	0.518	1.45304e-09	MAIT	RAB5IF
ITM2A.2	4.03718e-14	-0.9081	0.425	0.535	1.47765e-09	MAIT	ITM2A
NFATC2	4.79239e-14	-0.579141	0.254	0.414	1.75406e-09	MAIT	NFATC2
MT2A.1	6.58155e-14	-0.590726	0.644	0.743	2.40891e-09	MAIT	MT2A
SUN2	1.0851e-13	-0.516046	0.593	0.677	3.97159e-09	MAIT	SUN2
IDH2.1	1.25412e-13	-0.540971	0.356	0.489	4.59022e-09	MAIT	IDH2
RAP1B	1.41211e-13	-0.535283	0.793	0.787	5.16845e-09	MAIT	RAP1B
ADGRE5	1.55979e-13	-0.545083	0.709	0.759	5.709e-09	MAIT	ADGRE5
CD7.1	1.72034e-13	-0.668122	0.864	0.832	6.29662e-09	MAIT	CD7
ACTN4	1.81837e-13	-0.503914	0.442	0.571	6.65541e-09	MAIT	ACTN4
REL	2.12814e-13	-0.556513	0.474	0.59	7.78921e-09	MAIT	REL
ITGA4	2.2802e-13	-0.539537	0.511	0.636	8.34575e-09	MAIT	ITGA4
APOBEC3G.1	2.92362e-13	-0.538961	0.501	0.602	1.07007e-08	MAIT	APOBEC3G
DOK2	4.61934e-13	-0.508601	0.432	0.568	1.69072e-08	MAIT	DOK2
ABI3	1.0241e-12	-0.553332	0.257	0.408	3.7483e-08	MAIT	ABI3
MYO1G	1.10786e-12	-0.525496	0.474	0.584	4.05487e-08	MAIT	MYO1G
RUNX3	2.04886e-12	-0.54508	0.358	0.501	7.49903e-08	MAIT	RUNX3
CALR	6.23709e-12	-0.535379	0.812	0.81	2.28284e-07	MAIT	CALR
DGKZ	6.88094e-12	-0.547582	0.272	0.415	2.51849e-07	MAIT	DGKZ
SPN.1	1.26812e-11	-0.572415	0.459	0.566	4.64143e-07	MAIT	SPN
SERPINB1	1.40338e-11	-0.513232	0.452	0.539	5.13652e-07	MAIT	SERPINB1
CDK2AP2	2.92899e-11	-0.514874	0.447	0.549	1.07204e-06	MAIT	CDK2AP2
NEAT1	2.25507e-10	-0.62024	0.568	0.648	8.2538e-06	MAIT	NEAT1
TUBA4A.1	1.23095e-09	-0.69402	0.491	0.57	4.50539e-05	MAIT	TUBA4A
RNF19A.1	1.34742e-09	-0.57558	0.319	0.436	4.93168e-05	MAIT	RNF19A
ATP2B4	1.89576e-09	-0.51419	0.309	0.428	6.93868e-05	MAIT	ATP2B4
AL138963.4	2.75845e-09	0.534103	0.432	0.274	0.000100962	MAIT	AL138963.4
GAPDH.1	2.93566e-09	-0.535286	0.993	0.985	0.000107448	MAIT	GAPDH
ZNF331.1	7.36162e-06	-0.663957	0.375	0.45	0.269443	MAIT	ZNF331
LAG3.1	1.53437e-05	-0.769088	0.348	0.423	0.561595	MAIT	LAG3
PHLDA1.1	5.26401e-05	0.557702	0.462	0.354	1	MAIT	PHLDA1
PLAC8.1	0.000522608	-0.569369	0.39	0.404	1	MAIT	PLAC8
FCER1G	0	2.81809	0.832	0.051	0	CD56dim NK	FCER1G
IGFBP7	1.89867e-265	2.07224	0.671	0.03	6.94934e-261	CD56dim NK	IGFBP7
SH2D1B	7.17217e-241	1.81765	0.695	0.051	2.62509e-236	CD56dim NK	SH2D1B
SPON2.1	5.95554e-236	2.89432	0.908	0.199	2.17979e-231	CD56dim NK	SPON2
KLRF1	1.66812e-200	1.81943	0.787	0.127	6.10547e-196	CD56dim NK	KLRF1
FGFBP2.3	2.26413e-194	2.34545	0.953	0.283	8.28693e-190	CD56dim NK	FGFBP2
FCGR3A.3	3.60091e-190	2.08086	0.941	0.275	1.31797e-185	CD56dim NK	FCGR3A
TYROBP.3	1.07944e-175	2.02697	0.946	0.308	3.95087e-171	CD56dim NK	TYROBP
AKR1C3	2.58638e-169	1.44895	0.556	0.05	9.46641e-165	CD56dim NK	AKR1C3
PRF1.3	5.88074e-162	1.92213	0.991	0.844	2.15241e-157	CD56dim NK	PRF1
CX3CR1	6.15655e-153	1.76018	0.721	0.146	2.25336e-148	CD56dim NK	CX3CR1
MYOM2	8.47143e-149	2.16485	0.456	0.034	3.10063e-144	CD56dim NK	MYOM2
CD247.2	4.16824e-145	1.62429	0.979	0.731	1.52562e-140	CD56dim NK	CD247
CLIC3	1.9744e-140	2.04611	0.771	0.237	7.22651e-136	CD56dim NK	CLIC3
NKG7.2	5.99786e-135	1.03691	1	0.979	2.19528e-130	CD56dim NK	NKG7
PRSS23	4.43692e-130	1.52055	0.723	0.172	1.62396e-125	CD56dim NK	PRSS23
PLAC8.2	1.65459e-122	1.4863	0.83	0.313	6.05596e-118	CD56dim NK	PLAC8
CD3D.1	4.74774e-120	-1.70345	0.154	0.869	1.73772e-115	CD56dim NK	CD3D
TTC38	3.62691e-119	1.41995	0.766	0.255	1.32749e-114	CD56dim NK	TTC38
GZMB.2	2.79107e-117	1.35098	0.976	0.544	1.02156e-112	CD56dim NK	GZMB
CD3E	1.39638e-114	-1.49136	0.409	0.955	5.11089e-110	CD56dim NK	CD3E
IFITM1.2	1.4017e-112	1.06488	0.998	0.971	5.13035e-108	CD56dim NK	IFITM1
RPS12.1	6.38988e-102	-0.825072	1	0.988	2.33876e-97	CD56dim NK	RPS12
C1orf162	3.9629e-99	1.2461	0.582	0.139	1.45046e-94	CD56dim NK	C1orf162
ADGRG1.2	3.6449e-96	1.30069	0.839	0.361	1.33407e-91	CD56dim NK	ADGRG1
GZMK.2	9.60145e-95	-2.83665	0.028	0.619	3.51423e-90	CD56dim NK	GZMK
FGR.1	5.41815e-93	1.21772	0.745	0.294	1.9831e-88	CD56dim NK	FGR
RPL28.1	1.0608e-92	-0.6941	1	0.992	3.88264e-88	CD56dim NK	RPL28
VIM.1	2.68707e-91	-1.81103	0.678	0.936	9.83494e-87	CD56dim NK	VIM
LINC00299	1.47737e-90	0.960591	0.4	0.059	5.40731e-86	CD56dim NK	LINC00299
S1PR5.1	2.32372e-90	1.16995	0.747	0.279	8.50506e-86	CD56dim NK	S1PR5
TXK	3.36989e-90	1.15854	0.553	0.137	1.23341e-85	CD56dim NK	TXK
ITGB2.2	9.38542e-90	0.934965	0.983	0.93	3.43516e-85	CD56dim NK	ITGB2
IFITM2.2	1.43667e-89	1.04069	0.991	0.899	5.25834e-85	CD56dim NK	IFITM2
CD3G	3.46919e-86	-1.34829	0.161	0.773	1.26976e-81	CD56dim NK	CD3G
CD7.2	1.86826e-85	1.09702	0.972	0.81	6.83804e-81	CD56dim NK	CD7
GNLY.2	3.10242e-85	1.60254	0.879	0.452	1.13552e-80	CD56dim NK	GNLY
RPL18A.1	4.87733e-80	-0.680893	1	0.985	1.78515e-75	CD56dim NK	RPL18A
EFHD2.2	2.17266e-79	1.10144	0.801	0.403	7.95215e-75	CD56dim NK	EFHD2
RPS15A	2.26438e-78	-0.54045	1	0.991	8.28785e-74	CD56dim NK	RPS15A
RAP1B.1	5.27818e-78	0.980537	0.941	0.757	1.93187e-73	CD56dim NK	RAP1B
CYBA.1	1.99809e-77	0.767527	0.993	0.977	7.31321e-73	CD56dim NK	CYBA
APMAP.1	1.644e-76	1.04431	0.896	0.616	6.01722e-72	CD56dim NK	APMAP
RPS21.1	6.31339e-74	-0.634711	1	0.981	2.31076e-69	CD56dim NK	RPS21
RPS27	2.46544e-72	-0.537135	1	0.994	9.02376e-68	CD56dim NK	RPS27
LAT2	2.60427e-72	0.947768	0.515	0.146	9.5319e-68	CD56dim NK	LAT2
CTSD.2	3.80646e-72	1.0377	0.913	0.683	1.3932e-67	CD56dim NK	CTSD
RPS2.1	4.55748e-70	-0.739229	0.991	0.989	1.66808e-65	CD56dim NK	RPS2
LYN	2.44934e-69	0.930779	0.527	0.163	8.96482e-65	CD56dim NK	LYN
RPS18.1	1.37303e-68	-0.694996	1	0.986	5.02543e-64	CD56dim NK	RPS18
CST7.1	2.26426e-68	0.714157	1	0.966	8.28743e-64	CD56dim NK	CST7
PLEK.1	3.54627e-68	1.04472	0.887	0.583	1.29797e-63	CD56dim NK	PLEK
FCRL6	4.86022e-68	0.952209	0.671	0.254	1.77889e-63	CD56dim NK	FCRL6
RPS19	5.02945e-68	-0.648627	1	0.989	1.84083e-63	CD56dim NK	RPS19
RPS25	1.6491e-66	-0.604761	1	0.977	6.03589e-62	CD56dim NK	RPS25
IL2RB.2	3.05552e-66	1.12327	0.82	0.53	1.11835e-61	CD56dim NK	IL2RB
RPL36A	4.73078e-66	-0.77898	0.974	0.965	1.73151e-61	CD56dim NK	RPL36A
RPL30.1	5.48952e-66	-0.520795	1	0.99	2.00922e-61	CD56dim NK	RPL30
GNPTAB.2	2.34801e-65	1.02969	0.688	0.32	8.59395e-61	CD56dim NK	GNPTAB
RPL32.1	4.85551e-65	-0.568517	1	0.988	1.77716e-60	CD56dim NK	RPL32
COTL1.2	1.26463e-64	-1.91539	0.09	0.542	4.62867e-60	CD56dim NK	COTL1
TMIGD2	3.11869e-64	0.87982	0.414	0.098	1.14147e-59	CD56dim NK	TMIGD2
IL7R.3	4.06564e-64	-2.67362	0.045	0.498	1.48806e-59	CD56dim NK	IL7R
CXCR4	1.58473e-63	-1.40713	0.608	0.895	5.80029e-59	CD56dim NK	CXCR4
RPL39.1	4.62357e-63	-0.545825	1	0.977	1.69227e-58	CD56dim NK	RPL39
LAIR1	5.82384e-62	1.11961	0.53	0.185	2.13159e-57	CD56dim NK	LAIR1
PTGDR	6.68169e-62	0.991147	0.66	0.298	2.44557e-57	CD56dim NK	PTGDR
THEMIS2	9.72986e-62	0.859613	0.416	0.106	3.56123e-57	CD56dim NK	THEMIS2
RPL13.1	2.24872e-61	-0.550173	1	0.991	8.23054e-57	CD56dim NK	RPL13
CCND3.1	4.74425e-61	0.897045	0.939	0.75	1.73644e-56	CD56dim NK	CCND3
JAK1.1	5.03256e-61	0.897932	0.936	0.82	1.84197e-56	CD56dim NK	JAK1
RPLP1.1	3.68356e-60	-0.649198	1	0.994	1.34822e-55	CD56dim NK	RPLP1
RPLP0.1	5.56673e-60	-0.850381	0.993	0.98	2.03748e-55	CD56dim NK	RPLP0
RPS8.1	1.52233e-59	-0.585316	1	0.985	5.57188e-55	CD56dim NK	RPS8
TRAC.1	3.28713e-59	-1.31418	0.118	0.565	1.20312e-54	CD56dim NK	TRAC
DUSP2.2	6.91321e-59	-1.43074	0.65	0.88	2.5303e-54	CD56dim NK	DUSP2
TMSB10	9.04614e-59	0.518773	1	0.987	3.31098e-54	CD56dim NK	TMSB10
CD27.1	5.30751e-58	-1.4892	0.024	0.452	1.9426e-53	CD56dim NK	CD27
OSTF1	8.12767e-58	0.866815	0.837	0.605	2.97481e-53	CD56dim NK	OSTF1
CTSW.1	8.7593e-58	0.789597	0.974	0.888	3.20599e-53	CD56dim NK	CTSW
RPL8.1	1.85638e-57	-0.599705	1	0.986	6.79452e-53	CD56dim NK	RPL8
IL32.1	4.52048e-57	-1.034	0.626	0.946	1.65454e-52	CD56dim NK	IL32
SELPLG.1	1.98059e-56	0.89776	0.842	0.556	7.24915e-52	CD56dim NK	SELPLG
RPL34.1	5.64659e-56	-0.516399	1	0.987	2.06671e-51	CD56dim NK	RPL34
H3F3A	1.06062e-55	0.599178	0.993	0.938	3.88199e-51	CD56dim NK	H3F3A
BIN2.1	1.06481e-55	0.837546	0.903	0.701	3.8973e-51	CD56dim NK	BIN2
KLRD1.1	5.31477e-55	0.830675	0.939	0.659	1.94526e-50	CD56dim NK	KLRD1
LAG3.2	8.24806e-55	-1.64776	0.061	0.483	3.01887e-50	CD56dim NK	LAG3
HLA-C	1.8686e-54	0.531736	1	0.999	6.83925e-50	CD56dim NK	HLA-C
PFN1.1	2.3945e-54	0.550507	0.998	0.991	8.7641e-50	CD56dim NK	PFN1
RAC2	4.04887e-54	0.640071	0.988	0.948	1.48193e-49	CD56dim NK	RAC2
GZMA	1.70963e-53	0.747933	0.988	0.921	6.2574e-49	CD56dim NK	GZMA
CD52	1.45462e-52	-0.969299	0.593	0.897	5.32405e-48	CD56dim NK	CD52
ITGAM	1.08229e-51	0.817315	0.418	0.121	3.96129e-47	CD56dim NK	ITGAM
RPSA.1	3.73406e-51	-0.633814	0.979	0.977	1.3667e-46	CD56dim NK	RPSA
RPL36.1	2.25818e-50	-0.536497	0.995	0.976	8.26515e-46	CD56dim NK	RPL36
HLA-DRB5.3	2.84909e-50	-2.06636	0.147	0.534	1.0428e-45	CD56dim NK	HLA-DRB5
CD44	1.65663e-49	-1.05821	0.381	0.748	6.06343e-45	CD56dim NK	CD44
ARPC2.2	1.98536e-49	0.58377	0.983	0.95	7.2666e-45	CD56dim NK	ARPC2
RHOC	2.01245e-49	0.867395	0.785	0.518	7.36577e-45	CD56dim NK	RHOC
RPS29	1.05292e-48	-0.634549	0.981	0.97	3.8538e-44	CD56dim NK	RPS29
TBX21.2	2.06805e-47	0.864799	0.678	0.372	7.56928e-43	CD56dim NK	TBX21
RGCC.1	4.8038e-47	-2.00497	0.113	0.494	1.75824e-42	CD56dim NK	RGCC
PLP2.1	5.67918e-46	-1.09686	0.139	0.524	2.07864e-41	CD56dim NK	PLP2
C1orf21	2.10748e-45	0.777274	0.598	0.278	7.71358e-41	CD56dim NK	C1orf21
RPS5.1	2.80358e-45	-0.559414	0.993	0.975	1.02614e-40	CD56dim NK	RPS5
TLE5.1	3.77253e-45	0.70586	0.922	0.733	1.38078e-40	CD56dim NK	TLE5
HLA-DRB1.3	4.36087e-45	-1.592	0.196	0.561	1.59612e-40	CD56dim NK	HLA-DRB1
KLRG1	1.50204e-44	-0.978755	0.331	0.719	5.49763e-40	CD56dim NK	KLRG1
IFITM3.2	2.26881e-44	1.03531	0.714	0.432	8.30407e-40	CD56dim NK	IFITM3
LTB.2	3.60488e-44	-2.24895	0.175	0.519	1.31942e-39	CD56dim NK	LTB
ANXA5	7.18994e-44	-0.971955	0.128	0.512	2.63159e-39	CD56dim NK	ANXA5
DNAJB1.2	2.57887e-43	-1.34371	0.558	0.817	9.43891e-39	CD56dim NK	DNAJB1
MYL12A	2.28157e-42	0.542933	0.991	0.967	8.35078e-38	CD56dim NK	MYL12A
UBE2F	9.2221e-42	0.770142	0.598	0.307	3.37538e-37	CD56dim NK	UBE2F
TPST2.1	1.22e-41	0.740502	0.764	0.479	4.46534e-37	CD56dim NK	TPST2
RPS16	1.44207e-41	-0.568008	0.948	0.973	5.27811e-37	CD56dim NK	RPS16
SRPK2	4.77346e-41	0.700184	0.598	0.3	1.74714e-36	CD56dim NK	SRPK2
MYADM.1	6.00305e-41	-1.23113	0.227	0.581	2.19718e-36	CD56dim NK	MYADM
GZMM.1	7.64976e-41	0.687522	0.931	0.79	2.79989e-36	CD56dim NK	GZMM
ABI3.1	8.05924e-41	0.804764	0.617	0.335	2.94976e-36	CD56dim NK	ABI3
HSH2D	1.6401e-40	0.785021	0.44	0.171	6.00294e-36	CD56dim NK	HSH2D
CD69.2	2.39146e-40	-1.26677	0.695	0.881	8.75298e-36	CD56dim NK	CD69
SLC9A3R1.1	5.68226e-40	0.686284	0.889	0.774	2.07976e-35	CD56dim NK	SLC9A3R1
LITAF.1	6.77084e-40	0.645035	0.939	0.817	2.4782e-35	CD56dim NK	LITAF
NDUFB2	9.42908e-40	0.723652	0.851	0.668	3.45114e-35	CD56dim NK	NDUFB2
DBI.1	1.13449e-39	0.698626	0.842	0.65	4.15234e-35	CD56dim NK	DBI
MAP3K8.1	1.31669e-39	0.869747	0.664	0.367	4.81921e-35	CD56dim NK	MAP3K8
PRMT2.1	1.42448e-39	0.8375	0.771	0.533	5.21375e-35	CD56dim NK	PRMT2
PTMS.1	1.65558e-39	-1.10689	0.064	0.405	6.0596e-35	CD56dim NK	PTMS
GSTP1.1	1.66394e-39	0.773183	0.851	0.659	6.0902e-35	CD56dim NK	GSTP1
HOPX.1	3.28774e-38	0.799289	0.842	0.63	1.20335e-33	CD56dim NK	HOPX
PLEKHF1	4.44038e-38	0.778513	0.452	0.188	1.62522e-33	CD56dim NK	PLEKHF1
DHRS7	4.46642e-38	0.650423	0.851	0.657	1.63476e-33	CD56dim NK	DHRS7
SPN.2	4.771e-38	0.736324	0.754	0.506	1.74623e-33	CD56dim NK	SPN
FOSB.1	6.42112e-38	-1.10494	0.395	0.715	2.35019e-33	CD56dim NK	FOSB
LMNA.1	6.69701e-38	-1.83092	0.083	0.411	2.45117e-33	CD56dim NK	LMNA
ABHD17A	9.62205e-38	0.738879	0.537	0.257	3.52177e-33	CD56dim NK	ABHD17A
ITM2A.3	7.25867e-37	-1.16368	0.239	0.574	2.65675e-32	CD56dim NK	ITM2A
RPL10A.1	2.11855e-36	-0.530815	0.976	0.967	7.75409e-32	CD56dim NK	RPL10A
TXNIP.1	1.54299e-35	0.741811	0.962	0.834	5.64751e-31	CD56dim NK	TXNIP
RPS6KA1	1.83675e-35	0.723488	0.567	0.312	6.72268e-31	CD56dim NK	RPS6KA1
PSMB10	5.46496e-35	0.744436	0.811	0.625	2.00023e-30	CD56dim NK	PSMB10
CNN2	7.09974e-35	-0.805685	0.395	0.72	2.59858e-30	CD56dim NK	CNN2
CD74.3	2.60732e-34	-1.28438	0.95	0.967	9.54307e-30	CD56dim NK	CD74
CRIP1.1	2.16863e-33	-1.04615	0.83	0.944	7.9374e-29	CD56dim NK	CRIP1
S100A10.1	2.17354e-33	-0.906442	0.823	0.901	7.95537e-29	CD56dim NK	S100A10
AGTRAP	1.87798e-32	0.62987	0.605	0.348	6.8736e-28	CD56dim NK	AGTRAP
SH3BP5.1	3.37014e-32	0.598524	0.56	0.295	1.23351e-27	CD56dim NK	SH3BP5
ADAM8	1.2479e-31	0.699255	0.645	0.415	4.56744e-27	CD56dim NK	ADAM8
PSAP	1.78305e-31	0.639269	0.766	0.589	6.52613e-27	CD56dim NK	PSAP
GNG2.1	2.22408e-31	0.583223	0.849	0.667	8.14037e-27	CD56dim NK	GNG2
MSN	4.2732e-31	0.577675	0.889	0.776	1.56403e-26	CD56dim NK	MSN
LIMD2	4.80094e-31	0.57726	0.927	0.807	1.75719e-26	CD56dim NK	LIMD2
PPP1CA	6.48218e-31	0.553928	0.894	0.774	2.37254e-26	CD56dim NK	PPP1CA
ZEB2.2	6.98067e-31	0.643256	0.702	0.428	2.55499e-26	CD56dim NK	ZEB2
TFDP2	7.68611e-31	0.671377	0.499	0.253	2.81319e-26	CD56dim NK	TFDP2
CD300A.1	8.08454e-31	0.78334	0.553	0.305	2.95902e-26	CD56dim NK	CD300A
FOS.2	8.81316e-31	-0.811613	0.924	0.96	3.2257e-26	CD56dim NK	FOS
CD164	1.74359e-30	0.619449	0.735	0.542	6.38171e-26	CD56dim NK	CD164
MYO1G.1	3.02761e-30	0.586399	0.761	0.525	1.10814e-25	CD56dim NK	MYO1G
KLF6.1	4.77075e-30	-0.943788	0.835	0.913	1.74614e-25	CD56dim NK	KLF6
GAS5.1	6.21979e-30	-0.759442	0.371	0.653	2.27651e-25	CD56dim NK	GAS5
UCP2	6.81925e-30	0.66027	0.842	0.687	2.49591e-25	CD56dim NK	UCP2
EZR	1.08231e-29	-0.849881	0.52	0.758	3.96138e-25	CD56dim NK	EZR
ARL4C.1	1.29836e-29	0.599944	0.825	0.619	4.75214e-25	CD56dim NK	ARL4C
TNFAIP3.2	1.37416e-29	-1.11577	0.645	0.808	5.02955e-25	CD56dim NK	TNFAIP3
HLA-DRA.2	1.9189e-29	-1.4933	0.154	0.425	7.02338e-25	CD56dim NK	HLA-DRA
PHLDA1.2	1.94282e-29	-1.26752	0.135	0.421	7.1109e-25	CD56dim NK	PHLDA1
MT-ND1	3.40776e-29	-0.566495	0.969	0.989	1.24728e-24	CD56dim NK	MT-ND1
TCF25	4.13195e-29	0.690435	0.823	0.658	1.51233e-24	CD56dim NK	TCF25
BST2	6.60718e-29	0.653109	0.707	0.502	2.41829e-24	CD56dim NK	BST2
PXN.1	6.07677e-28	0.670229	0.56	0.327	2.22416e-23	CD56dim NK	PXN
DOK2.1	7.02108e-28	0.64401	0.707	0.512	2.56979e-23	CD56dim NK	DOK2
TSPAN32	7.03098e-28	0.599833	0.409	0.185	2.57341e-23	CD56dim NK	TSPAN32
MCTP2	8.60423e-28	0.630915	0.411	0.186	3.14923e-23	CD56dim NK	MCTP2
RGS10	2.32147e-27	-0.652117	0.144	0.444	8.49683e-23	CD56dim NK	RGS10
CDC42SE1	4.61092e-27	0.557562	0.747	0.546	1.68764e-22	CD56dim NK	CDC42SE1
CARD16	4.65275e-27	0.610133	0.66	0.442	1.70295e-22	CD56dim NK	CARD16
HSP90AB1	6.12631e-27	-0.751855	0.835	0.909	2.24229e-22	CD56dim NK	HSP90AB1
DSTN.1	6.51638e-27	0.54087	0.674	0.448	2.38506e-22	CD56dim NK	DSTN
MT-ND2	7.71222e-27	-0.589471	0.979	0.986	2.82275e-22	CD56dim NK	MT-ND2
ICAM2.1	1.37866e-26	0.602043	0.525	0.293	5.04602e-22	CD56dim NK	ICAM2
JUN.2	1.70389e-26	-0.749187	0.842	0.927	6.2364e-22	CD56dim NK	JUN
TES	2.02333e-26	0.594326	0.586	0.362	7.40558e-22	CD56dim NK	TES
ZAP70	8.2997e-26	0.570559	0.806	0.674	3.03777e-21	CD56dim NK	ZAP70
TENT5C	9.20056e-26	-0.823218	0.246	0.522	3.3675e-21	CD56dim NK	TENT5C
DIP2A	1.52814e-25	0.627051	0.468	0.25	5.59313e-21	CD56dim NK	DIP2A
LAMP1	2.29823e-25	0.551235	0.757	0.583	8.41174e-21	CD56dim NK	LAMP1
HLA-DPB1.2	2.52771e-25	-0.84163	0.468	0.678	9.25168e-21	CD56dim NK	HLA-DPB1
CD47.1	2.53281e-24	0.515134	0.716	0.519	9.27033e-20	CD56dim NK	CD47
NDUFB7	4.4809e-24	0.5554	0.714	0.54	1.64005e-19	CD56dim NK	NDUFB7
GZMH.2	4.61105e-24	0.556397	0.851	0.575	1.68769e-19	CD56dim NK	GZMH
EML4	7.95895e-24	-0.691255	0.374	0.63	2.91305e-19	CD56dim NK	EML4
SLC44A2	1.2641e-23	0.575601	0.577	0.369	4.62672e-19	CD56dim NK	SLC44A2
PTPN4	1.27209e-23	0.562716	0.605	0.395	4.65598e-19	CD56dim NK	PTPN4
SORL1	5.08369e-23	0.613415	0.411	0.206	1.86068e-18	CD56dim NK	SORL1
SUN2.1	6.24781e-23	0.508429	0.809	0.633	2.28676e-18	CD56dim NK	SUN2
PTGER2.1	6.70449e-23	0.611606	0.534	0.319	2.45391e-18	CD56dim NK	PTGER2
SH2D1A.1	8.57802e-23	-0.806439	0.234	0.488	3.13964e-18	CD56dim NK	SH2D1A
CHCHD10	1.7635e-22	-0.593034	0.154	0.417	6.45459e-18	CD56dim NK	CHCHD10
SYTL1	3.34691e-22	0.553201	0.681	0.476	1.225e-17	CD56dim NK	SYTL1
ADD3	3.40973e-22	0.554739	0.617	0.425	1.24799e-17	CD56dim NK	ADD3
P4HB	3.81011e-22	0.576117	0.752	0.604	1.39454e-17	CD56dim NK	P4HB
ZNF331.2	4.84325e-22	-1.18667	0.246	0.478	1.77268e-17	CD56dim NK	ZNF331
RASGRP2	7.23948e-22	0.56286	0.475	0.259	2.64972e-17	CD56dim NK	RASGRP2
BANF1	7.4176e-22	0.548274	0.598	0.405	2.71492e-17	CD56dim NK	BANF1
TC2N	1.08785e-21	-0.655542	0.215	0.469	3.98164e-17	CD56dim NK	TC2N
AOAH.1	1.09558e-21	0.52098	0.712	0.508	4.00992e-17	CD56dim NK	AOAH
PPP1R15A.1	1.50849e-21	-0.599822	0.56	0.758	5.52124e-17	CD56dim NK	PPP1R15A
HSPA8	2.074e-21	-0.592391	0.948	0.974	7.59105e-17	CD56dim NK	HSPA8
HMGN3	2.54721e-21	0.545747	0.645	0.473	9.32305e-17	CD56dim NK	HMGN3
CLEC2D	3.16693e-21	-0.631054	0.182	0.429	1.15913e-16	CD56dim NK	CLEC2D
HLA-DPA1.2	3.40939e-21	-0.85352	0.499	0.685	1.24787e-16	CD56dim NK	HLA-DPA1
XBP1.1	8.56122e-21	0.653564	0.714	0.58	3.13349e-16	CD56dim NK	XBP1
C4orf48	1.00374e-20	-0.576358	0.156	0.41	3.67377e-16	CD56dim NK	C4orf48
HDDC2	1.02003e-20	0.527322	0.423	0.231	3.73343e-16	CD56dim NK	HDDC2
BSG	1.52185e-20	0.508549	0.761	0.649	5.57014e-16	CD56dim NK	BSG
RASA3	1.6287e-20	0.539452	0.454	0.261	5.9612e-16	CD56dim NK	RASA3
SDF4	2.19807e-20	0.532984	0.619	0.442	8.04515e-16	CD56dim NK	SDF4
MYO1F	2.31752e-20	0.55117	0.664	0.49	8.48236e-16	CD56dim NK	MYO1F
CYFIP2	3.51029e-20	0.51138	0.664	0.482	1.2848e-15	CD56dim NK	CYFIP2
ADD1	3.65753e-20	0.526329	0.466	0.275	1.33869e-15	CD56dim NK	ADD1
SNHG8	5.74243e-20	-0.62253	0.326	0.568	2.10179e-15	CD56dim NK	SNHG8
RAB37	7.80512e-20	0.548366	0.442	0.249	2.85675e-15	CD56dim NK	RAB37
CHST12	1.57538e-19	0.522706	0.624	0.449	5.76606e-15	CD56dim NK	CHST12
SASH3	2.16789e-19	0.529015	0.683	0.532	7.9347e-15	CD56dim NK	SASH3
CYTH1	2.69704e-19	0.505323	0.619	0.442	9.87142e-15	CD56dim NK	CYTH1
ZFAS1	4.43602e-19	-0.561662	0.518	0.714	1.62363e-14	CD56dim NK	ZFAS1
GLRX	4.6757e-19	0.517337	0.466	0.277	1.71135e-14	CD56dim NK	GLRX
DUSP1.2	5.53942e-19	-0.585849	0.967	0.958	2.02748e-14	CD56dim NK	DUSP1
NR4A2.3	7.90488e-19	-0.784725	0.655	0.775	2.89327e-14	CD56dim NK	NR4A2
PLEKHA1	1.10724e-18	0.541267	0.402	0.222	4.05263e-14	CD56dim NK	PLEKHA1
MAPK1	1.28526e-18	0.511289	0.43	0.253	4.70417e-14	CD56dim NK	MAPK1
PRDX5	1.82519e-18	0.512981	0.693	0.54	6.68039e-14	CD56dim NK	PRDX5
DNAJA1.2	1.86352e-18	-0.977296	0.468	0.665	6.82067e-14	CD56dim NK	DNAJA1
POLR2G	1.94155e-18	0.528304	0.537	0.372	7.10628e-14	CD56dim NK	POLR2G
TRG-AS1	2.49561e-18	-0.61397	0.184	0.418	9.13419e-14	CD56dim NK	TRG-AS1
PYHIN1	4.82267e-18	0.568668	0.556	0.382	1.76514e-13	CD56dim NK	PYHIN1
G6PD	2.08155e-17	0.532681	0.501	0.335	7.61867e-13	CD56dim NK	G6PD
ACAA2	3.9001e-17	0.524529	0.513	0.349	1.42748e-12	CD56dim NK	ACAA2
NFATC2.1	4.38916e-17	0.527716	0.532	0.358	1.60647e-12	CD56dim NK	NFATC2
MCL1	4.91648e-17	-0.62403	0.553	0.735	1.79948e-12	CD56dim NK	MCL1
GAPDH.2	8.68745e-17	-0.699613	0.993	0.985	3.17969e-12	CD56dim NK	GAPDH
SOCS1	1.59803e-16	-0.681851	0.229	0.449	5.84895e-12	CD56dim NK	SOCS1
GLIPR2	1.73047e-16	0.510212	0.556	0.401	6.33369e-12	CD56dim NK	GLIPR2
RHOH	1.96048e-16	-0.604327	0.279	0.498	7.17554e-12	CD56dim NK	RHOH
GPAA1	2.56981e-16	0.501172	0.44	0.277	9.40574e-12	CD56dim NK	GPAA1
CSRNP1.1	4.72321e-16	-0.587701	0.329	0.541	1.72874e-11	CD56dim NK	CSRNP1
DDIT4	4.99495e-16	0.523821	0.773	0.626	1.8282e-11	CD56dim NK	DDIT4
CDKN2D	5.88286e-16	0.5025	0.447	0.278	2.15318e-11	CD56dim NK	CDKN2D
TAGLN2	8.11376e-16	-0.544714	0.832	0.886	2.96972e-11	CD56dim NK	TAGLN2
PDCD4.1	9.79324e-16	-0.583949	0.35	0.547	3.58442e-11	CD56dim NK	PDCD4
SAMHD1	1.08704e-15	0.507844	0.61	0.466	3.97869e-11	CD56dim NK	SAMHD1
CD6.1	1.38268e-15	-0.52065	0.241	0.465	5.06074e-11	CD56dim NK	CD6
LY6E	7.09603e-15	0.509935	0.813	0.769	2.59722e-10	CD56dim NK	LY6E
TRBC1.1	2.66175e-14	0.541154	0.742	0.63	9.74229e-10	CD56dim NK	TRBC1
ZFP36L2.1	2.84414e-14	-0.552493	0.986	0.984	1.04098e-09	CD56dim NK	ZFP36L2
NFKBIA.3	3.71048e-14	-0.582005	0.735	0.842	1.35807e-09	CD56dim NK	NFKBIA
PBXIP1	4.14979e-14	-0.541163	0.255	0.457	1.51886e-09	CD56dim NK	PBXIP1
YPEL5	6.93314e-14	-0.627669	0.449	0.626	2.5376e-09	CD56dim NK	YPEL5
TAGAP	1.11867e-13	-0.578414	0.48	0.66	4.09443e-09	CD56dim NK	TAGAP
PKM.1	5.40157e-13	-0.667204	0.572	0.709	1.97703e-08	CD56dim NK	PKM
SPOCK2.3	1.72396e-12	-0.549472	0.404	0.579	6.30986e-08	CD56dim NK	SPOCK2
ODC1	3.12871e-12	-0.539748	0.291	0.482	1.14514e-07	CD56dim NK	ODC1
TUBA4A.2	3.79544e-12	-0.626782	0.416	0.586	1.38917e-07	CD56dim NK	TUBA4A
HSPD1	3.44259e-11	-0.507831	0.27	0.445	1.26002e-06	CD56dim NK	HSPD1
PIK3R1.1	2.03533e-10	-0.575822	0.579	0.689	7.44952e-06	CD56dim NK	PIK3R1
CREM.1	2.91186e-10	-0.712157	0.312	0.458	1.06577e-05	CD56dim NK	CREM
TUBB4B	3.27794e-10	-0.607329	0.463	0.605	1.19976e-05	CD56dim NK	TUBB4B
BTG2.1	2.73527e-09	-0.57752	0.671	0.774	0.000100114	CD56dim NK	BTG2
TUBA1A	2.97004e-09	-0.545073	0.6	0.715	0.000108707	CD56dim NK	TUBA1A
CD8A.2	5.39348e-09	-0.723679	0.3	0.429	0.000197407	CD56dim NK	CD8A
HIST1H1E	6.84202e-09	0.571538	0.489	0.365	0.000250425	CD56dim NK	HIST1H1E
HSP90AA1.1	1.82448e-08	-0.509002	0.95	0.945	0.000667777	CD56dim NK	HSP90AA1
LYST.3	2.78959e-08	-0.512104	0.293	0.429	0.00102102	CD56dim NK	LYST
CITED2	1.12148e-07	-0.549185	0.508	0.622	0.00410474	CD56dim NK	CITED2
FCER1G.1	1.15753e-39	1.63688	0.94	0.169	4.23667e-35	CD56bright NK	FCER1G
KLRC1	8.88893e-32	1.41783	0.78	0.152	3.25344e-27	CD56bright NK	KLRC1
GSN	1.73001e-27	1.11328	0.54	0.085	6.332e-23	CD56bright NK	GSN
XCL1	4.17086e-27	1.91662	0.76	0.187	1.52658e-22	CD56bright NK	XCL1
SELL	1.88232e-24	2.31742	0.8	0.257	6.88946e-20	CD56bright NK	SELL
KLRF1.1	1.19069e-21	1.25057	0.82	0.228	4.35805e-17	CD56bright NK	KLRF1
AREG	5.19351e-20	2.23236	0.78	0.274	1.90088e-15	CD56bright NK	AREG
NCAM1	1.3446e-19	0.965913	0.46	0.085	4.92136e-15	CD56bright NK	NCAM1
GNLY.3	6.5847e-19	1.86726	0.96	0.516	2.41007e-14	CD56bright NK	GNLY
CAPG	1.95178e-18	1.00115	0.56	0.129	7.1437e-14	CD56bright NK	CAPG
XCL2.2	1.95854e-18	1.2509	0.88	0.339	7.16847e-14	CD56bright NK	XCL2
CD3D.2	7.4104e-18	-2.19913	0.08	0.76	2.71228e-13	CD56bright NK	CD3D
SH2D1B.1	1.01405e-17	1.01725	0.62	0.152	3.71152e-13	CD56bright NK	SH2D1B
CD7.3	3.52144e-17	1.22997	0.98	0.834	1.28888e-12	CD56bright NK	CD7
MAFF	2.82701e-15	0.979775	0.62	0.177	1.03471e-10	CD56bright NK	MAFF
TYROBP.4	3.55971e-15	1.13193	0.96	0.406	1.30289e-10	CD56bright NK	TYROBP
CD3G.1	1.28251e-14	-1.82045	0.08	0.68	4.69411e-10	CD56bright NK	CD3G
TNFRSF18	1.60661e-14	0.856355	0.6	0.174	5.88034e-10	CD56bright NK	TNFRSF18
IL2RB.3	2.2036e-14	1.35777	0.94	0.572	8.06539e-10	CD56bright NK	IL2RB
S100A6.1	1.64907e-13	-1.26871	0.82	0.952	6.03574e-09	CD56bright NK	S100A6
CD3E.1	3.50042e-13	-1.28522	0.54	0.868	1.28119e-08	CD56bright NK	CD3E
S100A4.1	7.48336e-13	-1.2022	0.86	0.97	2.73898e-08	CD56bright NK	S100A4
IFITM2.3	4.07773e-12	0.857934	1	0.913	1.49249e-07	CD56bright NK	IFITM2
IFITM1.3	5.00448e-12	0.884781	1	0.975	1.83169e-07	CD56bright NK	IFITM1
CXXC5	2.86973e-11	0.668649	0.48	0.139	1.05035e-06	CD56bright NK	CXXC5
PLAC8.3	1.39566e-10	0.929159	0.84	0.393	5.10827e-06	CD56bright NK	PLAC8
MAP3K8.2	1.283e-09	1.24333	0.72	0.412	4.69592e-05	CD56bright NK	MAP3K8
CCL5.2	2.61266e-09	-1.00931	0.88	0.969	9.56261e-05	CD56bright NK	CCL5
CTSW.2	2.8185e-09	0.73373	0.96	0.901	0.00010316	CD56bright NK	CTSW
KLRG1.1	5.14145e-09	-1.24398	0.26	0.66	0.000188182	CD56bright NK	KLRG1
C1orf162.1	5.77667e-09	0.724957	0.56	0.207	0.000211432	CD56bright NK	C1orf162
CST7.2	1.76439e-08	-0.841315	0.96	0.972	0.000645783	CD56bright NK	CST7
GPR183	1.87853e-08	0.963406	0.42	0.148	0.000687562	CD56bright NK	GPR183
LAG3.3	3.57997e-08	-1.67201	0.02	0.418	0.00131031	CD56bright NK	LAG3
PPP2R5C	6.94924e-08	-1.06185	0.18	0.589	0.00254349	CD56bright NK	PPP2R5C
FLOT1	8.52199e-08	0.628123	0.68	0.323	0.00311913	CD56bright NK	FLOT1
CLDND1	1.20893e-07	0.832156	0.66	0.353	0.00442482	CD56bright NK	CLDND1
MATK	1.50494e-07	0.771055	0.9	0.675	0.00550825	CD56bright NK	MATK
ITGAM.1	2.77232e-07	0.58091	0.46	0.166	0.010147	CD56bright NK	ITGAM
CD6.2	3.62586e-07	-0.96138	0.06	0.434	0.013271	CD56bright NK	CD6
IL32.2	3.83398e-07	-0.851223	0.72	0.894	0.0140327	CD56bright NK	IL32
CD55	4.02763e-07	0.720467	0.6	0.285	0.0147415	CD56bright NK	CD55
TXK.1	7.48537e-07	0.641914	0.5	0.202	0.0273972	CD56bright NK	TXK
CMC1.3	1.12202e-06	0.812378	0.8	0.492	0.0410671	CD56bright NK	CMC1
FOSL2	1.19728e-06	0.518853	0.62	0.28	0.0438217	CD56bright NK	FOSL2
NME2	1.52797e-06	0.616677	0.92	0.72	0.0559251	CD56bright NK	NME2
ERGIC1	1.60318e-06	0.523942	0.4	0.151	0.0586782	CD56bright NK	ERGIC1
IFITM3.3	1.89849e-06	1.05527	0.74	0.475	0.0694865	CD56bright NK	IFITM3
SRGN.1	2.28053e-06	0.548033	1	0.971	0.0834698	CD56bright NK	SRGN
DNAJB1.3	2.67068e-06	-1.28272	0.54	0.778	0.0977495	CD56bright NK	DNAJB1
LIME1	3.6986e-06	-0.884566	0.34	0.645	0.135373	CD56bright NK	LIME1
GNG2.2	4.19311e-06	-0.842433	0.42	0.704	0.153472	CD56bright NK	GNG2
TRAC.2	5.1557e-06	-1.1052	0.22	0.494	0.188704	CD56bright NK	TRAC
JAK1.2	6.55373e-06	0.70738	0.92	0.838	0.239873	CD56bright NK	JAK1
HOPX.2	6.95855e-06	0.780689	0.88	0.662	0.25469	CD56bright NK	HOPX
MT2A.2	7.3386e-06	-0.996909	0.4	0.733	0.2686	CD56bright NK	MT2A
CD300A.2	1.18393e-05	0.645035	0.62	0.342	0.433332	CD56bright NK	CD300A
ANXA5.1	1.34086e-05	-0.83603	0.14	0.452	0.490769	CD56bright NK	ANXA5
LCK	1.90318e-05	-0.629627	0.68	0.83	0.696583	CD56bright NK	LCK
ABLIM1	2.5662e-05	0.561034	0.56	0.284	0.939254	CD56bright NK	ABLIM1
TRDC.1	3.51482e-05	0.570714	0.74	0.454	1	CD56bright NK	TRDC
GZMH.3	4.22149e-05	-1.21908	0.4	0.627	1	CD56bright NK	GZMH
MYH9	4.29274e-05	-0.749612	0.62	0.769	1	CD56bright NK	MYH9
FLNA	6.01984e-05	-0.821545	0.62	0.77	1	CD56bright NK	FLNA
C12orf75.1	0.000104816	-0.726394	0.38	0.604	1	CD56bright NK	C12orf75
TXNIP.2	0.000126558	0.612005	0.94	0.854	1	CD56bright NK	TXNIP
GSTP1.2	0.000180646	0.505486	0.88	0.688	1	CD56bright NK	GSTP1
ZEB2.3	0.000203168	-0.914218	0.24	0.48	1	CD56bright NK	ZEB2
MALAT1	0.000212998	-0.527933	1	1	1	CD56bright NK	MALAT1
SEPTIN1	0.000219329	-0.587805	0.48	0.663	1	CD56bright NK	SEPTIN1
LYAR	0.000229382	-0.699594	0.38	0.632	1	CD56bright NK	LYAR
SYNE2.1	0.00025987	-0.653846	0.46	0.691	1	CD56bright NK	SYNE2
TNFRSF1B.1	0.000264521	-0.800463	0.32	0.535	1	CD56bright NK	TNFRSF1B
FXYD5	0.000276344	0.527497	0.96	0.932	1	CD56bright NK	FXYD5
C1QBP	0.000351692	0.511376	0.68	0.418	1	CD56bright NK	C1QBP
LBH	0.000401987	-0.619903	0.42	0.642	1	CD56bright NK	LBH
CD8A.3	0.000484079	-1.08617	0.18	0.411	1	CD56bright NK	CD8A
IKZF3	0.000568162	-0.737341	0.2	0.425	1	CD56bright NK	IKZF3
EIF3G	0.000593596	0.592398	0.84	0.776	1	CD56bright NK	EIF3G
HSPA8.1	0.000632035	-0.582898	1	0.969	1	CD56bright NK	HSPA8
TRBC1.2	0.000674746	-0.856674	0.5	0.653	1	CD56bright NK	TRBC1
HLA-DRB5.4	0.000748227	-1.55944	0.3	0.471	1	CD56bright NK	HLA-DRB5
CEBPD.1	0.00114112	0.538866	0.4	0.204	1	CD56bright NK	CEBPD
LAT	0.00144492	-0.582712	0.46	0.629	1	CD56bright NK	LAT
CAPN2	0.0016281	-0.537268	0.42	0.596	1	CD56bright NK	CAPN2
RAB27A	0.00188416	-0.555023	0.2	0.417	1	CD56bright NK	RAB27A
CAP1	0.0023967	-0.501681	0.8	0.786	1	CD56bright NK	CAP1
CLIC3.1	0.00253903	0.713722	0.52	0.325	1	CD56bright NK	CLIC3
ALOX5AP	0.00264808	-0.633671	0.5	0.648	1	CD56bright NK	ALOX5AP
CD52.1	0.00316746	-0.529258	0.78	0.846	1	CD56bright NK	CD52
MPG	0.00339466	0.504153	0.5	0.336	1	CD56bright NK	MPG
C12orf57	0.00371533	-0.501554	0.76	0.772	1	CD56bright NK	C12orf57
ADGRG1.3	0.00424051	-0.888986	0.3	0.446	1	CD56bright NK	ADGRG1
SPTAN1	0.00435143	-0.616366	0.26	0.426	1	CD56bright NK	SPTAN1
ANXA2	0.00499394	-0.531403	0.4	0.599	1	CD56bright NK	ANXA2
HLA-DPA1.3	0.00529209	-0.701983	0.56	0.655	1	CD56bright NK	HLA-DPA1
EZR.1	0.00655627	-0.541555	0.62	0.719	1	CD56bright NK	EZR
HLA-DPB1.3	0.00741867	-0.635971	0.58	0.644	1	CD56bright NK	HLA-DPB1
ZNF683	3.03607e-78	1.40394	0.483	0.099	1.11123e-73	ZNF683+ cells	ZNF683
GZMH.4	2.51796e-57	1.08303	0.904	0.577	9.21597e-53	ZNF683+ cells	GZMH
CD52.2	1.10315e-45	0.855069	0.948	0.828	4.03764e-41	ZNF683+ cells	CD52
GNLY.4	9.16756e-40	1.24803	0.799	0.481	3.35542e-35	ZNF683+ cells	GNLY
GZMK.3	6.80166e-37	-1.35963	0.192	0.571	2.48948e-32	ZNF683+ cells	GZMK
FOS.3	7.47957e-36	-0.949824	0.878	0.966	2.7376e-31	ZNF683+ cells	FOS
FGFBP2.4	9.60951e-35	0.731348	0.727	0.345	3.51718e-30	ZNF683+ cells	FGFBP2
CD69.3	1.43506e-32	-1.26742	0.692	0.875	5.25248e-28	ZNF683+ cells	CD69
BTG1	3.43704e-31	-0.667338	0.962	0.988	1.25799e-26	ZNF683+ cells	BTG1
ZFP36.1	1.12125e-28	-0.939975	0.898	0.97	4.10387e-24	ZNF683+ cells	ZFP36
DUSP2.3	1.30191e-28	-1.176	0.727	0.859	4.76511e-24	ZNF683+ cells	DUSP2
ZNF331.3	6.15367e-27	-1.55275	0.189	0.478	2.2523e-22	ZNF683+ cells	ZNF331
PRSS23.1	1.13146e-25	0.645835	0.5	0.229	4.14124e-21	ZNF683+ cells	PRSS23
FOSB.2	1.99484e-24	-1.18591	0.456	0.693	7.30131e-20	ZNF683+ cells	FOSB
JUN.3	5.19056e-24	-1.0427	0.817	0.928	1.8998e-19	ZNF683+ cells	JUN
CREM.2	1.01778e-21	-1.10677	0.209	0.469	3.72518e-17	ZNF683+ cells	CREM
CMC1.4	1.10946e-21	-0.847246	0.25	0.539	4.06072e-17	ZNF683+ cells	CMC1
TRGV9.1	5.4036e-21	1.26596	0.5	0.305	1.97777e-16	ZNF683+ cells	TRGV9
CXCR4.1	6.907e-21	-0.946203	0.765	0.859	2.52803e-16	ZNF683+ cells	CXCR4
CD27.2	1.91477e-20	-0.846664	0.148	0.416	7.00824e-16	ZNF683+ cells	CD27
DSTN.2	1.73374e-19	0.639213	0.64	0.462	6.34567e-15	ZNF683+ cells	DSTN
CD3G.2	2.25757e-19	0.607016	0.785	0.649	8.26292e-15	ZNF683+ cells	CD3G
HSP90AB1.1	2.55514e-19	-0.701724	0.799	0.912	9.35206e-15	ZNF683+ cells	HSP90AB1
FCRL6.1	2.67292e-19	0.604393	0.526	0.293	9.78315e-15	ZNF683+ cells	FCRL6
COTL1.3	3.04345e-19	-0.902719	0.238	0.501	1.11393e-14	ZNF683+ cells	COTL1
PHLDA1.3	3.13977e-19	-1.08663	0.157	0.407	1.14919e-14	ZNF683+ cells	PHLDA1
NFKBIA.4	1.41242e-18	-0.962325	0.695	0.844	5.16961e-14	ZNF683+ cells	NFKBIA
JUNB.1	5.08093e-18	-0.690309	0.919	0.976	1.85967e-13	ZNF683+ cells	JUNB
DNAJA1.3	5.70125e-18	-1.04981	0.468	0.657	2.08671e-13	ZNF683+ cells	DNAJA1
CSRNP1.2	3.6601e-17	-0.685299	0.299	0.538	1.33963e-12	ZNF683+ cells	CSRNP1
ITGB1.1	7.79902e-17	0.750335	0.628	0.482	2.85452e-12	ZNF683+ cells	ITGB1
DUSP1.3	1.43007e-16	-0.621232	0.898	0.97	5.23421e-12	ZNF683+ cells	DUSP1
TNFAIP3.3	1.83608e-16	-0.985824	0.666	0.799	6.72023e-12	ZNF683+ cells	TNFAIP3
BTG2.2	2.09056e-16	-0.776896	0.605	0.781	7.65165e-12	ZNF683+ cells	BTG2
HSPA8.2	7.01729e-16	-0.655498	0.945	0.974	2.5684e-11	ZNF683+ cells	HSPA8
NR4A2.4	7.75021e-16	-0.859308	0.619	0.776	2.83666e-11	ZNF683+ cells	NR4A2
RGCC.2	1.05487e-15	-1.42	0.256	0.457	3.86094e-11	ZNF683+ cells	RGCC
PPP1R15A.2	1.57429e-15	-0.776502	0.564	0.75	5.76205e-11	ZNF683+ cells	PPP1R15A
C12orf75.2	1.94993e-15	0.503821	0.727	0.579	7.13695e-11	ZNF683+ cells	C12orf75
LGALS1.2	2.35501e-15	0.804469	0.669	0.498	8.61957e-11	ZNF683+ cells	LGALS1
FLNA.1	1.06876e-13	0.50836	0.82	0.758	3.91176e-09	ZNF683+ cells	FLNA
LYST.4	8.03671e-13	-0.663943	0.235	0.433	2.94152e-08	ZNF683+ cells	LYST
SOCS1.1	1.38883e-12	-0.614815	0.23	0.441	5.08326e-08	ZNF683+ cells	SOCS1
MYADM.2	1.54332e-12	-0.753171	0.358	0.547	5.6487e-08	ZNF683+ cells	MYADM
LTB.3	1.85164e-12	-1.41628	0.314	0.484	6.7772e-08	ZNF683+ cells	LTB
YPEL5.1	1.11833e-11	-0.643631	0.462	0.617	4.09322e-07	ZNF683+ cells	YPEL5
ZFP36L2.2	1.13391e-11	-0.535955	0.971	0.987	4.15024e-07	ZNF683+ cells	ZFP36L2
DNAJB1.4	1.68346e-11	-0.970503	0.706	0.784	6.16163e-07	ZNF683+ cells	DNAJB1
SLC2A3.1	1.75893e-11	-0.580078	0.488	0.663	6.43785e-07	ZNF683+ cells	SLC2A3
MCL1.1	4.36887e-11	-0.566558	0.581	0.723	1.59905e-06	ZNF683+ cells	MCL1
DDX3X	4.41498e-11	-0.513019	0.363	0.565	1.61593e-06	ZNF683+ cells	DDX3X
TENT5C.1	2.19219e-10	-0.564353	0.331	0.498	8.02364e-06	ZNF683+ cells	TENT5C
IL7R.4	1.67395e-09	-1.18839	0.317	0.437	6.12683e-05	ZNF683+ cells	IL7R
CD74.4	8.50746e-09	-0.708059	0.939	0.968	0.000311381	ZNF683+ cells	CD74
TRDC.2	1.39211e-08	0.536129	0.561	0.443	0.000509528	ZNF683+ cells	TRDC
SERTAD1	3.50816e-08	-0.506963	0.381	0.532	0.00128402	ZNF683+ cells	SERTAD1
KLF6.2	7.68517e-08	-0.569074	0.866	0.905	0.00281285	ZNF683+ cells	KLF6
TIGIT.3	2.50109e-07	-0.601987	0.276	0.406	0.00915422	ZNF683+ cells	TIGIT
IER2.2	7.72355e-06	-0.529712	0.866	0.903	0.28269	ZNF683+ cells	IER2
HSP90AA1.2	1.78769e-05	-0.597897	0.898	0.953	0.654314	ZNF683+ cells	HSP90AA1
RPL10.1	5.51897e-58	-1.86065	0.95	1	2.02e-53	MT-high	RPL10
RPL39.2	3.06884e-57	-2.44691	0.564	0.998	1.12323e-52	MT-high	RPL39
EEF1A1.1	6.04146e-57	-1.82135	0.96	1	2.21124e-52	MT-high	EEF1A1
RPL41	8.00546e-56	-1.98019	0.901	1	2.93008e-51	MT-high	RPL41
RPS14	5.37798e-55	-2.22429	0.673	1	1.96839e-50	MT-high	RPS14
RPS7	9.30122e-55	-1.82732	0.733	1	3.40434e-50	MT-high	RPS7
RPL30.2	1.18114e-54	-2.09173	0.792	1	4.3231e-50	MT-high	RPL30
RPS28	2.6924e-54	-2.05622	0.752	1	9.85444e-50	MT-high	RPS28
RPS8.2	1.09656e-53	-2.0276	0.713	1	4.01352e-49	MT-high	RPS8
RPS3	5.90791e-53	-1.81372	0.812	0.999	2.16235e-48	MT-high	RPS3
RPL7A	1.19119e-52	-1.75354	0.752	0.998	4.35987e-48	MT-high	RPL7A
RPL18.1	4.71951e-52	-1.85025	0.693	0.998	1.72739e-47	MT-high	RPL18
RPS23	7.15723e-52	-1.91814	0.743	0.999	2.61962e-47	MT-high	RPS23
RPS12.2	1.46562e-51	-2.17199	0.752	1	5.36432e-47	MT-high	RPS12
RPL32.2	1.76354e-51	-1.99436	0.762	1	6.45472e-47	MT-high	RPL32
RPS5.2	9.61784e-51	-2.03729	0.545	0.997	3.52022e-46	MT-high	RPS5
RPS3A	1.35558e-50	-1.87687	0.703	0.999	4.96154e-46	MT-high	RPS3A
RPS15A.1	2.10339e-50	-1.88859	0.832	0.999	7.69861e-46	MT-high	RPS15A
RPL19	7.02405e-50	-1.87654	0.743	1	2.57087e-45	MT-high	RPL19
RPS4X	8.95125e-50	-1.80934	0.723	0.999	3.27625e-45	MT-high	RPS4X
RPL14	9.28051e-50	-1.69964	0.733	0.998	3.39676e-45	MT-high	RPL14
RPL35A	2.17017e-49	-1.87858	0.634	0.998	7.94305e-45	MT-high	RPL35A
RPL34.2	5.3305e-49	-1.92044	0.762	0.999	1.95102e-44	MT-high	RPL34
RPLP1.2	5.69127e-49	-1.92064	0.871	1	2.08306e-44	MT-high	RPLP1
RPS27A	6.37031e-49	-1.76783	0.792	1	2.3316e-44	MT-high	RPS27A
RPL29.1	7.9185e-49	-1.81011	0.663	0.997	2.89825e-44	MT-high	RPL29
RPL11.1	2.00723e-48	-1.56324	0.861	0.999	7.34668e-44	MT-high	RPL11
RPS13.1	2.35524e-48	-1.85934	0.653	0.998	8.62041e-44	MT-high	RPS13
RPL13.2	3.30736e-48	-1.8132	0.822	1	1.21053e-43	MT-high	RPL13
RPS21.2	9.35486e-48	-1.84097	0.634	0.999	3.42397e-43	MT-high	RPS21
RPL18A.2	2.45001e-47	-1.82842	0.713	0.999	8.96729e-43	MT-high	RPL18A
RPL6	7.35644e-47	-1.62116	0.733	0.999	2.69253e-42	MT-high	RPL6
RPL28.2	1.01874e-46	-1.66445	0.842	1	3.72871e-42	MT-high	RPL28
RPLP2	2.77352e-46	-1.66027	0.663	0.998	1.01514e-41	MT-high	RPLP2
RPS25.1	3.0528e-46	-1.78965	0.584	0.998	1.11736e-41	MT-high	RPS25
TMSB4X	4.85961e-46	-1.58051	0.911	1	1.77867e-41	MT-high	TMSB4X
RPS24	5.26156e-46	-1.65823	0.713	1	1.92578e-41	MT-high	RPS24
RPL23A	6.25471e-46	-1.87972	0.495	0.995	2.28929e-41	MT-high	RPL23A
RPS27.1	6.51338e-46	-1.86255	0.871	1	2.38396e-41	MT-high	RPS27
RPL12	9.83861e-46	-1.7161	0.733	0.999	3.60103e-41	MT-high	RPL12
RPL26	1.12399e-45	-1.7781	0.693	0.998	4.11392e-41	MT-high	RPL26
RPL21	1.22885e-45	-1.69507	0.644	0.996	4.4977e-41	MT-high	RPL21
RPS29.1	1.3253e-45	-1.99882	0.495	0.992	4.85071e-41	MT-high	RPS29
FAU	2.05715e-45	-1.60231	0.723	0.999	7.52937e-41	MT-high	FAU
RPS6.1	2.55271e-45	-1.56006	0.733	0.997	9.34318e-41	MT-high	RPS6
RPL35	2.98962e-45	-1.73496	0.545	0.995	1.09423e-40	MT-high	RPL35
RPL37	8.16234e-45	-1.77534	0.624	0.998	2.9875e-40	MT-high	RPL37
RPL9.1	4.83508e-44	-1.71332	0.554	0.994	1.76969e-39	MT-high	RPL9
RPL8.2	8.37624e-44	-1.51932	0.743	0.999	3.06579e-39	MT-high	RPL8
RPS18.2	1.19348e-43	-1.72829	0.713	1	4.36824e-39	MT-high	RPS18
RPSA.2	1.24319e-43	-1.6541	0.644	0.992	4.55022e-39	MT-high	RPSA
TPT1.1	1.70286e-43	-1.53531	0.762	0.999	6.23265e-39	MT-high	TPT1
RPL36.2	3.86919e-43	-1.72779	0.604	0.995	1.41616e-38	MT-high	RPL36
UBA52	4.28774e-43	-1.70102	0.465	0.991	1.56935e-38	MT-high	UBA52
RACK1	4.42562e-43	-1.50934	0.653	0.994	1.61982e-38	MT-high	RACK1
RPL24	7.19964e-43	-1.59589	0.594	0.994	2.63514e-38	MT-high	RPL24
RPS9	1.17156e-42	-1.6404	0.614	0.995	4.28803e-38	MT-high	RPS9
RPS19.1	1.21702e-42	-1.60052	0.802	0.999	4.45441e-38	MT-high	RPS19
RPL17.1	1.49642e-42	-1.57539	0.663	0.997	5.47706e-38	MT-high	RPL17
TMSB10.1	1.5176e-42	-1.58668	0.772	0.999	5.55456e-38	MT-high	TMSB10
RPL3.1	5.04013e-42	-1.56435	0.733	0.999	1.84474e-37	MT-high	RPL3
RPL5.1	9.6395e-42	-1.54436	0.673	0.996	3.52815e-37	MT-high	RPL5
RPL10A.2	1.77281e-41	-1.6238	0.525	0.987	6.48865e-37	MT-high	RPL10A
PTPRC.1	3.49513e-41	1.73464	0.99	0.985	1.27925e-36	MT-high	PTPRC
RPL22	5.86023e-41	-1.6447	0.465	0.988	2.1449e-36	MT-high	RPL22
NACA	9.61767e-41	-1.42604	0.634	0.996	3.52016e-36	MT-high	NACA
RPS15	3.32623e-40	-1.46455	0.683	1	1.21743e-35	MT-high	RPS15
RPL36A.1	1.22835e-39	-1.72285	0.475	0.988	4.49589e-35	MT-high	RPL36A
RPLP0.2	1.76849e-39	-1.6328	0.743	0.993	6.47285e-35	MT-high	RPLP0
EEF1B2.1	2.01578e-39	-1.72647	0.436	0.972	7.37797e-35	MT-high	EEF1B2
RPL15	3.3377e-39	-1.4507	0.594	0.994	1.22163e-34	MT-high	RPL15
ATP5F1E.1	5.81185e-39	-1.53318	0.535	0.98	2.12719e-34	MT-high	ATP5F1E
RPS2.2	2.08807e-38	-1.41929	0.812	0.997	7.64256e-34	MT-high	RPS2
RPL27	1.14704e-37	-1.48903	0.495	0.981	4.19826e-33	MT-high	RPL27
FTH1.1	1.39666e-37	-1.70927	0.782	0.993	5.11193e-33	MT-high	FTH1
TOMM7	2.28012e-37	-1.68169	0.287	0.933	8.34547e-33	MT-high	TOMM7
RPL38	4.29284e-37	-1.56339	0.455	0.973	1.57122e-32	MT-high	RPL38
RPL37A	8.58705e-37	-1.49112	0.564	0.991	3.14294e-32	MT-high	RPL37A
FTL	2.21173e-36	-1.6241	0.594	0.985	8.09515e-32	MT-high	FTL
RPS16.1	4.35507e-36	-1.49934	0.535	0.987	1.594e-31	MT-high	RPS16
EEF1D	4.93012e-36	-1.38061	0.564	0.989	1.80447e-31	MT-high	EEF1D
RPL31	5.8791e-36	-1.49529	0.366	0.95	2.15181e-31	MT-high	RPL31
MALAT1.1	1.29796e-35	1.24287	1	1	4.75066e-31	MT-high	MALAT1
SH3BGRL3	1.85455e-35	-1.46053	0.644	0.996	6.78784e-31	MT-high	SH3BGRL3
BTF3	2.0683e-34	-1.42717	0.475	0.963	7.57017e-30	MT-high	BTF3
LNPEP	4.38086e-33	1.71488	0.743	0.339	1.60344e-28	MT-high	LNPEP
MT-CO2	8.78801e-33	1.07231	1	1	3.2165e-28	MT-high	MT-CO2
S100A4.2	3.52502e-32	-1.50196	0.663	0.981	1.29019e-27	MT-high	S100A4
TMA7	3.85616e-32	-1.3647	0.436	0.968	1.41139e-27	MT-high	TMA7
PFDN5	6.6499e-32	-1.28143	0.515	0.975	2.43393e-27	MT-high	PFDN5
SERF2	1.69558e-31	-1.25806	0.525	0.984	6.20598e-27	MT-high	SERF2
OST4	2.5142e-31	-1.5052	0.218	0.854	9.20221e-27	MT-high	OST4
MT-CO1	5.18883e-31	1.23237	1	1	1.89916e-26	MT-high	MT-CO1
COX4I1	8.70305e-31	-1.32106	0.426	0.966	3.1854e-26	MT-high	COX4I1
S100A6.2	3.11425e-30	-1.54296	0.465	0.97	1.13985e-25	MT-high	S100A6
PFN1.2	6.0705e-30	-1.14962	0.851	0.998	2.22186e-25	MT-high	PFN1
PPIA	1.05275e-29	-1.21429	0.584	0.979	3.85316e-25	MT-high	PPIA
ATP5MG	1.1438e-29	-1.24526	0.426	0.933	4.18643e-25	MT-high	ATP5MG
MIF	1.51993e-29	-1.27269	0.287	0.906	5.5631e-25	MT-high	MIF
RPL36AL	1.79236e-29	-1.28919	0.446	0.955	6.56022e-25	MT-high	RPL36AL
SNRPD2	2.64259e-29	-1.31824	0.238	0.882	9.67214e-25	MT-high	SNRPD2
RPL27A	7.09399e-29	-1.387	0.337	0.923	2.59647e-24	MT-high	RPL27A
COMMD6	2.14442e-28	-1.34049	0.317	0.896	7.84881e-24	MT-high	COMMD6
ATP5MC2	4.78452e-28	-1.29973	0.416	0.933	1.75118e-23	MT-high	ATP5MC2
RPL7	2.68614e-27	-1.27752	0.396	0.921	9.83152e-23	MT-high	RPL7
PPDPF.1	8.2769e-27	-1.31497	0.426	0.947	3.02943e-22	MT-high	PPDPF
RNF213	1.77954e-26	1.45376	0.881	0.736	6.51328e-22	MT-high	RNF213
RPS11	2.94114e-26	-1.13379	0.386	0.937	1.07649e-21	MT-high	RPS11
UQCRB	3.50949e-26	-1.2356	0.307	0.877	1.28451e-21	MT-high	UQCRB
MT-ATP6	8.16125e-26	1.09494	1	1	2.9871e-21	MT-high	MT-ATP6
MT-ND4L	2.09524e-25	0.988892	1	1	7.6688e-21	MT-high	MT-ND4L
ATP2B4.1	3.4484e-25	1.61534	0.723	0.395	1.26215e-20	MT-high	ATP2B4
GABARAP	3.18402e-24	-1.21869	0.297	0.851	1.16538e-19	MT-high	GABARAP
HINT1	3.62428e-24	-1.20984	0.366	0.902	1.32652e-19	MT-high	HINT1
RPS26	5.13569e-24	-1.5023	0.624	0.973	1.87971e-19	MT-high	RPS26
MT-CO3	2.40616e-23	1.07304	1	1	8.8068e-19	MT-high	MT-CO3
ATP5MD	7.4865e-23	-1.23239	0.139	0.726	2.74014e-18	MT-high	ATP5MD
RPL23	9.39268e-23	-1.19032	0.277	0.827	3.43782e-18	MT-high	RPL23
NEAT1.1	1.07313e-22	1.84147	0.871	0.625	3.92776e-18	MT-high	NEAT1
RPS17	2.04757e-22	-1.20754	0.168	0.716	7.49432e-18	MT-high	RPS17
COX7C	2.94723e-22	-1.03691	0.436	0.937	1.07872e-17	MT-high	COX7C
COX7A2	3.62789e-22	-1.17228	0.218	0.785	1.32785e-17	MT-high	COX7A2
MYL12A.1	4.8116e-22	-0.989019	0.683	0.983	1.76109e-17	MT-high	MYL12A
MT-CYB	1.34836e-21	1.06866	1	0.998	4.93512e-17	MT-high	MT-CYB
RPL13A	2.3806e-21	-0.945659	0.406	0.915	8.71322e-17	MT-high	RPL13A
UQCR11	2.72953e-21	-1.10999	0.307	0.852	9.99037e-17	MT-high	UQCR11
PTMA	3.41826e-21	-0.691756	0.95	1	1.25112e-16	MT-high	PTMA
IQGAP1.1	3.74713e-21	1.43548	0.832	0.659	1.37149e-16	MT-high	IQGAP1
EEF1G.1	5.89429e-21	-1.0688	0.554	0.94	2.15737e-16	MT-high	EEF1G
EIF3G.1	1.25002e-20	-1.06355	0.238	0.801	4.5752e-16	MT-high	EIF3G
OAZ1	1.78668e-20	-0.922941	0.545	0.953	6.53941e-16	MT-high	OAZ1
UXT	4.17513e-20	-1.14413	0.158	0.683	1.52814e-15	MT-high	UXT
COX6C	8.81903e-20	-1.02007	0.307	0.82	3.22785e-15	MT-high	COX6C
NME2.1	9.73936e-20	-1.20737	0.238	0.745	3.5647e-15	MT-high	NME2
PSME1	1.04292e-19	-0.988088	0.465	0.935	3.81718e-15	MT-high	PSME1
EDF1	1.48519e-19	-1.03113	0.267	0.823	5.43595e-15	MT-high	EDF1
COX6B1	2.24797e-19	-1.06168	0.287	0.811	8.2278e-15	MT-high	COX6B1
MYL6	3.87938e-19	-0.888882	0.673	0.981	1.41989e-14	MT-high	MYL6
MT-ND5	6.1669e-19	0.9452	0.99	0.986	2.25715e-14	MT-high	MT-ND5
UBL5	1.19511e-18	-1.0093	0.347	0.84	4.37422e-14	MT-high	UBL5
HIST1H4C	2.00151e-18	-1.22161	0.307	0.799	7.32574e-14	MT-high	HIST1H4C
POLR2L	4.71935e-18	-1.09122	0.228	0.713	1.72733e-13	MT-high	POLR2L
MBNL1	4.99409e-18	1.21983	0.822	0.725	1.82789e-13	MT-high	MBNL1
EIF3F	5.33704e-18	-1.01753	0.337	0.825	1.95341e-13	MT-high	EIF3F
ACTB.1	5.5293e-18	-0.797724	0.99	1	2.02378e-13	MT-high	ACTB
ELOB	5.84831e-18	-0.912613	0.317	0.849	2.14054e-13	MT-high	ELOB
MACF1	7.55637e-18	1.59547	0.683	0.46	2.76571e-13	MT-high	MACF1
EIF3K	8.55507e-18	-0.916054	0.426	0.899	3.13124e-13	MT-high	EIF3K
MTRNR2L12	1.14653e-17	1.08109	1	0.999	4.19641e-13	MT-high	MTRNR2L12
C12orf57.1	1.26287e-17	-0.904389	0.267	0.793	4.62224e-13	MT-high	C12orf57
GAPDH.3	2.08311e-17	-1.02282	0.832	0.993	7.62438e-13	MT-high	GAPDH
HNRNPA1	2.12618e-17	-0.778411	0.683	0.981	7.78203e-13	MT-high	HNRNPA1
UQCRH	3.09757e-17	-0.986754	0.218	0.727	1.13374e-12	MT-high	UQCRH
GYPC	3.43053e-17	-1.01749	0.188	0.699	1.25561e-12	MT-high	GYPC
ITGA4.1	4.78812e-17	1.48036	0.752	0.61	1.7525e-12	MT-high	ITGA4
CFL1	5.76301e-17	-0.716148	0.812	0.995	2.10932e-12	MT-high	CFL1
CHCHD2	5.83819e-17	-0.85378	0.406	0.91	2.13683e-12	MT-high	CHCHD2
IFITM2.4	6.63713e-17	-1.11605	0.535	0.931	2.42926e-12	MT-high	IFITM2
MYL12B	1.04485e-16	-0.860113	0.545	0.921	3.82425e-12	MT-high	MYL12B
SNHG29.1	1.13674e-16	-0.984748	0.297	0.778	4.16057e-12	MT-high	SNHG29
NDUFB11	1.14257e-16	-0.965079	0.188	0.694	4.18191e-12	MT-high	NDUFB11
NOP53	1.2295e-16	-1.00449	0.356	0.798	4.5001e-12	MT-high	NOP53
YBX1	1.46394e-16	-0.872291	0.455	0.916	5.35818e-12	MT-high	YBX1
BLOC1S1	1.62295e-16	-1.00895	0.129	0.619	5.94017e-12	MT-high	BLOC1S1
COX5B	1.63058e-16	-0.845124	0.228	0.756	5.96808e-12	MT-high	COX5B
SYNE2.2	2.35249e-16	1.79206	0.762	0.683	8.61036e-12	MT-high	SYNE2
SLC38A2	2.38478e-16	1.30541	0.574	0.299	8.72853e-12	MT-high	SLC38A2
ATP5PO	2.50103e-16	-0.951528	0.158	0.655	9.15403e-12	MT-high	ATP5PO
RPL4.1	3.28876e-16	-0.872742	0.604	0.94	1.20372e-11	MT-high	RPL4
TMEM258	3.50217e-16	-0.912371	0.218	0.713	1.28183e-11	MT-high	TMEM258
SSR4	3.61142e-16	-0.790367	0.327	0.847	1.32182e-11	MT-high	SSR4
MT-ND1.1	5.20155e-16	0.937587	0.98	0.986	1.90382e-11	MT-high	MT-ND1
SEC61G	6.61326e-16	-0.96688	0.168	0.647	2.42052e-11	MT-high	SEC61G
ZEB2.4	6.8606e-16	1.33833	0.693	0.466	2.51105e-11	MT-high	ZEB2
SLC25A6	7.33068e-16	-0.927598	0.426	0.874	2.6831e-11	MT-high	SLC25A6
KRT10	1.29917e-15	-0.896507	0.139	0.606	4.75511e-11	MT-high	KRT10
HIGD2A	1.36506e-15	-0.907392	0.228	0.716	4.99627e-11	MT-high	HIGD2A
HUWE1	1.952e-15	1.1516	0.455	0.187	7.1445e-11	MT-high	HUWE1
EIF1	2.18864e-15	-0.591908	0.921	0.998	8.01064e-11	MT-high	EIF1
H3F3A.1	2.52352e-15	-0.794288	0.624	0.962	9.23634e-11	MT-high	H3F3A
PLAAT4.1	2.6921e-15	-0.893183	0.396	0.864	9.85335e-11	MT-high	PLAAT4
AKAP13.1	2.83097e-15	1.3867	0.752	0.633	1.03616e-10	MT-high	AKAP13
RPS20	4.33886e-15	-0.941281	0.228	0.696	1.58807e-10	MT-high	RPS20
COX7B	4.42613e-15	-0.876468	0.139	0.613	1.62001e-10	MT-high	COX7B
CD52.3	4.96964e-15	-1.03008	0.485	0.86	1.81894e-10	MT-high	CD52
APRT	5.67769e-15	-0.867897	0.267	0.759	2.07809e-10	MT-high	APRT
PSMB1	5.92319e-15	-0.878193	0.208	0.671	2.16795e-10	MT-high	PSMB1
C19orf53	7.13929e-15	-0.941013	0.158	0.605	2.61305e-10	MT-high	C19orf53
SNHG6	7.51154e-15	-0.930905	0.238	0.697	2.7493e-10	MT-high	SNHG6
EIF3E	8.79348e-15	-0.951331	0.198	0.657	3.2185e-10	MT-high	EIF3E
MT-ND3	1.04733e-14	0.78107	1	0.998	3.83335e-10	MT-high	MT-ND3
CBLB.1	1.2828e-14	1.21763	0.693	0.499	4.69516e-10	MT-high	CBLB
TOMM6	1.48075e-14	-0.794406	0.149	0.608	5.41969e-10	MT-high	TOMM6
RBM3	1.48521e-14	-0.821174	0.376	0.828	5.43603e-10	MT-high	RBM3
LAMTOR4	1.58869e-14	-0.866873	0.168	0.643	5.81475e-10	MT-high	LAMTOR4
DAZAP2	1.59096e-14	-0.752916	0.495	0.9	5.82308e-10	MT-high	DAZAP2
EEF2.1	1.89309e-14	-0.729017	0.713	0.967	6.92889e-10	MT-high	EEF2
SLFN5	1.99237e-14	1.39785	0.634	0.421	7.29227e-10	MT-high	SLFN5
ARHGDIB	2.35135e-14	-0.655686	0.723	0.975	8.60616e-10	MT-high	ARHGDIB
S100A10.2	2.52488e-14	-1.07519	0.515	0.903	9.24131e-10	MT-high	S100A10
ATP5PF	2.55495e-14	-0.842166	0.129	0.596	9.35137e-10	MT-high	ATP5PF
FUS	3.09353e-14	1.00611	0.851	0.798	1.13226e-09	MT-high	FUS
ATP5MF	3.38412e-14	-0.841938	0.208	0.658	1.23862e-09	MT-high	ATP5MF
NDUFB7.1	3.83088e-14	-0.954584	0.149	0.588	1.40214e-09	MT-high	NDUFB7
NDUFS5	6.15521e-14	-0.77225	0.208	0.699	2.25287e-09	MT-high	NDUFS5
ATP6V0E1	7.80027e-14	-0.819343	0.238	0.715	2.85498e-09	MT-high	ATP6V0E1
SRP14	8.86418e-14	-0.754438	0.515	0.933	3.24438e-09	MT-high	SRP14
EIF4G2	1.08135e-13	1.00312	0.752	0.669	3.95785e-09	MT-high	EIF4G2
PRKCH.1	1.27676e-13	0.939738	0.772	0.671	4.67306e-09	MT-high	PRKCH
GUK1	1.32768e-13	-0.699672	0.366	0.85	4.85943e-09	MT-high	GUK1
SON	1.40381e-13	0.901333	0.881	0.871	5.13807e-09	MT-high	SON
EIF3H	1.48265e-13	-0.774756	0.267	0.723	5.42665e-09	MT-high	EIF3H
ATP5ME	1.61567e-13	-0.760312	0.208	0.669	5.91352e-09	MT-high	ATP5ME
S100A11	1.63141e-13	-0.935502	0.238	0.688	5.97113e-09	MT-high	S100A11
PARK7.1	1.81523e-13	-0.766455	0.277	0.726	6.64392e-09	MT-high	PARK7
NDUFB10	1.9127e-13	-0.777911	0.139	0.572	7.00067e-09	MT-high	NDUFB10
ATP5F1D	2.11692e-13	-0.728997	0.287	0.751	7.74812e-09	MT-high	ATP5F1D
COPS9	2.15065e-13	-0.854985	0.129	0.549	7.8716e-09	MT-high	COPS9
SUMO2	2.36729e-13	-0.761711	0.446	0.865	8.66453e-09	MT-high	SUMO2
C9orf16	2.41968e-13	-0.674422	0.277	0.72	8.85628e-09	MT-high	C9orf16
MAPRE2.1	2.6149e-13	1.37466	0.723	0.553	9.57079e-09	MT-high	MAPRE2
SMDT1	3.16778e-13	-0.865017	0.149	0.559	1.15944e-08	MT-high	SMDT1
APOL6	3.42444e-13	1.22427	0.525	0.274	1.25338e-08	MT-high	APOL6
TNFAIP3.4	3.48094e-13	1.19849	0.851	0.777	1.27406e-08	MT-high	TNFAIP3
UQCR10	3.4816e-13	-0.823366	0.228	0.664	1.2743e-08	MT-high	UQCR10
PIK3R1.2	3.61549e-13	1.19622	0.782	0.665	1.32331e-08	MT-high	PIK3R1
AHNAK	3.62053e-13	1.17925	0.851	0.827	1.32515e-08	MT-high	AHNAK
ANAPC16	3.88704e-13	-0.729919	0.208	0.673	1.42269e-08	MT-high	ANAPC16
NDUFA4	4.53373e-13	-0.745776	0.327	0.782	1.65939e-08	MT-high	NDUFA4
GABARAPL2	5.36349e-13	-0.744855	0.119	0.545	1.96309e-08	MT-high	GABARAPL2
RHOA	5.59951e-13	-0.689229	0.614	0.948	2.04948e-08	MT-high	RHOA
LSM7	6.00451e-13	-0.80195	0.158	0.602	2.19771e-08	MT-high	LSM7
ADGRE5.1	6.02068e-13	1.21511	0.802	0.749	2.20363e-08	MT-high	ADGRE5
DBI.2	7.65106e-13	-0.836171	0.248	0.701	2.80036e-08	MT-high	DBI
B4GALT1	7.70096e-13	1.32026	0.545	0.326	2.81863e-08	MT-high	B4GALT1
LCP1	7.75814e-13	0.873841	0.861	0.885	2.83956e-08	MT-high	LCP1
NDUFB4	7.93305e-13	-0.84965	0.139	0.552	2.90358e-08	MT-high	NDUFB4
NEDD8	8.25573e-13	-0.77718	0.188	0.627	3.02168e-08	MT-high	NEDD8
IL32.3	8.35799e-13	-0.878655	0.782	0.896	3.05911e-08	MT-high	IL32
SMG1	9.57105e-13	1.12017	0.584	0.354	3.5031e-08	MT-high	SMG1
GMFG	1.19272e-12	-0.772297	0.386	0.805	4.36546e-08	MT-high	GMFG
UQCRQ	1.43192e-12	-0.782879	0.168	0.588	5.24096e-08	MT-high	UQCRQ
CEMIP2	1.43429e-12	1.45827	0.485	0.25	5.24964e-08	MT-high	CEMIP2
SLC38A1	1.59712e-12	1.15115	0.663	0.504	5.84563e-08	MT-high	SLC38A1
GPX4	1.8936e-12	-0.757435	0.168	0.596	6.93075e-08	MT-high	GPX4
UBB	2.09812e-12	-0.703329	0.653	0.969	7.67934e-08	MT-high	UBB
AOAH.2	2.2968e-12	1.21309	0.683	0.537	8.40654e-08	MT-high	AOAH
SLC20A1	2.3307e-12	1.32627	0.475	0.241	8.53061e-08	MT-high	SLC20A1
COX8A	2.3452e-12	-0.786548	0.287	0.737	8.58368e-08	MT-high	COX8A
GSTP1.3	2.87794e-12	-0.842212	0.297	0.709	1.05335e-07	MT-high	GSTP1
RAC2.1	2.97413e-12	-0.682144	0.713	0.965	1.08856e-07	MT-high	RAC2
ROMO1	3.05892e-12	-0.770865	0.158	0.554	1.1196e-07	MT-high	ROMO1
CSTB	3.12111e-12	-0.862094	0.139	0.556	1.14236e-07	MT-high	CSTB
COX6A1	3.20763e-12	-0.660609	0.436	0.856	1.17403e-07	MT-high	COX6A1
CRIP1.2	3.61719e-12	-1.10394	0.663	0.935	1.32393e-07	MT-high	CRIP1
NDUFA3	3.73226e-12	-0.796489	0.208	0.65	1.36604e-07	MT-high	NDUFA3
NDUFA11	4.65117e-12	-0.605325	0.248	0.688	1.70237e-07	MT-high	NDUFA11
PEBP1	4.66506e-12	-0.745534	0.168	0.588	1.70746e-07	MT-high	PEBP1
CELF2	5.08334e-12	1.07933	0.683	0.548	1.86055e-07	MT-high	CELF2
SF3B5	5.30881e-12	-0.786596	0.188	0.595	1.94308e-07	MT-high	SF3B5
PCED1B-AS1	7.2961e-12	-0.748134	0.436	0.844	2.67045e-07	MT-high	PCED1B-AS1
HCST	7.33902e-12	-0.601042	0.752	0.984	2.68616e-07	MT-high	HCST
SKP1	9.37547e-12	-0.616264	0.376	0.841	3.43152e-07	MT-high	SKP1
SOD1	1.01038e-11	-0.734535	0.257	0.699	3.69808e-07	MT-high	SOD1
RPL22L1	1.08075e-11	-0.796347	0.198	0.607	3.95564e-07	MT-high	RPL22L1
LYAR.1	1.11535e-11	-0.92053	0.248	0.643	4.08229e-07	MT-high	LYAR
NDUFB8	1.31305e-11	-0.71783	0.257	0.675	4.80591e-07	MT-high	NDUFB8
SYNE1.1	1.5481e-11	1.43597	0.653	0.492	5.66619e-07	MT-high	SYNE1
PRR13	1.55301e-11	-0.633282	0.327	0.778	5.68416e-07	MT-high	PRR13
GPR174	1.63793e-11	1.08333	0.465	0.241	5.99498e-07	MT-high	GPR174
KMT2C	1.82375e-11	1.08616	0.465	0.247	6.6751e-07	MT-high	KMT2C
TXN	2.25349e-11	-0.736621	0.129	0.517	8.24799e-07	MT-high	TXN
AURKAIP1	2.28569e-11	-0.755615	0.089	0.461	8.36586e-07	MT-high	AURKAIP1
CCNI	2.42422e-11	-0.645895	0.545	0.92	8.8729e-07	MT-high	CCNI
NDUFA1	2.5069e-11	-0.721404	0.337	0.764	9.1755e-07	MT-high	NDUFA1
SPCS1	2.54931e-11	-0.700761	0.267	0.687	9.33072e-07	MT-high	SPCS1
ATP5PD	2.54947e-11	-0.730217	0.139	0.512	9.33132e-07	MT-high	ATP5PD
IFITM1.4	3.10728e-11	-0.703943	0.772	0.984	1.1373e-06	MT-high	IFITM1
GTF3A	3.9977e-11	-0.766771	0.228	0.622	1.4632e-06	MT-high	GTF3A
TMEM219	4.54323e-11	-0.768631	0.079	0.424	1.66287e-06	MT-high	TMEM219
NDUFB9	4.80618e-11	-0.738067	0.198	0.608	1.75911e-06	MT-high	NDUFB9
SPTAN1.1	4.90522e-11	1.04972	0.604	0.415	1.79536e-06	MT-high	SPTAN1
GPSM3	5.02232e-11	-0.710746	0.396	0.808	1.83822e-06	MT-high	GPSM3
CCNL1	5.04338e-11	1.09599	0.723	0.616	1.84593e-06	MT-high	CCNL1
TBCA	5.16329e-11	-0.747485	0.158	0.551	1.88982e-06	MT-high	TBCA
MT-ATP8	5.20192e-11	1.05215	0.891	0.848	1.90396e-06	MT-high	MT-ATP8
TRMT112	5.26936e-11	-0.65922	0.248	0.658	1.92864e-06	MT-high	TRMT112
GNG5	5.72158e-11	-0.685893	0.228	0.644	2.09415e-06	MT-high	GNG5
LDHB.1	6.90072e-11	-0.781926	0.307	0.707	2.52573e-06	MT-high	LDHB
JTB	7.64915e-11	-0.697028	0.198	0.602	2.79967e-06	MT-high	JTB
NDUFB2.1	7.70522e-11	-0.733409	0.287	0.717	2.82019e-06	MT-high	NDUFB2
CNBP	8.41967e-11	-0.602175	0.426	0.843	3.08168e-06	MT-high	CNBP
PRDX5.1	8.85699e-11	-0.669446	0.168	0.583	3.24175e-06	MT-high	PRDX5
CASP4	9.34738e-11	-0.792167	0.089	0.441	3.42124e-06	MT-high	CASP4
TSTD1	9.61221e-11	-0.699942	0.139	0.509	3.51816e-06	MT-high	TSTD1
CALM1	9.9042e-11	-0.514388	0.842	0.99	3.62504e-06	MT-high	CALM1
PSMB9	1.05896e-10	-0.627856	0.426	0.855	3.87589e-06	MT-high	PSMB9
ERP29	1.09036e-10	-0.732277	0.248	0.663	3.99084e-06	MT-high	ERP29
HOPX.3	1.13984e-10	-0.829035	0.287	0.683	4.17192e-06	MT-high	HOPX
RBX1	1.18655e-10	-0.738442	0.119	0.477	4.3429e-06	MT-high	RBX1
CIRBP	1.41334e-10	-0.554114	0.574	0.921	5.17297e-06	MT-high	CIRBP
DDX5	1.4679e-10	0.60228	0.95	0.965	5.37267e-06	MT-high	DDX5
PSMB10.1	1.55629e-10	-0.752785	0.277	0.673	5.69618e-06	MT-high	PSMB10
ERH	1.61369e-10	-0.705944	0.178	0.559	5.90626e-06	MT-high	ERH
UBE2L6	1.85078e-10	-0.716515	0.139	0.504	6.77403e-06	MT-high	UBE2L6
HMGN2	1.87194e-10	-0.68878	0.307	0.742	6.85148e-06	MT-high	HMGN2
ATP5MC3	1.87372e-10	-0.599047	0.267	0.68	6.858e-06	MT-high	ATP5MC3
ZFAS1.1	1.96541e-10	-0.721951	0.297	0.697	7.19359e-06	MT-high	ZFAS1
SNRPB	2.01469e-10	-0.671244	0.248	0.649	7.37396e-06	MT-high	SNRPB
SELENOH	2.05615e-10	-0.697537	0.158	0.541	7.52573e-06	MT-high	SELENOH
SEMA4D	2.15071e-10	1.04643	0.485	0.29	7.87181e-06	MT-high	SEMA4D
ARPC3	2.17735e-10	-0.593583	0.574	0.907	7.96933e-06	MT-high	ARPC3
OGA	2.33039e-10	1.05419	0.545	0.369	8.52947e-06	MT-high	OGA
CIB1	2.4906e-10	-0.710386	0.248	0.667	9.11583e-06	MT-high	CIB1
PRF1.4	2.73753e-10	1.41056	0.931	0.867	1.00196e-05	MT-high	PRF1
STK4	2.75773e-10	0.788817	0.782	0.726	1.00936e-05	MT-high	STK4
PPP1CA.1	2.85302e-10	-0.630262	0.416	0.811	1.04424e-05	MT-high	PPP1CA
H2AFZ	3.26896e-10	-0.734617	0.248	0.619	1.19647e-05	MT-high	H2AFZ
LY6E.1	3.29481e-10	-0.655688	0.366	0.795	1.20593e-05	MT-high	LY6E
PCBP2	3.54933e-10	-0.518066	0.752	0.969	1.29909e-05	MT-high	PCBP2
CD3E.2	3.6575e-10	-0.655877	0.634	0.871	1.33868e-05	MT-high	CD3E
ATP6V1F	3.68187e-10	-0.653361	0.129	0.499	1.3476e-05	MT-high	ATP6V1F
TAGLN2.1	3.80581e-10	-0.750358	0.584	0.89	1.39296e-05	MT-high	TAGLN2
ATP5IF1	4.13612e-10	-0.583464	0.297	0.704	1.51386e-05	MT-high	ATP5IF1
CLIC1	4.21483e-10	-0.530753	0.693	0.943	1.54267e-05	MT-high	CLIC1
ALDOA	4.30872e-10	-0.659184	0.347	0.758	1.57703e-05	MT-high	ALDOA
SEM1	4.56726e-10	-0.727447	0.198	0.566	1.67166e-05	MT-high	SEM1
GZMM.2	4.59012e-10	-0.658123	0.406	0.831	1.68003e-05	MT-high	GZMM
TGFBR2	4.78319e-10	1.17198	0.455	0.27	1.7507e-05	MT-high	TGFBR2
CHURC1	4.96162e-10	-0.652945	0.168	0.533	1.816e-05	MT-high	CHURC1
LAMTOR1	5.2687e-10	-0.718663	0.139	0.494	1.9284e-05	MT-high	LAMTOR1
ELOC	5.42471e-10	-0.704665	0.089	0.432	1.9855e-05	MT-high	ELOC
MRPL41	5.81206e-10	-0.658304	0.089	0.436	2.12727e-05	MT-high	MRPL41
ZNF292	5.92127e-10	0.994217	0.475	0.278	2.16724e-05	MT-high	ZNF292
SNRPG	6.12564e-10	-0.6333	0.168	0.547	2.24204e-05	MT-high	SNRPG
SYTL3.1	6.27807e-10	1.15285	0.634	0.482	2.29784e-05	MT-high	SYTL3
TRAPPC1	6.30827e-10	-0.694425	0.267	0.649	2.30889e-05	MT-high	TRAPPC1
HSPA5	6.70848e-10	1.03279	0.802	0.784	2.45537e-05	MT-high	HSPA5
MT-ND4	6.77969e-10	0.799911	0.98	0.993	2.48144e-05	MT-high	MT-ND4
SELENOK	6.94589e-10	-0.691476	0.267	0.658	2.54227e-05	MT-high	SELENOK
TRIR	7.41132e-10	-0.615785	0.396	0.833	2.71262e-05	MT-high	TRIR
NDUFA6	8.51943e-10	-0.647937	0.178	0.542	3.1182e-05	MT-high	NDUFA6
NSA2	9.33314e-10	-0.624218	0.168	0.548	3.41602e-05	MT-high	NSA2
RALGAPA1	9.49337e-10	1.39662	0.495	0.319	3.47467e-05	MT-high	RALGAPA1
ATP5F1C	9.54985e-10	-0.681362	0.168	0.541	3.49534e-05	MT-high	ATP5F1C
FIS1	1.00277e-09	-0.644775	0.188	0.553	3.67024e-05	MT-high	FIS1
ADGRG1.4	1.08639e-09	1.06409	0.634	0.435	3.97629e-05	MT-high	ADGRG1
H3F3B	1.10754e-09	-0.549687	0.941	0.998	4.05371e-05	MT-high	H3F3B
DOCK10	1.26841e-09	0.957221	0.465	0.276	4.6425e-05	MT-high	DOCK10
NOSIP.2	1.27984e-09	-0.783428	0.149	0.501	4.68433e-05	MT-high	NOSIP
NDUFB1	1.28548e-09	-0.636981	0.119	0.472	4.705e-05	MT-high	NDUFB1
IKZF3.1	1.50317e-09	1.44797	0.554	0.414	5.50176e-05	MT-high	IKZF3
COPE	1.682e-09	-0.602983	0.287	0.681	6.15628e-05	MT-high	COPE
UFC1	1.68964e-09	-0.569546	0.228	0.599	6.18427e-05	MT-high	UFC1
STAT3	1.73244e-09	1.06408	0.653	0.554	6.34092e-05	MT-high	STAT3
FXYD5.1	1.80086e-09	-0.588627	0.644	0.945	6.59132e-05	MT-high	FXYD5
KLRB1.2	1.89973e-09	-1.41133	0.337	0.584	6.95322e-05	MT-high	KLRB1
RSRP1	1.91864e-09	1.18392	0.683	0.585	7.02243e-05	MT-high	RSRP1
RAN	1.98824e-09	-0.628804	0.317	0.729	7.27715e-05	MT-high	RAN
CMC1.5	2.02522e-09	-1.10806	0.188	0.512	7.41251e-05	MT-high	CMC1
ATP5MPL	2.10091e-09	-0.582579	0.178	0.566	7.68955e-05	MT-high	ATP5MPL
SMARCA5	2.14565e-09	1.09433	0.505	0.335	7.8533e-05	MT-high	SMARCA5
SNU13	2.16666e-09	-0.540085	0.257	0.633	7.93019e-05	MT-high	SNU13
MICOS10	2.28389e-09	-0.566568	0.149	0.511	8.35925e-05	MT-high	MICOS10
SELENOW	2.37028e-09	-0.571774	0.238	0.634	8.67547e-05	MT-high	SELENOW
LAPTM5	2.6574e-09	-0.597135	0.624	0.932	9.72636e-05	MT-high	LAPTM5
MT-ND2.1	2.67846e-09	0.866442	0.98	0.985	9.80342e-05	MT-high	MT-ND2
MBP.1	2.97327e-09	0.909039	0.743	0.711	0.000108825	MT-high	MBP
WDR83OS	3.26348e-09	-0.513384	0.297	0.689	0.000119447	MT-high	WDR83OS
CALM3	3.28843e-09	-0.508418	0.277	0.648	0.00012036	MT-high	CALM3
NDUFA13	3.98005e-09	-0.52989	0.356	0.764	0.000145674	MT-high	NDUFA13
SNRPF	4.11575e-09	-0.63642	0.139	0.487	0.000150641	MT-high	SNRPF
GNB2	4.1375e-09	-0.61964	0.327	0.7	0.000151437	MT-high	GNB2
ARID4B	4.60083e-09	1.06487	0.634	0.542	0.000168395	MT-high	ARID4B
POMP	4.68224e-09	-0.570608	0.208	0.58	0.000171375	MT-high	POMP
GLG1	4.97663e-09	1.20128	0.554	0.417	0.00018215	MT-high	GLG1
EIF3L	5.20251e-09	-0.578079	0.317	0.681	0.000190417	MT-high	EIF3L
PTPN22	5.21525e-09	0.988185	0.545	0.383	0.000190884	MT-high	PTPN22
GAS5.2	5.33019e-09	-0.552806	0.248	0.62	0.00019509	MT-high	GAS5
SRP9	5.65105e-09	-0.582633	0.198	0.545	0.000206834	MT-high	SRP9
STK17B	5.95049e-09	0.864045	0.743	0.649	0.000217794	MT-high	STK17B
SEC61B	6.61724e-09	-0.63217	0.347	0.712	0.000242197	MT-high	SEC61B
EIF5A	6.67823e-09	-0.6217	0.356	0.734	0.00024443	MT-high	EIF5A
RNF19A.2	6.76979e-09	1.51882	0.564	0.41	0.000247781	MT-high	RNF19A
USP15	6.84893e-09	1.1329	0.584	0.468	0.000250678	MT-high	USP15
TGOLN2	6.96788e-09	0.988478	0.535	0.371	0.000255031	MT-high	TGOLN2
XRN1	7.3943e-09	1.05974	0.475	0.301	0.000270639	MT-high	XRN1
ACTG1	7.81971e-09	-0.567468	0.891	0.991	0.000286209	MT-high	ACTG1
RHOC.1	7.88826e-09	-0.688592	0.228	0.578	0.000288718	MT-high	RHOC
NDUFS7	8.51476e-09	-0.595863	0.119	0.442	0.000311649	MT-high	NDUFS7
TSPO	8.7343e-09	-0.551372	0.228	0.602	0.000319684	MT-high	TSPO
ARGLU1	8.74175e-09	0.740657	0.733	0.685	0.000319957	MT-high	ARGLU1
PHB2	9.72559e-09	-0.645329	0.218	0.559	0.000355966	MT-high	PHB2
TOMM5	9.97683e-09	-0.589539	0.149	0.482	0.000365162	MT-high	TOMM5
POLR2G.1	1.04169e-08	-0.608743	0.099	0.413	0.000381271	MT-high	POLR2G
SNRPC	1.04233e-08	-0.64154	0.089	0.403	0.000381504	MT-high	SNRPC
NPM1	1.10834e-08	-0.532918	0.673	0.92	0.000405663	MT-high	NPM1
SUB1	1.1967e-08	-0.591422	0.475	0.805	0.000438005	MT-high	SUB1
AKAP9	1.20554e-08	1.15361	0.545	0.399	0.00044124	MT-high	AKAP9
ARF5	1.26325e-08	-0.51941	0.277	0.671	0.000462363	MT-high	ARF5
SAP18	1.33661e-08	-0.625114	0.406	0.782	0.000489211	MT-high	SAP18
DDX17	1.41971e-08	1.0029	0.604	0.516	0.000519629	MT-high	DDX17
ANKRD44	1.45933e-08	1.1765	0.535	0.428	0.000534129	MT-high	ANKRD44
STMP1	1.51832e-08	-0.595615	0.099	0.4	0.00055572	MT-high	STMP1
NDUFA2	1.646e-08	-0.625884	0.149	0.472	0.000602454	MT-high	NDUFA2
TLE5.2	1.75036e-08	-0.575591	0.396	0.781	0.00064065	MT-high	TLE5
PRDX1	1.8921e-08	-0.586007	0.139	0.468	0.000692526	MT-high	PRDX1
LPXN	1.995e-08	-0.577649	0.109	0.422	0.000730191	MT-high	LPXN
SPPL2A	2.23447e-08	0.974743	0.446	0.273	0.00081784	MT-high	SPPL2A
LPP	2.31146e-08	1.01047	0.406	0.228	0.000846017	MT-high	LPP
PRELID1	2.61492e-08	-0.517646	0.277	0.641	0.000957085	MT-high	PRELID1
BRK1	2.6263e-08	-0.513399	0.257	0.636	0.00096125	MT-high	BRK1
SRI	2.65543e-08	-0.535015	0.139	0.474	0.000971914	MT-high	SRI
JAK1.3	2.66739e-08	0.754118	0.822	0.841	0.000976293	MT-high	JAK1
IDS	2.6992e-08	0.850049	0.713	0.689	0.000987934	MT-high	IDS
C1QBP.1	2.70599e-08	-0.654564	0.129	0.436	0.00099042	MT-high	C1QBP
SF3B1	2.76338e-08	0.900285	0.683	0.639	0.00101143	MT-high	SF3B1
BCLAF1	2.78147e-08	0.950009	0.614	0.51	0.00101805	MT-high	BCLAF1
GPRIN3	2.80588e-08	1.08271	0.426	0.264	0.00102698	MT-high	GPRIN3
SRSF7	2.8604e-08	0.816494	0.851	0.877	0.00104694	MT-high	SRSF7
REL.1	2.89082e-08	1.0441	0.653	0.567	0.00105807	MT-high	REL
POLR1D	2.89998e-08	-0.612622	0.129	0.438	0.00106142	MT-high	POLR1D
TAPBP	3.09571e-08	0.747125	0.743	0.737	0.00113306	MT-high	TAPBP
RBIS	3.20772e-08	-0.538345	0.139	0.477	0.00117406	MT-high	RBIS
PRDM1	3.47068e-08	1.24433	0.436	0.265	0.0012703	MT-high	PRDM1
FBL	4.44904e-08	-0.597743	0.139	0.449	0.00162839	MT-high	FBL
PSMB3	4.59829e-08	-0.531165	0.218	0.579	0.00168302	MT-high	PSMB3
NDUFA12	4.83291e-08	-0.560668	0.168	0.496	0.00176889	MT-high	NDUFA12
ANAPC11	5.0733e-08	-0.572085	0.149	0.464	0.00185688	MT-high	ANAPC11
KMT2E	5.17817e-08	0.816884	0.693	0.673	0.00189526	MT-high	KMT2E
C12orf75.3	5.27348e-08	-0.623409	0.277	0.614	0.00193015	MT-high	C12orf75
DYNC1H1	5.39309e-08	0.996415	0.535	0.398	0.00197393	MT-high	DYNC1H1
SNX3	5.50314e-08	-0.519835	0.208	0.535	0.0020142	MT-high	SNX3
ITGB1.2	5.67194e-08	1.11506	0.614	0.497	0.00207599	MT-high	ITGB1
RBM39.1	6.05549e-08	0.82613	0.733	0.792	0.00221637	MT-high	RBM39
CANX	6.14063e-08	0.958323	0.594	0.493	0.00224753	MT-high	CANX
ANKRD12	6.9563e-08	0.912445	0.693	0.639	0.00254607	MT-high	ANKRD12
WNK1.1	6.97643e-08	1.04451	0.455	0.303	0.00255344	MT-high	WNK1
UCP2.1	6.97674e-08	-0.638177	0.386	0.728	0.00255356	MT-high	UCP2
ARL6IP4	7.78099e-08	-0.558059	0.307	0.673	0.00284792	MT-high	ARL6IP4
ABHD14B	8.36881e-08	-0.585715	0.139	0.433	0.00306307	MT-high	ABHD14B
DOCK8	8.82023e-08	0.909364	0.545	0.425	0.00322829	MT-high	DOCK8
OCIAD2	8.83553e-08	-0.548677	0.109	0.411	0.00323389	MT-high	OCIAD2
ARAP2	8.88277e-08	1.15269	0.515	0.371	0.00325118	MT-high	ARAP2
MCL1.2	9.33985e-08	0.770927	0.762	0.701	0.00341848	MT-high	MCL1
INPP5D	9.35439e-08	0.995401	0.446	0.288	0.0034238	MT-high	INPP5D
RSL24D1	9.45497e-08	-0.515914	0.198	0.533	0.00346061	MT-high	RSL24D1
SRSF11	1.12917e-07	0.8722	0.653	0.59	0.00413286	MT-high	SRSF11
RWDD1	1.16192e-07	-0.585583	0.208	0.532	0.00425276	MT-high	RWDD1
EIF3A	1.31758e-07	0.908681	0.554	0.448	0.00482248	MT-high	EIF3A
DDT	1.32628e-07	-0.555375	0.139	0.428	0.00485433	MT-high	DDT
ATP6V1G1	1.45059e-07	-0.547337	0.376	0.755	0.00530931	MT-high	ATP6V1G1
COX5A	1.47895e-07	-0.503709	0.248	0.603	0.00541312	MT-high	COX5A
TOMM22	1.51955e-07	-0.564452	0.158	0.468	0.00556172	MT-high	TOMM22
TALDO1	1.53965e-07	-0.572797	0.129	0.414	0.00563527	MT-high	TALDO1
CARD16.1	1.58729e-07	-0.578412	0.178	0.492	0.00580965	MT-high	CARD16
CCND3.2	1.63449e-07	-0.517802	0.426	0.797	0.00598241	MT-high	CCND3
VPS13C	1.72223e-07	1.14736	0.475	0.332	0.00630353	MT-high	VPS13C
BANF1.1	1.75073e-07	-0.502349	0.139	0.451	0.00640783	MT-high	BANF1
LGALS1.3	1.77848e-07	-0.980462	0.238	0.534	0.00650941	MT-high	LGALS1
KDM5A	1.90281e-07	0.975481	0.475	0.329	0.00696448	MT-high	KDM5A
PRRC2C	1.90469e-07	0.778885	0.723	0.735	0.00697134	MT-high	PRRC2C
TMBIM6	1.92598e-07	0.657896	0.792	0.833	0.00704928	MT-high	TMBIM6
KLF6.3	1.99145e-07	0.663596	0.95	0.897	0.00728889	MT-high	KLF6
ZNF331.4	2.35606e-07	0.992591	0.604	0.431	0.00862341	MT-high	ZNF331
DNAJB14	2.41521e-07	1.08754	0.446	0.299	0.0088399	MT-high	DNAJB14
CNN2.1	2.52341e-07	-0.599093	0.347	0.678	0.00923594	MT-high	CNN2
COX17	3.04868e-07	-0.540946	0.129	0.419	0.0111585	MT-high	COX17
RGS10.1	3.13912e-07	-0.501374	0.119	0.405	0.0114895	MT-high	RGS10
RNF125	3.15389e-07	0.940006	0.554	0.442	0.0115435	MT-high	RNF125
LBR	3.26774e-07	1.17047	0.505	0.374	0.0119603	MT-high	LBR
HSP90B1	3.67952e-07	0.937919	0.762	0.768	0.0134674	MT-high	HSP90B1
KRTCAP2	3.76068e-07	-0.504577	0.436	0.778	0.0137645	MT-high	KRTCAP2
TPI1	4.21469e-07	-0.530082	0.465	0.828	0.0154262	MT-high	TPI1
KLRK1.1	4.45426e-07	0.630287	0.762	0.706	0.016303	MT-high	KLRK1
PET100	4.5182e-07	-0.552941	0.267	0.591	0.0165371	MT-high	PET100
SNRPD1	4.7167e-07	-0.530474	0.129	0.402	0.0172636	MT-high	SNRPD1
SLC25A5	5.47894e-07	-0.574266	0.376	0.691	0.0200535	MT-high	SLC25A5
AFF4	5.93027e-07	0.84388	0.426	0.278	0.0217054	MT-high	AFF4
IL2RG	6.12386e-07	0.815263	0.822	0.94	0.0224139	MT-high	IL2RG
GOLGA4	6.35057e-07	1.02267	0.515	0.383	0.0232437	MT-high	GOLGA4
SMCHD1	7.13921e-07	1.03805	0.594	0.523	0.0261302	MT-high	SMCHD1
TLN1	7.15415e-07	1.00714	0.604	0.533	0.0261849	MT-high	TLN1
STK10	7.28536e-07	0.832118	0.564	0.453	0.0266651	MT-high	STK10
RESF1	7.33891e-07	1.07064	0.594	0.542	0.0268611	MT-high	RESF1
ERAP2	7.49145e-07	0.97043	0.406	0.26	0.0274195	MT-high	ERAP2
ADAR	7.704e-07	0.886504	0.525	0.411	0.0281974	MT-high	ADAR
BIRC6	8.13242e-07	0.936306	0.416	0.266	0.0297655	MT-high	BIRC6
SSU72	8.74044e-07	-0.527846	0.178	0.476	0.0319909	MT-high	SSU72
DSTN.3	9.43719e-07	-0.533164	0.198	0.499	0.0345411	MT-high	DSTN
ACTR2	1.05929e-06	0.924766	0.604	0.57	0.0387709	MT-high	ACTR2
ROCK1	1.07978e-06	0.811363	0.564	0.467	0.0395212	MT-high	ROCK1
MSN.1	1.08886e-06	0.872357	0.693	0.8	0.0398535	MT-high	MSN
CD48	1.12597e-06	-0.540844	0.436	0.752	0.0412117	MT-high	CD48
GOLGB1	1.14146e-06	0.917189	0.406	0.255	0.0417787	MT-high	GOLGB1
MYH9.1	1.14758e-06	0.684597	0.772	0.766	0.0420027	MT-high	MYH9
IFRD1	1.19975e-06	1.13752	0.515	0.396	0.0439119	MT-high	IFRD1
PTBP3	1.27614e-06	0.940176	0.475	0.343	0.0467079	MT-high	PTBP3
NR4A2.5	1.27626e-06	1.02803	0.792	0.753	0.0467126	MT-high	NR4A2
KMT2A	1.35095e-06	0.983667	0.406	0.261	0.0494461	MT-high	KMT2A
RALGDS	1.37734e-06	0.920956	0.495	0.352	0.0504121	MT-high	RALGDS
RBM25	1.53565e-06	0.837081	0.594	0.536	0.0562063	MT-high	RBM25
NOP10	1.64135e-06	-0.519401	0.139	0.413	0.060075	MT-high	NOP10
SSH2	1.72405e-06	0.798823	0.455	0.306	0.0631019	MT-high	SSH2
IFITM3.4	1.80278e-06	-0.620656	0.208	0.492	0.0659835	MT-high	IFITM3
TRBC1.3	1.9656e-06	-0.622038	0.386	0.661	0.0719428	MT-high	TRBC1
ZC3HAV1	2.21646e-06	0.906369	0.574	0.492	0.0811248	MT-high	ZC3HAV1
PTPRA	2.22096e-06	0.752623	0.455	0.309	0.0812894	MT-high	PTPRA
DDX6	2.7933e-06	0.816783	0.564	0.495	0.102238	MT-high	DDX6
SETX	3.11136e-06	0.999902	0.426	0.298	0.113879	MT-high	SETX
SEPTIN2	3.16127e-06	0.723296	0.515	0.395	0.115706	MT-high	SEPTIN2
PPP1R12A	3.29441e-06	1.07017	0.554	0.524	0.120579	MT-high	PPP1R12A
SLC2A3.2	3.36308e-06	0.871623	0.693	0.636	0.123092	MT-high	SLC2A3
CLK1	3.51179e-06	1.00485	0.495	0.397	0.128535	MT-high	CLK1
DDX3X.1	3.60654e-06	0.955774	0.604	0.534	0.132003	MT-high	DDX3X
KLRC2.1	3.8052e-06	0.861325	0.495	0.318	0.139274	MT-high	KLRC2
IKZF1	4.36001e-06	0.764181	0.564	0.475	0.159581	MT-high	IKZF1
SERINC1	4.38287e-06	0.827816	0.515	0.427	0.160417	MT-high	SERINC1
KAT6B	4.57637e-06	0.910097	0.406	0.271	0.1675	MT-high	KAT6B
STAT4	5.67854e-06	0.870617	0.535	0.429	0.20784	MT-high	STAT4
APOBEC3G.2	5.83613e-06	-0.507368	0.297	0.597	0.213608	MT-high	APOBEC3G
ATM	5.94901e-06	1.04698	0.505	0.393	0.21774	MT-high	ATM
FLNA.2	6.27056e-06	0.7131	0.743	0.768	0.229509	MT-high	FLNA
DIAPH1	6.96407e-06	0.81917	0.505	0.411	0.254892	MT-high	DIAPH1
PARP8	7.23234e-06	0.778725	0.564	0.512	0.264711	MT-high	PARP8
ACAP1	7.75544e-06	0.671027	0.683	0.667	0.283857	MT-high	ACAP1
MT-ND6	8.35819e-06	0.947205	0.663	0.62	0.305918	MT-high	MT-ND6
ITPRIP	1.05381e-05	0.986873	0.416	0.294	0.385705	MT-high	ITPRIP
MT2A.3	1.30593e-05	-0.615249	0.465	0.738	0.477985	MT-high	MT2A
UTRN	1.39671e-05	1.00238	0.535	0.471	0.511211	MT-high	UTRN
GSK3B	1.56051e-05	0.741661	0.406	0.276	0.571161	MT-high	GSK3B
ADAM10	1.62185e-05	0.946182	0.436	0.322	0.593613	MT-high	ADAM10
CHD1	1.83851e-05	1.06896	0.465	0.37	0.672912	MT-high	CHD1
NCR3.2	1.91824e-05	-0.515462	0.208	0.469	0.702094	MT-high	NCR3
FYN	2.09504e-05	0.730364	0.644	0.628	0.766807	MT-high	FYN
ATF7IP	2.48752e-05	0.865171	0.426	0.31	0.910456	MT-high	ATF7IP
CD96	2.54884e-05	0.741857	0.564	0.519	0.932899	MT-high	CD96
CD44.1	2.75767e-05	0.864855	0.663	0.686	1	MT-high	CD44
TGFBR3	2.7987e-05	1.03515	0.406	0.299	1	MT-high	TGFBR3
TAP2	2.99718e-05	0.784741	0.535	0.491	1	MT-high	TAP2
FOSB.3	2.99974e-05	0.612758	0.752	0.656	1	MT-high	FOSB
IL2RB.4	3.18111e-05	0.71886	0.614	0.578	1	MT-high	IL2RB
SERTAD1.1	3.43324e-05	-0.514876	0.257	0.522	1	MT-high	SERTAD1
ITSN2	3.50183e-05	0.794206	0.465	0.392	1	MT-high	ITSN2
ITGAL.1	3.84442e-05	0.806782	0.545	0.474	1	MT-high	ITGAL
IL7R.5	4.57954e-05	-0.623392	0.218	0.429	1	MT-high	IL7R
N4BP2L2	4.87041e-05	0.67252	0.584	0.523	1	MT-high	N4BP2L2
CCND2	4.87049e-05	0.882661	0.436	0.343	1	MT-high	CCND2
ATRX	5.14839e-05	0.908159	0.535	0.493	1	MT-high	ATRX
IFNG.1	5.56342e-05	0.931905	0.465	0.312	1	MT-high	IFNG
NRDC	5.58653e-05	0.681347	0.406	0.289	1	MT-high	NRDC
CASP8	5.62168e-05	0.806617	0.406	0.309	1	MT-high	CASP8
CYTH1.1	5.91157e-05	0.731038	0.535	0.47	1	MT-high	CYTH1
BPTF	6.43082e-05	0.899019	0.416	0.315	1	MT-high	BPTF
SCAF11	7.98473e-05	0.740933	0.515	0.454	1	MT-high	SCAF11
CAST	8.72256e-05	0.77748	0.653	0.68	1	MT-high	CAST
ITGB2.3	0.000102628	0.645477	0.851	0.942	1	MT-high	ITGB2
WIPF1	0.000110777	0.546674	0.713	0.717	1	MT-high	WIPF1
HNRNPA3	0.000121605	0.557303	0.693	0.725	1	MT-high	HNRNPA3
PDIA3	0.000125956	0.830677	0.733	0.817	1	MT-high	PDIA3
NFATC3	0.000136266	0.740291	0.426	0.333	1	MT-high	NFATC3
ITGB7	0.000137353	0.76782	0.594	0.57	1	MT-high	ITGB7
BHLHE40	0.000144503	0.72302	0.535	0.472	1	MT-high	BHLHE40
LTB.4	0.000170443	-1.47331	0.287	0.467	1	MT-high	LTB
SH3KBP1	0.000176685	0.863201	0.545	0.529	1	MT-high	SH3KBP1
TRA2A	0.000178636	0.872516	0.406	0.318	1	MT-high	TRA2A
NR4A3	0.000191364	1.14981	0.416	0.31	1	MT-high	NR4A3
IVNS1ABP	0.000222322	0.853674	0.505	0.441	1	MT-high	IVNS1ABP
PDE4D	0.000223641	0.767449	0.436	0.343	1	MT-high	PDE4D
ACTN4.1	0.000226681	0.522105	0.604	0.548	1	MT-high	ACTN4
MYO1F.1	0.000230215	0.617575	0.545	0.519	1	MT-high	MYO1F
SRPRA	0.000231382	0.763709	0.515	0.472	1	MT-high	SRPRA
ARHGAP9.1	0.000231884	0.672521	0.584	0.575	1	MT-high	ARHGAP9
PRPF8	0.000235176	0.691406	0.436	0.348	1	MT-high	PRPF8
OS9	0.000237606	0.669352	0.465	0.392	1	MT-high	OS9
PPP2R5C.1	0.000238084	0.660585	0.614	0.579	1	MT-high	PPP2R5C
PRPF38B	0.000248681	0.854246	0.515	0.488	1	MT-high	PRPF38B
SRRM2	0.000265754	0.689317	0.545	0.502	1	MT-high	SRRM2
ELF1	0.000270808	0.633132	0.594	0.582	1	MT-high	ELF1
MYO1G.2	0.000285795	0.577315	0.594	0.564	1	MT-high	MYO1G
TNRC6B	0.000294181	0.858372	0.446	0.359	1	MT-high	TNRC6B
FNBP4	0.000318691	0.806341	0.505	0.462	1	MT-high	FNBP4
RAB8B	0.000334602	0.813484	0.406	0.328	1	MT-high	RAB8B
STK38	0.000415232	0.725161	0.406	0.317	1	MT-high	STK38
CD53	0.00041591	0.600106	0.713	0.805	1	MT-high	CD53
NCKAP1L	0.000487322	0.82772	0.416	0.332	1	MT-high	NCKAP1L
ARHGAP30	0.000487743	0.604262	0.554	0.543	1	MT-high	ARHGAP30
RTF1	0.000489653	0.590847	0.455	0.384	1	MT-high	RTF1
CD46	0.000517301	0.658961	0.436	0.373	1	MT-high	CD46
POLR2A	0.000528527	0.728283	0.436	0.355	1	MT-high	POLR2A
SPN.3	0.0005968	0.922364	0.545	0.549	1	MT-high	SPN
NCOR1	0.000626893	0.738286	0.554	0.584	1	MT-high	NCOR1
PCM1	0.000641608	0.633916	0.426	0.354	1	MT-high	PCM1
RABGAP1L	0.00079899	0.62552	0.426	0.363	1	MT-high	RABGAP1L
RNF149	0.000826283	0.74532	0.505	0.474	1	MT-high	RNF149
SYNRG	0.000826744	0.679744	0.475	0.432	1	MT-high	SYNRG
UHMK1	0.000860216	0.793124	0.416	0.346	1	MT-high	UHMK1
USP34	0.000861904	0.701945	0.455	0.397	1	MT-high	USP34
GBP2	0.000879033	0.727428	0.455	0.395	1	MT-high	GBP2
PNISR	0.000932321	0.678689	0.574	0.55	1	MT-high	PNISR
IQGAP2	0.000948751	0.683383	0.406	0.323	1	MT-high	IQGAP2
HNRNPU	0.00101772	0.578375	0.604	0.682	1	MT-high	HNRNPU
SUN2.2	0.00120295	0.514373	0.644	0.664	1	MT-high	SUN2
GBP5	0.00132072	0.814229	0.554	0.544	1	MT-high	GBP5
LYST.5	0.00139391	1.07077	0.446	0.404	1	MT-high	LYST
ARID5B.1	0.00149965	1.14429	0.406	0.349	1	MT-high	ARID5B
NKTR	0.00151763	0.770082	0.406	0.34	1	MT-high	NKTR
GNG2.3	0.00157681	0.608639	0.653	0.7	1	MT-high	GNG2
ZNF207	0.00157893	0.668628	0.446	0.411	1	MT-high	ZNF207
RUNX3.1	0.00163269	0.753402	0.505	0.477	1	MT-high	RUNX3
TCF25.1	0.00167578	0.543585	0.634	0.688	1	MT-high	TCF25
GZMB.3	0.00175925	0.675356	0.723	0.614	1	MT-high	GZMB
SAMHD1.1	0.00182999	0.78199	0.505	0.49	1	MT-high	SAMHD1
HSP90AA1.3	0.00197508	0.644048	0.911	0.947	1	MT-high	HSP90AA1
NR3C1	0.00247769	0.558512	0.545	0.531	1	MT-high	NR3C1
RSF1	0.00249643	0.715021	0.436	0.403	1	MT-high	RSF1
ZBTB38	0.0025006	0.895063	0.426	0.386	1	MT-high	ZBTB38
ARHGAP25	0.00254097	0.505362	0.436	0.374	1	MT-high	ARHGAP25
TYROBP.5	0.00256759	-0.816124	0.307	0.422	1	MT-high	TYROBP
TMED10	0.00266348	0.764752	0.505	0.524	1	MT-high	TMED10
TAGAP.1	0.00271325	0.66467	0.614	0.63	1	MT-high	TAGAP
ZNF800	0.00271394	0.581223	0.406	0.342	1	MT-high	ZNF800
HM13	0.00305666	0.619723	0.436	0.396	1	MT-high	HM13
EPB41	0.00315099	0.759801	0.416	0.358	1	MT-high	EPB41
ACTR3	0.00315662	0.516089	0.644	0.726	1	MT-high	ACTR3
PAFAH1B1	0.00317711	0.650261	0.455	0.432	1	MT-high	PAFAH1B1
HSPD1.1	0.00371687	0.742279	0.455	0.414	1	MT-high	HSPD1
EZR.2	0.00378409	0.614332	0.673	0.719	1	MT-high	EZR
ZAP70.1	0.00391956	0.51695	0.663	0.699	1	MT-high	ZAP70
MYCBP2	0.00395335	0.687846	0.426	0.381	1	MT-high	MYCBP2
TIGIT.4	0.0041106	0.762759	0.446	0.385	1	MT-high	TIGIT
MYADM.3	0.00417439	0.5951	0.584	0.518	1	MT-high	MYADM
TNFRSF1B.2	0.00420086	0.834266	0.525	0.531	1	MT-high	TNFRSF1B
LAG3.4	0.00445744	1.29526	0.455	0.408	1	MT-high	LAG3
CNOT2	0.00469312	0.897861	0.406	0.36	1	MT-high	CNOT2
FNBP1	0.00566412	0.692156	0.545	0.576	1	MT-high	FNBP1
RASAL3	0.0059614	0.527543	0.564	0.575	1	MT-high	RASAL3
IL10RA	0.00674775	0.583389	0.564	0.6	1	MT-high	IL10RA
SF1	0.00736574	0.534476	0.634	0.705	1	MT-high	SF1
ACAP2	0.00864176	0.620425	0.475	0.482	1	MT-high	ACAP2
NIPBL	0.00864971	0.702117	0.416	0.373	1	MT-high	NIPBL
CFLAR	0.00898001	0.588458	0.475	0.477	1	MT-high	CFLAR
SELPLG.2	0.00970562	0.500993	0.564	0.607	1	MT-high	SELPLG
TMC8	0.00980926	0.616278	0.455	0.43	1	MT-high	TMC8

## Sheet: B Cells
p_val	avg_log2FC	pct.1	pct.2	p_val_adj	cluster	gene
3.79e-129	1.70867	0.958	0.434	1.39e-124	B-Naive(IgD_high)	TCL1A
4.11e-64	1.3625	0.651	0.174	1.51e-59	B-Naive(IgD_high)	PLD4
2.35e-61	1.3131	0.585	0.097	8.59e-57	B-Naive(IgD_high)	AL139020.1
1.19e-50	0.910076	0.964	0.786	4.37e-46	B-Naive(IgD_high)	CD79B
2.43e-46	0.701352	0.909	0.562	8.91e-42	B-Naive(IgD_high)	NIBAN3
2.57e-44	0.792513	0.858	0.429	9.42e-40	B-Naive(IgD_high)	IGHD
3.25e-44	1.0665	0.586	0.145	1.19e-39	B-Naive(IgD_high)	PPP1R14A
5.71e-44	0.682611	0.97	0.816	2.09e-39	B-Naive(IgD_high)	NCF1
6.49e-44	0.758369	0.934	0.725	2.38e-39	B-Naive(IgD_high)	UCP2
1.49e-42	0.620689	1	0.963	5.46e-38	B-Naive(IgD_high)	RPS24
1.39e-38	0.596608	0.995	0.926	5.07e-34	B-Naive(IgD_high)	H3F3A
1.5e-36	0.93034	0.416	0.089	5.5e-32	B-Naive(IgD_high)	SOX4
1.68e-35	0.858277	0.426	0.088	6.15e-31	B-Naive(IgD_high)	MID1IP1
6.15e-35	0.5347	1	0.948	2.25e-30	B-Naive(IgD_high)	CD37
1.26e-34	0.887919	0.483	0.123	4.62e-30	B-Naive(IgD_high)	JUP
2.31e-34	0.538685	1	0.962	8.44e-30	B-Naive(IgD_high)	TMSB10
2.48e-34	0.516041	1	0.984	9.08e-30	B-Naive(IgD_high)	PTMA
1.8e-33	-0.863065	0.224	0.548	6.6e-29	B-Naive(IgD_high)	CTSH
1.31e-32	0.677997	0.822	0.556	4.81e-28	B-Naive(IgD_high)	FCRLA
2.06e-32	0.72049	0.343	0.086	7.53e-28	B-Naive(IgD_high)	CCDC191
8.86e-32	0.711068	0.476	0.135	3.24e-27	B-Naive(IgD_high)	PCDH9
2.15e-31	-1.17833	0.184	0.47	7.88e-27	B-Naive(IgD_high)	S100A10
1.08e-30	0.51913	0.928	0.646	3.96e-26	B-Naive(IgD_high)	FOXP1
1.19e-30	0.65901	0.663	0.322	4.34e-26	B-Naive(IgD_high)	CD72
2.1e-30	0.724551	0.362	0.075	7.68e-26	B-Naive(IgD_high)	LIMS2
1.85e-29	0.500878	1	0.95	6.79e-25	B-Naive(IgD_high)	CD79A
1.91e-29	0.686894	0.828	0.548	6.98e-25	B-Naive(IgD_high)	CYB561A3
4.34e-28	0.773348	0.761	0.428	1.59e-23	B-Naive(IgD_high)	VPREB3
6.26e-28	0.535383	0.991	0.85	2.29e-23	B-Naive(IgD_high)	LIMD2
8.62e-28	0.696541	0.781	0.491	3.16e-23	B-Naive(IgD_high)	SPIB
1.96e-27	0.654439	0.619	0.297	7.19e-23	B-Naive(IgD_high)	ITM2C
3.79e-27	-0.764505	0.013	0.239	1.39e-22	B-Naive(IgD_high)	CD27
2.57e-26	0.575998	0.51	0.248	9.42e-22	B-Naive(IgD_high)	IGHV5-78
6.91e-26	0.689959	0.352	0.086	2.53e-21	B-Naive(IgD_high)	NEIL1
2.91e-25	0.679378	0.596	0.269	1.06e-20	B-Naive(IgD_high)	BCL7A
4.49e-25	0.53889	0.872	0.685	1.64e-20	B-Naive(IgD_high)	SLC25A5
5.14e-25	0.694189	0.257	0.055	1.88e-20	B-Naive(IgD_high)	CD9
3.17e-24	0.559871	0.639	0.359	1.16e-19	B-Naive(IgD_high)	TLE1
1.04e-23	0.503289	0.525	0.299	3.81e-19	B-Naive(IgD_high)	LBR
4.8e-21	0.50469	0.464	0.228	1.76e-16	B-Naive(IgD_high)	LGALS9
5.55e-21	-3.61312	0.018	0.28	2.03e-16	B-Naive(IgD_high)	IGHA1
9.01e-21	0.516035	0.22	0.033	3.3e-16	B-Naive(IgD_high)	HRK
2.6e-20	0.510746	0.593	0.321	9.52e-16	B-Naive(IgD_high)	ALOX5
6.18e-20	-1.08056	0.055	0.274	2.26e-15	B-Naive(IgD_high)	LGALS1
1.25e-19	-0.860219	0.166	0.358	4.56e-15	B-Naive(IgD_high)	SRGN
8.69e-19	-0.797256	0.358	0.586	3.18e-14	B-Naive(IgD_high)	CD99
1.22e-18	-0.541666	0.046	0.224	4.46e-14	B-Naive(IgD_high)	TNFRSF13B
1.35e-17	-4.32783	0.024	0.251	4.94e-13	B-Naive(IgD_high)	IGHG1
1.68e-17	-3.49389	0.066	0.291	6.14e-13	B-Naive(IgD_high)	IGHG3
1.74e-17	0.538204	0.37	0.139	6.35e-13	B-Naive(IgD_high)	CD38
3.37e-17	0.505077	0.586	0.341	1.23e-12	B-Naive(IgD_high)	TSPAN13
1.73e-16	-1.38756	0.029	0.183	6.32e-12	B-Naive(IgD_high)	HSPA1B
2.86e-16	-0.647616	0.329	0.156	1.05e-11	B-Naive(IgD_high)	IGLC1
5.19e-16	-0.823591	0.124	0.302	1.9e-11	B-Naive(IgD_high)	ITGB1
3.89e-15	-0.774608	0.063	0.182	1.43e-10	B-Naive(IgD_high)	FKBP11
7.53e-15	-0.743969	0.012	0.155	2.76e-10	B-Naive(IgD_high)	LMNA
2.98e-14	0.526021	0.793	0.552	1.09e-09	B-Naive(IgD_high)	LY6E
1.52e-13	-2.09828	0.022	0.235	5.57e-09	B-Naive(IgD_high)	IGHG2
3.44e-13	0.524281	0.472	0.232	1.26e-08	B-Naive(IgD_high)	C16orf74
7.09e-13	-0.519129	0.037	0.157	2.59e-08	B-Naive(IgD_high)	TXNDC5
9.7e-13	-0.902717	0.738	0.809	3.55e-08	B-Naive(IgD_high)	VIM
3.84e-12	-1.05634	0.013	0.118	1.4e-07	B-Naive(IgD_high)	HSPA1A
1.49e-11	-0.797413	0.228	0.362	5.45e-07	B-Naive(IgD_high)	SEC11C
6.97e-11	-0.617996	0.099	0.289	2.55e-06	B-Naive(IgD_high)	ADGRE5
1.55e-10	-0.864942	0.275	0.395	5.66e-06	B-Naive(IgD_high)	DNAJB1
1.81e-10	-2.26849	0.003	0.111	6.64e-06	B-Naive(IgD_high)	IGHG4
1.89e-10	-0.605302	0.41	0.482	6.93e-06	B-Naive(IgD_high)	DNAJA1
7.94e-10	-0.817945	0.858	0.858	2.91e-05	B-Naive(IgD_high)	GAPDH
1.01e-09	-0.552774	0.053	0.161	3.71e-05	B-Naive(IgD_high)	RGCC
1.38e-09	-0.647159	0.844	0.875	5.06e-05	B-Naive(IgD_high)	KLF6
1.76e-09	-0.674158	0.351	0.545	6.45e-05	B-Naive(IgD_high)	ADAM28
1.99e-09	-0.512531	0.237	0.417	7.3e-05	B-Naive(IgD_high)	VOPP1
2.29e-09	-0.627468	0.958	0.963	8.39e-05	B-Naive(IgD_high)	JUN
8.36e-09	-1.29316	0.61	0.656	0.000306019	B-Naive(IgD_high)	CRIP1
1.22e-08	-1.37352	0.012	0.103	0.000446413	B-Naive(IgD_high)	IGHA2
2.6e-08	-0.695454	0.288	0.434	0.000951353	B-Naive(IgD_high)	IFI30
4.79e-08	-0.751142	0.333	0.417	0.00175303	B-Naive(IgD_high)	S100A4
5.13e-08	-0.697906	0.136	0.264	0.00187872	B-Naive(IgD_high)	RGS1
5.23e-08	-0.611166	0.019	0.105	0.00191301	B-Naive(IgD_high)	CCL5
6.7e-08	-0.777277	0.82	0.801	0.0024529	B-Naive(IgD_high)	HSP90AA1
1.13e-07	-0.608108	0.322	0.455	0.00414858	B-Naive(IgD_high)	CCR7
1.21e-07	-0.560503	0.11	0.208	0.00443639	B-Naive(IgD_high)	PRDX4
6.27e-07	-0.540534	0.411	0.566	0.0229627	B-Naive(IgD_high)	CD44
9.08e-07	-0.975766	0.256	0.298	0.0332381	B-Naive(IgD_high)	NR4A1
1.14e-06	-0.966259	0.142	0.258	0.0416021	B-Naive(IgD_high)	EGR1
1.92e-06	-0.576268	0.112	0.216	0.0701352	B-Naive(IgD_high)	STAG3
1.93e-06	-0.574022	0.093	0.215	0.0708012	B-Naive(IgD_high)	PDE4D
2.05e-06	-1.08414	0.224	0.285	0.0748881	B-Naive(IgD_high)	XBP1
3.01e-06	-0.507106	0.668	0.711	0.110198	B-Naive(IgD_high)	SAT1
4.38e-06	-0.708057	0.83	0.832	0.160273	B-Naive(IgD_high)	HSPA8
5.56e-06	-0.529408	0.623	0.656	0.203567	B-Naive(IgD_high)	COTL1
6.82e-06	-0.55926	0.305	0.376	0.249621	B-Naive(IgD_high)	DUSP2
9.41e-06	-0.509031	0.553	0.647	0.344496	B-Naive(IgD_high)	SQSTM1
2.02e-05	-0.741379	0.63	0.655	0.73806	B-Naive(IgD_high)	FOSB
0.000193181	-0.728434	0.191	0.209	1	B-Naive(IgD_high)	DERL3
0.000236166	-0.523629	0.418	0.479	1	B-Naive(IgD_high)	NEAT1
0.000320288	-0.642871	0.304	0.352	1	B-Naive(IgD_high)	AL138963.4
0.00166329	-0.669479	0.588	0.588	1	B-Naive(IgD_high)	NR4A2
0.0075393	-0.563735	0.559	0.305	1	B-Naive(IgD_high)	MZB1
0.00781916	-0.580154	0.796	0.735	1	B-Naive(IgD_high)	CD83
0.0195823	-1.59452	0.056	0.117	1	B-Naive(IgD_high)	IGLV3-1
0.0207207	-2.625	0.63	0.59	1	B-Naive(IgD_high)	IGKC
0.0397785	-2.21719	0.484	0.363	1	B-Naive(IgD_high)	JCHAIN
0.0417812	-0.88785	0.336	0.256	1	B-Naive(IgD_high)	IGLC3
0.0643178	-1.39736	0.052	0.102	1	B-Naive(IgD_high)	IGHV3-7
0.0677731	-1.50168	0.092	0.166	1	B-Naive(IgD_high)	IGKV3-15
0.0737495	-1.40443	0.195	0.12	1	B-Naive(IgD_high)	IGLV1-40
0.090975	-1.89091	0.12	0.107	1	B-Naive(IgD_high)	IGHV5-51
0.154537	-0.859184	0.779	0.692	1	B-Naive(IgD_high)	SSR4
0.172354	-1.80676	0.114	0.182	1	B-Naive(IgD_high)	IGKV1-5
0.172712	-0.572255	0.687	0.652	1	B-Naive(IgD_high)	HSP90B1
0.190258	-1.27804	0.128	0.179	1	B-Naive(IgD_high)	IGHV3-23
0.226456	-0.913454	0.146	0.166	1	B-Naive(IgD_high)	IGHV3-30
0.263836	-1.70344	0.091	0.144	1	B-Naive(IgD_high)	IGHV4-39
0.35234	-1.5476	0.169	0.256	1	B-Naive(IgD_high)	IGKV3-20
0.408659	-1.40378	0.105	0.181	1	B-Naive(IgD_high)	IGLV2-14
0.420952	-1.76493	0.359	0.3	1	B-Naive(IgD_high)	IGLC2
0.470907	-1.53027	0.057	0.1	1	B-Naive(IgD_high)	IGHV3-48
0.51926	-1.50486	0.121	0.096	1	B-Naive(IgD_high)	IGLV1-44
0.820809	-1.18865	0.089	0.123	1	B-Naive(IgD_high)	IGHV3-21
0.900466	-1.36171	0.124	0.101	1	B-Naive(IgD_high)	IGLV1-47
0.918078	-2.11545	0.136	0.207	1	B-Naive(IgD_high)	IGKV4-1
0.953871	-1.41051	0.094	0.174	1	B-Naive(IgD_high)	IGKV3-11
4.27e-102	1.52735	0.873	0.227	1.56e-97	B-Naive(IgD_low)	TCL1A
9.68e-87	1.22751	0.88	0.386	3.54e-82	B-Naive(IgD_low)	FCER2
4.13e-56	-2.40645	0.422	0.789	1.51e-51	B-Naive(IgD_low)	CRIP1
8.71e-51	0.778105	0.998	0.958	3.19e-46	B-Naive(IgD_low)	BTG1
2.14e-50	1.00534	0.696	0.292	7.82e-46	B-Naive(IgD_low)	CALHM6
2.24e-48	1.09269	0.705	0.233	8.19e-44	B-Naive(IgD_low)	IL4R
2.86e-48	0.686222	0.999	0.923	1.05e-43	B-Naive(IgD_low)	CD37
2.25e-46	1.07195	0.802	0.455	8.25e-42	B-Naive(IgD_low)	PLPP5
2.43e-43	0.650699	1	0.961	8.89e-39	B-Naive(IgD_low)	RPL18A
7.53e-42	0.818269	0.734	0.292	2.76e-37	B-Naive(IgD_low)	IGHD
1.25e-41	0.599682	1	0.961	4.57e-37	B-Naive(IgD_low)	RPS19
3.02e-41	0.561161	1	0.959	1.11e-36	B-Naive(IgD_low)	RPL8
1.01e-39	0.56939	1	0.974	3.69e-35	B-Naive(IgD_low)	RPL13
5.97e-39	0.533316	0.999	0.942	2.18e-34	B-Naive(IgD_low)	RPS5
5.06e-38	0.534156	1	0.968	1.85e-33	B-Naive(IgD_low)	RPL30
5.83e-38	0.899475	0.966	0.832	2.13e-33	B-Naive(IgD_low)	TXNIP
1.06e-36	0.531422	1	0.96	3.89e-32	B-Naive(IgD_low)	RPS23
1.36e-36	0.597246	0.978	0.809	4.96e-32	B-Naive(IgD_low)	CXCR4
2.6e-36	0.674544	0.874	0.552	9.52e-32	B-Naive(IgD_low)	LINC00926
5.25e-36	0.825452	0.844	0.535	1.92e-31	B-Naive(IgD_low)	HVCN1
8.94e-36	0.687432	0.891	0.602	3.27e-31	B-Naive(IgD_low)	SELL
1.99e-35	0.504347	1	0.954	7.29e-31	B-Naive(IgD_low)	FAU
4.26e-35	-0.973546	0.026	0.342	1.56e-30	B-Naive(IgD_low)	CD27
3.5e-34	-1.4129	0.044	0.387	1.28e-29	B-Naive(IgD_low)	LGALS1
1.46e-33	0.502496	1	0.974	5.34e-29	B-Naive(IgD_low)	RPS27
3.82e-33	0.517738	0.861	0.547	1.4e-28	B-Naive(IgD_low)	FOXP1
1.67e-32	0.505903	1	0.949	6.11e-28	B-Naive(IgD_low)	RPL29
7.51e-32	-1.18014	0.093	0.407	2.75e-27	B-Naive(IgD_low)	ITGB1
2.07e-31	-1.0483	0.229	0.54	7.59e-27	B-Naive(IgD_low)	IFI30
2.87e-29	-4.04909	0.035	0.399	1.05e-24	B-Naive(IgD_low)	IGHA1
1.01e-28	0.647197	0.929	0.764	3.69e-24	B-Naive(IgD_low)	NCF1
1.95e-27	0.613109	0.861	0.667	7.12e-23	B-Naive(IgD_low)	TAGAP
2.53e-27	0.635644	0.665	0.272	9.25e-23	B-Naive(IgD_low)	BACH2
5.23e-27	-1.3995	0.221	0.523	1.92e-22	B-Naive(IgD_low)	S100A4
1.3e-26	-0.723793	0.044	0.312	4.75e-22	B-Naive(IgD_low)	TNFRSF13B
2.09e-25	0.689787	0.636	0.402	7.65e-21	B-Naive(IgD_low)	LTA4H
3.41e-25	-1.06325	0.78	0.863	1.25e-20	B-Naive(IgD_low)	HSPA8
4.48e-25	-0.955183	0.161	0.409	1.64e-20	B-Naive(IgD_low)	ITM2C
6.8e-25	-1.09584	0.16	0.456	2.49e-20	B-Naive(IgD_low)	SRGN
2.97e-24	0.589175	0.46	0.189	1.09e-19	B-Naive(IgD_low)	BCL7A
9.57e-24	-0.847655	0.134	0.431	3.5e-19	B-Naive(IgD_low)	ANXA2
1.34e-23	-1.0594	0.733	0.847	4.91e-19	B-Naive(IgD_low)	VIM
3.16e-23	-4.78315	0.041	0.352	1.16e-18	B-Naive(IgD_low)	IGHG1
6.68e-23	-0.588752	0.145	0.379	2.45e-18	B-Naive(IgD_low)	ACP5
2.81e-22	-0.677917	0.056	0.309	1.03e-17	B-Naive(IgD_low)	LIME1
2.97e-22	-0.538051	0.025	0.242	1.09e-17	B-Naive(IgD_low)	CLECL1
4.29e-22	-1.10553	0.839	0.87	1.57e-17	B-Naive(IgD_low)	GAPDH
7.31e-22	-0.519345	0.026	0.232	2.68e-17	B-Naive(IgD_low)	AIM2
1.51e-21	-1.72312	0.032	0.257	5.53e-17	B-Naive(IgD_low)	HSPA1B
5.76e-21	0.505159	0.82	0.611	2.11e-16	B-Naive(IgD_low)	RHOH
1.49e-20	0.522972	0.982	0.935	5.44e-16	B-Naive(IgD_low)	DUSP1
1.12e-19	-0.723194	0.064	0.338	4.1e-15	B-Naive(IgD_low)	S100A11
1.99e-19	0.653004	0.498	0.21	7.27e-15	B-Naive(IgD_low)	C1orf162
2.25e-19	-0.561337	0.18	0.42	8.22e-15	B-Naive(IgD_low)	ITGB7
3.49e-19	-1.48998	0.172	0.346	1.28e-14	B-Naive(IgD_low)	XBP1
3.67e-19	-0.639738	0.011	0.198	1.34e-14	B-Naive(IgD_low)	CYTOR
4.2e-19	-0.734336	0.08	0.29	1.54e-14	B-Naive(IgD_low)	HCST
4.27e-19	-0.85984	0.027	0.229	1.56e-14	B-Naive(IgD_low)	RGCC
1.99e-18	0.554497	0.508	0.283	7.28e-14	B-Naive(IgD_low)	CDCA7L
2.89e-18	-0.955175	0.372	0.63	1.06e-13	B-Naive(IgD_low)	AHNAK
2.92e-18	-0.978537	0.014	0.224	1.07e-13	B-Naive(IgD_low)	LMNA
3.28e-18	0.517863	0.649	0.328	1.2e-13	B-Naive(IgD_low)	CCR7
1.7e-17	-0.966346	0.077	0.233	6.24e-13	B-Naive(IgD_low)	FKBP11
6e-17	0.56057	0.776	0.575	2.2e-12	B-Naive(IgD_low)	STK17A
1.97e-16	0.501877	0.912	0.781	7.19e-12	B-Naive(IgD_low)	KLF2
3.15e-16	0.502999	0.591	0.393	1.15e-11	B-Naive(IgD_low)	CCND3
5.02e-16	-2.33196	0.076	0.308	1.84e-11	B-Naive(IgD_low)	IGHG2
2.01e-15	0.529793	0.311	0.104	7.35e-11	B-Naive(IgD_low)	CD200
2.2e-15	-0.732912	0.591	0.691	8.06e-11	B-Naive(IgD_low)	COTL1
3.92e-15	-1.74124	0.161	0.375	1.43e-10	B-Naive(IgD_low)	NR4A1
5.92e-15	-3.03524	0.298	0.413	2.17e-10	B-Naive(IgD_low)	JCHAIN
6.94e-15	0.512683	0.494	0.333	2.54e-10	B-Naive(IgD_low)	BLOC1S2
1.35e-14	-1.7218	0.237	0.369	4.96e-10	B-Naive(IgD_low)	MZB1
1.55e-14	0.615637	0.502	0.271	5.67e-10	B-Naive(IgD_low)	TSPAN13
1.56e-14	-0.737648	0.1	0.261	5.72e-10	B-Naive(IgD_low)	PRDX4
1.58e-14	0.567818	0.616	0.465	5.8e-10	B-Naive(IgD_low)	EAF2
1.7e-14	-0.718803	0.445	0.647	6.23e-10	B-Naive(IgD_low)	CD99
3.16e-14	-1.16894	0.118	0.261	1.16e-09	B-Naive(IgD_low)	DERL3
4.23e-14	-0.984164	0.227	0.428	1.55e-09	B-Naive(IgD_low)	SEC11C
4.39e-14	-0.59656	0.218	0.388	1.61e-09	B-Naive(IgD_low)	SSR3
5.7e-14	-0.560812	0.257	0.494	2.08e-09	B-Naive(IgD_low)	VOPP1
8.12e-14	-1.09493	0.581	0.697	2.97e-09	B-Naive(IgD_low)	HSP90B1
1.18e-13	-0.768905	0.642	0.778	4.31e-09	B-Naive(IgD_low)	HERPUD1
1.18e-13	-0.767461	0.518	0.686	4.34e-09	B-Naive(IgD_low)	S100A6
1.26e-13	-0.91237	0.32	0.566	4.6e-09	B-Naive(IgD_low)	NEAT1
1.95e-13	-0.845558	0.893	0.891	7.14e-09	B-Naive(IgD_low)	ACTG1
9.52e-13	-0.831662	0.671	0.746	3.48e-08	B-Naive(IgD_low)	PPIB
3.29e-12	-0.615083	0.262	0.513	1.2e-07	B-Naive(IgD_low)	DYNLL1
3.96e-12	-0.649683	0.228	0.398	1.45e-07	B-Naive(IgD_low)	MYADM
4.51e-12	-2.72335	0.007	0.162	1.65e-07	B-Naive(IgD_low)	IGHG4
5.17e-12	0.552292	0.602	0.358	1.89e-07	B-Naive(IgD_low)	VPREB3
8.01e-12	-3.54524	0.2	0.322	2.93e-07	B-Naive(IgD_low)	IGHG3
1.14e-11	-0.751459	0.291	0.477	4.19e-07	B-Naive(IgD_low)	GPR183
1.3e-11	-1.33007	0.02	0.166	4.77e-07	B-Naive(IgD_low)	HSPA1A
1.8e-11	0.50371	0.385	0.184	6.57e-07	B-Naive(IgD_low)	YBX3
2.51e-11	-0.635451	0.136	0.361	9.18e-07	B-Naive(IgD_low)	ADGRE5
4.96e-11	-0.600378	0.093	0.261	1.81e-06	B-Naive(IgD_low)	SDF2L1
8.23e-11	0.766605	0.327	0.14	3.01e-06	B-Naive(IgD_low)	STAG3
3.25e-10	-0.943322	0.343	0.516	1.19e-05	B-Naive(IgD_low)	S100A10
4.36e-10	-0.676522	0.517	0.641	1.6e-05	B-Naive(IgD_low)	HSPA5
4.64e-10	-0.665137	0.174	0.305	1.7e-05	B-Naive(IgD_low)	RGS1
1.33e-09	-0.767499	0.032	0.139	4.87e-05	B-Naive(IgD_low)	CCL5
1.55e-09	-0.670908	0.386	0.596	5.68e-05	B-Naive(IgD_low)	MCL1
1.58e-09	-0.582501	0.069	0.198	5.79e-05	B-Naive(IgD_low)	TXNDC5
2.61e-09	-0.89757	0.598	0.686	9.55e-05	B-Naive(IgD_low)	FOSB
4.27e-09	-0.567612	0.107	0.226	0.000156401	B-Naive(IgD_low)	LINC01781
8.84e-09	-0.510693	0.231	0.359	0.000323727	B-Naive(IgD_low)	MYDGF
8.96e-09	-0.502593	0.112	0.238	0.000327903	B-Naive(IgD_low)	CREM
9.49e-09	-1.33578	0.662	0.718	0.000347399	B-Naive(IgD_low)	SSR4
1.14e-08	-0.58014	0.455	0.583	0.000418745	B-Naive(IgD_low)	CD82
1.18e-08	-0.511483	0.454	0.639	0.000430648	B-Naive(IgD_low)	PKM
1.21e-08	-1.70941	0.02	0.142	0.000442275	B-Naive(IgD_low)	IGHA2
3.05e-08	-0.628905	0.25	0.445	0.00111628	B-Naive(IgD_low)	TUBB4B
4.86e-08	-1.05616	0.176	0.295	0.00177904	B-Naive(IgD_low)	EGR1
6.74e-08	-0.599273	0.161	0.303	0.00246684	B-Naive(IgD_low)	HSPH1
3.44e-07	-0.59735	0.479	0.617	0.0125887	B-Naive(IgD_low)	SEC61B
7.2e-07	-1.01368	0.777	0.817	0.0263431	B-Naive(IgD_low)	HSP90AA1
9.37e-07	-0.555223	0.65	0.742	0.0343017	B-Naive(IgD_low)	SAT1
1.39e-06	-0.775626	0.386	0.532	0.0507438	B-Naive(IgD_low)	DNAJA1
1.99e-06	-0.801363	0.291	0.418	0.0728161	B-Naive(IgD_low)	DUSP2
4.42e-06	-0.508573	0.432	0.539	0.161699	B-Naive(IgD_low)	TUBB
8.83e-06	-0.532523	0.054	0.16	0.323077	B-Naive(IgD_low)	MT2A
9.51e-06	-0.507828	0.097	0.217	0.348074	B-Naive(IgD_low)	PPP1R14A
1.09e-05	-0.754765	0.045	0.101	0.399518	B-Naive(IgD_low)	IL32
1.61e-05	-0.520517	0.248	0.379	0.589826	B-Naive(IgD_low)	RGS2
0.000118301	-3.38626	0.569	0.606	1	B-Naive(IgD_low)	IGKC
0.000153884	-4.21495	0.03	0.116	1	B-Naive(IgD_low)	IGKV1-9
0.000179354	-2.22385	0.108	0.201	1	B-Naive(IgD_low)	IGLC1
0.000188519	-0.68432	0.174	0.365	1	B-Naive(IgD_low)	CDKN1A
0.000434975	-0.571735	0.676	0.724	1	B-Naive(IgD_low)	SUB1
0.000779032	-0.886138	0.578	0.594	1	B-Naive(IgD_low)	NR4A2
0.000957273	-2.41145	0.165	0.3	1	B-Naive(IgD_low)	IGKV3-20
0.00135449	-0.870221	0.319	0.429	1	B-Naive(IgD_low)	DNAJB1
0.00187747	-2.20099	0.036	0.115	1	B-Naive(IgD_low)	IGLV2-8
0.00726954	-2.29734	0.071	0.129	1	B-Naive(IgD_low)	IGHV5-51
0.00733209	-2.21341	0.065	0.111	1	B-Naive(IgD_low)	IGHV3-33
0.0136526	-2.46175	0.107	0.22	1	B-Naive(IgD_low)	IGKV1-5
0.0144423	-1.32565	0.299	0.239	1	B-Naive(IgD_low)	IGLC3
0.0377497	-2.1733	0.098	0.198	1	B-Naive(IgD_low)	IGKV3-15
0.0421141	-0.650498	0.305	0.346	1	B-Naive(IgD_low)	ZNF331
0.0537807	-2.3431	0.067	0.159	1	B-Naive(IgD_low)	IGLV1-40
0.0792682	-0.815559	0.092	0.103	1	B-Naive(IgD_low)	IGHV4-34
0.100805	-2.39934	0.09	0.17	1	B-Naive(IgD_low)	IGHV4-39
0.109871	-2.85573	0.032	0.12	1	B-Naive(IgD_low)	IGLV6-57
0.129494	-0.53884	0.53	0.56	1	B-Naive(IgD_low)	SLC2A3
0.143183	-2.13058	0.055	0.111	1	B-Naive(IgD_low)	IGLV2-23
0.172126	-2.05319	0.064	0.1	1	B-Naive(IgD_low)	IGLV1-51
0.173521	-2.11472	0.074	0.112	1	B-Naive(IgD_low)	IGLV1-44
0.178476	-1.95107	0.108	0.205	1	B-Naive(IgD_low)	IGKV3-11
0.179246	-1.28751	0.147	0.176	1	B-Naive(IgD_low)	IGHV3-30
0.208932	-0.509775	0.878	0.87	1	B-Naive(IgD_low)	KLF6
0.21663	-1.85816	0.063	0.118	1	B-Naive(IgD_low)	IGHV3-48
0.360007	-2.25301	0.303	0.305	1	B-Naive(IgD_low)	IGLC2
0.495156	-2.70398	0.135	0.242	1	B-Naive(IgD_low)	IGKV4-1
0.542124	-1.8759	0.068	0.122	1	B-Naive(IgD_low)	IGLV1-47
0.599354	-2.07072	0.06	0.145	1	B-Naive(IgD_low)	IGLV3-1
0.811719	-1.68881	0.143	0.195	1	B-Naive(IgD_low)	IGHV3-23
0.814379	-2.47104	0.058	0.109	1	B-Naive(IgD_low)	IGLV3-21
0.876531	-1.97612	0.114	0.213	1	B-Naive(IgD_low)	IGLV2-14
0.948078	-1.44489	0.095	0.137	1	B-Naive(IgD_low)	IGHV3-21
0.951604	-2.06839	0.054	0.125	1	B-Naive(IgD_low)	IGHV3-7
2.9e-14	-0.644769	0.023	0.167	1.06e-09	B-Naive(HSPA1B+)	HOPX
4.39e-13	0.977077	1	0.999	1.61e-08	B-Naive(HSPA1B+)	MTRNR2L12
2.21e-12	1.16782	0.453	0.104	8.07e-08	B-Naive(HSPA1B+)	HIST1H2BC
1.46e-11	1.85484	0.539	0.202	5.33e-07	B-Naive(HSPA1B+)	HIST1H2AC
1.21e-10	0.973613	0.344	0.054	4.43e-06	B-Naive(HSPA1B+)	HIST2H2BF
1.21e-10	-0.827785	0.438	0.708	4.43e-06	B-Naive(HSPA1B+)	SUB1
2.12e-10	1.43095	0.742	0.541	7.76e-06	B-Naive(HSPA1B+)	GADD45B
3.59e-10	-0.643299	0.039	0.226	1.31e-05	B-Naive(HSPA1B+)	CD27
5.08e-09	0.929765	0.93	0.851	0.000185843	B-Naive(HSPA1B+)	IER2
7.35e-09	-0.899592	0.094	0.261	0.000268914	B-Naive(HSPA1B+)	LGALS1
7.5e-09	0.587751	0.914	0.796	0.000274605	B-Naive(HSPA1B+)	RALGPS2
2.12e-08	1.02062	0.992	0.963	0.00077655	B-Naive(HSPA1B+)	JUN
2.62e-08	-0.510133	0.023	0.151	0.000959158	B-Naive(HSPA1B+)	TXNDC5
5.97e-08	-2.50172	0.227	0.371	0.00218547	B-Naive(HSPA1B+)	JCHAIN
7.76e-08	1.10777	0.266	0.041	0.0028407	B-Naive(HSPA1B+)	HIST1H2BF
8.68e-08	0.926612	0.547	0.337	0.00317692	B-Naive(HSPA1B+)	AC007952.4
1.12e-07	0.899779	0.852	0.749	0.00410638	B-Naive(HSPA1B+)	HIST1H4C
1.57e-07	0.951641	0.281	0.076	0.00574194	B-Naive(HSPA1B+)	HIST1H2AG
1.59e-07	0.901909	0.273	0.063	0.00583461	B-Naive(HSPA1B+)	HIST1H2BJ
1.91e-07	-0.913336	0.234	0.453	0.00697875	B-Naive(HSPA1B+)	S100A10
1.99e-07	-1.28221	0.422	0.654	0.00729622	B-Naive(HSPA1B+)	CRIP1
2.8e-07	0.657916	0.828	0.777	0.0102374	B-Naive(HSPA1B+)	BTG2
7.33e-07	-0.752415	0.172	0.354	0.0268459	B-Naive(HSPA1B+)	SEC11C
3.08e-06	-1.14332	0.188	0.321	0.11261	B-Naive(HSPA1B+)	MZB1
3.13e-06	-0.902698	0.688	0.806	0.114501	B-Naive(HSPA1B+)	VIM
3.94e-06	0.707419	0.305	0.134	0.14422	B-Naive(HSPA1B+)	CSKMT
4.01e-06	-0.638187	0.164	0.318	0.146754	B-Naive(HSPA1B+)	ITM2C
5.45e-06	0.757473	0.883	0.829	0.199404	B-Naive(HSPA1B+)	KLF2
6.21e-06	0.812005	0.969	0.945	0.227389	B-Naive(HSPA1B+)	FOS
7.08e-06	0.778787	0.195	0.029	0.259193	B-Naive(HSPA1B+)	HIST1H4B
7.99e-06	-0.503401	0.414	0.567	0.292323	B-Naive(HSPA1B+)	SEC61B
1.01e-05	0.600372	0.219	0.045	0.368005	B-Naive(HSPA1B+)	HIST1H2AL
1.13e-05	0.646797	0.43	0.228	0.413355	B-Naive(HSPA1B+)	HIST1H1D
1.27e-05	-0.886423	0.734	0.859	0.463598	B-Naive(HSPA1B+)	GAPDH
1.44e-05	1.0538	0.188	0.036	0.52648	B-Naive(HSPA1B+)	HIST1H2BG
1.54e-05	0.872606	0.875	0.813	0.563774	B-Naive(HSPA1B+)	CD69
1.8e-05	-0.745343	0.609	0.719	0.660601	B-Naive(HSPA1B+)	PPIB
2e-05	0.887888	0.219	0.057	0.732665	B-Naive(HSPA1B+)	HIST1H2AE
2.09e-05	-0.583107	0.82	0.892	0.765993	B-Naive(HSPA1B+)	ACTG1
2.1e-05	0.971604	0.32	0.181	0.767251	B-Naive(HSPA1B+)	Z93241.1
3.27e-05	0.583435	0.789	0.708	1	B-Naive(HSPA1B+)	SAT1
3.32e-05	0.6577	0.18	0.037	1	B-Naive(HSPA1B+)	HIST1H2AM
3.65e-05	-1.92469	0.062	0.167	1	B-Naive(HSPA1B+)	IGLC1
5.02e-05	-0.831081	0.5	0.655	1	B-Naive(HSPA1B+)	HSP90B1
5.22e-05	-0.82958	0.219	0.412	1	B-Naive(HSPA1B+)	S100A4
5.54e-05	-0.614413	0.078	0.175	1	B-Naive(HSPA1B+)	FKBP11
6.66e-05	0.875346	0.492	0.313	1	B-Naive(HSPA1B+)	HIST1H1C
0.000107385	1.53925	0.391	0.251	1	B-Naive(HSPA1B+)	EGR1
0.00011843	0.708929	0.727	0.653	1	B-Naive(HSPA1B+)	FOSB
0.000161762	0.520627	0.328	0.169	1	B-Naive(HSPA1B+)	AC253572.2
0.000175541	-2.89604	0.086	0.178	1	B-Naive(HSPA1B+)	IGKV1-5
0.0002052	0.504227	0.852	0.776	1	B-Naive(HSPA1B+)	SRSF7
0.000212191	0.788099	0.477	0.388	1	B-Naive(HSPA1B+)	DNAJB1
0.000230367	0.954438	0.297	0.17	1	B-Naive(HSPA1B+)	ID3
0.000344	0.550253	0.328	0.21	1	B-Naive(HSPA1B+)	H2AFX
0.000393335	0.738875	0.312	0.201	1	B-Naive(HSPA1B+)	TMEM107
0.000403923	-0.663186	0.484	0.624	1	B-Naive(HSPA1B+)	S100A6
0.000715408	0.55337	0.117	0.02	1	B-Naive(HSPA1B+)	HIST1H4D
0.000723034	0.503873	0.125	0.023	1	B-Naive(HSPA1B+)	HIST1H2BB
0.000840256	-0.858726	0.18	0.282	1	B-Naive(HSPA1B+)	XBP1
0.000897148	0.75226	0.414	0.266	1	B-Naive(HSPA1B+)	AC025164.1
0.000918731	-0.512548	0.039	0.1	1	B-Naive(HSPA1B+)	CCL5
0.00102046	0.605988	0.68	0.595	1	B-Naive(HSPA1B+)	BRD2
0.00115988	0.593748	0.195	0.095	1	B-Naive(HSPA1B+)	HIST2H2AC
0.00122313	0.607083	0.227	0.11	1	B-Naive(HSPA1B+)	AL021155.5
0.00127552	0.521079	0.5	0.395	1	B-Naive(HSPA1B+)	HIST1H1E
0.00130408	0.61611	0.492	0.359	1	B-Naive(HSPA1B+)	AC007384.1
0.00139703	1.49481	0.258	0.173	1	B-Naive(HSPA1B+)	HSPA1B
0.00146873	0.529291	0.961	0.952	1	B-Naive(HSPA1B+)	DUSP1
0.00163505	0.510585	0.281	0.244	1	B-Naive(HSPA1B+)	SLC38A2
0.00173405	-0.515099	0.047	0.147	1	B-Naive(HSPA1B+)	LMNA
0.00197462	0.658013	0.352	0.27	1	B-Naive(HSPA1B+)	AC004687.1
0.00246819	-0.503185	0.156	0.347	1	B-Naive(HSPA1B+)	SRGN
0.0028564	0.631046	0.438	0.371	1	B-Naive(HSPA1B+)	DUSP2
0.00379763	0.766255	0.336	0.276	1	B-Naive(HSPA1B+)	SERTAD1
0.00385225	-2.62106	0.141	0.265	1	B-Naive(HSPA1B+)	IGHA1
0.00525481	0.743228	0.125	0.035	1	B-Naive(HSPA1B+)	HIST1H3H
0.00531413	-0.504814	0.398	0.573	1	B-Naive(HSPA1B+)	CD99
0.00585242	0.686659	0.367	0.282	1	B-Naive(HSPA1B+)	SOCS1
0.00607843	0.505655	0.758	0.68	1	B-Naive(HSPA1B+)	TUBA1A
0.00766581	1.00572	0.125	0.082	1	B-Naive(HSPA1B+)	TNF
0.00820141	0.554866	0.227	0.125	1	B-Naive(HSPA1B+)	FAM43A
0.0103861	0.757996	0.414	0.364	1	B-Naive(HSPA1B+)	CITED2
0.0121662	-0.869962	0.602	0.698	1	B-Naive(HSPA1B+)	SSR4
0.0128648	0.71923	0.828	0.802	1	B-Naive(HSPA1B+)	HSP90AA1
0.0150657	0.688301	0.328	0.259	1	B-Naive(HSPA1B+)	PPP1R10
0.0156772	0.578065	0.328	0.226	1	B-Naive(HSPA1B+)	AC245014.3
0.0222945	0.502759	0.242	0.195	1	B-Naive(HSPA1B+)	ZNF296
0.0337101	0.577911	0.875	0.873	1	B-Naive(HSPA1B+)	NFKBIA
0.0377961	-2.28997	0.125	0.238	1	B-Naive(HSPA1B+)	IGHG1
0.0474985	-1.5878	0.031	0.104	1	B-Naive(HSPA1B+)	IGHG4
0.0653999	0.526005	0.391	0.361	1	B-Naive(HSPA1B+)	LUC7L3
0.0836346	-0.62961	0.188	0.208	1	B-Naive(HSPA1B+)	DERL3
0.0871025	-2.49522	0.109	0.177	1	B-Naive(HSPA1B+)	IGLV2-14
0.112078	-1.80802	0.266	0.304	1	B-Naive(HSPA1B+)	IGLC2
0.11807	-2.30744	0.602	0.592	1	B-Naive(HSPA1B+)	IGKC
0.148157	-1.37127	0.133	0.222	1	B-Naive(HSPA1B+)	IGHG2
0.189714	-2.29851	0.078	0.125	1	B-Naive(HSPA1B+)	IGLV1-40
0.250524	-1.69572	0.102	0.098	1	B-Naive(HSPA1B+)	IGLV1-44
0.294939	-2.26693	0.172	0.251	1	B-Naive(HSPA1B+)	IGKV3-20
0.305891	-1.89847	0.102	0.161	1	B-Naive(HSPA1B+)	IGKV3-15
0.460052	-0.999213	0.156	0.176	1	B-Naive(HSPA1B+)	IGHV3-23
0.475019	-2.46368	0.102	0.141	1	B-Naive(HSPA1B+)	IGHV4-39
0.522548	-0.501613	0.062	0.112	1	B-Naive(HSPA1B+)	HSPA1A
0.659351	-1.33854	0.062	0.102	1	B-Naive(HSPA1B+)	IGLV1-47
0.715239	-1.75973	0.07	0.122	1	B-Naive(HSPA1B+)	IGHV3-21
0.730985	-2.51354	0.148	0.203	1	B-Naive(HSPA1B+)	IGKV4-1
0.816908	-1.63867	0.164	0.169	1	B-Naive(HSPA1B+)	IGKV3-11
0.853647	-1.7157	0.109	0.108	1	B-Naive(HSPA1B+)	IGHV5-51
0.859712	-0.8919	0.289	0.277	1	B-Naive(HSPA1B+)	IGHG3
0.876234	-1.60897	0.07	0.114	1	B-Naive(HSPA1B+)	IGLV3-1
0.898819	1.87687	0.266	0.261	1	B-Naive(HSPA1B+)	IGLC3
0.936315	-0.748757	0.141	0.165	1	B-Naive(HSPA1B+)	IGHV3-30
3.24e-182	1.69205	0.999	0.999	1.19e-177	B-Mito_high	MT-CO2
9.19e-182	1.7771	1	0.999	3.36e-177	B-Mito_high	MALAT1
9.79e-182	-1.84907	0.195	0.962	3.58e-177	B-Mito_high	ATP5F1E
1.33e-176	-2.09147	0.346	0.989	4.87e-172	B-Mito_high	RPL23A
4.3e-176	-2.05211	0.339	0.985	1.57e-171	B-Mito_high	RPS29
1.63e-164	-1.94872	0.254	0.974	5.96e-160	B-Mito_high	RPL27
1.92e-163	-1.86487	0.301	0.985	7.02e-159	B-Mito_high	RPL36A
1.71e-159	-1.94854	0.293	0.982	6.25e-155	B-Mito_high	UBA52
3.05e-158	-2.10499	0.405	0.995	1.12e-153	B-Mito_high	RPL36
6.15e-158	-2.05413	0.363	0.991	2.25e-153	B-Mito_high	RPL35
6.45e-158	-2.16439	0.41	0.994	2.36e-153	B-Mito_high	RPL35A
1.99e-157	-2.30704	0.551	0.995	7.27e-153	B-Mito_high	RPL39
4.28e-157	1.70414	0.999	0.996	1.57e-152	B-Mito_high	MT-ND4L
6.61e-155	-2.01671	0.304	0.989	2.42e-150	B-Mito_high	RPL22
4.97e-154	-2.19837	0.573	0.997	1.82e-149	B-Mito_high	RPS28
1.6e-153	1.67297	0.999	0.999	5.87e-149	B-Mito_high	MT-CO1
5.2e-153	-2.33174	0.707	0.999	1.9e-148	B-Mito_high	RPLP1
1.39e-152	-1.88879	0.361	0.989	5.08e-148	B-Mito_high	RPL24
3.64e-151	1.6791	1	0.999	1.33e-146	B-Mito_high	MT-CYB
1.68e-150	-1.72321	0.11	0.865	6.17e-146	B-Mito_high	MIF
1.32e-149	-2.18271	0.515	0.994	4.82e-145	B-Mito_high	RPL26
2.17e-149	-2.12015	0.462	0.993	7.94e-145	B-Mito_high	RPS5
2.18e-149	-2.15736	0.492	0.996	7.96e-145	B-Mito_high	RPL37
1.46e-148	-1.86733	0.347	0.986	5.33e-144	B-Mito_high	RPL37A
1.59e-148	-2.03928	0.414	0.991	5.84e-144	B-Mito_high	RPL9
1.88e-148	-2.22988	0.492	0.995	6.87e-144	B-Mito_high	RPS14
2.24e-148	-2.11523	0.511	0.995	8.21e-144	B-Mito_high	RPL29
1e-147	-1.98725	0.443	0.994	3.66e-143	B-Mito_high	RPLP2
4.94e-147	-2.19621	0.608	0.996	1.81e-142	B-Mito_high	RPL32
7.11e-147	-2.24904	0.808	0.999	2.6e-142	B-Mito_high	RPL41
4.03e-146	-1.98563	0.48	0.994	1.48e-141	B-Mito_high	RPS24
1e-145	-1.85668	0.358	0.986	3.67e-141	B-Mito_high	RPS16
1.01e-145	-2.08274	0.58	0.996	3.7e-141	B-Mito_high	RPS4X
2.42e-145	-2.20172	0.579	0.996	8.85e-141	B-Mito_high	RPS18
2.42e-145	-2.21547	0.583	0.997	8.86e-141	B-Mito_high	RPS15A
5.2e-145	-1.94255	0.434	0.991	1.9e-140	B-Mito_high	FTL
9.5e-145	-1.78526	0.29	0.976	3.48e-140	B-Mito_high	RPL38
4.46e-143	-2.02621	0.502	0.994	1.63e-138	B-Mito_high	RPS25
4.54e-143	-2.11521	0.471	0.994	1.66e-138	B-Mito_high	TMSB10
1.77e-142	-1.87069	0.391	0.99	6.47e-138	B-Mito_high	NACA
9.56e-142	-1.9381	0.437	0.992	3.5e-137	B-Mito_high	RPS9
2.36e-141	-1.58326	0.132	0.886	8.65e-137	B-Mito_high	ATP5MG
5.43e-141	-1.63452	0.238	0.961	1.99e-136	B-Mito_high	SERF2
7.13e-141	-2.02992	0.423	0.993	2.61e-136	B-Mito_high	RPL21
7.4e-141	-1.83258	0.414	0.986	2.71e-136	B-Mito_high	RPL10A
7.67e-141	-2.18531	0.6	0.997	2.81e-136	B-Mito_high	RPS23
7.76e-141	-1.84083	0.385	0.987	2.84e-136	B-Mito_high	EEF1B2
8.27e-141	-2.08889	0.634	0.996	3.03e-136	B-Mito_high	RPL19
1.55e-140	-1.8223	0.207	0.939	5.68e-136	B-Mito_high	SH3BGRL3
3.06e-140	-2.08649	0.6	0.997	1.12e-135	B-Mito_high	RPS19
3.1e-140	-1.98552	0.556	0.996	1.13e-135	B-Mito_high	FAU
3.44e-140	-2.01889	0.552	0.996	1.26e-135	B-Mito_high	RPL18
7.98e-140	-1.58751	0.328	0.974	2.92e-135	B-Mito_high	PFDN5
1.6e-139	-2.14598	0.593	0.997	5.85e-135	B-Mito_high	RPL34
3.49e-139	-1.6693	0.205	0.952	1.28e-134	B-Mito_high	RPL31
3.85e-139	-1.72446	0.221	0.95	1.41e-134	B-Mito_high	RPL7
1.03e-138	1.73775	0.996	0.995	3.76e-134	B-Mito_high	MT-ND3
2.07e-138	-1.51932	0.182	0.918	7.58e-134	B-Mito_high	RPL36AL
4.07e-138	-2.22967	0.757	0.997	1.49e-133	B-Mito_high	RPS27
7.21e-138	-1.61505	0.211	0.928	2.64e-133	B-Mito_high	RPL27A
2.52e-137	-2.16444	0.61	0.997	9.22e-133	B-Mito_high	RPL18A
2.61e-137	-2.19118	0.683	0.997	9.55e-133	B-Mito_high	RPS12
3.32e-137	-1.63841	0.283	0.969	1.21e-132	B-Mito_high	RPS11
5.34e-137	-2.01587	0.557	0.997	1.95e-132	B-Mito_high	RPS15
4.36e-136	1.78075	0.999	0.997	1.6e-131	B-Mito_high	MT-ATP6
4.84e-136	-2.06574	0.645	0.998	1.77e-131	B-Mito_high	RPL28
1.66e-135	-2.02537	0.547	0.994	6.07e-131	B-Mito_high	RPS13
1.58e-134	-1.99603	0.569	0.996	5.79e-130	B-Mito_high	RPL7A
5.17e-133	-1.97106	0.7	0.998	1.89e-128	B-Mito_high	RPS8
1.44e-132	-1.87755	0.498	0.995	5.28e-128	B-Mito_high	RPL6
2.21e-132	-2.01297	0.588	0.996	8.08e-128	B-Mito_high	RPS3
4.81e-132	-1.8215	0.495	0.992	1.76e-127	B-Mito_high	RPL5
1.53e-131	-2.12362	0.572	0.988	5.6e-127	B-Mito_high	TMSB4X
5.97e-131	-1.55905	0.208	0.937	2.19e-126	B-Mito_high	COX7C
8.18e-131	-1.53338	0.194	0.93	2.99e-126	B-Mito_high	TOMM7
3.22e-129	-1.97902	0.611	0.996	1.18e-124	B-Mito_high	RPS3A
3.64e-129	-2.11063	0.693	0.996	1.33e-124	B-Mito_high	RPL30
6.58e-129	-1.95385	0.554	0.995	2.41e-124	B-Mito_high	RPS7
8.2e-129	-1.97531	0.566	0.996	3e-124	B-Mito_high	RPL12
8.41e-129	-2.0047	0.738	0.998	3.08e-124	B-Mito_high	RPL13
5.22e-128	-1.95619	0.925	0.999	1.91e-123	B-Mito_high	EEF1A1
1.36e-127	-1.73848	0.267	0.959	4.99e-123	B-Mito_high	PPIA
1.47e-127	-1.85659	0.577	0.995	5.38e-123	B-Mito_high	RPS6
2.47e-127	-1.96344	0.848	0.999	9.02e-123	B-Mito_high	RPL10
2.83e-127	-1.8458	0.465	0.988	1.04e-122	B-Mito_high	RPL15
6.01e-127	-1.77301	0.554	0.995	2.2e-122	B-Mito_high	RPL14
1.79e-126	-1.56321	0.188	0.93	6.57e-122	B-Mito_high	ATP5MC2
3.68e-126	-1.67794	0.31	0.969	1.35e-121	B-Mito_high	PFN1
7.89e-126	-1.5931	0.14	0.884	2.89e-121	B-Mito_high	COMMD6
8.78e-126	-1.82653	0.607	0.996	3.21e-121	B-Mito_high	RPL8
1.3e-122	-1.33904	0.117	0.817	4.77e-118	B-Mito_high	UQCRB
7.65e-122	-1.36019	0.179	0.906	2.8e-117	B-Mito_high	TMA7
2.34e-121	-1.89241	0.684	0.997	8.55e-117	B-Mito_high	RPL11
1.47e-120	-1.78394	0.488	0.988	5.37e-116	B-Mito_high	RPSA
2.49e-120	1.62482	0.999	0.998	9.1e-116	B-Mito_high	MT-CO3
1.01e-119	-1.66406	0.567	0.996	3.71e-115	B-Mito_high	TPT1
2.53e-119	-1.4757	0.305	0.955	9.26e-115	B-Mito_high	CFL1
3.68e-119	-1.90227	0.673	0.997	1.35e-114	B-Mito_high	RPS27A
8.86e-119	-1.79685	0.224	0.896	3.24e-114	B-Mito_high	GAPDH
3.85e-118	-1.59207	0.11	0.834	1.41e-113	B-Mito_high	NME2
1.88e-117	-1.81124	0.506	0.992	6.87e-113	B-Mito_high	RACK1
2.34e-117	-1.81739	0.584	0.995	8.56e-113	B-Mito_high	RPL3
2.89e-116	-1.71422	0.461	0.992	1.06e-111	B-Mito_high	RPL17
2.99e-115	-1.44229	0.085	0.783	1.09e-110	B-Mito_high	UQCRH
2.61e-113	-1.59805	0.256	0.955	9.54e-109	B-Mito_high	OAZ1
6.99e-113	-1.57362	0.266	0.954	2.56e-108	B-Mito_high	BTF3
1.62e-111	-1.46028	0.308	0.965	5.94e-107	B-Mito_high	COX4I1
9.55e-111	-1.33808	0.149	0.868	3.5e-106	B-Mito_high	EIF3K
1.82e-110	-1.61378	0.607	0.995	6.66e-106	B-Mito_high	RPS2
3.38e-109	-1.48953	0.392	0.979	1.24e-104	B-Mito_high	EEF1G
1.86e-107	-1.23911	0.162	0.858	6.81e-103	B-Mito_high	GABARAP
1.97e-107	1.88347	0.999	0.999	7.23e-103	B-Mito_high	MTRNR2L12
1.66e-103	-1.67808	0.675	0.994	6.09e-99	B-Mito_high	RPS21
2.76e-103	-1.55399	0.666	0.997	1.01e-98	B-Mito_high	RPLP0
6.29e-102	-1.31602	0.184	0.884	2.3e-97	B-Mito_high	RPL23
4.16e-101	-1.36935	0.118	0.834	1.52e-96	B-Mito_high	SNRPD2
1.29e-100	-1.196	0.077	0.734	4.71e-96	B-Mito_high	UQCR11
4.31e-96	-1.36108	0.334	0.965	1.58e-91	B-Mito_high	RPL13A
6.23e-96	-1.2361	0.47	0.983	2.28e-91	B-Mito_high	EEF1D
9.99e-95	-1.31005	0.383	0.971	3.66e-90	B-Mito_high	RPL4
2.15e-94	-1.30976	0.179	0.864	7.85e-90	B-Mito_high	SNHG29
5.58e-93	-1.21802	0.126	0.799	2.04e-88	B-Mito_high	RPS17
4.07e-92	-1.38039	0.226	0.904	1.49e-87	B-Mito_high	RAC2
4.22e-90	-1.19041	0.312	0.935	1.55e-85	B-Mito_high	ARPC3
1.87e-89	-1.51643	0.598	0.99	6.86e-85	B-Mito_high	FTH1
1.72e-88	-1.7447	0.392	0.966	6.3e-84	B-Mito_high	RPS26
4.5e-87	-1.14794	0.319	0.932	1.65e-82	B-Mito_high	SLC25A6
2.58e-85	-1.17279	0.139	0.778	9.43e-81	B-Mito_high	RPS20
3.73e-85	-1.20134	0.165	0.853	1.37e-80	B-Mito_high	PSME1
4.41e-85	-1.14688	0.186	0.826	1.62e-80	B-Mito_high	CLIC1
4.53e-85	-1.10332	0.233	0.887	1.66e-80	B-Mito_high	PCBP1
5.79e-85	-1.57745	0.793	0.995	2.12e-80	B-Mito_high	ACTB
5.96e-85	-1.19636	0.179	0.883	2.18e-80	B-Mito_high	SRP14
1.43e-84	-1.27141	0.267	0.923	5.22e-80	B-Mito_high	PPDPF
1.91e-84	-1.24822	0.107	0.79	7e-80	B-Mito_high	OST4
4.31e-83	-1.49047	0.438	0.93	1.58e-78	B-Mito_high	CD52
2.59e-82	-1.08596	0.087	0.713	9.47e-78	B-Mito_high	COX7A2
9.67e-82	-1.06553	0.092	0.718	3.54e-77	B-Mito_high	NDUFA4
7.67e-80	-1.18491	0.267	0.916	2.81e-75	B-Mito_high	HINT1
2.92e-79	1.50318	0.983	0.984	1.07e-74	B-Mito_high	MT-ND1
5.78e-79	-1.13107	0.24	0.893	2.12e-74	B-Mito_high	MYL6
2.89e-78	-1.05592	0.136	0.79	1.06e-73	B-Mito_high	COX6A1
1.79e-77	-1.18287	0.57	0.987	6.56e-73	B-Mito_high	EEF2
4.66e-77	-1.28137	0.777	0.997	1.71e-72	B-Mito_high	PTMA
9.46e-77	-1.07783	0.106	0.745	3.46e-72	B-Mito_high	ATP5F1D
1.46e-76	-1.04484	0.162	0.822	5.33e-72	B-Mito_high	ATP6V1G1
1.53e-76	-1.25403	0.094	0.775	5.61e-72	B-Mito_high	COX6B1
4.05e-76	-1.22757	0.262	0.911	1.48e-71	B-Mito_high	UBB
4.13e-76	-1.12788	0.192	0.864	1.51e-71	B-Mito_high	CHCHD2
7.26e-76	1.93383	0.894	0.861	2.66e-71	B-Mito_high	PTPRC
1.32e-74	-0.999451	0.116	0.752	4.84e-70	B-Mito_high	EDF1
7.06e-74	-1.1185	0.107	0.771	2.58e-69	B-Mito_high	ANAPC16
1.99e-73	-1.11164	0.113	0.763	7.27e-69	B-Mito_high	SMDT1
2.54e-73	-1.17099	0.059	0.707	9.3e-69	B-Mito_high	ELOB
1.8e-71	-0.928737	0.205	0.834	6.59e-67	B-Mito_high	SUMO2
1.8e-70	-1.17594	0.306	0.88	6.59e-66	B-Mito_high	TAGLN2
1.36e-69	-0.94121	0.927	0.999	4.96e-65	B-Mito_high	B2M
7e-69	-1.00422	0.09	0.682	2.56e-64	B-Mito_high	GPX4
1e-68	1.425	0.982	0.982	3.68e-64	B-Mito_high	MT-ND4
1.24e-68	-1.20854	0.183	0.838	4.55e-64	B-Mito_high	MYL12A
1.61e-68	-1.59557	0.335	0.924	5.88e-64	B-Mito_high	ACTG1
4.46e-68	-0.94456	0.043	0.562	1.63e-63	B-Mito_high	ATP5MD
6.35e-68	-1.04707	0.105	0.703	2.32e-63	B-Mito_high	SNHG6
1.26e-67	-1.02383	0.114	0.743	4.6e-63	B-Mito_high	COX6C
3.18e-67	-0.979623	0.157	0.793	1.16e-62	B-Mito_high	EIF3H
5.61e-67	-1.02661	0.162	0.794	2.05e-62	B-Mito_high	SNX3
1.3e-66	-1.03679	0.074	0.673	4.76e-62	B-Mito_high	NDUFA1
1.82e-66	-1.10732	0.08	0.695	6.65e-62	B-Mito_high	NDUFB11
7.34e-66	-0.937944	0.035	0.529	2.69e-61	B-Mito_high	ATP5PF
8.19e-66	1.42448	0.973	0.975	3e-61	B-Mito_high	MT-ND2
8.89e-66	-1.03823	0.093	0.721	3.26e-61	B-Mito_high	ATP5PO
1.7e-65	-1.90742	0.119	0.731	6.22e-61	B-Mito_high	SSR4
2.31e-65	-0.97613	0.095	0.697	8.45e-61	B-Mito_high	COX5B
1.05e-64	-1.01941	0.215	0.859	3.83e-60	B-Mito_high	EIF3F
1.4e-64	1.47828	0.97	0.974	5.11e-60	B-Mito_high	MT-ND5
2.4e-64	-0.977306	0.163	0.787	8.79e-60	B-Mito_high	EIF3E
2.43e-64	-1.06914	0.113	0.716	8.88e-60	B-Mito_high	RPL22L1
2.2e-63	-1.03394	0.045	0.594	8.04e-59	B-Mito_high	COX8A
2.52e-63	-1.00267	0.05	0.596	9.24e-59	B-Mito_high	UQCR10
2.94e-63	-0.99625	0.107	0.706	1.07e-58	B-Mito_high	PPP1CA
7.49e-63	-1.07344	0.129	0.73	2.74e-58	B-Mito_high	SLC25A5
9.4e-63	1.36198	0.965	0.865	3.44e-58	B-Mito_high	MS4A1
1.13e-61	-1.19701	0.059	0.576	4.14e-57	B-Mito_high	GSTP1
5.53e-61	-1.0273	0.103	0.709	2.02e-56	B-Mito_high	MYL12B
7.16e-61	-0.866274	0.057	0.572	2.62e-56	B-Mito_high	ATP5IF1
1.43e-59	-1.04848	0.079	0.661	5.25e-55	B-Mito_high	HIGD2A
1.9e-59	-0.965958	0.147	0.722	6.97e-55	B-Mito_high	CNN2
1.97e-59	-0.873374	0.055	0.575	7.22e-55	B-Mito_high	ATP5MF
2.33e-59	1.77595	0.843	0.794	8.51e-55	B-Mito_high	RALGPS2
2.59e-59	-1.34196	0.084	0.655	9.47e-55	B-Mito_high	S100A6
4.08e-59	-0.865005	0.123	0.655	1.49e-54	B-Mito_high	PTPRCAP
6.15e-59	-0.983688	0.077	0.616	2.25e-54	B-Mito_high	TMEM258
6.42e-59	-0.844103	0.072	0.604	2.35e-54	B-Mito_high	SOD1
4.1e-58	-0.735689	0.07	0.556	1.5e-53	B-Mito_high	ERH
7.9e-58	-0.891025	0.086	0.618	2.89e-53	B-Mito_high	GMFG
8.31e-58	-1.02283	0.067	0.663	3.04e-53	B-Mito_high	TOMM6
9.7e-58	-0.897742	0.468	0.958	3.55e-53	B-Mito_high	H3F3A
1.73e-57	-0.920465	0.403	0.938	6.34e-53	B-Mito_high	NPM1
3.78e-57	-0.89095	0.054	0.576	1.39e-52	B-Mito_high	TBCA
4.66e-57	-0.853397	0.074	0.604	1.7e-52	B-Mito_high	BRK1
1.75e-56	-0.897378	0.382	0.89	6.4e-52	B-Mito_high	CORO1A
2.82e-56	-0.902121	0.364	0.929	1.03e-51	B-Mito_high	CCNI
2.94e-56	-0.858376	0.484	0.956	1.07e-51	B-Mito_high	HNRNPA1
3.91e-56	-0.860192	0.186	0.815	1.43e-51	B-Mito_high	CNBP
4.33e-56	-0.855863	0.201	0.828	1.59e-51	B-Mito_high	RNASEK
6.34e-56	-0.924555	0.095	0.694	2.32e-51	B-Mito_high	UBL5
6.71e-56	-0.840491	0.312	0.885	2.45e-51	B-Mito_high	LSP1
8.95e-56	-0.902148	0.074	0.638	3.28e-51	B-Mito_high	TRMT112
1.98e-55	-0.774972	0.071	0.579	7.25e-51	B-Mito_high	WDR83OS
2.08e-55	-1.01897	0.395	0.935	7.62e-51	B-Mito_high	ARHGDIB
4.87e-55	-1.02862	0.163	0.683	1.78e-50	B-Mito_high	COTL1
7.59e-55	-0.883341	0.144	0.752	2.78e-50	B-Mito_high	UXT
1.51e-54	-0.909465	0.097	0.697	5.53e-50	B-Mito_high	KRT10
1.58e-54	-0.811297	0.139	0.72	5.8e-50	B-Mito_high	EIF3G
2.05e-54	-1.34906	0.158	0.784	7.51e-50	B-Mito_high	HIST1H4C
2.21e-54	-1.01582	0.112	0.648	8.08e-50	B-Mito_high	TRBC2
3.41e-54	-1.03923	0.035	0.529	1.25e-49	B-Mito_high	SEC61G
1.17e-53	-0.79335	0.067	0.579	4.27e-49	B-Mito_high	JTB
3.13e-53	-0.712518	0.191	0.759	1.14e-48	B-Mito_high	SSR2
1.53e-52	-0.753947	0.09	0.613	5.59e-48	B-Mito_high	NDUFA11
8e-52	-0.855827	0.179	0.742	2.93e-47	B-Mito_high	GAS5
8.75e-52	-0.741365	0.322	0.885	3.2e-47	B-Mito_high	NOP53
1.92e-51	-0.747934	0.241	0.812	7.01e-47	B-Mito_high	GPSM3
2.55e-51	-0.883242	0.128	0.714	9.34e-47	B-Mito_high	LSM7
4.3e-51	-0.825576	0.231	0.821	1.57e-46	B-Mito_high	SERP1
5.48e-51	-0.790142	0.133	0.718	2.01e-46	B-Mito_high	SAP18
8.08e-51	-0.913488	0.296	0.899	2.96e-46	B-Mito_high	RHOA
1.12e-50	-0.801928	0.087	0.604	4.09e-46	B-Mito_high	ALDOA
3.8e-50	-0.821408	0.059	0.548	1.39e-45	B-Mito_high	PRDX5
1.23e-49	-0.900926	0.09	0.647	4.51e-45	B-Mito_high	ST13
1.4e-49	-0.834744	0.06	0.579	5.13e-45	B-Mito_high	C19orf53
1.82e-49	-0.780795	0.042	0.473	6.65e-45	B-Mito_high	ROMO1
2.52e-49	-0.912639	0.051	0.566	9.21e-45	B-Mito_high	GNG5
2.68e-49	-0.872327	0.368	0.909	9.79e-45	B-Mito_high	FXYD5
5.26e-49	-1.03707	0.083	0.656	1.93e-44	B-Mito_high	CHCHD10
6.82e-49	-0.824457	0.26	0.84	2.5e-44	B-Mito_high	RBM3
7.71e-49	-0.89609	0.101	0.644	2.82e-44	B-Mito_high	SPCS1
1.71e-48	-0.782418	0.051	0.539	6.26e-44	B-Mito_high	SF3B5
4.16e-48	-0.75739	0.04	0.484	1.52e-43	B-Mito_high	COX7A2L
4.97e-48	-0.638704	0.154	0.693	1.82e-43	B-Mito_high	NDUFA13
2.35e-47	-0.724482	0.092	0.605	8.61e-43	B-Mito_high	ATP5ME
3.34e-47	-0.782891	0.052	0.527	1.22e-42	B-Mito_high	PRELID1
4.05e-47	1.54704	0.848	0.733	1.48e-42	B-Mito_high	CD83
8.36e-47	-0.681183	0.259	0.828	3.06e-42	B-Mito_high	TPM3
1.63e-46	-0.828989	0.07	0.588	5.95e-42	B-Mito_high	TRAPPC1
1.83e-46	-0.851027	0.054	0.559	6.69e-42	B-Mito_high	NDUFB2
1.88e-46	-0.650125	0.169	0.737	6.87e-42	B-Mito_high	C12orf57
1.97e-46	-0.770353	0.144	0.693	7.2e-42	B-Mito_high	PSMB9
1.99e-46	-0.813625	0.069	0.581	7.29e-42	B-Mito_high	C9orf16
2e-46	-0.893811	0.091	0.609	7.32e-42	B-Mito_high	TPI1
2.64e-46	-0.861843	0.104	0.668	9.66e-42	B-Mito_high	PHB2
2.67e-46	-0.844644	0.202	0.801	9.78e-42	B-Mito_high	EIF3L
4.27e-46	-0.835745	0.068	0.533	1.56e-41	B-Mito_high	PRDX1
4.3e-46	-0.831791	0.045	0.498	1.57e-41	B-Mito_high	COX5A
4.62e-46	-0.836823	0.123	0.709	1.69e-41	B-Mito_high	APRT
4.87e-46	-0.860966	0.051	0.532	1.78e-41	B-Mito_high	POLR2L
7.45e-46	-0.723716	0.032	0.453	2.73e-41	B-Mito_high	ATP5PD
8.75e-46	1.90542	0.73	0.574	3.2e-41	B-Mito_high	NIBAN3
1.08e-45	-0.822587	0.058	0.556	3.97e-41	B-Mito_high	NDUFA3
1.25e-45	-0.830782	0.098	0.64	4.58e-41	B-Mito_high	TSTD1
3.14e-45	-0.661539	0.049	0.472	1.15e-40	B-Mito_high	PSMB3
4.34e-45	-0.68374	0.12	0.655	1.59e-40	B-Mito_high	ARL6IP4
4.59e-45	-0.824369	0.071	0.596	1.68e-40	B-Mito_high	C4orf3
6.95e-45	-0.768938	0.079	0.562	2.54e-40	B-Mito_high	CUTA
6.99e-45	-0.760081	0.171	0.752	2.56e-40	B-Mito_high	ATP6V0C
8.43e-45	-0.735041	0.107	0.638	3.09e-40	B-Mito_high	ATP6V0E1
1.04e-44	-0.919175	0.058	0.575	3.82e-40	B-Mito_high	ATP5MC3
1.31e-44	1.59597	0.866	0.872	4.78e-40	B-Mito_high	MT-ATP8
1.5e-44	-0.807985	0.158	0.746	5.49e-40	B-Mito_high	PRR13
2.37e-44	-0.759645	0.103	0.58	8.68e-40	B-Mito_high	RABAC1
2.64e-44	-0.81542	0.244	0.81	9.68e-40	B-Mito_high	HMGN2
1.15e-43	-0.786243	0.663	0.986	4.22e-39	B-Mito_high	UBC
1.76e-43	-0.699119	0.093	0.601	6.45e-39	B-Mito_high	PARK7
1.77e-43	-0.716393	0.116	0.633	6.49e-39	B-Mito_high	NSA2
2.4e-43	-0.702442	0.104	0.579	8.8e-39	B-Mito_high	PSME2
2.47e-43	-0.613294	0.235	0.779	9.03e-39	B-Mito_high	HMGN1
3.9e-43	-0.859883	0.14	0.681	1.43e-38	B-Mito_high	CD48
6.08e-43	-0.64813	0.07	0.522	2.23e-38	B-Mito_high	FIS1
7.34e-43	-0.779199	0.031	0.467	2.69e-38	B-Mito_high	TMEM256
1.05e-42	-0.853508	0.084	0.559	3.85e-38	B-Mito_high	CIB1
1.06e-42	-0.803077	0.065	0.539	3.87e-38	B-Mito_high	RPS10
1.09e-42	-0.805445	0.101	0.634	3.99e-38	B-Mito_high	PEBP1
1.54e-42	-1.70383	0.218	0.679	5.63e-38	B-Mito_high	CRIP1
1.93e-42	-0.916031	0.23	0.768	7.05e-38	B-Mito_high	UCP2
3.71e-42	-0.844113	0.04	0.51	1.36e-37	B-Mito_high	NDUFB4
9.44e-42	-0.788113	0.126	0.677	3.46e-37	B-Mito_high	RAN
1.32e-41	-0.7314	0.269	0.802	4.82e-37	B-Mito_high	ZFAS1
1.72e-41	-0.540964	0.132	0.62	6.3e-37	B-Mito_high	PSMA7
1.96e-41	-0.730808	0.178	0.735	7.16e-37	B-Mito_high	EIF5A
3.45e-41	-0.744141	0.047	0.473	1.26e-36	B-Mito_high	UQCRQ
4.01e-41	-0.7451	0.088	0.596	1.47e-36	B-Mito_high	GTF3A
6.15e-41	-0.600921	0.046	0.431	2.25e-36	B-Mito_high	AURKAIP1
1.31e-40	-0.812169	0.04	0.522	4.78e-36	B-Mito_high	NEDD8
1.66e-40	-0.73177	0.144	0.708	6.06e-36	B-Mito_high	SELENOH
1.82e-40	1.59435	0.742	0.667	6.66e-36	B-Mito_high	LINC00926
1.89e-40	1.76004	0.778	0.695	6.9e-36	B-Mito_high	REL
3.37e-40	-0.84538	0.108	0.641	1.23e-35	B-Mito_high	KRTCAP2
3.83e-40	-0.845063	0.098	0.588	1.4e-35	B-Mito_high	PLP2
1.03e-39	1.75348	0.698	0.651	3.78e-35	B-Mito_high	CD55
1.03e-39	-0.690357	0.043	0.465	3.78e-35	B-Mito_high	MRPL52
1.16e-39	-0.707102	0.095	0.573	4.25e-35	B-Mito_high	ATP5F1A
1.39e-39	-0.550952	0.424	0.923	5.08e-35	B-Mito_high	YBX1
1.44e-39	1.7257	0.478	0.284	5.26e-35	B-Mito_high	TMEM131L
1.51e-39	-0.803666	0.221	0.735	5.52e-35	B-Mito_high	SUB1
1.8e-39	-0.620527	0.085	0.537	6.61e-35	B-Mito_high	GNB2
2.59e-39	-0.740342	0.051	0.493	9.49e-35	B-Mito_high	C1QBP
5.23e-39	-0.503721	0.598	0.968	1.92e-34	B-Mito_high	CYBA
7.25e-39	-0.688465	0.117	0.603	2.65e-34	B-Mito_high	LDHB
8.83e-39	-0.580371	0.048	0.431	3.23e-34	B-Mito_high	TMED2
9.46e-39	1.72168	0.658	0.625	3.46e-34	B-Mito_high	CCNL1
1.12e-38	1.55536	0.75	0.756	4.11e-34	B-Mito_high	FUS
1.22e-38	-0.74389	0.047	0.478	4.48e-34	B-Mito_high	FKBP1A
1.38e-38	-0.697265	0.097	0.621	5.04e-34	B-Mito_high	LAMTOR4
1.74e-38	-0.66528	0.028	0.397	6.37e-34	B-Mito_high	NOP10
2.06e-38	-0.921254	0.139	0.666	7.53e-34	B-Mito_high	IFITM2
4.72e-38	-0.672601	0.083	0.582	1.73e-33	B-Mito_high	PSMB1
5.84e-38	-0.603564	0.032	0.394	2.14e-33	B-Mito_high	NAA38
9.41e-38	-0.739239	0.09	0.584	3.45e-33	B-Mito_high	GYPC
1.09e-37	-0.635627	0.049	0.46	3.98e-33	B-Mito_high	PSMB6
1.1e-37	1.4727	0.777	0.793	4.01e-33	B-Mito_high	RBM39
1.19e-37	1.67978	0.579	0.472	4.37e-33	B-Mito_high	ANKRD44
1.53e-37	-0.796264	0.039	0.487	5.59e-33	B-Mito_high	COX7B
1.81e-37	-0.639131	0.13	0.597	6.61e-33	B-Mito_high	PKM
3.36e-37	-0.564791	0.17	0.663	1.23e-32	B-Mito_high	CAPZB
4.59e-37	-0.606593	0.168	0.693	1.68e-32	B-Mito_high	ATP5F1B
8.18e-37	-0.546776	0.291	0.83	2.99e-32	B-Mito_high	ERP29
1.05e-36	-0.732066	0.067	0.543	3.84e-32	B-Mito_high	CIAO2A
1.29e-36	-0.653738	0.033	0.432	4.74e-32	B-Mito_high	SUMO1
2.94e-36	-0.701274	0.047	0.496	1.08e-31	B-Mito_high	NDUFB10
3.5e-36	-1.01104	0.367	0.831	1.28e-31	B-Mito_high	VIM
7.54e-36	-0.739396	0.342	0.882	2.76e-31	B-Mito_high	CALM1
1.04e-35	-0.783575	0.092	0.592	3.8e-31	B-Mito_high	ENO1
1.43e-35	-0.626717	0.038	0.422	5.23e-31	B-Mito_high	RBX1
1.65e-35	-0.707588	0.042	0.474	6.04e-31	B-Mito_high	VAMP8
2e-35	-0.660698	0.066	0.515	7.33e-31	B-Mito_high	MDH2
2.71e-35	-0.878576	0.088	0.524	9.9e-31	B-Mito_high	TUBB
2.71e-35	-0.69529	0.034	0.435	9.92e-31	B-Mito_high	NDUFB7
3.23e-35	-0.548229	0.278	0.822	1.18e-30	B-Mito_high	YWHAB
3.28e-35	-1.04723	0.075	0.474	1.2e-30	B-Mito_high	S100A10
4.4e-35	-0.774248	0.241	0.779	1.61e-30	B-Mito_high	ARPC1B
4.64e-35	-0.593611	0.06	0.456	1.7e-30	B-Mito_high	NDUFC2
5.42e-35	1.67918	0.701	0.602	1.98e-30	B-Mito_high	AFF3
6.72e-35	-0.588906	0.04	0.415	2.46e-30	B-Mito_high	TALDO1
6.85e-35	-0.636053	0.08	0.536	2.51e-30	B-Mito_high	ATP5PB
7.6e-35	-0.659039	0.066	0.507	2.78e-30	B-Mito_high	TRAPPC5
9.05e-35	-0.600429	0.027	0.395	3.31e-30	B-Mito_high	COPS9
9.66e-35	-0.691218	0.155	0.693	3.54e-30	B-Mito_high	ANP32B
1.13e-34	-0.662379	0.048	0.444	4.15e-30	B-Mito_high	ABHD14B
1.29e-34	-0.599844	0.053	0.422	4.7e-30	B-Mito_high	TSPO
1.34e-34	1.74997	0.442	0.279	4.89e-30	B-Mito_high	ITPR1
3.04e-34	-0.618653	0.032	0.397	1.11e-29	B-Mito_high	MZT2B
3.24e-34	-0.57279	0.048	0.425	1.19e-29	B-Mito_high	FAAP20
4.14e-34	-0.61644	0.148	0.67	1.52e-29	B-Mito_high	ISCU
8.96e-34	-0.751038	0.061	0.522	3.28e-29	B-Mito_high	DDT
9.56e-34	-0.608484	0.124	0.646	3.5e-29	B-Mito_high	CSNK2B
1.41e-33	-0.579088	0.046	0.419	5.17e-29	B-Mito_high	DNAJC4
2.02e-33	-0.691467	0.09	0.579	7.38e-29	B-Mito_high	EID1
2.24e-33	-0.574107	0.032	0.388	8.19e-29	B-Mito_high	SIVA1
4.32e-33	-0.694714	0.043	0.45	1.58e-28	B-Mito_high	NHP2
4.81e-33	-0.667332	0.083	0.546	1.76e-28	B-Mito_high	GABARAPL2
6.18e-33	-0.618043	0.061	0.496	2.26e-28	B-Mito_high	GHITM
6.24e-33	-0.817928	0.084	0.59	2.28e-28	B-Mito_high	DBI
6.29e-33	1.32577	0.612	0.656	2.3e-28	B-Mito_high	STK4
7.55e-33	1.62741	0.506	0.418	2.76e-28	B-Mito_high	SSH2
9.11e-33	-0.510395	0.064	0.447	3.33e-28	B-Mito_high	COX17
1.11e-32	-0.524874	0.231	0.773	4.07e-28	B-Mito_high	HNRNPA0
1.16e-32	-0.566321	0.098	0.563	4.25e-28	B-Mito_high	FKBP8
1.44e-32	1.60907	0.724	0.66	5.25e-28	B-Mito_high	FOXP1
1.83e-32	-0.574882	0.048	0.441	6.7e-28	B-Mito_high	TMEM14B
[truncated: 4,753 more rows]
