# Supplementary material for: Clonal associations between lymphocyte subsets and functional states in rheumatoid arthritis synovium
Source: Nat Commun. 2024 Jun 11;15:4991. doi: 10.1038/s41467-024-49186-0 (PMC11167034; doi:10.1038/s41467-024-49186-0)
Supplement: Supplementary file 8 — Supplementary Data 4 [file 41467_2024_49186_MOESM8_ESM.csv]

Antibody	Fluor/barcode	Dilution	1x (ul)	Clone	Vender	Catalogue #
CD19	APC-Cy7	1:20	5	SJ25C1	BD bioscience	557791
CD3	PE-Cy5	1:5	20	UCHT1	BD bioscience	555334
CD14	AF700	1:10	10	M5E2	BD bioscience	557923
CD45	BV786	1:20	5	HI30	BD bioscience	563716
CD38	PerCP-Cy5.5	1:40	2.5	HIT2	BD bioscience	551400
CD24	PE-AF610	1:40	2.5	SN3	Invitrogen	MHCD2422
CD20	TotalSeq-C*	1:1 (1ug)	2	2H7	Biolegend	302363
CD4	TotalSeq-C*	1:5 (200ng)	0.4	SK3	Biolegend	344651
CD8a	TotalSeq-C*	1:5 (200ng)	0.4	RPA-T8	Biolegend	301071
CD27	TotalSeq-C*	1:2 (0.5ug)	1	LG.3A10	Biolegend	124245
IgD	TotalSeq-C*	1:1 (1ug)	2	IA6-2	Biolegend	348245
CD11c	TotalSeq-C*	1:2 (0.5ug)	1	S-HCL-3	Biolegend	371521
	mouse serum		5		Jackson Immuno	015-000-120
	Rat serum		5		Jackson Immuno	012-000-120
	FACS solution		40.2
