# Supplementary material for: Clonal associations between lymphocyte subsets and functional states in rheumatoid arthritis synovium
Source: Nat Commun. 2024 Jun 11;15:4991. doi: 10.1038/s41467-024-49186-0 (PMC11167034; doi:10.1038/s41467-024-49186-0)
Supplement: Supplementary file 10 — Source data files [file 41467_2024_49186_MOESM10_ESM.zip]

Archive with 4 entries (4 files):
- Source data file/Fig. S10C_02clust_30PC_res05_harmonized__noSCT_Bcells_cdat.csv
- Source data file/Fig S12B_clonality_umap_S12.csv
- Source data file/Fig. 6B_clonality_umap-1.csv
- Source data file/repertoire Source data 051624.xlsx
