# Supplementary material for: Clonal associations between lymphocyte subsets and functional states in rheumatoid arthritis synovium
Source: Nat Commun. 2024 Jun 11;15:4991. doi: 10.1038/s41467-024-49186-0 (PMC11167034; doi:10.1038/s41467-024-49186-0)
Supplement: Supplementary file 10 — Source data files [file 41467_2024_49186_MOESM10_ESM.zip › Source data file/Fig. S10C_02clust_30PC_res05_harmonized__noSCT_Bcells_cdat.csv]

	seurat_key	orig.ident	nCount_originalexp	nFeature_originalexp	Sample	Barcode	library_id	molecule_h5	rawdata_batch	treatment	sample_ID	tissue_source	sort_group	dataset	is_cell	called_cell	has_vdj	vdj_twocelltypes	sum	detected	percent_top_5	subsets_Mito_sum	subsets_Mito_detected	subsets_Mito_percent	altexps_cite.seq_sum	altexps_cite.seq_detected	altexps_cite.seq_percent	total	low_lib_size	low_n_features	high_subsets_Mito_percent	high_percent_top_5	discard	keep	cxds_score	is_singlet_cxds	scDblFinder.sample	scDblFinder.cluster	scDblFinder.class	scDblFinder.score	scDblFinder.ratio	scDblFinder.weighted	scDblFinder.nearestClass	scDblFinder.difficulty	scDblFinder.cxds_score	scDblFinder.mostLikelyOrigin	scDblFinder.originAmbiguous	is_singlet_scDbl	sizeFactor
1	cell1	SeuratProject	4960	1642	scratch/AGG1/outs/raw_feature_bc_matrix	AAACCTGAGCTGATAA-1	1	/scratch/aberry3/Single Cell Pipeline/Anolik/amp_phase2_gex/rawdata/deliv_Anolik_062320_GEX_run2_counts/Sample_300_0150_PBL_BT_5/outs/molecule_info.h5	1	300	RA01	PBL	BT	300_0150_PBL_1	TRUE	TRUE	Paired chain	FALSE	4960	1642	8.34677419354839	287	13	5.78629032258065	1879	6	27.4747770141834	6839	FALSE	FALSE	FALSE	FALSE	FALSE	TRUE	341370.91166901	TRUE	1	5	singlet	0.0300142243504524	0.1	0.106005205759797	cell	0.479771572169425	0.0417409464635777	2+4	TRUE	TRUE	0.757937386498425
2	cell3	SeuratProject	1672	927	scratch/AGG1/outs/raw_feature_bc_matrix	AAACCTGCAAGCGTAG-1	1	/scratch/aberry3/Single Cell Pipeline/Anolik/amp_phase2_gex/rawdata/deliv_Anolik_062320_GEX_run2_counts/Sample_300_0150_PBL_BT_5/outs/molecule_info.h5	1	300	RA01	PBL	BT	300_0150_PBL_1	FALSE	FALSE	No	FALSE	1672	927	14.2344497607655	217	13	12.9784688995215	3374	6	66.8648434403488	5046	TRUE	FALSE	TRUE	TRUE	TRUE	FALSE	208229.484648328	TRUE	1	6	singlet	0.00494905188679695	0.05	0.0518721342405387	cell	0.400012636254312	0.0117594348389253	30	FALSE	TRUE	0.255498248029308
3	cell4	SeuratProject	1739	1039	scratch/AGG1/outs/raw_feature_bc_matrix	AAACCTGCACGCATCG-1	1	/scratch/aberry3/Single Cell Pipeline/Anolik/amp_phase2_gex/rawdata/deliv_Anolik_062320_GEX_run2_counts/Sample_300_0150_PBL_BT_5/outs/molecule_info.h5	1	300	RA01	PBL	BT	300_0150_PBL_1	FALSE	FALSE	Paired chain	FALSE	1739	1039	12.0184013801035	240	12	13.8010350776308	2117	6	54.9014522821577	3856	TRUE	FALSE	TRUE	FALSE	TRUE	FALSE	89851.4002404244	TRUE	1	6	singlet	0.000111917433969211	0	0	cell	1	0.01669760953064	NA	NA	TRUE	0.265736515145315
4	cell5	SeuratProject	3641	1292	scratch/AGG1/outs/raw_feature_bc_matrix	AAACCTGCATCCGGGT-1	1	/scratch/aberry3/Single Cell Pipeline/Anolik/amp_phase2_gex/rawdata/deliv_Anolik_062320_GEX_run2_counts/Sample_300_0150_PBL_BT_5/outs/molecule_info.h5	1	300	RA01	PBL	BT	300_0150_PBL_1	FALSE	FALSE	Paired chain	FALSE	3641	1292	7.71765998352101	161	13	4.42186212578962	1241	6	25.4199098730029	4882	FALSE	FALSE	FALSE	FALSE	FALSE	TRUE	251656.766880555	TRUE	1	5	singlet	0.00110086577478796	0	0	cell	1	0.0287929947943277	NA	NA	TRUE	0.556381053274348
5	cell9	SeuratProject	3339	1291	scratch/AGG1/outs/raw_feature_bc_matrix	AAACGGGCATCACCCT-1	1	/scratch/aberry3/Single Cell Pipeline/Anolik/amp_phase2_gex/rawdata/deliv_Anolik_062320_GEX_run2_counts/Sample_300_0150_PBL_BT_5/outs/molecule_info.h5	1	300	RA01	PBL	BT	300_0150_PBL_1	FALSE	FALSE	Paired chain	FALSE	3339	1291	11.4106019766397	287	13	8.59538784067086	2500	5	42.8155506079808	5839	FALSE	FALSE	TRUE	FALSE	TRUE	FALSE	651781.419915319	TRUE	1	5	singlet	0.802766978740692	0.6	0.634421803186751	cell	0.221138354222121	0.0501877226602307	4+5	FALSE	TRUE	0.510232446273839
6	cell10	SeuratProject	5823	1575	scratch/AGG1/outs/raw_feature_bc_matrix	AAACGGGCATTAGCCA-1	1	/scratch/aberry3/Single Cell Pipeline/Anolik/amp_phase2_gex/rawdata/deliv_Anolik_062320_GEX_run2_counts/Sample_300_0150_PBL_BT_5/outs/molecule_info.h5	1	300	RA01	PBL	BT	300_0150_PBL_1	TRUE	TRUE	Paired chain	FALSE	5823	1575	7.83101494075219	226	12	3.88116091361841	2039	6	25.9348766217248	7862	FALSE	FALSE	FALSE	FALSE	FALSE	TRUE	821109.368458992	TRUE	1	5	singlet	0.064094640314579	0.05	0.0754567887136707	cell	0.341979321157861	0.0840224587153571	18	FALSE	TRUE	0.889812379350872
7	cell12	SeuratProject	4520	1434	scratch/AGG1/outs/raw_feature_bc_matrix	AAACGGGGTCAACATC-1	1	/scratch/aberry3/Single Cell Pipeline/Anolik/amp_phase2_gex/rawdata/deliv_Anolik_062320_GEX_run2_counts/Sample_300_0150_PBL_BT_5/outs/molecule_info.h5	1	300	RA01	PBL	BT	300_0150_PBL_1	FALSE	FALSE	Paired chain	FALSE	4520	1434	8.36283185840708	167	12	3.69469026548673	1588	6	25.9986902423052	6108	FALSE	FALSE	FALSE	FALSE	FALSE	TRUE	601245.735556093	TRUE	1	5	singlet	0.000844280293677002	0	0	cell	1	0.0613985525025752	NA	NA	TRUE	0.69070100543808
8	cell15	SeuratProject	6638	1694	scratch/AGG1/outs/raw_feature_bc_matrix	AAACGGGGTTCTCATT-1	1	/scratch/aberry3/Single Cell Pipeline/Anolik/amp_phase2_gex/rawdata/deliv_Anolik_062320_GEX_run2_counts/Sample_300_0150_PBL_BT_5/outs/molecule_info.h5	1	300	RA01	PBL	BT	300_0150_PBL_1	TRUE	TRUE	Paired chain	FALSE	6638	1694	8.52666465802953	388	13	5.84513407652908	2566	6	27.8791829639287	9204	FALSE	FALSE	FALSE	FALSE	FALSE	TRUE	765993.410830953	TRUE	1	1	singlet	0.619425594806671	0.25	0.28979458548351	cell	0.461132289266514	0.0694572790574825	1+4	FALSE	TRUE	1.01435249426946
9	cell18	SeuratProject	9330	2110	scratch/AGG1/outs/raw_feature_bc_matrix	AAACGGGTCTGCTGTC-1	1	/scratch/aberry3/Single Cell Pipeline/Anolik/amp_phase2_gex/rawdata/deliv_Anolik_062320_GEX_run2_counts/Sample_300_0150_PBL_BT_5/outs/molecule_info.h5	1	300	RA01	PBL	BT	300_0150_PBL_1	TRUE	TRUE	Paired chain	FALSE	9330	2110	8.61736334405145	333	13	3.56913183279743	2091	6	18.3083793012871	11421	FALSE	FALSE	FALSE	FALSE	FALSE	TRUE	818360.18606938	TRUE	1	1	singlet	0.257027804851532	0.25	0.23647873751525	artificialDoublet	0.479771572169425	0.0871271284540165	2+4	FALSE	TRUE	1.42571689839321
10	cell19	SeuratProject	9276	2285	scratch/AGG1/outs/raw_feature_bc_matrix	AAAGATGAGGATGGAA-1	1	/scratch/aberry3/Single Cell Pipeline/Anolik/amp_phase2_gex/rawdata/deliv_Anolik_062320_GEX_run2_counts/Sample_300_0150_PBL_BT_5/outs/molecule_info.h5	1	300	RA01	PBL	BT	300_0150_PBL_1	TRUE	TRUE	Paired chain	FALSE	9276	2285	10.8236308753773	515	13	5.55196205260888	3866	6	29.4171359001674	13142	FALSE	FALSE	FALSE	FALSE	FALSE	TRUE	838655.308937888	TRUE	1	1	singlet	0.109937146306038	0.1	0.103650363655221	cell	0.479771572169425	0.0938338877331187	2+4	TRUE	TRUE	1.41746516071762
11	cell21	SeuratProject	5172	1510	scratch/AGG1/outs/raw_feature_bc_matrix	AAAGATGAGTACGATA-1	1	/scratch/aberry3/Single Cell Pipeline/Anolik/amp_phase2_gex/rawdata/deliv_Anolik_062320_GEX_run2_counts/Sample_300_0150_PBL_BT_5/outs/molecule_info.h5	1	300	RA01	PBL	BT	300_0150_PBL_1	TRUE	TRUE	Paired chain	FALSE	5172	1510	10.4988399071926	265	13	5.12374323279196	1589	5	23.5024404673865	6761	FALSE	FALSE	FALSE	FALSE	FALSE	TRUE	603193.112861933	TRUE	1	5	singlet	0.00103494082577526	0	0	cell	1	0.0544261683005843	NA	NA	TRUE	0.790333097372954
12	cell25	SeuratProject	31202	4024	scratch/AGG1/outs/raw_feature_bc_matrix	AAAGATGCAGCTGTGC-1	1	/scratch/aberry3/Single Cell Pipeline/Anolik/amp_phase2_gex/rawdata/deliv_Anolik_062320_GEX_run2_counts/Sample_300_0150_PBL_BT_5/outs/molecule_info.h5	1	300	RA01	PBL	BT	300_0150_PBL_1	TRUE	TRUE	Paired chain	FALSE	31202	4024	25.7066854688802	1060	13	3.39721812704314	594	6	1.86815951692037	31796	FALSE	FALSE	FALSE	TRUE	TRUE	FALSE	890984.240448779	TRUE	1	4	singlet	0.277574419975281	0.5	0.563294679971122	artificialDoublet	0.185042545461698	0.0858246590890049	2+3	FALSE	TRUE	4.76797627692013
13	cell26	SeuratProject	8763	2451	scratch/AGG1/outs/raw_feature_bc_matrix	AAAGATGCAGCTGTTA-1	1	/scratch/aberry3/Single Cell Pipeline/Anolik/amp_phase2_gex/rawdata/deliv_Anolik_062320_GEX_run2_counts/Sample_300_0150_PBL_BT_5/outs/molecule_info.h5	1	300	RA01	PBL	BT	300_0150_PBL_1	TRUE	TRUE	Paired chain	FALSE	8763	2451	9.03800068469702	665	13	7.58872532237818	3034	6	25.7184029838094	11797	FALSE	FALSE	TRUE	FALSE	TRUE	FALSE	922314.74628777	TRUE	1	1	singlet	0.70842981338501	0.7	0.644849637344265	artificialDoublet	0.266189047219993	0.0974599164177372	3+5	FALSE	TRUE	1.33907365279954
14	cell28	SeuratProject	9136	2438	scratch/AGG1/outs/raw_feature_bc_matrix	AAAGATGGTGAGTATA-1	1	/scratch/aberry3/Single Cell Pipeline/Anolik/amp_phase2_gex/rawdata/deliv_Anolik_062320_GEX_run2_counts/Sample_300_0150_PBL_BT_5/outs/molecule_info.h5	1	300	RA01	PBL	BT	300_0150_PBL_1	TRUE	TRUE	Paired chain	FALSE	9136	2438	8.85507880910683	583	13	6.38134851138354	1861	6	16.922797126489	10997	FALSE	FALSE	FALSE	FALSE	FALSE	TRUE	1064742.78891944	TRUE	1	1	singlet	0.117536418139935	0.2	0.212525603655316	cell	0.461132289266514	0.120553406134635	1+4	FALSE	TRUE	1.39607176674387
15	cell29	SeuratProject	7714	1994	scratch/AGG1/outs/raw_feature_bc_matrix	AAAGCAAAGAGACTAT-1	1	/scratch/aberry3/Single Cell Pipeline/Anolik/amp_phase2_gex/rawdata/deliv_Anolik_062320_GEX_run2_counts/Sample_300_0150_PBL_BT_5/outs/molecule_info.h5	1	300	RA01	PBL	BT	300_0150_PBL_1	TRUE	TRUE	Paired chain	FALSE	7714	1994	10.7726212081929	320	13	4.14830178895515	6288	6	44.9078703042423	14002	FALSE	FALSE	FALSE	FALSE	FALSE	TRUE	798096.581333644	TRUE	1	1	singlet	0.0519748777151108	0.05	0.0655312801008195	cell	0.156411815907995	0.0705389890036425	40	FALSE	TRUE	1.1787760079534
16	cell31	SeuratProject	5809	1624	scratch/AGG1/outs/raw_feature_bc_matrix	AAAGCAAAGTGCGATG-1	1	/scratch/aberry3/Single Cell Pipeline/Anolik/amp_phase2_gex/rawdata/deliv_Anolik_062320_GEX_run2_counts/Sample_300_0150_PBL_BT_5/outs/molecule_info.h5	1	300	RA01	PBL	BT	300_0150_PBL_1	TRUE	TRUE	Paired chain	FALSE	5809	1624	9.43363745911517	239	12	4.11430538819074	1340	6	18.7438802629738	7149	FALSE	FALSE	FALSE	FALSE	FALSE	TRUE	334523.849248206	TRUE	1	5	singlet	0.0902042090892792	0.1	0.0593235409419404	cell	0.137382945788362	0.0215884484008724	5+7	TRUE	TRUE	0.887673039953498
17	cell32	SeuratProject	4518	1352	scratch/AGG1/outs/raw_feature_bc_matrix	AAAGCAACACTTACGA-1	1	/scratch/aberry3/Single Cell Pipeline/Anolik/amp_phase2_gex/rawdata/deliv_Anolik_062320_GEX_run2_counts/Sample_300_0150_PBL_BT_5/outs/molecule_info.h5	1	300	RA01	PBL	BT	300_0150_PBL_1	FALSE	FALSE	Paired chain	FALSE	4518	1352	8.74280655157149	169	12	3.74059318282426	1292	5	22.23752151463	5810	FALSE	FALSE	FALSE	FALSE	FALSE	TRUE	367474.252980467	TRUE	1	5	singlet	0.0040902835316956	0	0	cell	1	0.0438178766864651	NA	NA	TRUE	0.69039538552417
18	cell33	SeuratProject	1330	724	scratch/AGG1/outs/raw_feature_bc_matrix	AAAGCAAGTTCAGTAC-1	1	/scratch/aberry3/Single Cell Pipeline/Anolik/amp_phase2_gex/rawdata/deliv_Anolik_062320_GEX_run2_counts/Sample_300_0150_PBL_BT_5/outs/molecule_info.h5	1	300	RA01	PBL	BT	300_0150_PBL_1	FALSE	FALSE	Paired chain	FALSE	1330	724	18.3458646616541	253	13	19.0225563909774	2555	6	65.7657657657658	3885	TRUE	TRUE	TRUE	TRUE	TRUE	FALSE	151534.428378901	TRUE	1	6	singlet	0.000146504607982934	0	0	cell	1	0.0259890459261978	NA	NA	TRUE	0.203237242750586
19	cell38	SeuratProject	3135	1159	scratch/AGG1/outs/raw_feature_bc_matrix	AAAGCAATCTGTTTGT-1	1	/scratch/aberry3/Single Cell Pipeline/Anolik/amp_phase2_gex/rawdata/deliv_Anolik_062320_GEX_run2_counts/Sample_300_0150_PBL_BT_5/outs/molecule_info.h5	1	300	RA01	PBL	BT	300_0150_PBL_1	FALSE	FALSE	Single chain	FALSE	3135	1159	11.03668261563	146	12	4.65709728867624	1691	5	35.0393700787402	4826	FALSE	FALSE	FALSE	FALSE	FALSE	TRUE	410113.274858866	TRUE	1	5	singlet	0.00125909794587641	0	0	cell	1	0.0322315200295437	NA	NA	TRUE	0.479059215054952
20	cell40	SeuratProject	53835	5290	scratch/AGG1/outs/raw_feature_bc_matrix	AAAGTAGAGTATTGGA-1	1	/scratch/aberry3/Single Cell Pipeline/Anolik/amp_phase2_gex/rawdata/deliv_Anolik_062320_GEX_run2_counts/Sample_300_0150_PBL_BT_5/outs/molecule_info.h5	1	300	RA01	PBL	BT	300_0150_PBL_1	TRUE	TRUE	Paired chain	FALSE	53835	5290	26.2617256431689	1462	13	2.71570539611777	847	5	1.54895578069566	54682	FALSE	FALSE	FALSE	TRUE	TRUE	FALSE	1343071.38428395	FALSE	1	4	singlet	0.075172021985054	0.25	0.222173139445722	cell	0.266189047219993	0.130899175612624	3+5	FALSE	TRUE	8.22652403269006
21	cell41	SeuratProject	8203	1887	scratch/AGG1/outs/raw_feature_bc_matrix	AAAGTAGCACCAGGCT-1	1	/scratch/aberry3/Single Cell Pipeline/Anolik/amp_phase2_gex/rawdata/deliv_Anolik_062320_GEX_run2_counts/Sample_300_0150_PBL_BT_5/outs/molecule_info.h5	1	300	RA01	PBL	BT	300_0150_PBL_1	TRUE	TRUE	Paired chain	FALSE	8203	1887	9.00889918322565	586	12	7.14372790442521	3498	6	29.8948807794206	11701	FALSE	FALSE	FALSE	FALSE	FALSE	TRUE	700390.581914093	TRUE	1	1	singlet	0.00228209840133786	0	0	cell	1	0.0773179436764144	NA	NA	TRUE	1.25350007690455
22	cell43	SeuratProject	5500	1683	scratch/AGG1/outs/raw_feature_bc_matrix	AAAGTAGGTAGCACGA-1	1	/scratch/aberry3/Single Cell Pipeline/Anolik/amp_phase2_gex/rawdata/deliv_Anolik_062320_GEX_run2_counts/Sample_300_0150_PBL_BT_5/outs/molecule_info.h5	1	300	RA01	PBL	BT	300_0150_PBL_1	TRUE	TRUE	Paired chain	FALSE	5500	1683	8.52727272727273	219	12	3.98181818181818	3730	6	40.4117009750813	9230	FALSE	FALSE	FALSE	FALSE	FALSE	TRUE	553831.877981321	TRUE	1	5	singlet	0.00071280455449596	0.05	0.0453631204901331	cell	1	0.0635927683693008	NA	NA	TRUE	0.840454763254302
23	cell44	SeuratProject	3905	1136	scratch/AGG1/outs/raw_feature_bc_matrix	AAAGTAGTCAATAAGG-1	1	/scratch/aberry3/Single Cell Pipeline/Anolik/amp_phase2_gex/rawdata/deliv_Anolik_062320_GEX_run2_counts/Sample_300_0150_PBL_BT_5/outs/molecule_info.h5	1	300	RA01	PBL	BT	300_0150_PBL_1	FALSE	FALSE	Paired chain	FALSE	3905	1136	9.50064020486556	225	12	5.7618437900128	1591	6	28.948326055313	5496	FALSE	FALSE	FALSE	FALSE	FALSE	TRUE	358822.005383749	TRUE	1	5	singlet	0.00318431598134338	0	0	cell	1	0.0235346531760617	NA	NA	TRUE	0.596722881910554
24	cell45	SeuratProject	3704	1162	scratch/AGG1/outs/raw_feature_bc_matrix	AAAGTAGTCCCTCTTT-1	1	/scratch/aberry3/Single Cell Pipeline/Anolik/amp_phase2_gex/rawdata/deliv_Anolik_062320_GEX_run2_counts/Sample_300_0150_PBL_BT_5/outs/molecule_info.h5	1	300	RA01	PBL	BT	300_0150_PBL_1	FALSE	FALSE	Paired chain	FALSE	3704	1162	10.5021598272138	262	13	7.07343412526998	1384	6	27.2012578616352	5088	FALSE	FALSE	FALSE	FALSE	FALSE	TRUE	367268.255219623	TRUE	1	5	singlet	0.105765633285046	0.05	0.0762413209243991	cell	0.479771572169425	0.0267267914539836	2+4	FALSE	TRUE	0.566008080562533
25	cell49	SeuratProject	5276	1471	scratch/AGG1/outs/raw_feature_bc_matrix	AAATGCCAGTACGCCC-1	1	/scratch/aberry3/Single Cell Pipeline/Anolik/amp_phase2_gex/rawdata/deliv_Anolik_062320_GEX_run2_counts/Sample_300_0150_PBL_BT_5/outs/molecule_info.h5	1	300	RA01	PBL	BT	300_0150_PBL_1	TRUE	TRUE	Paired chain	FALSE	5276	1471	8.81349507202426	219	12	4.15087187263078	2117	6	28.6351954551603	7393	FALSE	FALSE	FALSE	FALSE	FALSE	TRUE	631341.451877395	TRUE	1	5	singlet	0.00221625994890928	0	0	cell	1	0.058609870704563	NA	NA	TRUE	0.806225332896308
26	cell52	SeuratProject	4907	1395	scratch/AGG1/outs/raw_feature_bc_matrix	AAATGCCGTTTGCATG-1	1	/scratch/aberry3/Single Cell Pipeline/Anolik/amp_phase2_gex/rawdata/deliv_Anolik_062320_GEX_run2_counts/Sample_300_0150_PBL_BT_5/outs/molecule_info.h5	1	300	RA01	PBL	BT	300_0150_PBL_1	TRUE	TRUE	Paired chain	FALSE	4907	1395	8.41654778887304	242	13	4.93173018137355	2610	5	34.7212983903153	7517	FALSE	FALSE	FALSE	FALSE	FALSE	TRUE	535369.762790491	TRUE	1	5	singlet	0.00270072533749043	0	0	cell	1	0.082673359784139	NA	NA	TRUE	0.749838458779792
27	cell53	SeuratProject	4871	1484	scratch/AGG1/outs/raw_feature_bc_matrix	AAATGCCTCAAGAAGT-1	1	/scratch/aberry3/Single Cell Pipeline/Anolik/amp_phase2_gex/rawdata/deliv_Anolik_062320_GEX_run2_counts/Sample_300_0150_PBL_BT_5/outs/molecule_info.h5	1	300	RA01	PBL	BT	300_0150_PBL_1	TRUE	TRUE	Paired chain	FALSE	4871	1484	9.44364606856908	299	13	6.1383699445699	3695	6	43.1356525799673	8566	FALSE	FALSE	FALSE	FALSE	FALSE	TRUE	603071.759694286	TRUE	1	5	singlet	0.0719833448529243	0.15	0.162473102599258	artificialDoublet	0.353619222295211	0.0433570846954204	3+4	FALSE	TRUE	0.744337300329401
28	cell55	SeuratProject	4097	1358	scratch/AGG1/outs/raw_feature_bc_matrix	AAATGCCTCTTTAGTC-1	1	/scratch/aberry3/Single Cell Pipeline/Anolik/amp_phase2_gex/rawdata/deliv_Anolik_062320_GEX_run2_counts/Sample_300_0150_PBL_BT_5/outs/molecule_info.h5	1	300	RA01	PBL	BT	300_0150_PBL_1	FALSE	FALSE	Paired chain	FALSE	4097	1358	10.3490358799121	210	12	5.12570173297535	2124	5	34.1424208326636	6221	FALSE	FALSE	FALSE	FALSE	FALSE	TRUE	554536.171559749	TRUE	1	5	singlet	0.0267040207982063	0.05	0.054643915614462	cell	0.151483565856976	0.0548733208356839	6+7	FALSE	TRUE	0.626062393645977
29	cell59	SeuratProject	48641	3414	scratch/AGG1/outs/raw_feature_bc_matrix	AACACGTAGGCCCTCA-1	1	/scratch/aberry3/Single Cell Pipeline/Anolik/amp_phase2_gex/rawdata/deliv_Anolik_062320_GEX_run2_counts/Sample_300_0150_PBL_BT_5/outs/molecule_info.h5	1	300	RA01	PBL	BT	300_0150_PBL_1	TRUE	TRUE	Paired chain	FALSE	48641	3414	66.8181164038568	624	13	1.28286836208137	1138	6	2.28610458225356	49779	FALSE	FALSE	FALSE	TRUE	TRUE	FALSE	828056.737923558	TRUE	1	4	singlet	0.0622904933989048	0.25	0.275817044033935	cell	0.185042545461698	0.0574272281216928	2+3	TRUE	TRUE	7.43282911626409
30	cell66	SeuratProject	1443	800	scratch/AGG1/outs/raw_feature_bc_matrix	AACCATGCAACTGCTA-1	1	/scratch/aberry3/Single Cell Pipeline/Anolik/amp_phase2_gex/rawdata/deliv_Anolik_062320_GEX_run2_counts/Sample_300_0150_PBL_BT_5/outs/molecule_info.h5	1	300	RA01	PBL	BT	300_0150_PBL_1	FALSE	FALSE	No	FALSE	1443	800	18.5724185724186	244	13	16.9092169092169	3046	5	67.8547560703943	4489	TRUE	TRUE	TRUE	TRUE	TRUE	FALSE	228932.356915124	TRUE	1	6	singlet	0.000162724609253928	0	0	cell	1	0.0183395749761742	NA	NA	TRUE	0.220504767886538
31	cell68	SeuratProject	5759	1673	scratch/AGG1/outs/raw_feature_bc_matrix	AACCATGCACATGTGT-1	1	/scratch/aberry3/Single Cell Pipeline/Anolik/amp_phase2_gex/rawdata/deliv_Anolik_062320_GEX_run2_counts/Sample_300_0150_PBL_BT_5/outs/molecule_info.h5	1	300	RA01	PBL	BT	300_0150_PBL_1	TRUE	TRUE	Paired chain	FALSE	5759	1673	8.26532384094461	422	13	7.32766105226602	2449	6	29.8367446393762	8208	FALSE	FALSE	TRUE	FALSE	TRUE	FALSE	646765.975248748	TRUE	1	5	singlet	0.028315469622612	0.05	0.0767100290049417	cell	0.151483565856976	0.044909392921271	6+7	FALSE	TRUE	0.880032542105731
32	cell70	SeuratProject	2727	1067	scratch/AGG1/outs/raw_feature_bc_matrix	AACCATGCACGAAAGC-1	1	/scratch/aberry3/Single Cell Pipeline/Anolik/amp_phase2_gex/rawdata/deliv_Anolik_062320_GEX_run2_counts/Sample_300_0150_PBL_BT_5/outs/molecule_info.h5	1	300	RA01	PBL	BT	300_0150_PBL_1	FALSE	FALSE	Paired chain	FALSE	2727	1067	12.5045837917125	246	13	9.02090209020902	2047	6	42.8780896522832	4774	FALSE	FALSE	TRUE	TRUE	TRUE	FALSE	330661.702868777	TRUE	1	5	singlet	0.585609495639801	0.65	0.678768091571387	artificialDoublet	0.221138354222121	0.0272208827713086	4+5	FALSE	TRUE	0.416712752617178
33	cell72	SeuratProject	5212	1532	scratch/AGG1/outs/raw_feature_bc_matrix	AACCATGCACGCCAGT-1	1	/scratch/aberry3/Single Cell Pipeline/Anolik/amp_phase2_gex/rawdata/deliv_Anolik_062320_GEX_run2_counts/Sample_300_0150_PBL_BT_5/outs/molecule_info.h5	1	300	RA01	PBL	BT	300_0150_PBL_1	TRUE	TRUE	Single chain	FALSE	5212	1532	8.59554873369148	327	13	6.27398311588642	2370	6	31.2582432075969	7582	FALSE	FALSE	FALSE	FALSE	FALSE	TRUE	468291.529809532	TRUE	1	5	singlet	0.00220004515722394	0	0	cell	1	0.0330500054766066	NA	NA	TRUE	0.796445495651167
34	cell73	SeuratProject	5242	1495	scratch/AGG1/outs/raw_feature_bc_matrix	AACCATGCAGCCAATT-1	1	/scratch/aberry3/Single Cell Pipeline/Anolik/amp_phase2_gex/rawdata/deliv_Anolik_062320_GEX_run2_counts/Sample_300_0150_PBL_BT_5/outs/molecule_info.h5	1	300	RA01	PBL	BT	300_0150_PBL_1	TRUE	TRUE	Paired chain	FALSE	5242	1495	9.27127050743991	188	13	3.58641739793972	2297	5	30.4682318609895	7539	FALSE	FALSE	FALSE	FALSE	FALSE	TRUE	566302.229878185	TRUE	1	5	singlet	0.00194785057101398	0	0	cell	1	0.0452813048862841	NA	NA	TRUE	0.801029794359827
35	cell77	SeuratProject	9938	2509	scratch/AGG1/outs/raw_feature_bc_matrix	AACCATGGTTTGACTG-1	1	/scratch/aberry3/Single Cell Pipeline/Anolik/amp_phase2_gex/rawdata/deliv_Anolik_062320_GEX_run2_counts/Sample_300_0150_PBL_BT_5/outs/molecule_info.h5	1	300	RA01	PBL	BT	300_0150_PBL_1	TRUE	TRUE	Paired chain	FALSE	9938	2509	7.39585429663916	554	13	5.57456228617428	4370	6	30.5423539278725	14308	FALSE	FALSE	FALSE	FALSE	FALSE	TRUE	836803.100533175	TRUE	1	5	singlet	0.287732630968094	0.2	0.174777480361405	cell	0.318532800242067	0.0867689497037169	31	TRUE	TRUE	1.51862535222205
36	cell83	SeuratProject	3031	1211	scratch/AGG1/outs/raw_feature_bc_matrix	AACCGCGCACCGAATT-1	1	/scratch/aberry3/Single Cell Pipeline/Anolik/amp_phase2_gex/rawdata/deliv_Anolik_062320_GEX_run2_counts/Sample_300_0150_PBL_BT_5/outs/molecule_info.h5	1	300	RA01	PBL	BT	300_0150_PBL_1	FALSE	FALSE	Single chain	FALSE	3031	1211	9.07291322995711	177	13	5.83965687891785	2616	6	46.32548255711	5647	FALSE	FALSE	FALSE	FALSE	FALSE	TRUE	556772.661568048	TRUE	1	5	singlet	0.560945987701416	0.35	0.317114048678377	cell	0.221138354222121	0.0616549977430581	4+5	FALSE	TRUE	0.463166979531598
37	cell87	SeuratProject	4973	1425	scratch/AGG1/outs/raw_feature_bc_matrix	AACCGCGTCAAGATCC-1	1	/scratch/aberry3/Single Cell Pipeline/Anolik/amp_phase2_gex/rawdata/deliv_Anolik_062320_GEX_run2_counts/Sample_300_0150_PBL_BT_5/outs/molecule_info.h5	1	300	RA01	PBL	BT	300_0150_PBL_1	TRUE	TRUE	Paired chain	FALSE	4973	1425	8.32495475568068	200	12	4.02171727327569	1584	5	24.1573890498704	6557	FALSE	FALSE	FALSE	FALSE	FALSE	TRUE	428719.351902321	TRUE	1	5	singlet	0.00273031485266983	0	0	cell	1	0.0253149152169151	NA	NA	TRUE	0.759923915938844
38	cell88	SeuratProject	8947	2254	scratch/AGG1/outs/raw_feature_bc_matrix	AACCGCGTCTATCCCG-1	1	/scratch/aberry3/Single Cell Pipeline/Anolik/amp_phase2_gex/rawdata/deliv_Anolik_062320_GEX_run2_counts/Sample_300_0150_PBL_BT_5/outs/molecule_info.h5	1	300	RA01	PBL	BT	300_0150_PBL_1	TRUE	TRUE	Paired chain	FALSE	8947	2254	8.48329048843188	374	13	4.18017212473455	4347	6	32.6989619377163	13294	FALSE	FALSE	FALSE	FALSE	FALSE	TRUE	739621.748734349	TRUE	1	1	singlet	0.240828350186348	0.35	0.37601753441754	artificialDoublet	0.137382945788362	0.102192290446849	5+7	FALSE	TRUE	1.36719068487932
39	cell89	SeuratProject	3380	1287	scratch/AGG1/outs/raw_feature_bc_matrix	AACGTTGAGGAGCGTT-1	1	/scratch/aberry3/Single Cell Pipeline/Anolik/amp_phase2_gex/rawdata/deliv_Anolik_062320_GEX_run2_counts/Sample_300_0150_PBL_BT_5/outs/molecule_info.h5	1	300	RA01	PBL	BT	300_0150_PBL_1	FALSE	FALSE	Paired chain	FALSE	3380	1287	9.08284023668639	123	11	3.63905325443787	1851	5	35.3852035939591	5231	FALSE	FALSE	FALSE	FALSE	FALSE	TRUE	704367.55757547	TRUE	1	5	singlet	0.00169775064568966	0	0	cell	1	0.0604068851878219	NA	NA	TRUE	0.516497654509007
40	cell91	SeuratProject	3906	1323	scratch/AGG1/outs/raw_feature_bc_matrix	AACGTTGCAGCTCGAC-1	1	/scratch/aberry3/Single Cell Pipeline/Anolik/amp_phase2_gex/rawdata/deliv_Anolik_062320_GEX_run2_counts/Sample_300_0150_PBL_BT_5/outs/molecule_info.h5	1	300	RA01	PBL	BT	300_0150_PBL_1	FALSE	FALSE	Paired chain	FALSE	3906	1323	9.3958013312852	161	12	4.12186379928315	1073	5	21.5505121510343	4979	FALSE	FALSE	FALSE	FALSE	FALSE	TRUE	302251.50761511	TRUE	1	5	singlet	0.0249135792255402	0.05	0.0683274387615461	cell	0.479771572169425	0.0141841850842508	2+4	FALSE	TRUE	0.59687569186751
41	cell93	SeuratProject	5401	1370	scratch/AGG1/outs/raw_feature_bc_matrix	AACGTTGGTTCAGTAC-1	1	/scratch/aberry3/Single Cell Pipeline/Anolik/amp_phase2_gex/rawdata/deliv_Anolik_062320_GEX_run2_counts/Sample_300_0150_PBL_BT_5/outs/molecule_info.h5	1	300	RA01	PBL	BT	300_0150_PBL_1	TRUE	TRUE	Paired chain	FALSE	5401	1370	9.38715052768006	288	13	5.33234586187743	2037	5	27.3863941919871	7438	FALSE	FALSE	FALSE	FALSE	FALSE	TRUE	644599.599029212	TRUE	1	5	singlet	0.00352129782550036	0	0	cell	1	0.0748013337568282	NA	NA	TRUE	0.825326577515724
42	cell94	SeuratProject	4527	1408	scratch/AGG1/outs/raw_feature_bc_matrix	AACGTTGTCAAAGACA-1	1	/scratch/aberry3/Single Cell Pipeline/Anolik/amp_phase2_gex/rawdata/deliv_Anolik_062320_GEX_run2_counts/Sample_300_0150_PBL_BT_5/outs/molecule_info.h5	1	300	RA01	PBL	BT	300_0150_PBL_1	FALSE	FALSE	Paired chain	FALSE	4527	1408	8.04064501877623	231	13	5.10271703114645	1686	5	27.1366489618542	6213	FALSE	FALSE	FALSE	FALSE	FALSE	TRUE	335094.157249576	TRUE	1	5	singlet	0.0382183901965618	0.05	0.0763454763164954	cell	0.151483565856976	0.027612880864813	6+7	FALSE	TRUE	0.691770675136768
43	cell98	SeuratProject	15303	3309	scratch/AGG1/outs/raw_feature_bc_matrix	AACTCAGAGGTGCAAC-1	1	/scratch/aberry3/Single Cell Pipeline/Anolik/amp_phase2_gex/rawdata/deliv_Anolik_062320_GEX_run2_counts/Sample_300_0150_PBL_BT_5/outs/molecule_info.h5	1	300	RA01	PBL	BT	300_0150_PBL_1	TRUE	TRUE	No	FALSE	15303	3309	7.75011435666209	639	13	4.17565183297393	6555	6	29.9890200384299	21858	FALSE	FALSE	FALSE	FALSE	FALSE	TRUE	1208993.3711703	FALSE	1	5	singlet	0.560788035392761	0.25	0.172500178366672	cell	0.461132289266514	0.136715453962204	1+4	TRUE	TRUE	2.33845077128738
44	cell100	SeuratProject	4001	1332	scratch/AGG1/outs/raw_feature_bc_matrix	AACTCAGCACAGACAG-1	1	/scratch/aberry3/Single Cell Pipeline/Anolik/amp_phase2_gex/rawdata/deliv_Anolik_062320_GEX_run2_counts/Sample_300_0150_PBL_BT_5/outs/molecule_info.h5	1	300	RA01	PBL	BT	300_0150_PBL_1	FALSE	FALSE	Paired chain	FALSE	4001	1332	7.87303174206448	136	13	3.39915021244689	2107	5	34.4957432874918	6108	FALSE	FALSE	FALSE	FALSE	FALSE	TRUE	497638.410790465	TRUE	1	5	singlet	0.00365875987336039	0	0	cell	1	0.0530951775888134	NA	NA	TRUE	0.611392637778266
45	cell104	SeuratProject	5470	1585	scratch/AGG1/outs/raw_feature_bc_matrix	AACTCAGGTTCGGCAC-1	1	/scratch/aberry3/Single Cell Pipeline/Anolik/amp_phase2_gex/rawdata/deliv_Anolik_062320_GEX_run2_counts/Sample_300_0150_PBL_BT_5/outs/molecule_info.h5	1	300	RA01	PBL	BT	300_0150_PBL_1	TRUE	TRUE	Paired chain	FALSE	5470	1585	8.15356489945155	291	13	5.3199268738574	3573	6	39.5112241512772	9043	FALSE	FALSE	FALSE	FALSE	FALSE	TRUE	473328.067626119	TRUE	1	5	singlet	0.000972764508333057	0	0	cell	1	0.0412918477180113	NA	NA	TRUE	0.835870464545642
46	cell108	SeuratProject	3889	1240	scratch/AGG1/outs/raw_feature_bc_matrix	AACTCCCCAATAGCAA-1	1	/scratch/aberry3/Single Cell Pipeline/Anolik/amp_phase2_gex/rawdata/deliv_Anolik_062320_GEX_run2_counts/Sample_300_0150_PBL_BT_5/outs/molecule_info.h5	1	300	RA01	PBL	BT	300_0150_PBL_1	FALSE	FALSE	Paired chain	FALSE	3889	1240	8.89688866032399	134	13	3.44561583954744	1413	6	26.6503206337231	5302	FALSE	FALSE	FALSE	FALSE	FALSE	TRUE	223490.189842284	TRUE	1	5	singlet	0.00354682002216577	0	0	cell	1	0.0250238983863529	NA	NA	TRUE	0.594277922599269
47	cell109	SeuratProject	5512	1562	scratch/AGG1/outs/raw_feature_bc_matrix	AACTCCCCACAACTGT-1	1	/scratch/aberry3/Single Cell Pipeline/Anolik/amp_phase2_gex/rawdata/deliv_Anolik_062320_GEX_run2_counts/Sample_300_0150_PBL_BT_5/outs/molecule_info.h5	1	300	RA01	PBL	BT	300_0150_PBL_1	TRUE	TRUE	No	FALSE	5512	1562	9.08925979680697	215	13	3.90058055152395	1262	6	18.6300560968409	6774	FALSE	FALSE	FALSE	FALSE	FALSE	TRUE	611534.940455844	TRUE	1	5	singlet	0.134161680936813	0.1	0.132778376080525	cell	0.461132289266514	0.0582049236382179	1+4	TRUE	TRUE	0.842288482737766
48	cell113	SeuratProject	3875	1350	scratch/AGG1/outs/raw_feature_bc_matrix	AACTCCCGTTGTCGCG-1	1	/scratch/aberry3/Single Cell Pipeline/Anolik/amp_phase2_gex/rawdata/deliv_Anolik_062320_GEX_run2_counts/Sample_300_0150_PBL_BT_5/outs/molecule_info.h5	1	300	RA01	PBL	BT	300_0150_PBL_1	FALSE	FALSE	Paired chain	FALSE	3875	1350	8.43870967741936	154	12	3.9741935483871	3205	6	45.2683615819209	7080	FALSE	FALSE	FALSE	FALSE	FALSE	TRUE	522145.680620513	TRUE	1	5	singlet	0.000847034039907157	0	0	cell	1	0.0415362758152692	NA	NA	TRUE	0.592138583201894
49	cell114	SeuratProject	18572	3307	scratch/AGG1/outs/raw_feature_bc_matrix	AACTCCCTCCGCGGTA-1	1	/scratch/aberry3/Single Cell Pipeline/Anolik/amp_phase2_gex/rawdata/deliv_Anolik_062320_GEX_run2_counts/Sample_300_0150_PBL_BT_5/outs/molecule_info.h5	1	300	RA01	PBL	BT	300_0150_PBL_1	TRUE	TRUE	Paired chain	FALSE	18572	3307	22.6577643764807	418	13	2.2506999784622	865	5	4.4502752482379	19437	FALSE	FALSE	FALSE	TRUE	TRUE	FALSE	1055421.87810915	TRUE	1	4	singlet	0.78877991437912	0.8	0.806803349590799	cell	0.185042545461698	0.0943698342186218	2+3	FALSE	TRUE	2.83798652057434
50	cell117	SeuratProject	6088	1603	scratch/AGG1/outs/raw_feature_bc_matrix	AACTCTTCACCCAGTG-1	1	/scratch/aberry3/Single Cell Pipeline/Anolik/amp_phase2_gex/rawdata/deliv_Anolik_062320_GEX_run2_counts/Sample_300_0150_PBL_BT_5/outs/molecule_info.h5	1	300	RA01	PBL	BT	300_0150_PBL_1	TRUE	TRUE	Paired chain	FALSE	6088	1603	9.11629434954008	252	13	4.13929040735874	2774	6	31.3021891220943	8862	FALSE	FALSE	FALSE	FALSE	FALSE	TRUE	686415.976563597	TRUE	1	5	singlet	0.00262074801139533	0	0	cell	1	0.0877180464395489	NA	NA	TRUE	0.930307017944034
51	cell118	SeuratProject	13007	2852	scratch/AGG1/outs/raw_feature_bc_matrix	AACTCTTCACTCGACG-1	1	/scratch/aberry3/Single Cell Pipeline/Anolik/amp_phase2_gex/rawdata/deliv_Anolik_062320_GEX_run2_counts/Sample_300_0150_PBL_BT_5/outs/molecule_info.h5	1	300	RA01	PBL	BT	300_0150_PBL_1	TRUE	TRUE	Paired chain	FALSE	13007	2852	9.11816714077036	583	12	4.48220189128931	4794	6	26.9310712881299	17801	FALSE	FALSE	FALSE	FALSE	FALSE	TRUE	1011848.27489579	TRUE	1	1	singlet	0.85711407661438	0.7	0.71421795438567	artificialDoublet	0.353619222295211	0.120130402169568	3+4	FALSE	TRUE	1.98759911011795
52	cell124	SeuratProject	5362	1639	scratch/AGG1/outs/raw_feature_bc_matrix	AACTGGTAGAATGTTG-1	1	/scratch/aberry3/Single Cell Pipeline/Anolik/amp_phase2_gex/rawdata/deliv_Anolik_062320_GEX_run2_counts/Sample_300_0150_PBL_BT_5/outs/molecule_info.h5	1	300	RA01	PBL	BT	300_0150_PBL_1	TRUE	TRUE	Paired chain	FALSE	5362	1639	8.11264453562104	268	13	4.99813502424468	1352	5	20.1370271075365	6714	FALSE	FALSE	FALSE	FALSE	FALSE	TRUE	773397.581613978	TRUE	1	5	singlet	0.000719161762390286	0	0	cell	1	0.063736310339957	NA	NA	TRUE	0.819366989194466
53	cell133	SeuratProject	1597	740	scratch/AGG1/outs/raw_feature_bc_matrix	AACTGGTGTTAAGATG-1	1	/scratch/aberry3/Single Cell Pipeline/Anolik/amp_phase2_gex/rawdata/deliv_Anolik_062320_GEX_run2_counts/Sample_300_0150_PBL_BT_5/outs/molecule_info.h5	1	300	RA01	PBL	BT	300_0150_PBL_1	FALSE	FALSE	Paired chain	FALSE	1597	740	22.2917971195992	249	13	15.5917345021916	1676	5	51.2068438741216	3273	TRUE	TRUE	TRUE	TRUE	TRUE	FALSE	254632.299580345	TRUE	1	6	singlet	0.000469042890472338	0	0	cell	1	0.0261331927371986	NA	NA	TRUE	0.244037501257658
54	cell134	SeuratProject	6442	1757	scratch/AGG1/outs/raw_feature_bc_matrix	AACTGGTGTTTGGGCC-1	1	/scratch/aberry3/Single Cell Pipeline/Anolik/amp_phase2_gex/rawdata/deliv_Anolik_062320_GEX_run2_counts/Sample_300_0150_PBL_BT_5/outs/molecule_info.h5	1	300	RA01	PBL	BT	300_0150_PBL_1	TRUE	TRUE	Paired chain	FALSE	6442	1757	9.39149332505433	390	12	6.05402049053089	1124	6	14.8559344435633	7566	FALSE	FALSE	FALSE	FALSE	FALSE	TRUE	732951.766035721	TRUE	1	1	singlet	0.00163703470025211	0	0	cell	1	0.0735118592051896	NA	NA	TRUE	0.98440174270622
55	cell136	SeuratProject	3004	1068	scratch/AGG1/outs/raw_feature_bc_matrix	AACTGGTTCGCATGAT-1	1	/scratch/aberry3/Single Cell Pipeline/Anolik/amp_phase2_gex/rawdata/deliv_Anolik_062320_GEX_run2_counts/Sample_300_0150_PBL_BT_5/outs/molecule_info.h5	1	300	RA01	PBL	BT	300_0150_PBL_1	FALSE	FALSE	Paired chain	FALSE	3004	1068	11.7177097203728	118	13	3.92809587217044	2897	6	49.093374004406	5901	FALSE	FALSE	FALSE	FALSE	FALSE	TRUE	239047.683390492	TRUE	1	5	singlet	0.00285794981755316	0	0	cell	1	0.0304442455635962	NA	NA	TRUE	0.459041110693804
56	cell137	SeuratProject	3505	1031	scratch/AGG1/outs/raw_feature_bc_matrix	AACTGGTTCGTGACAT-1	1	/scratch/aberry3/Single Cell Pipeline/Anolik/amp_phase2_gex/rawdata/deliv_Anolik_062320_GEX_run2_counts/Sample_300_0150_PBL_BT_5/outs/molecule_info.h5	1	300	RA01	PBL	BT	300_0150_PBL_1	FALSE	FALSE	Paired chain	FALSE	3505	1031	10.8701854493581	189	12	5.3922967189729	1046	6	22.9839595693254	4551	FALSE	FALSE	FALSE	FALSE	FALSE	TRUE	691010.942725562	TRUE	1	5	singlet	0.00279813283123075	0	0	cell	1	0.0612451996515578	NA	NA	TRUE	0.535598899128423
57	cell138	SeuratProject	5427	1525	scratch/AGG1/outs/raw_feature_bc_matrix	AACTTTCAGTCACGCC-1	1	/scratch/aberry3/Single Cell Pipeline/Anolik/amp_phase2_gex/rawdata/deliv_Anolik_062320_GEX_run2_counts/Sample_300_0150_PBL_BT_5/outs/molecule_info.h5	1	300	RA01	PBL	BT	300_0150_PBL_1	TRUE	TRUE	Paired chain	FALSE	5427	1525	8.34715312327253	518	13	9.54486825133591	3069	5	36.1228813559322	8496	FALSE	FALSE	TRUE	FALSE	TRUE	FALSE	370409.965286138	TRUE	1	5	singlet	0.00338635849766433	0	0	cell	1	0.0221161335895164	NA	NA	TRUE	0.829299636396563
58	cell143	SeuratProject	4422	1339	scratch/AGG1/outs/raw_feature_bc_matrix	AAGACCTAGGTGGGTT-1	1	/scratch/aberry3/Single Cell Pipeline/Anolik/amp_phase2_gex/rawdata/deliv_Anolik_062320_GEX_run2_counts/Sample_300_0150_PBL_BT_5/outs/molecule_info.h5	1	300	RA01	PBL	BT	300_0150_PBL_1	FALSE	FALSE	Paired chain	FALSE	4422	1339	8.59339665309814	217	12	4.90728177295341	1973	6	30.852228303362	6395	FALSE	FALSE	FALSE	FALSE	FALSE	TRUE	558921.518933392	TRUE	1	5	singlet	0.0921876728534698	0.05	0.0643620337766276	cell	0.479771572169425	0.0574185728225762	2+4	FALSE	TRUE	0.675725629656459
59	cell144	SeuratProject	3329	1124	scratch/AGG1/outs/raw_feature_bc_matrix	AAGACCTCAAGCTGAG-1	1	/scratch/aberry3/Single Cell Pipeline/Anolik/amp_phase2_gex/rawdata/deliv_Anolik_062320_GEX_run2_counts/Sample_300_0150_PBL_BT_5/outs/molecule_info.h5	1	300	RA01	PBL	BT	300_0150_PBL_1	FALSE	FALSE	Paired chain	FALSE	3329	1124	10.2433163112046	148	13	4.44577951336738	561	5	14.4215938303342	3890	FALSE	FALSE	FALSE	FALSE	FALSE	TRUE	199337.602962149	TRUE	1	5	singlet	0.00319745042361319	0	0	cell	1	0.00687972837929009	NA	NA	TRUE	0.508704346704286
60	cell147	SeuratProject	5011	1486	scratch/AGG1/outs/raw_feature_bc_matrix	AAGACCTGTCCTAGCG-1	1	/scratch/aberry3/Single Cell Pipeline/Anolik/amp_phase2_gex/rawdata/deliv_Anolik_062320_GEX_run2_counts/Sample_300_0150_PBL_BT_5/outs/molecule_info.h5	1	300	RA01	PBL	BT	300_0150_PBL_1	TRUE	TRUE	Paired chain	FALSE	5011	1486	7.58331670325284	187	13	3.7317900618639	1323	6	20.8872750236817	6334	FALSE	FALSE	FALSE	FALSE	FALSE	TRUE	703495.878328603	TRUE	1	1	singlet	0.258377373218536	0.3	0.273751111943292	artificialDoublet	0.461132289266514	0.0646167894394395	1+4	FALSE	TRUE	0.765730694303146
61	cell150	SeuratProject	22040	2748	scratch/AGG1/outs/raw_feature_bc_matrix	AAGACCTTCGCGTAGC-1	1	/scratch/aberry3/Single Cell Pipeline/Anolik/amp_phase2_gex/rawdata/deliv_Anolik_062320_GEX_run2_counts/Sample_300_0150_PBL_BT_5/outs/molecule_info.h5	1	300	RA01	PBL	BT	300_0150_PBL_1	TRUE	TRUE	Paired chain	FALSE	22040	2748	58.0943738656987	441	12	2.00090744101633	1815	5	7.60846782645148	23855	FALSE	FALSE	FALSE	TRUE	TRUE	FALSE	838808.127700233	TRUE	1	4	singlet	0.0301243830472231	0.25	0.21910646156319	cell	0.185042545461698	0.0640555513803353	2+3	FALSE	TRUE	3.36793145129542
62	cell151	SeuratProject	1874	961	scratch/AGG1/outs/raw_feature_bc_matrix	AAGCCGCAGAACTGTA-1	1	/scratch/aberry3/Single Cell Pipeline/Anolik/amp_phase2_gex/rawdata/deliv_Anolik_062320_GEX_run2_counts/Sample_300_0150_PBL_BT_5/outs/molecule_info.h5	1	300	RA01	PBL	BT	300_0150_PBL_1	FALSE	FALSE	Paired chain	FALSE	1874	961	16.9690501600854	245	13	13.0736392742796	2132	5	53.2201697453819	4006	TRUE	FALSE	TRUE	TRUE	TRUE	FALSE	206013.105568574	TRUE	1	6	singlet	0.00055498059373349	0	0	cell	1	0.0497670202537666	NA	NA	TRUE	0.286365859334284
63	cell152	SeuratProject	4082	1361	scratch/AGG1/outs/raw_feature_bc_matrix	AAGCCGCAGATCCTGT-1	1	/scratch/aberry3/Single Cell Pipeline/Anolik/amp_phase2_gex/rawdata/deliv_Anolik_062320_GEX_run2_counts/Sample_300_0150_PBL_BT_5/outs/molecule_info.h5	1	300	RA01	PBL	BT	300_0150_PBL_1	FALSE	FALSE	Paired chain	FALSE	4082	1361	8.59872611464968	192	12	4.70357667809897	1693	6	29.3160173160173	5775	FALSE	FALSE	FALSE	FALSE	FALSE	TRUE	489592.865024308	TRUE	1	5	singlet	0.00131653260905295	0	0	cell	1	0.0389733022068621	NA	NA	TRUE	0.623770244291647
64	cell153	SeuratProject	51837	5590	scratch/AGG1/outs/raw_feature_bc_matrix	AAGCCGCCACCCTATC-1	1	/scratch/aberry3/Single Cell Pipeline/Anolik/amp_phase2_gex/rawdata/deliv_Anolik_062320_GEX_run2_counts/Sample_300_0150_PBL_BT_5/outs/molecule_info.h5	1	300	RA01	PBL	BT	300_0150_PBL_1	TRUE	TRUE	Paired chain	FALSE	51837	5590	15.2265756120146	1588	13	3.06344888786002	257	6	0.493338964180136	52094	FALSE	FALSE	FALSE	TRUE	TRUE	FALSE	1324268.95607902	FALSE	1	4	singlet	0.180436536669731	0.25	0.20561446070625	cell	0.266189047219993	0.123067352140276	3+5	TRUE	TRUE	7.92120973869331
65	cell154	SeuratProject	3983	1286	scratch/AGG1/outs/raw_feature_bc_matrix	AAGCCGCCAGGGCATA-1	1	/scratch/aberry3/Single Cell Pipeline/Anolik/amp_phase2_gex/rawdata/deliv_Anolik_062320_GEX_run2_counts/Sample_300_0150_PBL_BT_5/outs/molecule_info.h5	1	300	RA01	PBL	BT	300_0150_PBL_1	FALSE	FALSE	Paired chain	FALSE	3983	1286	8.83755962842079	147	12	3.69068541300527	1827	5	31.4457831325301	5810	FALSE	FALSE	FALSE	FALSE	FALSE	TRUE	719146.442048352	TRUE	1	5	singlet	0.00102912518195807	0	0	cell	1	0.0654891399199721	NA	NA	TRUE	0.60864205855307
66	cell155	SeuratProject	1523	794	scratch/AGG1/outs/raw_feature_bc_matrix	AAGCCGCGTCATGCAT-1	1	/scratch/aberry3/Single Cell Pipeline/Anolik/amp_phase2_gex/rawdata/deliv_Anolik_062320_GEX_run2_counts/Sample_300_0150_PBL_BT_5/outs/molecule_info.h5	1	300	RA01	PBL	BT	300_0150_PBL_1	FALSE	FALSE	Paired chain	FALSE	1523	794	20.4858831254104	280	13	18.3847669074196	4182	6	73.3041191936897	5705	TRUE	TRUE	TRUE	TRUE	TRUE	FALSE	210843.007003308	TRUE	1	6	singlet	0.000233925631619059	0	0	cell	1	0.0153184018093932	NA	NA	TRUE	0.232729564442964
67	cell156	SeuratProject	4155	1335	scratch/AGG1/outs/raw_feature_bc_matrix	AAGCCGCGTGTGTGCC-1	1	/scratch/aberry3/Single Cell Pipeline/Anolik/amp_phase2_gex/rawdata/deliv_Anolik_062320_GEX_run2_counts/Sample_300_0150_PBL_BT_5/outs/molecule_info.h5	1	300	RA01	PBL	BT	300_0150_PBL_1	FALSE	FALSE	Paired chain	FALSE	4155	1335	8.90493381468111	148	12	3.56197352587244	2246	6	35.0882674582097	6401	FALSE	FALSE	FALSE	FALSE	FALSE	TRUE	418391.11290001	TRUE	1	5	singlet	0.000993652502074838	0	0	cell	1	0.0496597799716553	NA	NA	TRUE	0.634925371149386
68	cell157	SeuratProject	10630	2717	scratch/AGG1/outs/raw_feature_bc_matrix	AAGCCGCGTTAGAACA-1	1	/scratch/aberry3/Single Cell Pipeline/Anolik/amp_phase2_gex/rawdata/deliv_Anolik_062320_GEX_run2_counts/Sample_300_0150_PBL_BT_5/outs/molecule_info.h5	1	300	RA01	PBL	BT	300_0150_PBL_1	TRUE	TRUE	No	FALSE	10630	2717	9.00282220131703	710	13	6.67920978363123	5123	6	32.5207896908525	15753	FALSE	FALSE	FALSE	FALSE	FALSE	TRUE	1172835.84996772	FALSE	1	5	singlet	0.784056484699249	0.45	0.431813218977203	artificialDoublet	0.221138354222121	0.119759162310197	4+5	FALSE	TRUE	1.62436984243513
69	cell160	SeuratProject	8939	2313	scratch/AGG1/outs/raw_feature_bc_matrix	AAGGAGCAGTGCGATG-1	1	/scratch/aberry3/Single Cell Pipeline/Anolik/amp_phase2_gex/rawdata/deliv_Anolik_062320_GEX_run2_counts/Sample_300_0150_PBL_BT_5/outs/molecule_info.h5	1	300	RA01	PBL	BT	300_0150_PBL_1	TRUE	TRUE	Paired chain	FALSE	8939	2313	8.84886452623336	324	13	3.62456650632062	3588	6	28.6421329927357	12527	FALSE	FALSE	FALSE	FALSE	FALSE	TRUE	1039342.82023692	TRUE	1	5	singlet	0.491919338703156	0.3	0.266769629860586	cell	0.353619222295211	0.148293065650156	3+4	FALSE	TRUE	1.36596820522367
70	cell161	SeuratProject	6773	1854	scratch/AGG1/outs/raw_feature_bc_matrix	AAGGAGCCAAGAAAGG-1	1	/scratch/aberry3/Single Cell Pipeline/Anolik/amp_phase2_gex/rawdata/deliv_Anolik_062320_GEX_run2_counts/Sample_300_0150_PBL_BT_5/outs/molecule_info.h5	1	300	RA01	PBL	BT	300_0150_PBL_1	TRUE	TRUE	Paired chain	FALSE	6773	1854	8.56341355381663	327	13	4.8279935036173	2133	5	23.9501459690097	8906	FALSE	FALSE	FALSE	FALSE	FALSE	TRUE	1135302.04046598	TRUE	1	5	singlet	0.04843395575881	0.05	0.0628525472231485	cell	0.461132289266514	0.107729823275613	1+4	FALSE	TRUE	1.03498183845843
71	cell163	SeuratProject	6779	1867	scratch/AGG1/outs/raw_feature_bc_matrix	AAGGAGCCATCGGTTA-1	1	/scratch/aberry3/Single Cell Pipeline/Anolik/amp_phase2_gex/rawdata/deliv_Anolik_062320_GEX_run2_counts/Sample_300_0150_PBL_BT_5/outs/molecule_info.h5	1	300	RA01	PBL	BT	300_0150_PBL_1	TRUE	TRUE	Paired chain	FALSE	6779	1867	9.26390323056498	256	13	3.7763681958991	3039	4	30.9533509879813	9818	FALSE	FALSE	FALSE	FALSE	FALSE	TRUE	699181.676613433	TRUE	1	5	singlet	0.405146092176437	0.3	0.253759561926308	cell	0.461132289266514	0.0602436216549094	1+4	FALSE	TRUE	1.03589869820017
72	cell166	SeuratProject	5524	1719	scratch/AGG1/outs/raw_feature_bc_matrix	AAGGAGCGTTACGTCA-1	1	/scratch/aberry3/Single Cell Pipeline/Anolik/amp_phase2_gex/rawdata/deliv_Anolik_062320_GEX_run2_counts/Sample_300_0150_PBL_BT_5/outs/molecule_info.h5	1	300	RA01	PBL	BT	300_0150_PBL_1	TRUE	TRUE	Paired chain	FALSE	5524	1719	13.0702389572773	195	12	3.53005068790731	7532	5	57.6899509803922	13056	FALSE	FALSE	FALSE	TRUE	TRUE	FALSE	581122.237875683	TRUE	1	1	singlet	0.00129497097805142	0	0	cell	1	0.047044319018118	NA	NA	TRUE	0.84412220222123
73	cell171	SeuratProject	3127	1159	scratch/AGG1/outs/raw_feature_bc_matrix	AAGGCAGCACATCCAA-1	1	/scratch/aberry3/Single Cell Pipeline/Anolik/amp_phase2_gex/rawdata/deliv_Anolik_062320_GEX_run2_counts/Sample_300_0150_PBL_BT_5/outs/molecule_info.h5	1	300	RA01	PBL	BT	300_0150_PBL_1	FALSE	FALSE	Paired chain	FALSE	3127	1159	9.81771666133674	115	12	3.67764630636393	1799	6	36.5205034510759	4926	FALSE	FALSE	FALSE	FALSE	FALSE	TRUE	282230.957580523	TRUE	1	5	singlet	0.0221696272492409	0.05	0.0489302782143156	cell	0.485936420036878	0.0202950953503148	50	FALSE	TRUE	0.477836735399309
74	cell175	SeuratProject	5502	1476	scratch/AGG1/outs/raw_feature_bc_matrix	AAGGCAGGTGTGGCTC-1	1	/scratch/aberry3/Single Cell Pipeline/Anolik/amp_phase2_gex/rawdata/deliv_Anolik_062320_GEX_run2_counts/Sample_300_0150_PBL_BT_5/outs/molecule_info.h5	1	300	RA01	PBL	BT	300_0150_PBL_1	TRUE	TRUE	Paired chain	FALSE	5502	1476	8.05161759360233	266	12	4.83460559796438	1657	6	23.14569073893	7159	FALSE	FALSE	FALSE	FALSE	FALSE	TRUE	542870.233695557	TRUE	1	5	singlet	0.0921776220202446	0.05	0.0656806358880884	cell	0.485936420036878	0.0733309821864044	50	FALSE	TRUE	0.840760383168212
75	cell181	SeuratProject	4962	1570	scratch/AGG1/outs/raw_feature_bc_matrix	AAGGTTCAGATCCTGT-1	1	/scratch/aberry3/Single Cell Pipeline/Anolik/amp_phase2_gex/rawdata/deliv_Anolik_062320_GEX_run2_counts/Sample_300_0150_PBL_BT_5/outs/molecule_info.h5	1	300	RA01	PBL	BT	300_0150_PBL_1	TRUE	TRUE	Single chain	FALSE	4962	1570	9.16968964127368	186	12	3.74848851269649	998	6	16.744966442953	5960	FALSE	FALSE	FALSE	FALSE	FALSE	TRUE	467119.706668749	TRUE	1	1	singlet	0.0784063786268234	0.1	0.11659682979275	cell	0.131114096131655	0.0420860490228144	4+7	TRUE	TRUE	0.758243006412335
76	cell187	SeuratProject	6419	1841	scratch/AGG1/outs/raw_feature_bc_matrix	AAGTCTGAGACGCTTT-1	1	/scratch/aberry3/Single Cell Pipeline/Anolik/amp_phase2_gex/rawdata/deliv_Anolik_062320_GEX_run2_counts/Sample_300_0150_PBL_BT_5/outs/molecule_info.h5	1	300	RA01	PBL	BT	300_0150_PBL_1	TRUE	TRUE	Paired chain	FALSE	6419	1841	7.898426546191	228	13	3.55195513319832	1704	6	20.9774713775699	8123	FALSE	FALSE	FALSE	FALSE	FALSE	TRUE	732728.231649356	TRUE	1	5	singlet	0.0271456278860569	0.05	0.0503377765692328	cell	0.461132289266514	0.056247282727251	1+4	FALSE	TRUE	0.980887113696248
77	cell189	SeuratProject	5995	1555	scratch/AGG1/outs/raw_feature_bc_matrix	AAGTCTGCAATGGAGC-1	1	/scratch/aberry3/Single Cell Pipeline/Anolik/amp_phase2_gex/rawdata/deliv_Anolik_062320_GEX_run2_counts/Sample_300_0150_PBL_BT_5/outs/molecule_info.h5	1	300	RA01	PBL	BT	300_0150_PBL_1	TRUE	TRUE	Paired chain	FALSE	5995	1555	9.77481234361968	219	12	3.65304420350292	1162	6	16.2358530110381	7157	FALSE	FALSE	FALSE	FALSE	FALSE	TRUE	524316.279994882	TRUE	1	1	singlet	0.0106766698881984	0	0	cell	1	0.046468922114331	NA	NA	TRUE	0.916095691947189
78	cell196	SeuratProject	6173	1632	scratch/AGG1/outs/raw_feature_bc_matrix	AAGTCTGTCCACTGGG-1	1	/scratch/aberry3/Single Cell Pipeline/Anolik/amp_phase2_gex/rawdata/deliv_Anolik_062320_GEX_run2_counts/Sample_300_0150_PBL_BT_5/outs/molecule_info.h5	1	300	RA01	PBL	BT	300_0150_PBL_1	TRUE	TRUE	Paired chain	FALSE	6173	1632	9.13656244937632	251	12	4.06609428154868	1758	6	22.1661833312319	7931	FALSE	FALSE	FALSE	FALSE	FALSE	TRUE	821822.655971916	TRUE	1	1	singlet	0.0202234871685505	0.05	0.0499840050455226	cell	0.131114096131655	0.0679635173694537	4+7	FALSE	TRUE	0.943295864285237
79	cell198	SeuratProject	4710	1468	scratch/AGG1/outs/raw_feature_bc_matrix	AATCCAGAGACTAGGC-1	1	/scratch/aberry3/Single Cell Pipeline/Anolik/amp_phase2_gex/rawdata/deliv_Anolik_062320_GEX_run2_counts/Sample_300_0150_PBL_BT_5/outs/molecule_info.h5	1	300	RA01	PBL	BT	300_0150_PBL_1	TRUE	TRUE	Paired chain	FALSE	4710	1468	9.04458598726114	348	13	7.38853503184713	1642	6	25.8501259445844	6352	FALSE	FALSE	TRUE	FALSE	TRUE	FALSE	495785.332605628	TRUE	1	5	singlet	0.0283376593142748	0.05	0	cell	0.151483565856976	0.0438477270010847	6+7	FALSE	TRUE	0.719734897259593
80	cell199	SeuratProject	10532	2563	scratch/AGG1/outs/raw_feature_bc_matrix	AATCCAGAGGAGTAGA-1	1	/scratch/aberry3/Single Cell Pipeline/Anolik/amp_phase2_gex/rawdata/deliv_Anolik_062320_GEX_run2_counts/Sample_300_0150_PBL_BT_5/outs/molecule_info.h5	1	300	RA01	PBL	BT	300_0150_PBL_1	TRUE	TRUE	Paired chain	FALSE	10532	2563	8.82073680212685	518	13	4.91834409418914	3277	6	23.7309001375914	13809	FALSE	FALSE	FALSE	FALSE	FALSE	TRUE	834265.462334101	TRUE	1	1	singlet	0.73261308670044	0.65	0.688854654974543	cell	0.353619222295211	0.102500493850454	3+4	FALSE	TRUE	1.60939446665351
81	cell200	SeuratProject	6041	1585	scratch/AGG1/outs/raw_feature_bc_matrix	AATCCAGAGTCCGTAT-1	1	/scratch/aberry3/Single Cell Pipeline/Anolik/amp_phase2_gex/rawdata/deliv_Anolik_062320_GEX_run2_counts/Sample_300_0150_PBL_BT_5/outs/molecule_info.h5	1	300	RA01	PBL	BT	300_0150_PBL_1	TRUE	TRUE	Paired chain	FALSE	6041	1585	8.64095348452243	380	13	6.29034927992054	3459	6	36.4105263157895	9500	FALSE	FALSE	FALSE	FALSE	FALSE	TRUE	415250.689229228	TRUE	1	5	singlet	0.00206032046116888	0	0	cell	1	0.029792870868183	NA	NA	TRUE	0.923124949967134
82	cell202	SeuratProject	7713	2095	scratch/AGG1/outs/raw_feature_bc_matrix	AATCCAGCAATCTGCA-1	1	/scratch/aberry3/Single Cell Pipeline/Anolik/amp_phase2_gex/rawdata/deliv_Anolik_062320_GEX_run2_counts/Sample_300_0150_PBL_BT_5/outs/molecule_info.h5	1	300	RA01	PBL	BT	300_0150_PBL_1	TRUE	TRUE	Single chain	FALSE	7713	2095	9.50343575781149	393	13	5.09529366005445	3967	6	33.9640410958904	11680	FALSE	FALSE	FALSE	FALSE	FALSE	TRUE	1158020.8243511	TRUE	1	1	singlet	0.00621537817642092	0	0	cell	1	0.0997471217243902	NA	NA	TRUE	1.17862319799644
83	cell203	SeuratProject	1566	806	scratch/AGG1/outs/raw_feature_bc_matrix	AATCCAGTCCAAATGC-1	1	/scratch/aberry3/Single Cell Pipeline/Anolik/amp_phase2_gex/rawdata/deliv_Anolik_062320_GEX_run2_counts/Sample_300_0150_PBL_BT_5/outs/molecule_info.h5	1	300	RA01	PBL	BT	300_0150_PBL_1	FALSE	FALSE	Paired chain	FALSE	1566	806	17.816091954023	227	13	14.4955300127714	2071	6	56.9425350563651	3637	TRUE	TRUE	TRUE	TRUE	TRUE	FALSE	96097.7599973284	TRUE	1	6	singlet	0.000183791940798983	0	0	cell	1	0.00392952137552811	NA	NA	TRUE	0.239300392592043
84	cell211	SeuratProject	42256	3347	scratch/AGG1/outs/raw_feature_bc_matrix	AATCGGTGTTTAAGCC-1	1	/scratch/aberry3/Single Cell Pipeline/Anolik/amp_phase2_gex/rawdata/deliv_Anolik_062320_GEX_run2_counts/Sample_300_0150_PBL_BT_5/outs/molecule_info.h5	1	300	RA01	PBL	BT	300_0150_PBL_1	TRUE	TRUE	Paired chain	FALSE	42256	3347	61.4516281711473	372	13	0.88034835289663	1216	6	2.7972027972028	43472	FALSE	FALSE	FALSE	TRUE	TRUE	FALSE	752231.452536864	TRUE	1	4	singlet	0.118424877524376	0.35	0.316226002508072	cell	0.266189047219993	0.068306482197299	3+5	FALSE	TRUE	6.45713754110432
85	cell213	SeuratProject	4751	1573	scratch/AGG1/outs/raw_feature_bc_matrix	ACACCAAAGACTCGGA-1	1	/scratch/aberry3/Single Cell Pipeline/Anolik/amp_phase2_gex/rawdata/deliv_Anolik_062320_GEX_run2_counts/Sample_300_0150_PBL_BT_5/outs/molecule_info.h5	1	300	RA01	PBL	BT	300_0150_PBL_1	TRUE	TRUE	Paired chain	FALSE	4751	1573	8.1246053462429	254	13	5.34624289623237	2561	6	35.0246170678337	7312	FALSE	FALSE	FALSE	FALSE	FALSE	TRUE	523793.55633907	TRUE	1	5	singlet	0.0247437041252851	0.2	0.199262678224366	cell	0.137382945788362	0.0424035534469216	5+7	FALSE	TRUE	0.726000105494761
86	cell214	SeuratProject	6087	1706	scratch/AGG1/outs/raw_feature_bc_matrix	ACACCAAAGCTGCAAG-1	1	/scratch/aberry3/Single Cell Pipeline/Anolik/amp_phase2_gex/rawdata/deliv_Anolik_062320_GEX_run2_counts/Sample_300_0150_PBL_BT_5/outs/molecule_info.h5	1	300	RA01	PBL	BT	300_0150_PBL_1	TRUE	TRUE	Paired chain	FALSE	6087	1706	10.4156398882865	166	13	2.72712337769016	856	6	12.3289644246003	6943	FALSE	FALSE	FALSE	FALSE	FALSE	TRUE	551956.323109406	TRUE	1	1	singlet	0.0746524631977081	0.1	0.125866326521125	artificialDoublet	0.461132289266514	0.0586268111697121	1+4	FALSE	TRUE	0.930154207987079
87	cell215	SeuratProject	5175	1567	scratch/AGG1/outs/raw_feature_bc_matrix	ACACCAAAGCTGCGAA-1	1	/scratch/aberry3/Single Cell Pipeline/Anolik/amp_phase2_gex/rawdata/deliv_Anolik_062320_GEX_run2_counts/Sample_300_0150_PBL_BT_5/outs/molecule_info.h5	1	300	RA01	PBL	BT	300_0150_PBL_1	TRUE	TRUE	Paired chain	FALSE	5175	1567	8.63768115942029	207	13	4	1640	6	24.0645634629494	6815	FALSE	FALSE	FALSE	FALSE	FALSE	TRUE	431206.992227645	TRUE	1	5	singlet	0.00353721855208277	0	0	cell	1	0.0356618368465892	NA	NA	TRUE	0.79079152724382
88	cell216	SeuratProject	5408	1536	scratch/AGG1/outs/raw_feature_bc_matrix	ACACCAAAGTGGAGTC-1	1	/scratch/aberry3/Single Cell Pipeline/Anolik/amp_phase2_gex/rawdata/deliv_Anolik_062320_GEX_run2_counts/Sample_300_0150_PBL_BT_5/outs/molecule_info.h5	1	300	RA01	PBL	BT	300_0150_PBL_1	TRUE	TRUE	Paired chain	FALSE	5408	1536	8.50591715976331	195	13	3.60576923076923	1804	5	25.0138657792568	7212	FALSE	FALSE	FALSE	FALSE	FALSE	TRUE	659457.095662954	TRUE	1	5	singlet	0.00084889936260879	0	0	cell	1	0.0668918991870425	NA	NA	TRUE	0.826396247214411
89	cell218	SeuratProject	6005	1746	scratch/AGG1/outs/raw_feature_bc_matrix	ACACCAACATTGCGGC-1	1	/scratch/aberry3/Single Cell Pipeline/Anolik/amp_phase2_gex/rawdata/deliv_Anolik_062320_GEX_run2_counts/Sample_300_0150_PBL_BT_5/outs/molecule_info.h5	1	300	RA01	PBL	BT	300_0150_PBL_1	TRUE	TRUE	Paired chain	FALSE	6005	1746	8.27643630308077	193	12	3.21398834304746	1445	6	19.3959731543624	7450	FALSE	FALSE	FALSE	FALSE	FALSE	TRUE	314094.663985892	TRUE	1	1	singlet	0.0424565859138966	0.2	0.105193631328602	cell	0.353619222295211	0.0430408807499334	3+4	FALSE	TRUE	0.917623791516742
90	cell221	SeuratProject	7744	2036	scratch/AGG1/outs/raw_feature_bc_matrix	ACACCCTAGGGTATCG-1	1	/scratch/aberry3/Single Cell Pipeline/Anolik/amp_phase2_gex/rawdata/deliv_Anolik_062320_GEX_run2_counts/Sample_300_0150_PBL_BT_5/outs/molecule_info.h5	1	300	RA01	PBL	BT	300_0150_PBL_1	TRUE	TRUE	Paired chain	FALSE	7744	2036	8.25154958677686	342	13	4.41632231404959	1244	5	13.8406764574989	8988	FALSE	FALSE	FALSE	FALSE	FALSE	TRUE	626265.340717935	TRUE	1	1	singlet	0.108417958021164	0.25	0.298131570823384	cell	0.353619222295211	0.0690081626349038	3+4	TRUE	TRUE	1.18336030666206
91	cell223	SeuratProject	4643	1441	scratch/AGG1/outs/raw_feature_bc_matrix	ACACCCTCAGTAAGCG-1	1	/scratch/aberry3/Single Cell Pipeline/Anolik/amp_phase2_gex/rawdata/deliv_Anolik_062320_GEX_run2_counts/Sample_300_0150_PBL_BT_5/outs/molecule_info.h5	1	300	RA01	PBL	BT	300_0150_PBL_1	FALSE	FALSE	Paired chain	FALSE	4643	1441	8.2705147533922	193	13	4.15679517553306	1771	6	27.6114748986592	6414	FALSE	FALSE	FALSE	FALSE	FALSE	TRUE	559222.448889108	TRUE	1	5	singlet	0.144060775637627	0.2	0.172976584620824	cell	0.461132289266514	0.0718165593699467	1+4	FALSE	TRUE	0.709496630143586
92	cell229	SeuratProject	4417	1242	scratch/AGG1/outs/raw_feature_bc_matrix	ACACCCTTCTCCGGTT-1	1	/scratch/aberry3/Single Cell Pipeline/Anolik/amp_phase2_gex/rawdata/deliv_Anolik_062320_GEX_run2_counts/Sample_300_0150_PBL_BT_5/outs/molecule_info.h5	1	300	RA01	PBL	BT	300_0150_PBL_1	FALSE	FALSE	Paired chain	FALSE	4417	1242	8.37672628480869	207	12	4.68643875933892	863	5	16.344696969697	5280	FALSE	FALSE	FALSE	FALSE	FALSE	TRUE	318595.909296987	TRUE	1	5	singlet	0.0456201434135437	0.05	0.0603650696622805	cell	0.461132289266514	0.0301342910447123	1+4	FALSE	TRUE	0.674961579871682
93	cell230	SeuratProject	1300	764	scratch/AGG1/outs/raw_feature_bc_matrix	ACACCGGAGAGGTACC-1	1	/scratch/aberry3/Single Cell Pipeline/Anolik/amp_phase2_gex/rawdata/deliv_Anolik_062320_GEX_run2_counts/Sample_300_0150_PBL_BT_5/outs/molecule_info.h5	1	300	RA01	PBL	BT	300_0150_PBL_1	FALSE	FALSE	Single chain	FALSE	1300	764	17.0769230769231	242	12	18.6153846153846	1323	5	50.438429279451	2623	TRUE	TRUE	TRUE	TRUE	TRUE	FALSE	218217.926224289	TRUE	1	6	singlet	0.0002375224721618	0	0	cell	1	0.01673397213421	NA	NA	TRUE	0.198652944041926
94	cell232	SeuratProject	3096	1373	scratch/AGG1/outs/raw_feature_bc_matrix	ACACCGGAGTACGTAA-1	1	/scratch/aberry3/Single Cell Pipeline/Anolik/amp_phase2_gex/rawdata/deliv_Anolik_062320_GEX_run2_counts/Sample_300_0150_PBL_BT_5/outs/molecule_info.h5	1	300	RA01	PBL	BT	300_0150_PBL_1	FALSE	FALSE	Paired chain	FALSE	3096	1373	17.0542635658915	347	13	11.2080103359173	3295	6	51.5568768580817	6391	FALSE	FALSE	TRUE	TRUE	TRUE	FALSE	1047164.26719739	TRUE	1	6	singlet	0.00772822182625532	0.05	0.0373401382342969	cell	1	0.0951827319686344	NA	NA	TRUE	0.473099626733694
95	cell234	SeuratProject	12510	2366	scratch/AGG1/outs/raw_feature_bc_matrix	ACACCGGTCGGTTAAC-1	1	/scratch/aberry3/Single Cell Pipeline/Anolik/amp_phase2_gex/rawdata/deliv_Anolik_062320_GEX_run2_counts/Sample_300_0150_PBL_BT_5/outs/molecule_info.h5	1	300	RA01	PBL	BT	300_0150_PBL_1	TRUE	TRUE	Paired chain	FALSE	12510	2366	40.17585931255	1284	13	10.2637889688249	803	6	6.03169833996845	13313	FALSE	FALSE	TRUE	TRUE	TRUE	FALSE	612498.138815047	TRUE	1	6	singlet	0.428448557853699	0.25	0.320652139278724	cell	0.266189047219993	0.050745280572669	3+5	FALSE	TRUE	1.91165256151115
96	cell237	SeuratProject	9067	2333	scratch/AGG1/outs/raw_feature_bc_matrix	ACACTGAAGCCACGCT-1	1	/scratch/aberry3/Single Cell Pipeline/Anolik/amp_phase2_gex/rawdata/deliv_Anolik_062320_GEX_run2_counts/Sample_300_0150_PBL_BT_5/outs/molecule_info.h5	1	300	RA01	PBL	BT	300_0150_PBL_1	TRUE	TRUE	Paired chain	FALSE	9067	2333	8.69085695378846	418	13	4.61012462777104	3474	6	27.7011402599474	12541	FALSE	FALSE	FALSE	FALSE	FALSE	TRUE	816640.65256608	TRUE	1	5	singlet	0.0866043567657471	0.1	0.0720138369924639	artificialDoublet	0.341979321157861	0.0661766589559307	18	TRUE	TRUE	1.38552787971395
97	cell244	SeuratProject	5338	1564	scratch/AGG1/outs/raw_feature_bc_matrix	ACACTGAGTCTAAAGA-1	1	/scratch/aberry3/Single Cell Pipeline/Anolik/amp_phase2_gex/rawdata/deliv_Anolik_062320_GEX_run2_counts/Sample_300_0150_PBL_BT_5/outs/molecule_info.h5	1	300	RA01	PBL	BT	300_0150_PBL_1	TRUE	TRUE	Paired chain	FALSE	5338	1564	8.97339827650806	414	13	7.75571375046834	1738	5	24.5618993781798	7076	FALSE	FALSE	TRUE	FALSE	TRUE	FALSE	487388.86302152	TRUE	1	5	singlet	0.00188018567860126	0	0	cell	1	0.0519064526859896	NA	NA	TRUE	0.815699550227538
98	cell248	SeuratProject	85405	6338	scratch/AGG1/outs/raw_feature_bc_matrix	ACAGCCGAGAAGGTTT-1	1	/scratch/aberry3/Single Cell Pipeline/Anolik/amp_phase2_gex/rawdata/deliv_Anolik_062320_GEX_run2_counts/Sample_300_0150_PBL_BT_5/outs/molecule_info.h5	1	300	RA01	PBL	BT	300_0150_PBL_1	TRUE	TRUE	Paired chain	FALSE	85405	6338	23.787834435923	2205	13	2.5818160529243	816	6	0.946405168114496	86221	FALSE	FALSE	FALSE	TRUE	TRUE	FALSE	1643955.91992003	FALSE	1	4	singlet	0.0746476501226425	0.2	0.138441598365071	cell	0.0729429704856873	0.172719512692385	2+7	FALSE	TRUE	13.0507343737697
99	cell253	SeuratProject	1583	865	scratch/AGG1/outs/raw_feature_bc_matrix	ACAGCCGCAAACAACA-1	1	/scratch/aberry3/Single Cell Pipeline/Anolik/amp_phase2_gex/rawdata/deliv_Anolik_062320_GEX_run2_counts/Sample_300_0150_PBL_BT_5/outs/molecule_info.h5	1	300	RA01	PBL	BT	300_0150_PBL_1	FALSE	FALSE	Paired chain	FALSE	1583	865	16.8035375868604	142	13	8.97030953885028	1721	6	52.088377723971	3304	TRUE	FALSE	TRUE	TRUE	TRUE	FALSE	342889.583086782	TRUE	1	6	singlet	0.00022203242406249	0	0	cell	1	0.0322650381920139	NA	NA	TRUE	0.241898161860284
100	cell262	SeuratProject	5130	1569	scratch/AGG1/outs/raw_feature_bc_matrix	ACAGCTACACTTCTGC-1	1	/scratch/aberry3/Single Cell Pipeline/Anolik/amp_phase2_gex/rawdata/deliv_Anolik_062320_GEX_run2_counts/Sample_300_0150_PBL_BT_5/outs/molecule_info.h5	1	300	RA01	PBL	BT	300_0150_PBL_1	TRUE	TRUE	Paired chain	FALSE	5130	1569	8.07017543859649	150	13	2.92397660818713	1130	6	18.0511182108626	6260	FALSE	FALSE	FALSE	FALSE	FALSE	TRUE	1146745.51349109	TRUE	1	5	singlet	0.0283590015023947	0.05	0.0328626746863004	cell	0.341979321157861	0.103243960240541	18	FALSE	TRUE	0.78391507918083
101	cell265	SeuratProject	5039	1860	scratch/AGG1/outs/raw_feature_bc_matrix	ACAGCTAGTTCAACCA-1	1	/scratch/aberry3/Single Cell Pipeline/Anolik/amp_phase2_gex/rawdata/deliv_Anolik_062320_GEX_run2_counts/Sample_300_0150_PBL_BT_5/outs/molecule_info.h5	1	300	RA01	PBL	BT	300_0150_PBL_1	TRUE	TRUE	Paired chain	FALSE	5039	1860	11.0934709267712	115	11	2.28219884897797	1787	6	26.1793143861705	6826	FALSE	FALSE	FALSE	FALSE	FALSE	TRUE	858146.826210549	TRUE	1	5	singlet	0.279766201972961	0.35	0.39122717275835	artificialDoublet	0.126267767090633	0.100989412608003	23	TRUE	TRUE	0.770009373097896
102	cell271	SeuratProject	5978	1745	scratch/AGG1/outs/raw_feature_bc_matrix	ACATACGCAAGAGGCT-1	1	/scratch/aberry3/Single Cell Pipeline/Anolik/amp_phase2_gex/rawdata/deliv_Anolik_062320_GEX_run2_counts/Sample_300_0150_PBL_BT_5/outs/molecule_info.h5	1	300	RA01	PBL	BT	300_0150_PBL_1	TRUE	TRUE	Paired chain	FALSE	5978	1745	9.3174974907996	290	13	4.85112077617932	2761	6	31.5940038906053	8739	FALSE	FALSE	FALSE	FALSE	FALSE	TRUE	720144.787463261	TRUE	1	1	singlet	0.0338130854070187	0.05	0.0349907075609109	cell	0.266189047219993	0.102571452110695	3+5	FALSE	TRUE	0.913497922678948
103	cell273	SeuratProject	11089	2580	scratch/AGG1/outs/raw_feature_bc_matrix	ACATACGGTAAGCACG-1	1	/scratch/aberry3/Single Cell Pipeline/Anolik/amp_phase2_gex/rawdata/deliv_Anolik_062320_GEX_run2_counts/Sample_300_0150_PBL_BT_5/outs/molecule_info.h5	1	300	RA01	PBL	BT	300_0150_PBL_1	TRUE	TRUE	Paired chain	FALSE	11089	2580	28.0097393813689	321	12	2.89476057354135	154	6	1.36974117228498	11243	FALSE	FALSE	FALSE	TRUE	TRUE	FALSE	429894.127085788	TRUE	1	4	singlet	0.125770434737206	0.3	0.312388836748774	cell	0.185042545461698	0.0394870362099837	2+3	FALSE	TRUE	1.69450961267763
104	cell276	SeuratProject	4261	1484	scratch/AGG1/outs/raw_feature_bc_matrix	ACATACGTCTGCTGCT-1	1	/scratch/aberry3/Single Cell Pipeline/Anolik/amp_phase2_gex/rawdata/deliv_Anolik_062320_GEX_run2_counts/Sample_300_0150_PBL_BT_5/outs/molecule_info.h5	1	300	RA01	PBL	BT	300_0150_PBL_1	FALSE	FALSE	Paired chain	FALSE	4261	1484	8.70687632011265	191	12	4.4825158413518	1268	6	22.9336227165853	5529	FALSE	FALSE	FALSE	FALSE	FALSE	TRUE	791721.038400196	TRUE	1	5	singlet	0.000676395080517977	0	0	cell	1	0.074200553013134	NA	NA	TRUE	0.651123226586651
105	cell277	SeuratProject	1528	759	scratch/AGG1/outs/raw_feature_bc_matrix	ACATCAGAGTCCTCCT-1	1	/scratch/aberry3/Single Cell Pipeline/Anolik/amp_phase2_gex/rawdata/deliv_Anolik_062320_GEX_run2_counts/Sample_300_0150_PBL_BT_5/outs/molecule_info.h5	1	300	RA01	PBL	BT	300_0150_PBL_1	FALSE	FALSE	Paired chain	FALSE	1528	759	17.8010471204188	203	13	13.2853403141361	981	6	39.0992427261857	2509	TRUE	TRUE	TRUE	TRUE	TRUE	FALSE	238771.743555718	TRUE	1	6	singlet	0.00045258499449119	0	0	cell	1	0.0392484362804985	NA	NA	TRUE	0.23349361422774
106	cell280	SeuratProject	4408	1288	scratch/AGG1/outs/raw_feature_bc_matrix	ACATCAGCATTTGCCC-1	1	/scratch/aberry3/Single Cell Pipeline/Anolik/amp_phase2_gex/rawdata/deliv_Anolik_062320_GEX_run2_counts/Sample_300_0150_PBL_BT_5/outs/molecule_info.h5	1	300	RA01	PBL	BT	300_0150_PBL_1	FALSE	FALSE	Paired chain	FALSE	4408	1288	8.77949183303085	126	13	2.85843920145191	2568	6	36.8119266055046	6976	FALSE	FALSE	FALSE	FALSE	FALSE	TRUE	192530.09642547	TRUE	1	5	singlet	0.00785877369344234	0	0	cell	1	0.0168958076822934	NA	NA	TRUE	0.673586290259084
107	cell283	SeuratProject	4928	1619	scratch/AGG1/outs/raw_feature_bc_matrix	ACATCAGGTTCGGCAC-1	1	/scratch/aberry3/Single Cell Pipeline/Anolik/amp_phase2_gex/rawdata/deliv_Anolik_062320_GEX_run2_counts/Sample_300_0150_PBL_BT_5/outs/molecule_info.h5	1	300	RA01	PBL	BT	300_0150_PBL_1	TRUE	TRUE	Paired chain	FALSE	4928	1619	7.46753246753247	237	13	4.80925324675325	1475	6	23.0360768389817	6403	FALSE	FALSE	FALSE	FALSE	FALSE	TRUE	613996.986293149	TRUE	1	5	singlet	0.0154923563823104	0.05	0.0555895499534234	cell	0.341979321157861	0.0464809705416281	18	FALSE	TRUE	0.753047467875854
108	cell292	SeuratProject	4349	1206	scratch/AGG1/outs/raw_feature_bc_matrix	ACATGGTCAGGGAGAG-1	1	/scratch/aberry3/Single Cell Pipeline/Anolik/amp_phase2_gex/rawdata/deliv_Anolik_062320_GEX_run2_counts/Sample_300_0150_PBL_BT_5/outs/molecule_info.h5	1	300	RA01	PBL	BT	300_0150_PBL_1	FALSE	FALSE	Single chain	FALSE	4349	1206	10.7610945044838	108	11	2.48332950103472	1408	6	24.4571825603613	5757	FALSE	FALSE	FALSE	FALSE	FALSE	TRUE	497264.525421288	TRUE	1	1	singlet	0.0487162880599499	0.05	0.0256294508712766	cell	0.131114096131655	0.0422250235480329	4+7	FALSE	TRUE	0.66457050279872
109	cell294	SeuratProject	34964	3828	scratch/AGG1/outs/raw_feature_bc_matrix	ACATGGTCATGCTAGT-1	1	/scratch/aberry3/Single Cell Pipeline/Anolik/amp_phase2_gex/rawdata/deliv_Anolik_062320_GEX_run2_counts/Sample_300_0150_PBL_BT_5/outs/molecule_info.h5	1	300	RA01	PBL	BT	300_0150_PBL_1	TRUE	TRUE	Paired chain	FALSE	34964	3828	46.9397094153987	439	13	1.25557716508409	1032	6	2.86698522058006	35996	FALSE	FALSE	FALSE	TRUE	TRUE	FALSE	1165977.99181107	TRUE	1	4	singlet	0.110424563288689	0.3	0.364450703527484	artificialDoublet	0.185042545461698	0.109275111915097	2+3	FALSE	TRUE	5.34284733498607
110	cell301	SeuratProject	34804	4507	scratch/AGG1/outs/raw_feature_bc_matrix	ACCAGTAAGGAATGGA-1	1	/scratch/aberry3/Single Cell Pipeline/Anolik/amp_phase2_gex/rawdata/deliv_Anolik_062320_GEX_run2_counts/Sample_300_0150_PBL_BT_5/outs/molecule_info.h5	1	300	RA01	PBL	BT	300_0150_PBL_1	TRUE	TRUE	Paired chain	FALSE	34804	4507	37.7973796115389	1553	13	4.46213078956442	2684	6	7.15962441314554	37488	FALSE	FALSE	FALSE	TRUE	TRUE	FALSE	1532586.22411868	FALSE	1	4	singlet	0.450119733810425	0.45	0.54983361684582	artificialDoublet	0.185042545461698	0.23384292658657	2+3	FALSE	TRUE	5.31839774187322
111	cell302	SeuratProject	5428	1525	scratch/AGG1/outs/raw_feature_bc_matrix	ACCAGTAAGTAAGTAC-1	1	/scratch/aberry3/Single Cell Pipeline/Anolik/amp_phase2_gex/rawdata/deliv_Anolik_062320_GEX_run2_counts/Sample_300_0150_PBL_BT_5/outs/molecule_info.h5	1	300	RA01	PBL	BT	300_0150_PBL_1	TRUE	TRUE	Paired chain	FALSE	5428	1525	8.95357406042741	227	13	4.18201915991157	3412	6	38.5972850678733	8840	FALSE	FALSE	FALSE	FALSE	FALSE	TRUE	563014.062566999	TRUE	1	1	singlet	0.0568393692374229	0.05	0.0537646172954769	cell	0.461132289266514	0.0413082739764693	1+4	FALSE	TRUE	0.829452446353518
112	cell303	SeuratProject	7548	1898	scratch/AGG1/outs/raw_feature_bc_matrix	ACCAGTACAATTCCTT-1	1	/scratch/aberry3/Single Cell Pipeline/Anolik/amp_phase2_gex/rawdata/deliv_Anolik_062320_GEX_run2_counts/Sample_300_0150_PBL_BT_5/outs/molecule_info.h5	1	300	RA01	PBL	BT	300_0150_PBL_1	TRUE	TRUE	Paired chain	FALSE	7548	1898	9.44621091679915	380	13	5.0344462109168	3455	6	31.4005271289648	11003	FALSE	FALSE	FALSE	FALSE	FALSE	TRUE	306613.368486274	TRUE	1	5	singlet	0.0713440403342247	0.1	0.0945648733807234	cell	0.461132289266514	0.0203860675878919	1+4	TRUE	TRUE	1.15340955509881
113	cell305	SeuratProject	4855	1537	scratch/AGG1/outs/raw_feature_bc_matrix	ACCAGTACACGCTTTC-1	1	/scratch/aberry3/Single Cell Pipeline/Anolik/amp_phase2_gex/rawdata/deliv_Anolik_062320_GEX_run2_counts/Sample_300_0150_PBL_BT_5/outs/molecule_info.h5	1	300	RA01	PBL	BT	300_0150_PBL_1	TRUE	TRUE	Paired chain	FALSE	4855	1537	8.6302780638517	231	13	4.75798146240989	3000	6	38.1922342457034	7855	FALSE	FALSE	FALSE	FALSE	FALSE	TRUE	273286.55223794	TRUE	1	5	singlet	0.00196726247668266	0	0	cell	1	0.0165171179478343	NA	NA	TRUE	0.741892341018115
114	cell309	SeuratProject	50902	5344	scratch/AGG1/outs/raw_feature_bc_matrix	ACCAGTATCCACGTTC-1	1	/scratch/aberry3/Single Cell Pipeline/Anolik/amp_phase2_gex/rawdata/deliv_Anolik_062320_GEX_run2_counts/Sample_300_0150_PBL_BT_5/outs/molecule_info.h5	1	300	RA01	PBL	BT	300_0150_PBL_1	TRUE	TRUE	Paired chain	FALSE	50902	5344	30.9830654984087	1477	13	2.90165415897214	1653	6	3.14527637712872	52555	FALSE	FALSE	FALSE	TRUE	TRUE	FALSE	1634183.9363729	FALSE	1	4	singlet	0.367227345705032	0.4	0.351685978999647	cell	0.185042545461698	0.137395723561186	2+3	FALSE	TRUE	7.77833242894008
115	cell310	SeuratProject	4423	1574	scratch/AGG1/outs/raw_feature_bc_matrix	ACCAGTATCCGTAGGC-1	1	/scratch/aberry3/Single Cell Pipeline/Anolik/amp_phase2_gex/rawdata/deliv_Anolik_062320_GEX_run2_counts/Sample_300_0150_PBL_BT_5/outs/molecule_info.h5	1	300	RA01	PBL	BT	300_0150_PBL_1	FALSE	FALSE	Paired chain	FALSE	4423	1574	8.02622654307031	196	13	4.43138141532896	2277	6	33.9850746268657	6700	FALSE	FALSE	FALSE	FALSE	FALSE	TRUE	841046.948337664	TRUE	1	5	singlet	0.039358589798212	0.1	0.143423706929688	cell	0.341979321157861	0.0721697664430712	18	TRUE	TRUE	0.675878439613414
116	cell311	SeuratProject	4133	1371	scratch/AGG1/outs/raw_feature_bc_matrix	ACCCACTAGATCCTGT-1	1	/scratch/aberry3/Single Cell Pipeline/Anolik/amp_phase2_gex/rawdata/deliv_Anolik_062320_GEX_run2_counts/Sample_300_0150_PBL_BT_5/outs/molecule_info.h5	1	300	RA01	PBL	BT	300_0150_PBL_1	FALSE	FALSE	Paired chain	FALSE	4133	1371	8.42003387369949	140	13	3.38736994918945	2776	6	40.1794760457374	6909	FALSE	FALSE	FALSE	FALSE	FALSE	TRUE	310870.523307656	TRUE	1	5	singlet	0.0013186817523092	0	0	cell	1	0.0232381330892952	NA	NA	TRUE	0.631563552096369
117	cell313	SeuratProject	3909	1381	scratch/AGG1/outs/raw_feature_bc_matrix	ACCCACTAGTGTTGAA-1	1	/scratch/aberry3/Single Cell Pipeline/Anolik/amp_phase2_gex/rawdata/deliv_Anolik_062320_GEX_run2_counts/Sample_300_0150_PBL_BT_5/outs/molecule_info.h5	1	300	RA01	PBL	BT	300_0150_PBL_1	FALSE	FALSE	Paired chain	FALSE	3909	1381	9.10718853926836	131	13	3.35124072652852	1779	5	31.2763713080169	5688	FALSE	FALSE	FALSE	FALSE	FALSE	TRUE	695254.790046381	TRUE	1	5	singlet	0.000880206469446421	0	0	cell	1	0.0633686560153615	NA	NA	TRUE	0.597334121738376
118	cell314	SeuratProject	1720	834	scratch/AGG1/outs/raw_feature_bc_matrix	ACCCACTCAACGATGG-1	1	/scratch/aberry3/Single Cell Pipeline/Anolik/amp_phase2_gex/rawdata/deliv_Anolik_062320_GEX_run2_counts/Sample_300_0150_PBL_BT_5/outs/molecule_info.h5	1	300	RA01	PBL	BT	300_0150_PBL_1	FALSE	FALSE	Paired chain	FALSE	1720	834	18.3720930232558	249	13	14.4767441860465	977	5	36.2254356692621	2697	TRUE	TRUE	TRUE	TRUE	TRUE	FALSE	180608.903268194	TRUE	1	6	singlet	0.000389874709071591	0	0	cell	1	0.020362500895683	NA	NA	TRUE	0.262833125963163
119	cell317	SeuratProject	1918	978	scratch/AGG1/outs/raw_feature_bc_matrix	ACCCACTCATACGCTA-1	1	/scratch/aberry3/Single Cell Pipeline/Anolik/amp_phase2_gex/rawdata/deliv_Anolik_062320_GEX_run2_counts/Sample_300_0150_PBL_BT_5/outs/molecule_info.h5	1	300	RA01	PBL	BT	300_0150_PBL_1	FALSE	FALSE	Paired chain	FALSE	1918	978	14.1814389989572	288	13	15.0156412930136	2826	5	59.5699831365936	4744	FALSE	FALSE	TRUE	TRUE	TRUE	FALSE	140247.747882728	TRUE	1	6	singlet	0.000299667764920741	0.05	0.0623631987052694	cell	1	0.0097864746564706	NA	NA	TRUE	0.293089497440318
120	cell320	SeuratProject	3976	1284	scratch/AGG1/outs/raw_feature_bc_matrix	ACCCACTTCGAGGTAG-1	1	/scratch/aberry3/Single Cell Pipeline/Anolik/amp_phase2_gex/rawdata/deliv_Anolik_062320_GEX_run2_counts/Sample_300_0150_PBL_BT_5/outs/molecule_info.h5	1	300	RA01	PBL	BT	300_0150_PBL_1	FALSE	FALSE	Paired chain	FALSE	3976	1284	9.60764587525151	158	13	3.9738430583501	1735	5	30.3799684818771	5711	FALSE	FALSE	FALSE	FALSE	FALSE	TRUE	438472.062132705	TRUE	1	5	singlet	0.0538451261818409	0.1	0.0878489952251064	cell	0.461132289266514	0.0355198994822	1+4	TRUE	TRUE	0.607572388854382
121	cell324	SeuratProject	54792	6186	scratch/AGG1/outs/raw_feature_bc_matrix	ACCGTAAAGAGCTGCA-1	1	/scratch/aberry3/Single Cell Pipeline/Anolik/amp_phase2_gex/rawdata/deliv_Anolik_062320_GEX_run2_counts/Sample_300_0150_PBL_BT_5/outs/molecule_info.h5	1	300	RA01	PBL	BT	300_0150_PBL_1	TRUE	TRUE	Paired chain	FALSE	54792	6186	14.8160315374507	1547	13	2.82340487662432	191	6	0.347380099303421	54983	FALSE	FALSE	FALSE	TRUE	TRUE	FALSE	1729570.70994282	FALSE	1	4	singlet	0.340987622737885	0.3	0.214337525759767	cell	0.185042545461698	0.201093174401324	2+3	FALSE	TRUE	8.37276316149631
122	cell326	SeuratProject	44135	4572	scratch/AGG1/outs/raw_feature_bc_matrix	ACCGTAAAGGGCACTA-1	1	/scratch/aberry3/Single Cell Pipeline/Anolik/amp_phase2_gex/rawdata/deliv_Anolik_062320_GEX_run2_counts/Sample_300_0150_PBL_BT_5/outs/molecule_info.h5	1	300	RA01	PBL	BT	300_0150_PBL_1	TRUE	TRUE	Paired chain	FALSE	44135	4572	37.9857256145916	1575	13	3.56859635210151	734	6	1.63587332010965	44869	FALSE	FALSE	FALSE	TRUE	TRUE	FALSE	1410554.06644972	FALSE	1	4	singlet	0.101469628512859	0.2	0.125302264064623	cell	0.185042545461698	0.145421937246551	2+3	FALSE	TRUE	6.74426745022338
123	cell327	SeuratProject	36767	4380	scratch/AGG1/outs/raw_feature_bc_matrix	ACCGTAAAGTTGTCGT-1	1	/scratch/aberry3/Single Cell Pipeline/Anolik/amp_phase2_gex/rawdata/deliv_Anolik_062320_GEX_run2_counts/Sample_300_0150_PBL_BT_5/outs/molecule_info.h5	1	300	RA01	PBL	BT	300_0150_PBL_1	TRUE	TRUE	Paired chain	FALSE	36767	4380	35.1946038567193	618	13	1.68085511464085	236	5	0.637786125449288	37003	FALSE	FALSE	FALSE	TRUE	TRUE	FALSE	1616880.26928918	FALSE	1	4	singlet	0.494220316410065	0.55	0.542621911346295	artificialDoublet	0.266189047219993	0.146662246674745	3+5	FALSE	TRUE	5.61836368737653
124	cell333	SeuratProject	4816	1524	scratch/AGG1/outs/raw_feature_bc_matrix	ACCGTAATCCGTAGGC-1	1	/scratch/aberry3/Single Cell Pipeline/Anolik/amp_phase2_gex/rawdata/deliv_Anolik_062320_GEX_run2_counts/Sample_300_0150_PBL_BT_5/outs/molecule_info.h5	1	300	RA01	PBL	BT	300_0150_PBL_1	TRUE	TRUE	Paired chain	FALSE	4816	1524	8.07724252491694	214	13	4.44352159468439	1768	6	26.8529769137303	6584	FALSE	FALSE	FALSE	FALSE	FALSE	TRUE	629152.225148998	TRUE	1	5	singlet	0.00139573030173778	0	0	cell	1	0.0462919442157732	NA	NA	TRUE	0.735932752696858
125	cell337	SeuratProject	4778	1617	scratch/AGG1/outs/raw_feature_bc_matrix	ACCTTTACAGTCACTA-1	1	/scratch/aberry3/Single Cell Pipeline/Anolik/amp_phase2_gex/rawdata/deliv_Anolik_062320_GEX_run2_counts/Sample_300_0150_PBL_BT_5/outs/molecule_info.h5	1	300	RA01	PBL	BT	300_0150_PBL_1	TRUE	TRUE	Paired chain	FALSE	4778	1617	10.5902051067392	246	13	5.14859773964002	2799	6	36.9407417183582	7577	FALSE	FALSE	FALSE	FALSE	FALSE	TRUE	426956.327808451	TRUE	1	5	singlet	0.00998427253216505	0.15	0.133334068301029	cell	0.221138354222121	0.0311523994695693	4+5	TRUE	TRUE	0.730125974332555
126	cell339	SeuratProject	4817	1544	scratch/AGG1/outs/raw_feature_bc_matrix	ACCTTTAGTAGGGACT-1	1	/scratch/aberry3/Single Cell Pipeline/Anolik/amp_phase2_gex/rawdata/deliv_Anolik_062320_GEX_run2_counts/Sample_300_0150_PBL_BT_5/outs/molecule_info.h5	1	300	RA01	PBL	BT	300_0150_PBL_1	TRUE	TRUE	Paired chain	FALSE	4817	1544	8.20012455885406	262	13	5.43906996055636	3685	6	43.3427428840273	8502	FALSE	FALSE	FALSE	FALSE	FALSE	TRUE	450803.905323145	TRUE	1	5	singlet	0.00130095495842397	0	0	cell	1	0.032571469530019	NA	NA	TRUE	0.736085562653813
127	cell341	SeuratProject	1273	769	scratch/AGG1/outs/raw_feature_bc_matrix	ACGAGCCAGGCGATAC-1	1	/scratch/aberry3/Single Cell Pipeline/Anolik/amp_phase2_gex/rawdata/deliv_Anolik_062320_GEX_run2_counts/Sample_300_0150_PBL_BT_5/outs/molecule_info.h5	1	300	RA01	PBL	BT	300_0150_PBL_1	FALSE	FALSE	Paired chain	FALSE	1273	769	14.2183817753339	194	12	15.2395915161037	1643	6	56.3443072702332	2916	TRUE	TRUE	TRUE	TRUE	TRUE	FALSE	63848.6642468298	TRUE	1	6	singlet	0.000214000348933041	0	0	cell	1	0.0063099435129388	NA	NA	TRUE	0.194527075204132
128	cell347	SeuratProject	2808	1057	scratch/AGG1/outs/raw_feature_bc_matrix	ACGAGCCGTTCCACAA-1	1	/scratch/aberry3/Single Cell Pipeline/Anolik/amp_phase2_gex/rawdata/deliv_Anolik_062320_GEX_run2_counts/Sample_300_0150_PBL_BT_5/outs/molecule_info.h5	1	300	RA01	PBL	BT	300_0150_PBL_1	FALSE	FALSE	Paired chain	FALSE	2808	1057	11.502849002849	74	12	2.63532763532764	2003	5	41.6337559758886	4811	FALSE	FALSE	FALSE	FALSE	FALSE	TRUE	749585.420286192	TRUE	1	5	singlet	0.00146228331141173	0	0	cell	1	0.0640467092192935	NA	NA	TRUE	0.42909035913056
129	cell348	SeuratProject	10763	2637	scratch/AGG1/outs/raw_feature_bc_matrix	ACGAGCCTCCAACCAA-1	1	/scratch/aberry3/Single Cell Pipeline/Anolik/amp_phase2_gex/rawdata/deliv_Anolik_062320_GEX_run2_counts/Sample_300_0150_PBL_BT_5/outs/molecule_info.h5	1	300	RA01	PBL	BT	300_0150_PBL_1	TRUE	TRUE	Paired chain	FALSE	10763	2637	8.7893709932175	436	13	4.05091517234972	3519	6	24.6394062456239	14282	FALSE	FALSE	FALSE	FALSE	FALSE	TRUE	710673.140324231	TRUE	1	5	singlet	0.713562369346619	0.75	0.780980468208332	cell	0.353619222295211	0.074286142230398	3+4	FALSE	TRUE	1.64469356671019
130	cell349	SeuratProject	7082	2216	scratch/AGG1/outs/raw_feature_bc_matrix	ACGAGCCTCGTTTAGG-1	1	/scratch/aberry3/Single Cell Pipeline/Anolik/amp_phase2_gex/rawdata/deliv_Anolik_062320_GEX_run2_counts/Sample_300_0150_PBL_BT_5/outs/molecule_info.h5	1	300	RA01	PBL	BT	300_0150_PBL_1	TRUE	TRUE	Paired chain	FALSE	7082	2216	10.3925444789607	261	13	3.68539960463146	4597	6	39.3612466820789	11679	FALSE	FALSE	FALSE	FALSE	FALSE	TRUE	1164130.09247401	TRUE	1	1	singlet	0.0306782182306051	0.1	0.138137363861597	cell	0.0291396415344337	0.0994387688772791	1+6	TRUE	TRUE	1.08220011515763
131	cell351	SeuratProject	5511	1691	scratch/AGG1/outs/raw_feature_bc_matrix	ACGAGGAAGATATACG-1	1	/scratch/aberry3/Single Cell Pipeline/Anolik/amp_phase2_gex/rawdata/deliv_Anolik_062320_GEX_run2_counts/Sample_300_0150_PBL_BT_5/outs/molecule_info.h5	1	300	RA01	PBL	BT	300_0150_PBL_1	TRUE	TRUE	Single chain	FALSE	5511	1691	10.2703683542007	235	13	4.26419887497732	1597	5	22.4676420934159	7108	FALSE	FALSE	FALSE	FALSE	FALSE	TRUE	492344.01929546	TRUE	1	1	singlet	0.100522458553314	0.25	0.241082084856251	cell	0.137382945788362	0.0431330017020991	5+7	TRUE	TRUE	0.84213567278081
132	cell355	SeuratProject	5349	1507	scratch/AGG1/outs/raw_feature_bc_matrix	ACGAGGACACAGAGGT-1	1	/scratch/aberry3/Single Cell Pipeline/Anolik/amp_phase2_gex/rawdata/deliv_Anolik_062320_GEX_run2_counts/Sample_300_0150_PBL_BT_5/outs/molecule_info.h5	1	300	RA01	PBL	BT	300_0150_PBL_1	TRUE	TRUE	Single chain	FALSE	5349	1507	9.14189568143578	237	12	4.43073471676949	1357	6	20.2356099015807	6706	FALSE	FALSE	FALSE	FALSE	FALSE	TRUE	622405.364947093	TRUE	1	1	singlet	0.345821470022202	0.25	0.225656100959564	cell	0.461132289266514	0.0512095935695172	1+4	FALSE	TRUE	0.817380459754047
133	cell359	SeuratProject	5358	1823	scratch/AGG1/outs/raw_feature_bc_matrix	ACGAGGATCCTGTAGA-1	1	/scratch/aberry3/Single Cell Pipeline/Anolik/amp_phase2_gex/rawdata/deliv_Anolik_062320_GEX_run2_counts/Sample_300_0150_PBL_BT_5/outs/molecule_info.h5	1	300	RA01	PBL	BT	300_0150_PBL_1	TRUE	TRUE	Paired chain	FALSE	5358	1823	7.42814483016051	218	13	4.06868234415827	2755	5	33.9578454332553	8113	FALSE	FALSE	FALSE	FALSE	FALSE	TRUE	664851.240030172	TRUE	1	5	singlet	0.0396629348397255	0.2	0.242339160243646	cell	0.299471479519271	0.0675070462705175	26	TRUE	TRUE	0.818755749366645
134	cell362	SeuratProject	7623	2249	scratch/AGG1/outs/raw_feature_bc_matrix	ACGATACGTTGAGGTG-1	1	/scratch/aberry3/Single Cell Pipeline/Anolik/amp_phase2_gex/rawdata/deliv_Anolik_062320_GEX_run2_counts/Sample_300_0150_PBL_BT_5/outs/molecule_info.h5	1	300	RA01	PBL	BT	300_0150_PBL_1	TRUE	TRUE	Paired chain	FALSE	7623	2249	7.62167125803489	476	13	6.24426078971533	2952	6	27.9148936170213	10575	FALSE	FALSE	FALSE	FALSE	FALSE	TRUE	931219.821234603	TRUE	1	1	singlet	0.263291656970978	0.4	0.384572476025817	cell	0.137382945788362	0.110281296720584	5+7	FALSE	TRUE	1.16487030187046
135	cell363	SeuratProject	4976	1573	scratch/AGG1/outs/raw_feature_bc_matrix	ACGATACTCAAACCGT-1	1	/scratch/aberry3/Single Cell Pipeline/Anolik/amp_phase2_gex/rawdata/deliv_Anolik_062320_GEX_run2_counts/Sample_300_0150_PBL_BT_5/outs/molecule_info.h5	1	300	RA01	PBL	BT	300_0150_PBL_1	TRUE	TRUE	Paired chain	FALSE	4976	1573	9.18408360128617	275	13	5.52652733118971	1797	6	26.5318175107043	6773	FALSE	FALSE	FALSE	FALSE	FALSE	TRUE	370095.508155994	TRUE	1	5	singlet	0.000383602309739217	0	0	cell	1	0.0539297926842021	NA	NA	TRUE	0.76038234580971
136	cell366	SeuratProject	5676	1717	scratch/AGG1/outs/raw_feature_bc_matrix	ACGATGTAGACAGAGA-1	1	/scratch/aberry3/Single Cell Pipeline/Anolik/amp_phase2_gex/rawdata/deliv_Anolik_062320_GEX_run2_counts/Sample_300_0150_PBL_BT_5/outs/molecule_info.h5	1	300	RA01	PBL	BT	300_0150_PBL_1	TRUE	TRUE	Paired chain	FALSE	5676	1717	7.87526427061311	273	13	4.80972515856237	1741	6	23.4731023324794	7417	FALSE	FALSE	FALSE	FALSE	FALSE	TRUE	577375.789029192	TRUE	1	5	singlet	0.0204475596547127	0.05	0.0636561039443311	cell	0.341979321157861	0.0479845262879169	18	FALSE	TRUE	0.867349315678439
137	cell369	SeuratProject	5369	1647	scratch/AGG1/outs/raw_feature_bc_matrix	ACGATGTAGTCGTTTG-1	1	/scratch/aberry3/Single Cell Pipeline/Anolik/amp_phase2_gex/rawdata/deliv_Anolik_062320_GEX_run2_counts/Sample_300_0150_PBL_BT_5/outs/molecule_info.h5	1	300	RA01	PBL	BT	300_0150_PBL_1	TRUE	TRUE	Paired chain	FALSE	5369	1647	7.50605326876513	275	12	5.12199664742038	1864	6	25.770772846675	7233	FALSE	FALSE	FALSE	FALSE	FALSE	TRUE	469542.543569915	TRUE	1	5	singlet	0.00170656549744308	0	0	cell	1	0.0439644323710324	NA	NA	TRUE	0.820436658893154
138	cell370	SeuratProject	5439	1659	scratch/AGG1/outs/raw_feature_bc_matrix	ACGATGTCAAATCCGT-1	1	/scratch/aberry3/Single Cell Pipeline/Anolik/amp_phase2_gex/rawdata/deliv_Anolik_062320_GEX_run2_counts/Sample_300_0150_PBL_BT_5/outs/molecule_info.h5	1	300	RA01	PBL	BT	300_0150_PBL_1	TRUE	TRUE	Paired chain	FALSE	5439	1659	7.66685052399338	209	12	3.84261812833241	2452	6	31.0733747307059	7891	FALSE	FALSE	FALSE	FALSE	FALSE	TRUE	960165.317307298	TRUE	1	5	singlet	0.00107073888648301	0	0	cell	1	0.0853513816539704	NA	NA	TRUE	0.831133355880027
139	cell371	SeuratProject	7832	2156	scratch/AGG1/outs/raw_feature_bc_matrix	ACGATGTCATGTAGTC-1	1	/scratch/aberry3/Single Cell Pipeline/Anolik/amp_phase2_gex/rawdata/deliv_Anolik_062320_GEX_run2_counts/Sample_300_0150_PBL_BT_5/outs/molecule_info.h5	1	300	RA01	PBL	BT	300_0150_PBL_1	TRUE	TRUE	Paired chain	FALSE	7832	2156	8.43973442288049	368	13	4.69867211440245	2497	6	24.174653887114	10329	FALSE	FALSE	FALSE	FALSE	FALSE	TRUE	505422.407212096	TRUE	1	5	singlet	0.0282145105302334	0.05	0.0753986799412188	cell	0.341979321157861	0.0365418455572266	18	FALSE	TRUE	1.19680758287413
140	cell372	SeuratProject	4032	1342	scratch/AGG1/outs/raw_feature_bc_matrix	ACGATGTGTAAATGTG-1	1	/scratch/aberry3/Single Cell Pipeline/Anolik/amp_phase2_gex/rawdata/deliv_Anolik_062320_GEX_run2_counts/Sample_300_0150_PBL_BT_5/outs/molecule_info.h5	1	300	RA01	PBL	BT	300_0150_PBL_1	FALSE	FALSE	Paired chain	FALSE	4032	1342	8.25892857142857	151	13	3.74503968253968	3178	6	44.0776699029126	7210	FALSE	FALSE	FALSE	FALSE	FALSE	TRUE	489830.024728728	TRUE	1	5	singlet	0.000847034039907157	0	0	cell	1	0.0482084128114576	NA	NA	TRUE	0.616129746443881
141	cell376	SeuratProject	10278	2486	scratch/AGG1/outs/raw_feature_bc_matrix	ACGATGTGTTCGGGCT-1	1	/scratch/aberry3/Single Cell Pipeline/Anolik/amp_phase2_gex/rawdata/deliv_Anolik_062320_GEX_run2_counts/Sample_300_0150_PBL_BT_5/outs/molecule_info.h5	1	300	RA01	PBL	BT	300_0150_PBL_1	TRUE	TRUE	Paired chain	FALSE	10278	2486	27.5442693130959	342	13	3.32749562171629	60	6	0.580383052814858	10338	FALSE	FALSE	FALSE	TRUE	TRUE	FALSE	899051.748790506	TRUE	1	4	singlet	0.402017563581467	0.4	0.363154293981803	cell	0.266189047219993	0.101951591617657	3+5	FALSE	TRUE	1.57058073758686
142	cell377	SeuratProject	6380	1726	scratch/AGG1/outs/raw_feature_bc_matrix	ACGATGTGTTTCGCTC-1	1	/scratch/aberry3/Single Cell Pipeline/Anolik/amp_phase2_gex/rawdata/deliv_Anolik_062320_GEX_run2_counts/Sample_300_0150_PBL_BT_5/outs/molecule_info.h5	1	300	RA01	PBL	BT	300_0150_PBL_1	TRUE	TRUE	Single chain	FALSE	6380	1726	9.1692789968652	195	12	3.0564263322884	1035	6	13.9581928523264	7415	FALSE	FALSE	FALSE	FALSE	FALSE	TRUE	919839.130666963	TRUE	1	1	singlet	0.00302687939256429	0	0	cell	1	0.0724806473135573	NA	NA	TRUE	0.97492752537499
143	cell380	SeuratProject	37307	4310	scratch/AGG1/outs/raw_feature_bc_matrix	ACGCAGCCATGCAATC-1	1	/scratch/aberry3/Single Cell Pipeline/Anolik/amp_phase2_gex/rawdata/deliv_Anolik_062320_GEX_run2_counts/Sample_300_0150_PBL_BT_5/outs/molecule_info.h5	1	300	RA01	PBL	BT	300_0150_PBL_1	TRUE	TRUE	Paired chain	FALSE	37307	4310	36.207682204412	1101	13	2.95118878494652	2127	6	5.39382258964346	39434	FALSE	FALSE	FALSE	TRUE	TRUE	FALSE	1216144.26646839	FALSE	1	4	singlet	0.833528161048889	0.55	0.545346228909921	artificialDoublet	0.185042545461698	0.16736852702144	2+3	FALSE	TRUE	5.70088106413241
144	cell382	SeuratProject	6075	1869	scratch/AGG1/outs/raw_feature_bc_matrix	ACGCAGCGTATAAACG-1	1	/scratch/aberry3/Single Cell Pipeline/Anolik/amp_phase2_gex/rawdata/deliv_Anolik_062320_GEX_run2_counts/Sample_300_0150_PBL_BT_5/outs/molecule_info.h5	1	300	RA01	PBL	BT	300_0150_PBL_1	TRUE	TRUE	Paired chain	FALSE	6075	1869	7.63786008230453	351	12	5.77777777777778	1708	6	21.9452653218553	7783	FALSE	FALSE	FALSE	FALSE	FALSE	TRUE	1028679.67858605	TRUE	1	5	singlet	0.183401361107826	0.45	0.418205930949641	artificialDoublet	0.353619222295211	0.118618975536706	3+4	FALSE	TRUE	0.928320488503615
145	cell388	SeuratProject	31841	3877	scratch/AGG1/outs/raw_feature_bc_matrix	ACGCCAGAGCAGGCTA-1	1	/scratch/aberry3/Single Cell Pipeline/Anolik/amp_phase2_gex/rawdata/deliv_Anolik_062320_GEX_run2_counts/Sample_300_0150_PBL_BT_5/outs/molecule_info.h5	1	300	RA01	PBL	BT	300_0150_PBL_1	TRUE	TRUE	Paired chain	FALSE	31841	3877	40.7242234854433	809	13	2.54074934832449	116	6	0.362987764808962	31957	FALSE	FALSE	FALSE	TRUE	TRUE	FALSE	1047803.2677803	TRUE	1	4	singlet	0.179512649774551	0.4	0.412822635796142	cell	0.185042545461698	0.127996934185767	2+3	FALSE	TRUE	4.86562183941458
146	cell391	SeuratProject	1002	552	scratch/AGG1/outs/raw_feature_bc_matrix	ACGCCAGAGTCGTTTG-1	1	/scratch/aberry3/Single Cell Pipeline/Anolik/amp_phase2_gex/rawdata/deliv_Anolik_062320_GEX_run2_counts/Sample_300_0150_PBL_BT_5/outs/molecule_info.h5	1	300	RA01	PBL	BT	300_0150_PBL_1	FALSE	FALSE	No	FALSE	1002	552	17.8642714570858	136	12	13.5728542914172	247	4	19.7758206565252	1249	TRUE	TRUE	TRUE	TRUE	TRUE	FALSE	47816.8325248333	TRUE	1	6	singlet	0.000139335606945679	0	0	cell	1	0.00284096947533376	NA	NA	TRUE	0.153115576869238
147	cell394	SeuratProject	4139	1436	scratch/AGG1/outs/raw_feature_bc_matrix	ACGCCAGGTAAACGCG-1	1	/scratch/aberry3/Single Cell Pipeline/Anolik/amp_phase2_gex/rawdata/deliv_Anolik_062320_GEX_run2_counts/Sample_300_0150_PBL_BT_5/outs/molecule_info.h5	1	300	RA01	PBL	BT	300_0150_PBL_1	FALSE	FALSE	Paired chain	FALSE	4139	1436	8.50446967866634	195	12	4.71128291857937	2067	5	33.3064776023203	6206	FALSE	FALSE	FALSE	FALSE	FALSE	TRUE	370568.222629804	TRUE	1	5	singlet	0.0377373658120632	0.1	0.125981424095436	cell	0.479771572169425	0.0348355410892685	2+4	TRUE	TRUE	0.632480411838101
148	cell398	SeuratProject	1974	826	scratch/AGG1/outs/raw_feature_bc_matrix	ACGCCGACAACGATCT-1	1	/scratch/aberry3/Single Cell Pipeline/Anolik/amp_phase2_gex/rawdata/deliv_Anolik_062320_GEX_run2_counts/Sample_300_0150_PBL_BT_5/outs/molecule_info.h5	1	300	RA01	PBL	BT	300_0150_PBL_1	FALSE	FALSE	Paired chain	FALSE	1974	826	27.710233029382	266	12	13.4751773049645	2574	6	56.5963060686016	4548	FALSE	TRUE	TRUE	TRUE	TRUE	FALSE	171734.410457827	TRUE	1	6	singlet	0.00102559244260191	0	0	cell	1	0.021117505568743	NA	NA	TRUE	0.301646855029817
149	cell399	SeuratProject	63889	6321	scratch/AGG1/outs/raw_feature_bc_matrix	ACGCCGACAATAGAGT-1	1	/scratch/aberry3/Single Cell Pipeline/Anolik/amp_phase2_gex/rawdata/deliv_Anolik_062320_GEX_run2_counts/Sample_300_0150_PBL_BT_5/outs/molecule_info.h5	1	300	RA01	PBL	BT	300_0150_PBL_1	TRUE	TRUE	Paired chain	FALSE	63889	6321	12.5420651442345	1397	13	2.18660489286106	207	5	0.322953070394408	64096	FALSE	FALSE	FALSE	TRUE	TRUE	FALSE	1509154.92672038	FALSE	1	4	singlet	0.300582736730576	0.35	0.312431444715159	cell	0.185042545461698	0.174650027358097	2+3	FALSE	TRUE	9.76287533991892
150	cell400	SeuratProject	1284	650	scratch/AGG1/outs/raw_feature_bc_matrix	ACGCCGACACAACTGT-1	1	/scratch/aberry3/Single Cell Pipeline/Anolik/amp_phase2_gex/rawdata/deliv_Anolik_062320_GEX_run2_counts/Sample_300_0150_PBL_BT_5/outs/molecule_info.h5	1	300	RA01	PBL	BT	300_0150_PBL_1	FALSE	FALSE	No	FALSE	1284	650	25.7009345794392	219	13	17.0560747663551	2318	5	64.35313714603	3602	TRUE	TRUE	TRUE	TRUE	TRUE	FALSE	248635.890345246	TRUE	1	6	singlet	0.000197963818209246	0	0	cell	1	0.0415129910135748	NA	NA	TRUE	0.196207984730641
151	cell403	SeuratProject	10060	2715	scratch/AGG1/outs/raw_feature_bc_matrix	ACGCCGAGTCTTCAAG-1	1	/scratch/aberry3/Single Cell Pipeline/Anolik/amp_phase2_gex/rawdata/deliv_Anolik_062320_GEX_run2_counts/Sample_300_0150_PBL_BT_5/outs/molecule_info.h5	1	300	RA01	PBL	BT	300_0150_PBL_1	TRUE	TRUE	Paired chain	FALSE	10060	2715	8.17097415506958	612	13	6.08349900596421	4455	6	30.69238718567	14515	FALSE	FALSE	FALSE	FALSE	FALSE	TRUE	913731.631468483	TRUE	1	5	singlet	0.56672477722168	0.4	0.374939787613379	cell	0.137382945788362	0.0787446634549418	5+7	TRUE	TRUE	1.5372681669706
152	cell406	SeuratProject	6396	1876	scratch/AGG1/outs/raw_feature_bc_matrix	ACGGAGAAGAATCTCC-1	1	/scratch/aberry3/Single Cell Pipeline/Anolik/amp_phase2_gex/rawdata/deliv_Anolik_062320_GEX_run2_counts/Sample_300_0150_PBL_BT_5/outs/molecule_info.h5	1	300	RA01	PBL	BT	300_0150_PBL_1	TRUE	TRUE	Single chain	FALSE	6396	1876	8.58348968105066	347	12	5.42526579111945	1614	6	20.1498127340824	8010	FALSE	FALSE	FALSE	FALSE	FALSE	TRUE	933607.80017292	TRUE	1	1	singlet	0.16297535598278	0.3	0.346110856171472	artificialDoublet	0.137382945788362	0.0615045787896713	5+7	FALSE	TRUE	0.977372484686275
153	cell416	SeuratProject	5266	1483	scratch/AGG1/outs/raw_feature_bc_matrix	ACGGCCAAGCCGCCTA-1	1	/scratch/aberry3/Single Cell Pipeline/Anolik/amp_phase2_gex/rawdata/deliv_Anolik_062320_GEX_run2_counts/Sample_300_0150_PBL_BT_5/outs/molecule_info.h5	1	300	RA01	PBL	BT	300_0150_PBL_1	TRUE	TRUE	Paired chain	FALSE	5266	1483	9.51386251424231	251	12	4.76642612988986	7828	6	59.7831067664579	13094	FALSE	FALSE	FALSE	FALSE	FALSE	TRUE	361767.718652148	TRUE	1	1	singlet	0.172974526882172	0.3	0.339549222460967	artificialDoublet	0.479771572169425	0.047835637933618	2+4	FALSE	TRUE	0.804697233326755
154	cell422	SeuratProject	4748	1452	scratch/AGG1/outs/raw_feature_bc_matrix	ACGGCCATCACAAACC-1	1	/scratch/aberry3/Single Cell Pipeline/Anolik/amp_phase2_gex/rawdata/deliv_Anolik_062320_GEX_run2_counts/Sample_300_0150_PBL_BT_5/outs/molecule_info.h5	1	300	RA01	PBL	BT	300_0150_PBL_1	TRUE	TRUE	Paired chain	FALSE	4748	1452	7.87700084245998	294	13	6.19208087615838	2358	6	33.1832254432874	7106	FALSE	FALSE	FALSE	FALSE	FALSE	TRUE	884210.409960911	TRUE	1	5	singlet	0.0193512290716171	0.05	0	cell	0.353619222295211	0.086611533276689	3+4	FALSE	TRUE	0.725541675623895
155	cell426	SeuratProject	1581	757	scratch/AGG1/outs/raw_feature_bc_matrix	ACGGGCTAGTCTTGCA-1	1	/scratch/aberry3/Single Cell Pipeline/Anolik/amp_phase2_gex/rawdata/deliv_Anolik_062320_GEX_run2_counts/Sample_300_0150_PBL_BT_5/outs/molecule_info.h5	1	300	RA01	PBL	BT	300_0150_PBL_1	FALSE	FALSE	Paired chain	FALSE	1581	757	29.1587602783049	235	12	14.8640101201771	2562	6	61.8392469225199	4143	TRUE	TRUE	TRUE	TRUE	TRUE	FALSE	318667.82797818	TRUE	1	6	singlet	0.000399314914830029	0	0	cell	1	0.0252613807361064	NA	NA	TRUE	0.241592541946373
156	cell429	SeuratProject	1717	734	scratch/AGG1/outs/raw_feature_bc_matrix	ACGGGCTCAGATGGGT-1	1	/scratch/aberry3/Single Cell Pipeline/Anolik/amp_phase2_gex/rawdata/deliv_Anolik_062320_GEX_run2_counts/Sample_300_0150_PBL_BT_5/outs/molecule_info.h5	1	300	RA01	PBL	BT	300_0150_PBL_1	FALSE	FALSE	Paired chain	FALSE	1717	734	31.2172393709959	152	12	8.85264997087944	1675	5	49.3808962264151	3392	TRUE	TRUE	TRUE	TRUE	TRUE	FALSE	175463.221319932	TRUE	1	6	singlet	0.000337705510901287	0	0	cell	1	0.0321993107172929	NA	NA	TRUE	0.262374696092297
157	cell432	SeuratProject	4652	1460	scratch/AGG1/outs/raw_feature_bc_matrix	ACGGGCTGTCCTGCTT-1	1	/scratch/aberry3/Single Cell Pipeline/Anolik/amp_phase2_gex/rawdata/deliv_Anolik_062320_GEX_run2_counts/Sample_300_0150_PBL_BT_5/outs/molecule_info.h5	1	300	RA01	PBL	BT	300_0150_PBL_1	TRUE	TRUE	Paired chain	FALSE	4652	1460	8.61994840928633	284	12	6.1049011177988	1745	6	27.2784117555104	6397	FALSE	FALSE	FALSE	FALSE	FALSE	TRUE	383341.177278895	TRUE	1	5	singlet	0.00100625003688037	0	0	cell	1	0.0228889019835257	NA	NA	TRUE	0.710871919756184
158	cell438	SeuratProject	9684	2295	scratch/AGG1/outs/raw_feature_bc_matrix	ACGGGTCAGGATGCGT-1	1	/scratch/aberry3/Single Cell Pipeline/Anolik/amp_phase2_gex/rawdata/deliv_Anolik_062320_GEX_run2_counts/Sample_300_0150_PBL_BT_5/outs/molecule_info.h5	1	300	RA01	PBL	BT	300_0150_PBL_1	TRUE	TRUE	Paired chain	FALSE	9684	2295	8.16811235026849	631	13	6.51590251961999	2985	6	23.5614492067251	12669	FALSE	FALSE	FALSE	FALSE	FALSE	TRUE	495498.156906795	TRUE	1	1	singlet	0.173720270395279	0.3	0.313209554877974	artificialDoublet	0.479771572169425	0.0662575913903154	2+4	FALSE	TRUE	1.47981162315539
159	cell441	SeuratProject	4203	1262	scratch/AGG1/outs/raw_feature_bc_matrix	ACGGGTCTCACTCCTG-1	1	/scratch/aberry3/Single Cell Pipeline/Anolik/amp_phase2_gex/rawdata/deliv_Anolik_062320_GEX_run2_counts/Sample_300_0150_PBL_BT_5/outs/molecule_info.h5	1	300	RA01	PBL	BT	300_0150_PBL_1	FALSE	FALSE	Paired chain	FALSE	4203	1262	8.51772543421366	196	13	4.66333571258625	1524	6	26.6107909900471	5727	FALSE	FALSE	FALSE	FALSE	FALSE	TRUE	198327.048413909	TRUE	1	5	singlet	0.00413403287529945	0	0	cell	1	0.0174997490343892	NA	NA	TRUE	0.642260249083242
160	cell443	SeuratProject	6408	1866	scratch/AGG1/outs/raw_feature_bc_matrix	ACGGGTCTCTGTCTAT-1	1	/scratch/aberry3/Single Cell Pipeline/Anolik/amp_phase2_gex/rawdata/deliv_Anolik_062320_GEX_run2_counts/Sample_300_0150_PBL_BT_5/outs/molecule_info.h5	1	300	RA01	PBL	BT	300_0150_PBL_1	TRUE	TRUE	Paired chain	FALSE	6408	1866	8.20848938826467	206	12	3.2147315855181	1559	6	19.5682189029748	7967	FALSE	FALSE	FALSE	FALSE	FALSE	TRUE	616978.703488345	TRUE	1	1	singlet	0.275711208581924	0.4	0.405504902065394	artificialDoublet	0.479771572169425	0.0572731386401153	2+4	FALSE	TRUE	0.979206204169739
161	cell444	SeuratProject	4568	1356	scratch/AGG1/outs/raw_feature_bc_matrix	ACGTCAAAGACCTAGG-1	1	/scratch/aberry3/Single Cell Pipeline/Anolik/amp_phase2_gex/rawdata/deliv_Anolik_062320_GEX_run2_counts/Sample_300_0150_PBL_BT_5/outs/molecule_info.h5	1	300	RA01	PBL	BT	300_0150_PBL_1	FALSE	FALSE	Paired chain	FALSE	4568	1356	9.61033274956217	181	12	3.96234676007005	1373	6	23.1105874431914	5941	FALSE	FALSE	FALSE	FALSE	FALSE	TRUE	592990.271266239	TRUE	1	5	singlet	0.00133290910162031	0	0	cell	1	0.0386152806825115	NA	NA	TRUE	0.698035883371936
162	cell445	SeuratProject	4743	1452	scratch/AGG1/outs/raw_feature_bc_matrix	ACGTCAAAGCCACGTC-1	1	/scratch/aberry3/Single Cell Pipeline/Anolik/amp_phase2_gex/rawdata/deliv_Anolik_062320_GEX_run2_counts/Sample_300_0150_PBL_BT_5/outs/molecule_info.h5	1	300	RA01	PBL	BT	300_0150_PBL_1	TRUE	TRUE	Paired chain	FALSE	4743	1452	9.69850305713683	215	12	4.53299599409656	1508	5	24.124140137578	6251	FALSE	FALSE	FALSE	FALSE	FALSE	TRUE	861981.518545846	TRUE	1	5	singlet	0.00532627059146761	0	0	cell	1	0.0928881651018099	NA	NA	TRUE	0.724777625839119
163	cell446	SeuratProject	1869	1021	scratch/AGG1/outs/raw_feature_bc_matrix	ACGTCAAAGTCATCCA-1	1	/scratch/aberry3/Single Cell Pipeline/Anolik/amp_phase2_gex/rawdata/deliv_Anolik_062320_GEX_run2_counts/Sample_300_0150_PBL_BT_5/outs/molecule_info.h5	1	300	RA01	PBL	BT	300_0150_PBL_1	FALSE	FALSE	No	FALSE	1869	1021	17.0679507758159	244	12	13.0551096843232	1753	6	48.398674765323	3622	TRUE	FALSE	TRUE	TRUE	TRUE	FALSE	824181.279658153	TRUE	1	6	singlet	0.0107809053733945	0.05	0.036059150061208	cell	0.400012636254312	0.069796988796263	30	FALSE	TRUE	0.285601809549507
164	cell449	SeuratProject	5604	1682	scratch/AGG1/outs/raw_feature_bc_matrix	ACGTCAAGTACAAGTA-1	1	/scratch/aberry3/Single Cell Pipeline/Anolik/amp_phase2_gex/rawdata/deliv_Anolik_062320_GEX_run2_counts/Sample_300_0150_PBL_BT_5/outs/molecule_info.h5	1	300	RA01	PBL	BT	300_0150_PBL_1	TRUE	TRUE	Paired chain	FALSE	5604	1682	8.94004282655246	323	13	5.76374018558173	2025	5	26.5434526150216	7629	FALSE	FALSE	FALSE	FALSE	FALSE	TRUE	697753.167023668	TRUE	1	5	singlet	0.477660119533539	0.6	0.627645845402199	artificialDoublet	0.479771572169425	0.0710758867750043	2+4	FALSE	TRUE	0.856346998777656
165	cell454	SeuratProject	6892	1912	scratch/AGG1/outs/raw_feature_bc_matrix	ACGTCAATCCCTGACT-1	1	/scratch/aberry3/Single Cell Pipeline/Anolik/amp_phase2_gex/rawdata/deliv_Anolik_062320_GEX_run2_counts/Sample_300_0150_PBL_BT_5/outs/molecule_info.h5	1	300	RA01	PBL	BT	300_0150_PBL_1	TRUE	TRUE	Paired chain	FALSE	6892	1912	11.2013929193268	351	13	5.09286128845038	6381	6	48.0750395539818	13273	FALSE	FALSE	FALSE	FALSE	FALSE	TRUE	828530.5648474	TRUE	1	1	singlet	0.0412291511893272	0.1	0.129640310605682	cell	0.266189047219993	0.0767558437054371	3+5	TRUE	TRUE	1.05316622333612
166	cell456	SeuratProject	9948	2500	scratch/AGG1/outs/raw_feature_bc_matrix	ACTATCTAGCAGGCTA-1	1	/scratch/aberry3/Single Cell Pipeline/Anolik/amp_phase2_gex/rawdata/deliv_Anolik_062320_GEX_run2_counts/Sample_300_0150_PBL_BT_5/outs/molecule_info.h5	1	300	RA01	PBL	BT	300_0150_PBL_1	TRUE	TRUE	Paired chain	FALSE	9948	2500	8.41375150784077	443	13	4.45315641334942	3792	5	27.5982532751092	13740	FALSE	FALSE	FALSE	FALSE	FALSE	TRUE	647145.893410218	TRUE	1	1	singlet	0.623494744300842	0.75	0.811247746475348	artificialDoublet	0.353619222295211	0.0759135381296284	3+4	FALSE	TRUE	1.5201534517916
167	cell460	SeuratProject	38373	4423	scratch/AGG1/outs/raw_feature_bc_matrix	ACTATCTGTATTCTCT-1	1	/scratch/aberry3/Single Cell Pipeline/Anolik/amp_phase2_gex/rawdata/deliv_Anolik_062320_GEX_run2_counts/Sample_300_0150_PBL_BT_5/outs/molecule_info.h5	1	300	RA01	PBL	BT	300_0150_PBL_1	TRUE	TRUE	Paired chain	FALSE	38373	4423	47.3353660125609	1112	13	2.89787089880906	509	6	1.3090890386297	38882	FALSE	FALSE	FALSE	TRUE	TRUE	FALSE	839004.72297618	TRUE	1	4	singlet	0.409419327974319	0.55	0.54743368147178	artificialDoublet	0.266189047219993	0.128705654887817	3+5	FALSE	TRUE	5.86377647824678
168	cell462	SeuratProject	5204	1537	scratch/AGG1/outs/raw_feature_bc_matrix	ACTATCTTCCAAAGTC-1	1	/scratch/aberry3/Single Cell Pipeline/Anolik/amp_phase2_gex/rawdata/deliv_Anolik_062320_GEX_run2_counts/Sample_300_0150_PBL_BT_5/outs/molecule_info.h5	1	300	RA01	PBL	BT	300_0150_PBL_1	TRUE	TRUE	Paired chain	FALSE	5204	1537	8.68562644119908	192	13	3.68946963873943	2709	5	34.2348034879313	7913	FALSE	FALSE	FALSE	FALSE	FALSE	TRUE	402644.400197675	TRUE	1	5	singlet	0.00322169717401266	0	0	cell	1	0.025896073859064	NA	NA	TRUE	0.795223015995525
169	cell463	SeuratProject	1243	676	scratch/AGG1/outs/raw_feature_bc_matrix	ACTATCTTCCCTAATT-1	1	/scratch/aberry3/Single Cell Pipeline/Anolik/amp_phase2_gex/rawdata/deliv_Anolik_062320_GEX_run2_counts/Sample_300_0150_PBL_BT_5/outs/molecule_info.h5	1	300	RA01	PBL	BT	300_0150_PBL_1	FALSE	FALSE	Paired chain	FALSE	1243	676	19.549477071601	223	13	17.940466613033	952	5	43.371298405467	2195	TRUE	TRUE	TRUE	TRUE	TRUE	FALSE	288642.098966721	TRUE	1	6	singlet	0.000265684357145801	0	0	cell	1	0.036945278977334	NA	NA	TRUE	0.189942776495472
170	cell464	SeuratProject	9170	2385	scratch/AGG1/outs/raw_feature_bc_matrix	ACTGAACAGACAGAGA-1	1	/scratch/aberry3/Single Cell Pipeline/Anolik/amp_phase2_gex/rawdata/deliv_Anolik_062320_GEX_run2_counts/Sample_300_0150_PBL_BT_5/outs/molecule_info.h5	1	300	RA01	PBL	BT	300_0150_PBL_1	TRUE	TRUE	Paired chain	FALSE	9170	2385	8.16793893129771	285	13	3.10796074154853	3420	5	27.164416203336	12590	FALSE	FALSE	FALSE	FALSE	FALSE	TRUE	579649.178352298	TRUE	1	5	singlet	0.195713996887207	0.2	0.233006034893873	artificialDoublet	0.341979321157861	0.0630719406011286	18	FALSE	TRUE	1.40126730528035
171	cell469	SeuratProject	5421	1625	scratch/AGG1/outs/raw_feature_bc_matrix	ACTGAACCAGGCTCAC-1	1	/scratch/aberry3/Single Cell Pipeline/Anolik/amp_phase2_gex/rawdata/deliv_Anolik_062320_GEX_run2_counts/Sample_300_0150_PBL_BT_5/outs/molecule_info.h5	1	300	RA01	PBL	BT	300_0150_PBL_1	TRUE	TRUE	Paired chain	FALSE	5421	1625	9.07581627006088	190	13	3.50488839697473	2608	6	32.4822518370905	8029	FALSE	FALSE	FALSE	FALSE	FALSE	TRUE	378237.27593248	TRUE	1	1	singlet	0.128486201167107	0.25	0.219301108112646	cell	0.461132289266514	0.0362795870879355	1+4	TRUE	TRUE	0.828382776654831
172	cell470	SeuratProject	4681	1776	scratch/AGG1/outs/raw_feature_bc_matrix	ACTGAACCAGTTCATG-1	1	/scratch/aberry3/Single Cell Pipeline/Anolik/amp_phase2_gex/rawdata/deliv_Anolik_062320_GEX_run2_counts/Sample_300_0150_PBL_BT_5/outs/molecule_info.h5	1	300	RA01	PBL	BT	300_0150_PBL_1	TRUE	TRUE	Single chain	FALSE	4681	1776	9.05789361247597	252	13	5.38346507156591	789	6	14.4241316270567	5470	FALSE	FALSE	FALSE	FALSE	FALSE	TRUE	549613.115570424	TRUE	1	1	singlet	0.424008578062057	0.65	0.619784049037164	artificialDoublet	0.266189047219993	0.0509948950963571	3+5	FALSE	TRUE	0.715303408507888
173	cell471	SeuratProject	6679	1771	scratch/AGG1/outs/raw_feature_bc_matrix	ACTGAACCATGCAACT-1	1	/scratch/aberry3/Single Cell Pipeline/Anolik/amp_phase2_gex/rawdata/deliv_Anolik_062320_GEX_run2_counts/Sample_300_0150_PBL_BT_5/outs/molecule_info.h5	1	300	RA01	PBL	BT	300_0150_PBL_1	TRUE	TRUE	Paired chain	FALSE	6679	1771	9.46249438538703	192	13	2.87468183859859	3356	6	33.4429496761335	10035	FALSE	FALSE	FALSE	FALSE	FALSE	TRUE	589455.148819153	TRUE	1	5	singlet	0.00175280135590583	0	0	cell	1	0.071532813839213	NA	NA	TRUE	1.02061770250463
174	cell476	SeuratProject	4851	1290	scratch/AGG1/outs/raw_feature_bc_matrix	ACTGAACTCCCTAACC-1	1	/scratch/aberry3/Single Cell Pipeline/Anolik/amp_phase2_gex/rawdata/deliv_Anolik_062320_GEX_run2_counts/Sample_300_0150_PBL_BT_5/outs/molecule_info.h5	1	300	RA01	PBL	BT	300_0150_PBL_1	TRUE	TRUE	Paired chain	FALSE	4851	1290	8.12203669346527	261	13	5.38033395176252	808	5	14.2781410143135	5659	FALSE	FALSE	FALSE	FALSE	FALSE	TRUE	331036.833445885	TRUE	1	1	singlet	0.307970643043518	0.15	0.179297672365922	cell	0.461132289266514	0.034696763408327	1+4	FALSE	TRUE	0.741281101190294
175	cell478	SeuratProject	5478	1828	scratch/AGG1/outs/raw_feature_bc_matrix	ACTGAACTCTTCAACT-1	1	/scratch/aberry3/Single Cell Pipeline/Anolik/amp_phase2_gex/rawdata/deliv_Anolik_062320_GEX_run2_counts/Sample_300_0150_PBL_BT_5/outs/molecule_info.h5	1	300	RA01	PBL	BT	300_0150_PBL_1	TRUE	TRUE	Paired chain	FALSE	5478	1828	7.79481562614093	285	13	5.2026286966046	2153	6	28.2138645000655	7631	FALSE	FALSE	FALSE	FALSE	FALSE	TRUE	535159.847097939	TRUE	1	5	singlet	0.0105613563209772	0.05	0.071536135825646	cell	0.341979321157861	0.052653534862712	18	FALSE	TRUE	0.837092944201284
176	cell479	SeuratProject	85587	7089	scratch/AGG1/outs/raw_feature_bc_matrix	ACTGAGTCACATGACT-1	1	/scratch/aberry3/Single Cell Pipeline/Anolik/amp_phase2_gex/rawdata/deliv_Anolik_062320_GEX_run2_counts/Sample_300_0150_PBL_BT_5/outs/molecule_info.h5	1	300	RA01	PBL	BT	300_0150_PBL_1	TRUE	TRUE	Paired chain	FALSE	85587	7089	15.3738301377546	2731	13	3.1909051608305	435	6	0.505684592313594	86022	FALSE	FALSE	FALSE	TRUE	TRUE	FALSE	1688779.70169209	FALSE	1	4	singlet	0.125262245535851	0.15	0.112170219640507	cell	0.185042545461698	0.210048167299817	2+3	FALSE	TRUE	13.0785457859356
177	cell481	SeuratProject	4203	1322	scratch/AGG1/outs/raw_feature_bc_matrix	ACTGAGTGTTGCGTTA-1	1	/scratch/aberry3/Single Cell Pipeline/Anolik/amp_phase2_gex/rawdata/deliv_Anolik_062320_GEX_run2_counts/Sample_300_0150_PBL_BT_5/outs/molecule_info.h5	1	300	RA01	PBL	BT	300_0150_PBL_1	FALSE	FALSE	Paired chain	FALSE	4203	1322	8.37497025933857	199	12	4.73471330002379	1586	6	27.3967870098463	5789	FALSE	FALSE	FALSE	FALSE	FALSE	TRUE	216490.305594306	TRUE	1	5	singlet	0.029946917667985	0.05	0.0627449243857191	cell	0.333471416942623	0.0216214182893322	9	FALSE	TRUE	0.642260249083242
178	cell486	SeuratProject	4934	1760	scratch/AGG1/outs/raw_feature_bc_matrix	ACTGATGAGACCTAGG-1	1	/scratch/aberry3/Single Cell Pipeline/Anolik/amp_phase2_gex/rawdata/deliv_Anolik_062320_GEX_run2_counts/Sample_300_0150_PBL_BT_5/outs/molecule_info.h5	1	300	RA01	PBL	BT	300_0150_PBL_1	TRUE	TRUE	Paired chain	FALSE	4934	1760	8.73530603972436	183	13	3.70895824888529	3238	6	39.623103279491	8172	FALSE	FALSE	FALSE	FALSE	FALSE	TRUE	462425.338992896	TRUE	1	5	singlet	0.00599139230325818	0.05	0.0565481259420267	cell	0.299471479519271	0.0485553170268551	26	FALSE	TRUE	0.753964327617586
179	cell487	SeuratProject	1859	935	scratch/AGG1/outs/raw_feature_bc_matrix	ACTGATGAGGCGTACA-1	1	/scratch/aberry3/Single Cell Pipeline/Anolik/amp_phase2_gex/rawdata/deliv_Anolik_062320_GEX_run2_counts/Sample_300_0150_PBL_BT_5/outs/molecule_info.h5	1	300	RA01	PBL	BT	300_0150_PBL_1	FALSE	FALSE	Paired chain	FALSE	1859	935	18.9887036040882	359	13	19.3114577729962	1804	6	49.2492492492492	3663	TRUE	FALSE	TRUE	TRUE	TRUE	FALSE	197685.65849353	TRUE	1	6	singlet	0.000375200470443815	0	0	cell	1	0.0208988870072667	NA	NA	TRUE	0.284073709979954
180	cell495	SeuratProject	5275	1477	scratch/AGG1/outs/raw_feature_bc_matrix	ACTGATGGTTGAGTTC-1	1	/scratch/aberry3/Single Cell Pipeline/Anolik/amp_phase2_gex/rawdata/deliv_Anolik_062320_GEX_run2_counts/Sample_300_0150_PBL_BT_5/outs/molecule_info.h5	1	300	RA01	PBL	BT	300_0150_PBL_1	TRUE	TRUE	Single chain	FALSE	5275	1477	9.04265402843602	213	12	4.03791469194313	1756	6	24.9751102261414	7031	FALSE	FALSE	FALSE	FALSE	FALSE	TRUE	663398.724802473	TRUE	1	1	singlet	0.0262556653469801	0.05	0.0296008184371075	cell	0.131114096131655	0.0594130370586635	4+7	FALSE	TRUE	0.806072522939353
181	cell498	SeuratProject	1656	864	scratch/AGG1/outs/raw_feature_bc_matrix	ACTGCTCCAATCGAAA-1	1	/scratch/aberry3/Single Cell Pipeline/Anolik/amp_phase2_gex/rawdata/deliv_Anolik_062320_GEX_run2_counts/Sample_300_0150_PBL_BT_5/outs/molecule_info.h5	1	300	RA01	PBL	BT	300_0150_PBL_1	FALSE	FALSE	Paired chain	FALSE	1656	864	21.7391304347826	162	13	9.78260869565217	1966	6	54.2794036443954	3622	TRUE	FALSE	TRUE	TRUE	TRUE	FALSE	421167.99731673	TRUE	1	6	singlet	0.000406257546273991	0	0	cell	1	0.0453858647339544	NA	NA	TRUE	0.253053288718022
182	cell501	SeuratProject	5872	1787	scratch/AGG1/outs/raw_feature_bc_matrix	ACTGCTCGTGTCTGAT-1	1	/scratch/aberry3/Single Cell Pipeline/Anolik/amp_phase2_gex/rawdata/deliv_Anolik_062320_GEX_run2_counts/Sample_300_0150_PBL_BT_5/outs/molecule_info.h5	1	300	RA01	PBL	BT	300_0150_PBL_1	TRUE	TRUE	Paired chain	FALSE	5872	1787	8.85558583106267	202	13	3.44005449591281	2737	6	31.7923103728656	8609	FALSE	FALSE	FALSE	FALSE	FALSE	TRUE	602560.905723992	TRUE	1	5	singlet	0.165749177336693	0.3	0.305097480742739	cell	0.479771572169425	0.0564784022347249	2+4	FALSE	TRUE	0.897300067241683
183	cell504	SeuratProject	5436	1605	scratch/AGG1/outs/raw_feature_bc_matrix	ACTGCTCTCCATGAGT-1	1	/scratch/aberry3/Single Cell Pipeline/Anolik/amp_phase2_gex/rawdata/deliv_Anolik_062320_GEX_run2_counts/Sample_300_0150_PBL_BT_5/outs/molecule_info.h5	1	300	RA01	PBL	BT	300_0150_PBL_1	TRUE	TRUE	Paired chain	FALSE	5436	1605	9.17954378219279	276	13	5.07726269315673	1159	6	17.5739196360879	6595	FALSE	FALSE	FALSE	FALSE	FALSE	TRUE	356880.291266664	TRUE	1	5	singlet	0.00194785057101398	0	0	cell	1	0.0461602119580893	NA	NA	TRUE	0.830674926009161
184	cell505	SeuratProject	42482	4190	scratch/AGG1/outs/raw_feature_bc_matrix	ACTGCTCTCGTCTGCT-1	1	/scratch/aberry3/Single Cell Pipeline/Anolik/amp_phase2_gex/rawdata/deliv_Anolik_062320_GEX_run2_counts/Sample_300_0150_PBL_BT_5/outs/molecule_info.h5	1	300	RA01	PBL	BT	300_0150_PBL_1	TRUE	TRUE	Paired chain	FALSE	42482	4190	44.7389482604397	938	13	2.20799397391837	60	5	0.141037092755395	42542	FALSE	FALSE	FALSE	TRUE	TRUE	FALSE	1322664.18292984	FALSE	1	4	singlet	0.0930629149079323	0.25	0.245406851337294	cell	0.266189047219993	0.0975635729901565	3+5	FALSE	TRUE	6.49167259137623
185	cell506	SeuratProject	7013	1867	scratch/AGG1/outs/raw_feature_bc_matrix	ACTGTCCAGCGATGAC-1	1	/scratch/aberry3/Single Cell Pipeline/Anolik/amp_phase2_gex/rawdata/deliv_Anolik_062320_GEX_run2_counts/Sample_300_0150_PBL_BT_5/outs/molecule_info.h5	1	300	RA01	PBL	BT	300_0150_PBL_1	TRUE	TRUE	Paired chain	FALSE	7013	1867	9.16868672465421	311	13	4.43462141736775	1619	6	18.7557924003707	8632	FALSE	FALSE	FALSE	FALSE	FALSE	TRUE	754929.035369927	TRUE	1	1	singlet	0.038498517125845	0.05	0.0534476571841785	cell	0.137382945788362	0.078671409329071	5+7	FALSE	TRUE	1.07165622812771
186	cell508	SeuratProject	7934	2421	scratch/AGG1/outs/raw_feature_bc_matrix	ACTGTCCAGGTTACCT-1	1	/scratch/aberry3/Single Cell Pipeline/Anolik/amp_phase2_gex/rawdata/deliv_Anolik_062320_GEX_run2_counts/Sample_300_0150_PBL_BT_5/outs/molecule_info.h5	1	300	RA01	PBL	BT	300_0150_PBL_1	TRUE	TRUE	Single chain	FALSE	7934	2421	7.71363750945299	335	12	4.22233425762541	1587	6	16.668417183069	9521	FALSE	FALSE	FALSE	FALSE	FALSE	TRUE	1018787.89520778	TRUE	1	1	singlet	0.182090014219284	0.2	0.203526468831866	cell	0.137382945788362	0.102302567625907	5+7	TRUE	TRUE	1.21239419848357
187	cell512	SeuratProject	41567	4850	scratch/AGG1/outs/raw_feature_bc_matrix	ACTGTCCTCCATGAAC-1	1	/scratch/aberry3/Single Cell Pipeline/Anolik/amp_phase2_gex/rawdata/deliv_Anolik_062320_GEX_run2_counts/Sample_300_0150_PBL_BT_5/outs/molecule_info.h5	1	300	RA01	PBL	BT	300_0150_PBL_1	TRUE	TRUE	Paired chain	FALSE	41567	4850	29.6533307671951	1710	13	4.11384030601198	561	5	1.33165590581086	42128	FALSE	FALSE	FALSE	TRUE	TRUE	FALSE	846078.672849181	TRUE	1	4	singlet	0.0663391277194023	0.35	0.401459082038133	cell	0.185042545461698	0.0748497186782216	2+3	FALSE	TRUE	6.3518514807621
188	cell513	SeuratProject	5224	1643	scratch/AGG1/outs/raw_feature_bc_matrix	ACTTACTAGAATGTTG-1	1	/scratch/aberry3/Single Cell Pipeline/Anolik/amp_phase2_gex/rawdata/deliv_Anolik_062320_GEX_run2_counts/Sample_300_0150_PBL_BT_5/outs/molecule_info.h5	1	300	RA01	PBL	BT	300_0150_PBL_1	TRUE	TRUE	Paired chain	FALSE	5224	1643	8.19295558958652	266	13	5.09188361408882	1725	5	24.8237156425385	6949	FALSE	FALSE	FALSE	FALSE	FALSE	TRUE	535878.225687295	TRUE	1	5	singlet	0.022830868139863	0.05	0.0428519784949602	cell	0.400012636254312	0.0427727456918847	30	FALSE	TRUE	0.798279215134631
189	cell521	SeuratProject	4345	1390	scratch/AGG1/outs/raw_feature_bc_matrix	ACTTACTCATGCTGGC-1	1	/scratch/aberry3/Single Cell Pipeline/Anolik/amp_phase2_gex/rawdata/deliv_Anolik_062320_GEX_run2_counts/Sample_300_0150_PBL_BT_5/outs/molecule_info.h5	1	300	RA01	PBL	BT	300_0150_PBL_1	FALSE	FALSE	Paired chain	FALSE	4345	1390	7.84810126582278	140	12	3.22209436133487	1478	6	25.3821054439292	5823	FALSE	FALSE	FALSE	FALSE	FALSE	TRUE	516815.750217591	TRUE	1	5	singlet	0.00320208771154284	0	0	cell	1	0.0439082929479157	NA	NA	TRUE	0.663959262970898
190	cell523	SeuratProject	7997	2160	scratch/AGG1/outs/raw_feature_bc_matrix	ACTTACTGTTTAAGCC-1	1	/scratch/aberry3/Single Cell Pipeline/Anolik/amp_phase2_gex/rawdata/deliv_Anolik_062320_GEX_run2_counts/Sample_300_0150_PBL_BT_5/outs/molecule_info.h5	1	300	RA01	PBL	BT	300_0150_PBL_1	TRUE	TRUE	Paired chain	FALSE	7997	2160	7.8404401650619	359	13	4.48918344379142	1602	6	16.6892384623398	9599	FALSE	FALSE	FALSE	FALSE	FALSE	TRUE	833124.234898016	TRUE	1	1	singlet	0.375750184059143	0.6	0.579336037946572	cell	0.353619222295211	0.0948701884778702	3+4	FALSE	TRUE	1.22202122577175
191	cell530	SeuratProject	8012	1804	scratch/AGG1/outs/raw_feature_bc_matrix	ACTTGTTAGTGCGATG-1	1	/scratch/aberry3/Single Cell Pipeline/Anolik/amp_phase2_gex/rawdata/deliv_Anolik_062320_GEX_run2_counts/Sample_300_0150_PBL_BT_5/outs/molecule_info.h5	1	300	RA01	PBL	BT	300_0150_PBL_1	TRUE	TRUE	Paired chain	FALSE	8012	1804	10.2221667498752	275	13	3.43235147279081	1296	5	13.9235066609368	9308	FALSE	FALSE	FALSE	FALSE	FALSE	TRUE	452801.372918398	TRUE	1	1	singlet	0.058074351400137	0.1	0.0818574671959763	cell	0.461132289266514	0.0492298738168108	1+4	TRUE	TRUE	1.22431337512608
192	cell531	SeuratProject	9684	2189	scratch/AGG1/outs/raw_feature_bc_matrix	ACTTGTTCACAGATTC-1	1	/scratch/aberry3/Single Cell Pipeline/Anolik/amp_phase2_gex/rawdata/deliv_Anolik_062320_GEX_run2_counts/Sample_300_0150_PBL_BT_5/outs/molecule_info.h5	1	300	RA01	PBL	BT	300_0150_PBL_1	TRUE	TRUE	Paired chain	FALSE	9684	2189	9.65510119785213	454	13	4.6881453944651	4320	6	30.8483290488432	14004	FALSE	FALSE	FALSE	FALSE	FALSE	TRUE	662253.29216862	TRUE	1	5	singlet	0.0810872465372086	0.1	0.104168386718765	cell	0.318532800242067	0.0533052576047381	31	TRUE	TRUE	1.47981162315539
193	cell532	SeuratProject	6306	1878	scratch/AGG1/outs/raw_feature_bc_matrix	ACTTGTTCACTACAGT-1	1	/scratch/aberry3/Single Cell Pipeline/Anolik/amp_phase2_gex/rawdata/deliv_Anolik_062320_GEX_run2_counts/Sample_300_0150_PBL_BT_5/outs/molecule_info.h5	1	300	RA01	PBL	BT	300_0150_PBL_1	TRUE	TRUE	Single chain	FALSE	6306	1878	9.29273707580082	243	13	3.8534728829686	1055	6	14.3322918081782	7361	FALSE	FALSE	FALSE	FALSE	FALSE	TRUE	753084.308495348	TRUE	1	1	singlet	0.295504659414291	0.25	0.300080041484563	cell	0.461132289266514	0.078284514052167	1+4	FALSE	TRUE	0.963619588560296
194	cell536	SeuratProject	37377	3838	scratch/AGG1/outs/raw_feature_bc_matrix	ACTTGTTGTCAGGACA-1	1	/scratch/aberry3/Single Cell Pipeline/Anolik/amp_phase2_gex/rawdata/deliv_Anolik_062320_GEX_run2_counts/Sample_300_0150_PBL_BT_5/outs/molecule_info.h5	1	300	RA01	PBL	BT	300_0150_PBL_1	TRUE	TRUE	Paired chain	FALSE	37377	3838	49.5465125612007	812	13	2.17245899884956	1033	5	2.68940380109346	38410	FALSE	FALSE	FALSE	TRUE	TRUE	FALSE	1072171.84619512	TRUE	1	4	singlet	0.227095350623131	0.4	0.418518405107738	artificialDoublet	0.266189047219993	0.0859575597230351	3+5	FALSE	TRUE	5.71157776111928
195	cell538	SeuratProject	3462	1305	scratch/AGG1/outs/raw_feature_bc_matrix	ACTTGTTGTGATGTCT-1	1	/scratch/aberry3/Single Cell Pipeline/Anolik/amp_phase2_gex/rawdata/deliv_Anolik_062320_GEX_run2_counts/Sample_300_0150_PBL_BT_5/outs/molecule_info.h5	1	300	RA01	PBL	BT	300_0150_PBL_1	FALSE	FALSE	Paired chain	FALSE	3462	1305	9.8209127671866	106	12	3.06181398035817	1528	5	30.6212424849699	4990	FALSE	FALSE	FALSE	FALSE	FALSE	TRUE	936780.425150883	TRUE	1	5	singlet	0.00179462030064314	0	0	cell	1	0.098803467033689	NA	NA	TRUE	0.529028070979344
196	cell542	SeuratProject	32111	3623	scratch/AGG1/outs/raw_feature_bc_matrix	ACTTTCACAAGAGGCT-1	1	/scratch/aberry3/Single Cell Pipeline/Anolik/amp_phase2_gex/rawdata/deliv_Anolik_062320_GEX_run2_counts/Sample_300_0150_PBL_BT_5/outs/molecule_info.h5	1	300	RA01	PBL	BT	300_0150_PBL_1	TRUE	TRUE	Paired chain	FALSE	32111	3623	48.8742175578462	699	13	2.17682414126	453	5	1.39110674364329	32564	FALSE	FALSE	FALSE	TRUE	TRUE	FALSE	747985.232455285	TRUE	1	4	singlet	0.0311790015548468	0.1	0.0920366823056424	cell	0.0729429704856873	0.0779543845346724	2+7	TRUE	TRUE	4.90688052779252
197	cell546	SeuratProject	10212	2582	scratch/AGG1/outs/raw_feature_bc_matrix	ACTTTCAGTCATCGGC-1	1	/scratch/aberry3/Single Cell Pipeline/Anolik/amp_phase2_gex/rawdata/deliv_Anolik_062320_GEX_run2_counts/Sample_300_0150_PBL_BT_5/outs/molecule_info.h5	1	300	RA01	PBL	BT	300_0150_PBL_1	TRUE	TRUE	Paired chain	FALSE	10212	2582	8.37250293772033	532	13	5.20955738347043	3157	6	23.614331662802	13369	FALSE	FALSE	FALSE	FALSE	FALSE	TRUE	667367.138631119	TRUE	1	1	singlet	0.713509202003479	0.7	0.736113565970684	cell	0.353619222295211	0.0975098576689125	3+4	FALSE	TRUE	1.56049528042781
198	cell547	SeuratProject	5572	1744	scratch/AGG1/outs/raw_feature_bc_matrix	ACTTTCAGTGGTCTCG-1	1	/scratch/aberry3/Single Cell Pipeline/Anolik/amp_phase2_gex/rawdata/deliv_Anolik_062320_GEX_run2_counts/Sample_300_0150_PBL_BT_5/outs/molecule_info.h5	1	300	RA01	PBL	BT	300_0150_PBL_1	TRUE	TRUE	Paired chain	FALSE	5572	1744	6.3173007896626	341	12	6.11988513998564	3233	6	36.71777399205	8805	FALSE	FALSE	FALSE	FALSE	FALSE	TRUE	619997.875890152	TRUE	1	5	singlet	0.00108629092574119	0	0	cell	1	0.047569225866703	NA	NA	TRUE	0.851457080155085
199	cell549	SeuratProject	33655	3304	scratch/AGG1/outs/raw_feature_bc_matrix	ACTTTCAGTGTTGGGA-1	1	/scratch/aberry3/Single Cell Pipeline/Anolik/amp_phase2_gex/rawdata/deliv_Anolik_062320_GEX_run2_counts/Sample_300_0150_PBL_BT_5/outs/molecule_info.h5	1	300	RA01	PBL	BT	300_0150_PBL_1	TRUE	TRUE	Paired chain	FALSE	33655	3304	53.2461744168771	628	13	1.8659931659486	2071	5	5.79689861725354	35726	FALSE	FALSE	FALSE	TRUE	TRUE	FALSE	737234.017471931	TRUE	1	4	singlet	0.0767652243375778	0.3	0.315783648570976	cell	0.341979321157861	0.0487192403619675	18	TRUE	TRUE	5.14281910133155
200	cell550	SeuratProject	5729	1695	scratch/AGG1/outs/raw_feature_bc_matrix	ACTTTCAGTTCATGGT-1	1	/scratch/aberry3/Single Cell Pipeline/Anolik/amp_phase2_gex/rawdata/deliv_Anolik_062320_GEX_run2_counts/Sample_300_0150_PBL_BT_5/outs/molecule_info.h5	1	300	RA01	PBL	BT	300_0150_PBL_1	TRUE	TRUE	Paired chain	FALSE	5729	1695	9.47809390818642	358	13	6.24890905917263	2744	6	32.3852236515992	8473	FALSE	FALSE	FALSE	FALSE	FALSE	TRUE	322365.320414296	TRUE	1	5	singlet	0.560857653617859	0.6	0.601938805487019	artificialDoublet	0.353619222295211	0.0612150388292826	3+4	FALSE	TRUE	0.875448243397072
201	cell551	SeuratProject	5614	1708	scratch/AGG1/outs/raw_feature_bc_matrix	ACTTTCATCAAACGGG-1	1	/scratch/aberry3/Single Cell Pipeline/Anolik/amp_phase2_gex/rawdata/deliv_Anolik_062320_GEX_run2_counts/Sample_300_0150_PBL_BT_5/outs/molecule_info.h5	1	300	RA01	PBL	BT	300_0150_PBL_1	TRUE	TRUE	Paired chain	FALSE	5614	1708	8.69255432846455	235	13	4.18596366227289	2756	5	32.9271206690562	8370	FALSE	FALSE	FALSE	FALSE	FALSE	TRUE	618479.199449107	TRUE	1	5	singlet	0.037208940833807	0.05	0.0700873943252548	cell	0.341979321157861	0.053436827852469	18	FALSE	TRUE	0.857875098347209
202	cell553	SeuratProject	3628	1208	scratch/AGG1/outs/raw_feature_bc_matrix	AGAATAGCAAGCCGCT-1	1	/scratch/aberry3/Single Cell Pipeline/Anolik/amp_phase2_gex/rawdata/deliv_Anolik_062320_GEX_run2_counts/Sample_300_0150_PBL_BT_5/outs/molecule_info.h5	1	300	RA01	PBL	BT	300_0150_PBL_1	FALSE	FALSE	Paired chain	FALSE	3628	1208	8.29658213891951	140	12	3.85887541345094	1779	5	32.9017939707786	5407	FALSE	FALSE	FALSE	FALSE	FALSE	TRUE	522342.497174171	TRUE	1	5	singlet	0.0022891501430422	0	0	cell	1	0.0493084739658393	NA	NA	TRUE	0.554394523833928
203	cell554	SeuratProject	8332	2800	scratch/AGG1/outs/raw_feature_bc_matrix	AGAATAGCAAGTCATC-1	1	/scratch/aberry3/Single Cell Pipeline/Anolik/amp_phase2_gex/rawdata/deliv_Anolik_062320_GEX_run2_counts/Sample_300_0150_PBL_BT_5/outs/molecule_info.h5	1	300	RA01	PBL	BT	300_0150_PBL_1	TRUE	TRUE	Paired chain	FALSE	8332	2800	6.20499279884782	390	13	4.68074891982717	2071	6	19.9077189272325	10403	FALSE	FALSE	FALSE	FALSE	FALSE	TRUE	1075893.53467522	TRUE	1	3	singlet	0.122302398085594	0.15	0.193465114061929	cell	0.174399973990469	0.122169613001904	16	FALSE	TRUE	1.27321256135179
204	cell562	SeuratProject	5964	1723	scratch/AGG1/outs/raw_feature_bc_matrix	AGAATAGGTTCGGCAC-1	1	/scratch/aberry3/Single Cell Pipeline/Anolik/amp_phase2_gex/rawdata/deliv_Anolik_062320_GEX_run2_counts/Sample_300_0150_PBL_BT_5/outs/molecule_info.h5	1	300	RA01	PBL	BT	300_0150_PBL_1	TRUE	TRUE	Paired chain	FALSE	5964	1723	11.1837692823608	281	12	4.71160295103957	2925	6	32.9058386770165	8889	FALSE	FALSE	FALSE	FALSE	FALSE	TRUE	495553.849411273	TRUE	1	1	singlet	0.459848612546921	0.35	0.385542391208794	artificialDoublet	0.479771572169425	0.0368724715183339	2+4	FALSE	TRUE	0.911358583281574
205	cell566	SeuratProject	5335	1588	scratch/AGG1/outs/raw_feature_bc_matrix	AGACGTTCAAGAAGAG-1	1	/scratch/aberry3/Single Cell Pipeline/Anolik/amp_phase2_gex/rawdata/deliv_Anolik_062320_GEX_run2_counts/Sample_300_0150_PBL_BT_5/outs/molecule_info.h5	1	300	RA01	PBL	BT	300_0150_PBL_1	TRUE	TRUE	Paired chain	FALSE	5335	1588	9.12839737582006	181	13	3.39268978444236	773	6	12.6555337262606	6108	FALSE	FALSE	FALSE	FALSE	FALSE	TRUE	653147.038385846	TRUE	1	1	singlet	0.0352022759616375	0.1	0.0844227897449841	cell	0.479771572169425	0.0514445118790528	2+4	TRUE	TRUE	0.815241120356673
206	cell569	SeuratProject	1556	775	scratch/AGG1/outs/raw_feature_bc_matrix	AGACGTTCAGGGTTAG-1	1	/scratch/aberry3/Single Cell Pipeline/Anolik/amp_phase2_gex/rawdata/deliv_Anolik_062320_GEX_run2_counts/Sample_300_0150_PBL_BT_5/outs/molecule_info.h5	1	300	RA01	PBL	BT	300_0150_PBL_1	FALSE	FALSE	Paired chain	FALSE	1556	775	17.7377892030848	252	13	16.1953727506427	1292	6	45.3651685393258	2848	TRUE	TRUE	TRUE	TRUE	TRUE	FALSE	155918.49964595	TRUE	1	6	singlet	0.000251793913776055	0	0	cell	1	0.00998720037803116	NA	NA	TRUE	0.23777229302249
207	cell570	SeuratProject	5149	1398	scratch/AGG1/outs/raw_feature_bc_matrix	AGACGTTCATCACCCT-1	1	/scratch/aberry3/Single Cell Pipeline/Anolik/amp_phase2_gex/rawdata/deliv_Anolik_062320_GEX_run2_counts/Sample_300_0150_PBL_BT_5/outs/molecule_info.h5	1	300	RA01	PBL	BT	300_0150_PBL_1	TRUE	TRUE	Paired chain	FALSE	5149	1398	9.10856476985822	233	12	4.52515051466304	2278	6	30.6718728961896	7427	FALSE	FALSE	FALSE	FALSE	FALSE	TRUE	656391.147267244	TRUE	1	5	singlet	0.0698027908802032	0.05	0.0692897394423692	cell	0.485936420036878	0.0835859447168444	50	FALSE	TRUE	0.786818468362982
208	cell573	SeuratProject	6580	1738	scratch/AGG1/outs/raw_feature_bc_matrix	AGAGCGACACACCGCA-1	1	/scratch/aberry3/Single Cell Pipeline/Anolik/amp_phase2_gex/rawdata/deliv_Anolik_062320_GEX_run2_counts/Sample_300_0150_PBL_BT_5/outs/molecule_info.h5	1	300	RA01	PBL	BT	300_0150_PBL_1	TRUE	TRUE	Paired chain	FALSE	6580	1738	7.37082066869301	331	12	5.03039513677812	2333	6	26.1752496353641	8913	FALSE	FALSE	FALSE	FALSE	FALSE	TRUE	692857.590414517	TRUE	1	5	singlet	0.186588034033775	0.2	0.236330407291379	cell	0.176508471057931	0.0493725262635083	5+8	TRUE	TRUE	1.00548951676606
209	cell574	SeuratProject	4202	1108	scratch/AGG1/outs/raw_feature_bc_matrix	AGAGCGAGTCATGCAT-1	1	/scratch/aberry3/Single Cell Pipeline/Anolik/amp_phase2_gex/rawdata/deliv_Anolik_062320_GEX_run2_counts/Sample_300_0150_PBL_BT_5/outs/molecule_info.h5	1	300	RA01	PBL	BT	300_0150_PBL_1	FALSE	FALSE	Paired chain	FALSE	4202	1108	9.01951451689672	206	12	4.90242741551642	2613	6	38.3418928833456	6815	FALSE	FALSE	FALSE	FALSE	FALSE	TRUE	422762.752812142	TRUE	1	5	singlet	0.072460949420929	0.05	0.0484540513127567	cell	0.479771572169425	0.0213617947617598	2+4	FALSE	TRUE	0.642107439126286
210	cell575	SeuratProject	5807	2146	scratch/AGG1/outs/raw_feature_bc_matrix	AGAGCGAGTGCGAAAC-1	1	/scratch/aberry3/Single Cell Pipeline/Anolik/amp_phase2_gex/rawdata/deliv_Anolik_062320_GEX_run2_counts/Sample_300_0150_PBL_BT_5/outs/molecule_info.h5	1	300	RA01	PBL	BT	300_0150_PBL_1	TRUE	TRUE	Paired chain	FALSE	5807	2146	8.21422421215774	120	11	2.0664714999139	1384	6	19.2462800723126	7191	FALSE	FALSE	FALSE	FALSE	FALSE	TRUE	1240381.62895044	FALSE	1	3	singlet	0.0305311512202024	0.05	0.025552142750915	cell	0.279685475207011	0.0956293877570512	3	FALSE	TRUE	0.887367420039587
211	cell577	SeuratProject	6362	1815	scratch/AGG1/outs/raw_feature_bc_matrix	AGAGCTTAGAAACCAT-1	1	/scratch/aberry3/Single Cell Pipeline/Anolik/amp_phase2_gex/rawdata/deliv_Anolik_062320_GEX_run2_counts/Sample_300_0150_PBL_BT_5/outs/molecule_info.h5	1	300	RA01	PBL	BT	300_0150_PBL_1	TRUE	TRUE	Single chain	FALSE	6362	1815	8.99088337000943	323	13	5.07701980509274	1388	6	17.9096774193548	7750	FALSE	FALSE	FALSE	FALSE	FALSE	TRUE	436533.86302068	TRUE	1	5	singlet	0.0911049991846085	0.1	0.110138173391555	cell	0.461132289266514	0.0333581871397827	1+4	FALSE	TRUE	0.972176946149794
212	cell578	SeuratProject	5831	1596	scratch/AGG1/outs/raw_feature_bc_matrix	AGAGCTTAGCGCTTAT-1	1	/scratch/aberry3/Single Cell Pipeline/Anolik/amp_phase2_gex/rawdata/deliv_Anolik_062320_GEX_run2_counts/Sample_300_0150_PBL_BT_5/outs/molecule_info.h5	1	300	RA01	PBL	BT	300_0150_PBL_1	TRUE	TRUE	Paired chain	FALSE	5831	1596	9.19224832790259	211	12	3.61859029326016	1151	6	16.4852477800057	6982	FALSE	FALSE	FALSE	FALSE	FALSE	TRUE	664055.775099231	TRUE	1	1	singlet	0.00148323934990912	0	0	cell	1	0.0367983944308098	NA	NA	TRUE	0.891034859006515
213	cell581	SeuratProject	7213	1930	scratch/AGG1/outs/raw_feature_bc_matrix	AGAGCTTCAGGCTCAC-1	1	/scratch/aberry3/Single Cell Pipeline/Anolik/amp_phase2_gex/rawdata/deliv_Anolik_062320_GEX_run2_counts/Sample_300_0150_PBL_BT_5/outs/molecule_info.h5	1	300	RA01	PBL	BT	300_0150_PBL_1	TRUE	TRUE	Paired chain	FALSE	7213	1930	9.66310827672258	253	12	3.50755580202412	1417	6	16.4194669756663	8630	FALSE	FALSE	FALSE	FALSE	FALSE	TRUE	815686.013801479	TRUE	1	1	singlet	0.0657597482204437	0.25	0.201310834356557	cell	0.353619222295211	0.0779441904347845	3+4	TRUE	TRUE	1.10221821951878
214	cell583	SeuratProject	4803	1431	scratch/AGG1/outs/raw_feature_bc_matrix	AGAGCTTTCCCAACGG-1	1	/scratch/aberry3/Single Cell Pipeline/Anolik/amp_phase2_gex/rawdata/deliv_Anolik_062320_GEX_run2_counts/Sample_300_0150_PBL_BT_5/outs/molecule_info.h5	1	300	RA01	PBL	BT	300_0150_PBL_1	TRUE	TRUE	Paired chain	FALSE	4803	1431	8.22402665001041	210	13	4.37226733291693	2128	5	30.7026403116433	6931	FALSE	FALSE	FALSE	FALSE	FALSE	TRUE	447057.090970635	TRUE	1	5	singlet	0.00155907776206731	0	0	cell	1	0.0319773413566308	NA	NA	TRUE	0.733946223256438
215	cell587	SeuratProject	4421	1188	scratch/AGG1/outs/raw_feature_bc_matrix	AGAGTGGAGTTCCACA-1	1	/scratch/aberry3/Single Cell Pipeline/Anolik/amp_phase2_gex/rawdata/deliv_Anolik_062320_GEX_run2_counts/Sample_300_0150_PBL_BT_5/outs/molecule_info.h5	1	300	RA01	PBL	BT	300_0150_PBL_1	FALSE	FALSE	Single chain	FALSE	4421	1188	9.52273241348111	139	12	3.14408504863153	1201	6	21.3625044468161	5622	FALSE	FALSE	FALSE	FALSE	FALSE	TRUE	621986.106175964	TRUE	1	1	singlet	0.208217278122902	0.15	0.190092810741902	cell	0.479771572169425	0.0445512743030805	2+4	FALSE	TRUE	0.675572819699503
216	cell588	SeuratProject	1287	706	scratch/AGG1/outs/raw_feature_bc_matrix	AGAGTGGCACAGCGTC-1	1	/scratch/aberry3/Single Cell Pipeline/Anolik/amp_phase2_gex/rawdata/deliv_Anolik_062320_GEX_run2_counts/Sample_300_0150_PBL_BT_5/outs/molecule_info.h5	1	300	RA01	PBL	BT	300_0150_PBL_1	FALSE	FALSE	Paired chain	FALSE	1287	706	16.6278166278166	142	13	11.033411033411	1349	5	51.1760242792109	2636	TRUE	TRUE	TRUE	TRUE	TRUE	FALSE	235812.143461261	TRUE	1	6	singlet	0.000204577314434573	0	0	cell	1	0.0131621769501127	NA	NA	TRUE	0.196666414601507
217	cell589	SeuratProject	5026	1547	scratch/AGG1/outs/raw_feature_bc_matrix	AGAGTGGCACGGTAAG-1	1	/scratch/aberry3/Single Cell Pipeline/Anolik/amp_phase2_gex/rawdata/deliv_Anolik_062320_GEX_run2_counts/Sample_300_0150_PBL_BT_5/outs/molecule_info.h5	1	300	RA01	PBL	BT	300_0150_PBL_1	TRUE	TRUE	Paired chain	FALSE	5026	1547	7.75964982093116	167	13	3.32272184639873	1822	6	26.606308411215	6848	FALSE	FALSE	FALSE	FALSE	FALSE	TRUE	592070.256355581	TRUE	1	1	singlet	0.042626179754734	0.1	0.0974345933128584	cell	0.479771572169425	0.0917637898351465	2+4	FALSE	TRUE	0.768022843657476
218	cell590	SeuratProject	6746	1842	scratch/AGG1/outs/raw_feature_bc_matrix	AGAGTGGCATTAACCG-1	1	/scratch/aberry3/Single Cell Pipeline/Anolik/amp_phase2_gex/rawdata/deliv_Anolik_062320_GEX_run2_counts/Sample_300_0150_PBL_BT_5/outs/molecule_info.h5	1	300	RA01	PBL	BT	300_0150_PBL_1	TRUE	TRUE	Paired chain	FALSE	6746	1842	8.76074710939816	315	13	4.66943373851171	1144	6	14.4993662864385	7890	FALSE	FALSE	FALSE	FALSE	FALSE	TRUE	941401.969242953	TRUE	1	5	singlet	0.00179484242107719	0	0	cell	1	0.0871272117148161	NA	NA	TRUE	1.03085596962064
219	cell591	SeuratProject	2853	1355	scratch/AGG1/outs/raw_feature_bc_matrix	AGAGTGGGTAATCGTC-1	1	/scratch/aberry3/Single Cell Pipeline/Anolik/amp_phase2_gex/rawdata/deliv_Anolik_062320_GEX_run2_counts/Sample_300_0150_PBL_BT_5/outs/molecule_info.h5	1	300	RA01	PBL	BT	300_0150_PBL_1	FALSE	FALSE	Single chain	FALSE	2853	1355	18.471784086926	290	13	10.1647388713635	1422	5	33.2631578947368	4275	FALSE	FALSE	TRUE	TRUE	TRUE	FALSE	475922.181608775	TRUE	1	6	singlet	0.0395361557602882	0.05	0.0405698842716983	cell	0.138241353583407	0.0535999789333361	3+8	FALSE	TRUE	0.43596680719355
220	cell592	SeuratProject	4353	1395	scratch/AGG1/outs/raw_feature_bc_matrix	AGAGTGGGTTAGGGTG-1	1	/scratch/aberry3/Single Cell Pipeline/Anolik/amp_phase2_gex/rawdata/deliv_Anolik_062320_GEX_run2_counts/Sample_300_0150_PBL_BT_5/outs/molecule_info.h5	1	300	RA01	PBL	BT	300_0150_PBL_1	FALSE	FALSE	Paired chain	FALSE	4353	1395	9.44176430048243	180	12	4.13507925568573	2489	5	36.3782519731073	6842	FALSE	FALSE	FALSE	FALSE	FALSE	TRUE	411978.410770185	TRUE	1	5	singlet	0.00191620644181966	0	0	cell	1	0.0552167192197724	NA	NA	TRUE	0.665181742626541
221	cell593	SeuratProject	4493	1585	scratch/AGG1/outs/raw_feature_bc_matrix	AGAGTGGTCATTCACT-1	1	/scratch/aberry3/Single Cell Pipeline/Anolik/amp_phase2_gex/rawdata/deliv_Anolik_062320_GEX_run2_counts/Sample_300_0150_PBL_BT_5/outs/molecule_info.h5	1	300	RA01	PBL	BT	300_0150_PBL_1	FALSE	FALSE	Paired chain	FALSE	4493	1585	9.23659025150234	155	13	3.44981081682617	1641	6	26.7525268992501	6134	FALSE	FALSE	FALSE	FALSE	FALSE	TRUE	580569.985997351	TRUE	1	5	singlet	0.0148187289014459	0.1	0.104584781174023	cell	0.221138354222121	0.0505060943880032	4+5	TRUE	TRUE	0.686575136600287
222	cell597	SeuratProject	5435	1506	scratch/AGG1/outs/raw_feature_bc_matrix	AGATCTGAGAGCTGGT-1	1	/scratch/aberry3/Single Cell Pipeline/Anolik/amp_phase2_gex/rawdata/deliv_Anolik_062320_GEX_run2_counts/Sample_300_0150_PBL_BT_5/outs/molecule_info.h5	1	300	RA01	PBL	BT	300_0150_PBL_1	TRUE	TRUE	Paired chain	FALSE	5435	1506	8.99724011039558	286	13	5.2621895124195	1497	5	21.5954991344489	6932	FALSE	FALSE	FALSE	FALSE	FALSE	TRUE	508486.145453113	TRUE	1	5	singlet	0.00274314149282872	0	0	cell	1	0.0339943074519842	NA	NA	TRUE	0.830522116052205
223	cell599	SeuratProject	3979	1331	scratch/AGG1/outs/raw_feature_bc_matrix	AGATCTGAGCGCTCCA-1	1	/scratch/aberry3/Single Cell Pipeline/Anolik/amp_phase2_gex/rawdata/deliv_Anolik_062320_GEX_run2_counts/Sample_300_0150_PBL_BT_5/outs/molecule_info.h5	1	300	RA01	PBL	BT	300_0150_PBL_1	FALSE	FALSE	Paired chain	FALSE	3979	1331	8.394068861523	193	12	4.85046494093993	1368	6	25.5844398728259	5347	FALSE	FALSE	FALSE	FALSE	FALSE	TRUE	447113.36763067	TRUE	1	5	singlet	0.0694048181176186	0.1	0.128584241684414	cell	0.485936420036878	0.0309528685894495	50	TRUE	TRUE	0.608030818725248
224	cell602	SeuratProject	4013	1298	scratch/AGG1/outs/raw_feature_bc_matrix	AGATCTGCAATCGAAA-1	1	/scratch/aberry3/Single Cell Pipeline/Anolik/amp_phase2_gex/rawdata/deliv_Anolik_062320_GEX_run2_counts/Sample_300_0150_PBL_BT_5/outs/molecule_info.h5	1	300	RA01	PBL	BT	300_0150_PBL_1	FALSE	FALSE	Paired chain	FALSE	4013	1298	8.87116870171941	204	13	5.08347869424371	1989	6	33.138953682106	6002	FALSE	FALSE	FALSE	FALSE	FALSE	TRUE	309994.13478714	TRUE	1	5	singlet	0.0121139651164412	0	0	cell	1	0.0261963943159825	NA	NA	TRUE	0.61322635726173
225	cell603	SeuratProject	7572	1992	scratch/AGG1/outs/raw_feature_bc_matrix	AGATCTGCACGGACAA-1	1	/scratch/aberry3/Single Cell Pipeline/Anolik/amp_phase2_gex/rawdata/deliv_Anolik_062320_GEX_run2_counts/Sample_300_0150_PBL_BT_5/outs/molecule_info.h5	1	300	RA01	PBL	BT	300_0150_PBL_1	TRUE	TRUE	Paired chain	FALSE	7572	1992	7.0919175911252	284	12	3.75066032752245	3509	6	31.6668170742713	11081	FALSE	FALSE	FALSE	FALSE	FALSE	TRUE	636142.08948789	TRUE	1	1	singlet	0.10972598940134	0.2	0.161651594583536	cell	0.479771572169425	0.0516709950814684	2+4	FALSE	TRUE	1.15707699406574
226	cell606	SeuratProject	4964	1668	scratch/AGG1/outs/raw_feature_bc_matrix	AGATCTGTCTCTAGGA-1	1	/scratch/aberry3/Single Cell Pipeline/Anolik/amp_phase2_gex/rawdata/deliv_Anolik_062320_GEX_run2_counts/Sample_300_0150_PBL_BT_5/outs/molecule_info.h5	1	300	RA01	PBL	BT	300_0150_PBL_1	TRUE	TRUE	Paired chain	FALSE	4964	1668	8.36019339242546	244	13	4.91539081385979	1524	6	23.4895191122072	6488	FALSE	FALSE	FALSE	FALSE	FALSE	TRUE	357177.791964382	TRUE	1	5	singlet	0.010126831009984	0.05	0.0754093682053267	cell	0.400012636254312	0.0383860445094741	30	FALSE	TRUE	0.758548626326246
227	cell608	SeuratProject	3790	1341	scratch/AGG1/outs/raw_feature_bc_matrix	AGATTGCAGAGGACGG-1	1	/scratch/aberry3/Single Cell Pipeline/Anolik/amp_phase2_gex/rawdata/deliv_Anolik_062320_GEX_run2_counts/Sample_300_0150_PBL_BT_5/outs/molecule_info.h5	1	300	RA01	PBL	BT	300_0150_PBL_1	FALSE	FALSE	Paired chain	FALSE	3790	1341	10.2374670184697	359	13	9.47229551451187	283	6	6.94819543334152	4073	FALSE	FALSE	TRUE	FALSE	TRUE	FALSE	713831.079828104	TRUE	1	1	singlet	0.299052059650421	0.3	0.235723544224539	cell	0.137382945788362	0.0890376108687054	5+7	TRUE	TRUE	0.579149736860691
228	cell610	SeuratProject	4096	1701	scratch/AGG1/outs/raw_feature_bc_matrix	AGATTGCCACTAAGTC-1	1	/scratch/aberry3/Single Cell Pipeline/Anolik/amp_phase2_gex/rawdata/deliv_Anolik_062320_GEX_run2_counts/Sample_300_0150_PBL_BT_5/outs/molecule_info.h5	1	300	RA01	PBL	BT	300_0150_PBL_1	FALSE	FALSE	Paired chain	FALSE	4096	1701	10.986328125	410	13	10.009765625	2192	6	34.8600508905852	6288	FALSE	FALSE	TRUE	FALSE	TRUE	FALSE	488720.468046513	TRUE	1	5	singlet	0.0740411430597305	0.35	0.380690974490052	cell	0.266189047219993	0.0395160506513951	3+5	FALSE	TRUE	0.625909583689022
229	cell612	SeuratProject	8284	2030	scratch/AGG1/outs/raw_feature_bc_matrix	AGATTGCGTGAGTGAC-1	1	/scratch/aberry3/Single Cell Pipeline/Anolik/amp_phase2_gex/rawdata/deliv_Anolik_062320_GEX_run2_counts/Sample_300_0150_PBL_BT_5/outs/molecule_info.h5	1	300	RA01	PBL	BT	300_0150_PBL_1	TRUE	TRUE	Paired chain	FALSE	8284	2030	7.50845002414293	368	12	4.44229840656688	1728	6	17.259288853376	10012	FALSE	FALSE	FALSE	FALSE	FALSE	TRUE	898489.854595886	TRUE	1	1	singlet	0.244154080748558	0.45	0.414884735955676	cell	0.353619222295211	0.078326803085903	3+4	TRUE	TRUE	1.26587768341793
230	cell616	SeuratProject	4408	1383	scratch/AGG1/outs/raw_feature_bc_matrix	AGATTGCTCTCACATT-1	1	/scratch/aberry3/Single Cell Pipeline/Anolik/amp_phase2_gex/rawdata/deliv_Anolik_062320_GEX_run2_counts/Sample_300_0150_PBL_BT_5/outs/molecule_info.h5	1	300	RA01	PBL	BT	300_0150_PBL_1	FALSE	FALSE	Paired chain	FALSE	4408	1383	8.55263157894737	255	13	5.78493647912886	2292	6	34.2089552238806	6700	FALSE	FALSE	FALSE	FALSE	FALSE	TRUE	553331.291623366	TRUE	1	5	singlet	0.00230257026851177	0	0	cell	1	0.037848248476786	NA	NA	TRUE	0.673586290259084
231	cell619	SeuratProject	4787	1318	scratch/AGG1/outs/raw_feature_bc_matrix	AGCAGCCCACGAGAGT-1	1	/scratch/aberry3/Single Cell Pipeline/Anolik/amp_phase2_gex/rawdata/deliv_Anolik_062320_GEX_run2_counts/Sample_300_0150_PBL_BT_5/outs/molecule_info.h5	1	300	RA01	PBL	BT	300_0150_PBL_1	TRUE	TRUE	Paired chain	FALSE	4787	1318	9.02444119490286	166	13	3.46772508878212	1272	6	20.993563294273	6059	FALSE	FALSE	FALSE	FALSE	FALSE	TRUE	344366.294860735	TRUE	1	5	singlet	0.00498554203659296	0	0	cell	1	0.0264028861710456	NA	NA	TRUE	0.731501263945153
232	cell621	SeuratProject	3785	1195	scratch/AGG1/outs/raw_feature_bc_matrix	AGCAGCCTCAGGCGAA-1	1	/scratch/aberry3/Single Cell Pipeline/Anolik/amp_phase2_gex/rawdata/deliv_Anolik_062320_GEX_run2_counts/Sample_300_0150_PBL_BT_5/outs/molecule_info.h5	1	300	RA01	PBL	BT	300_0150_PBL_1	FALSE	FALSE	Paired chain	FALSE	3785	1195	10.0396301188904	137	13	3.61955085865258	494	5	11.5447534470671	4279	FALSE	FALSE	FALSE	FALSE	FALSE	TRUE	566059.759287832	TRUE	1	5	singlet	0.00114656414370983	0	0	cell	1	0.0621431349063715	NA	NA	TRUE	0.578385687075915
233	cell622	SeuratProject	15548	3148	scratch/AGG1/outs/raw_feature_bc_matrix	AGCAGCCTCCAGTATG-1	1	/scratch/aberry3/Single Cell Pipeline/Anolik/amp_phase2_gex/rawdata/deliv_Anolik_062320_GEX_run2_counts/Sample_300_0150_PBL_BT_5/outs/molecule_info.h5	1	300	RA01	PBL	BT	300_0150_PBL_1	TRUE	TRUE	Paired chain	FALSE	15548	3148	7.57010547980448	390	13	2.50836120401338	6468	6	29.3786337209302	22016	FALSE	FALSE	FALSE	FALSE	FALSE	TRUE	1460814.91082824	FALSE	1	1	singlet	0.167339935898781	0.2	0.23488050088479	cell	0.0516329898336457	0.148180912803372	1+2	TRUE	TRUE	2.37588921074143
234	cell623	SeuratProject	1794	995	scratch/AGG1/outs/raw_feature_bc_matrix	AGCATACAGTACTTGC-1	1	/scratch/aberry3/Single Cell Pipeline/Anolik/amp_phase2_gex/rawdata/deliv_Anolik_062320_GEX_run2_counts/Sample_300_0150_PBL_BT_5/outs/molecule_info.h5	1	300	RA01	PBL	BT	300_0150_PBL_1	FALSE	FALSE	Single chain	FALSE	1794	995	16.6666666666667	296	13	16.4994425863991	1545	5	46.2713387241689	3339	TRUE	FALSE	TRUE	TRUE	TRUE	FALSE	325838.615686655	TRUE	1	6	singlet	0.00824909750372171	0.05	0.0344669613535033	cell	0.400012636254312	0.0262273116375287	30	FALSE	TRUE	0.274141062777858
235	cell624	SeuratProject	4357	1460	scratch/AGG1/outs/raw_feature_bc_matrix	AGCATACCAAATACAG-1	1	/scratch/aberry3/Single Cell Pipeline/Anolik/amp_phase2_gex/rawdata/deliv_Anolik_062320_GEX_run2_counts/Sample_300_0150_PBL_BT_5/outs/molecule_info.h5	1	300	RA01	PBL	BT	300_0150_PBL_1	FALSE	FALSE	Paired chain	FALSE	4357	1460	7.9412439752123	205	13	4.70507229745238	1843	5	29.7258064516129	6200	FALSE	FALSE	FALSE	FALSE	FALSE	TRUE	565402.122840338	TRUE	1	5	singlet	0.000538434251211584	0	0	cell	1	0.0596420300578318	NA	NA	TRUE	0.665792982454362
236	cell626	SeuratProject	4747	1567	scratch/AGG1/outs/raw_feature_bc_matrix	AGCATACGTACAGCAG-1	1	/scratch/aberry3/Single Cell Pipeline/Anolik/amp_phase2_gex/rawdata/deliv_Anolik_062320_GEX_run2_counts/Sample_300_0150_PBL_BT_5/outs/molecule_info.h5	1	300	RA01	PBL	BT	300_0150_PBL_1	TRUE	TRUE	Paired chain	FALSE	4747	1567	7.89972614282705	254	13	5.35074784074152	1515	5	24.1935483870968	6262	FALSE	FALSE	FALSE	FALSE	FALSE	TRUE	593090.456962871	TRUE	1	5	singlet	0.0153141105547547	0.05	0.0758587248138275	cell	0.341979321157861	0.0433112005174352	18	FALSE	TRUE	0.72538886566694
237	cell627	SeuratProject	5034	1668	scratch/AGG1/outs/raw_feature_bc_matrix	AGCATACGTATGGTTC-1	1	/scratch/aberry3/Single Cell Pipeline/Anolik/amp_phase2_gex/rawdata/deliv_Anolik_062320_GEX_run2_counts/Sample_300_0150_PBL_BT_5/outs/molecule_info.h5	1	300	RA01	PBL	BT	300_0150_PBL_1	TRUE	TRUE	Paired chain	FALSE	5034	1668	8.46245530393325	283	13	5.621771950735	1125	6	18.2659522649781	6159	FALSE	FALSE	FALSE	FALSE	FALSE	TRUE	417143.427808618	TRUE	1	5	singlet	0.00124187837354838	0	0	cell	1	0.0197650599386854	NA	NA	TRUE	0.769245323313119
238	cell628	SeuratProject	6027	1462	scratch/AGG1/outs/raw_feature_bc_matrix	AGCATACGTCAAAGCG-1	1	/scratch/aberry3/Single Cell Pipeline/Anolik/amp_phase2_gex/rawdata/deliv_Anolik_062320_GEX_run2_counts/Sample_300_0150_PBL_BT_5/outs/molecule_info.h5	1	300	RA01	PBL	BT	300_0150_PBL_1	TRUE	TRUE	Paired chain	FALSE	6027	1462	9.92201758752281	302	12	5.01078480172557	1103	6	15.4698457223001	7130	FALSE	FALSE	FALSE	FALSE	FALSE	TRUE	586228.349801616	TRUE	1	1	singlet	0.260447680950165	0.2	0.132756714862201	cell	0.479771572169425	0.0483540182314117	2+4	FALSE	TRUE	0.920985610569759
239	cell629	SeuratProject	1400	729	scratch/AGG1/outs/raw_feature_bc_matrix	AGCATACTCAGTGTTG-1	1	/scratch/aberry3/Single Cell Pipeline/Anolik/amp_phase2_gex/rawdata/deliv_Anolik_062320_GEX_run2_counts/Sample_300_0150_PBL_BT_5/outs/molecule_info.h5	1	300	RA01	PBL	BT	300_0150_PBL_1	FALSE	FALSE	No	FALSE	1400	729	18.6428571428571	256	13	18.2857142857143	1166	6	45.4403741231489	2566	TRUE	TRUE	TRUE	TRUE	TRUE	FALSE	237314.417584115	TRUE	1	6	singlet	0.000211901322472841	0	0	cell	1	0.0186100494236822	NA	NA	TRUE	0.213933939737459
240	cell634	SeuratProject	4435	1395	scratch/AGG1/outs/raw_feature_bc_matrix	AGCCTAAAGTGTTGAA-1	1	/scratch/aberry3/Single Cell Pipeline/Anolik/amp_phase2_gex/rawdata/deliv_Anolik_062320_GEX_run2_counts/Sample_300_0150_PBL_BT_5/outs/molecule_info.h5	1	300	RA01	PBL	BT	300_0150_PBL_1	FALSE	FALSE	Paired chain	FALSE	4435	1395	9.83089064261556	117	12	2.63810597519729	1752	6	28.3174397931146	6187	FALSE	FALSE	FALSE	FALSE	FALSE	TRUE	215181.186961486	TRUE	1	5	singlet	0.126395270228386	0.1	0.136131543123474	cell	0.485936420036878	0.0170032975349072	50	TRUE	TRUE	0.677712159096878
241	cell635	SeuratProject	8308	1786	scratch/AGG1/outs/raw_feature_bc_matrix	AGCCTAACAAAGGAAG-1	1	/scratch/aberry3/Single Cell Pipeline/Anolik/amp_phase2_gex/rawdata/deliv_Anolik_062320_GEX_run2_counts/Sample_300_0150_PBL_BT_5/outs/molecule_info.h5	1	300	RA01	PBL	BT	300_0150_PBL_1	TRUE	TRUE	Paired chain	FALSE	8308	1786	8.64227250842561	351	13	4.22484352431391	1890	6	18.5330456952344	10198	FALSE	FALSE	FALSE	FALSE	FALSE	TRUE	680823.198701331	TRUE	1	1	singlet	0.0667169243097305	0.05	0.0674666602861737	cell	0.479771572169425	0.0743196972280553	2+4	FALSE	TRUE	1.26954512238486
242	cell636	SeuratProject	4941	1507	scratch/AGG1/outs/raw_feature_bc_matrix	AGCCTAACAAGCGTAG-1	1	/scratch/aberry3/Single Cell Pipeline/Anolik/amp_phase2_gex/rawdata/deliv_Anolik_062320_GEX_run2_counts/Sample_300_0150_PBL_BT_5/outs/molecule_info.h5	1	300	RA01	PBL	BT	300_0150_PBL_1	TRUE	TRUE	Paired chain	FALSE	4941	1507	9.81582675571747	252	13	5.10018214936248	2544	5	33.9879759519038	7485	FALSE	FALSE	FALSE	FALSE	FALSE	TRUE	1064971.44604772	TRUE	1	5	singlet	0.0971111357212067	0.15	0.128109403547572	cell	0.266189047219993	0.0883166548913891	3+5	TRUE	TRUE	0.755033997316274
243	cell639	SeuratProject	3583	1293	scratch/AGG1/outs/raw_feature_bc_matrix	AGCCTAACACGGATAG-1	1	/scratch/aberry3/Single Cell Pipeline/Anolik/amp_phase2_gex/rawdata/deliv_Anolik_062320_GEX_run2_counts/Sample_300_0150_PBL_BT_5/outs/molecule_info.h5	1	300	RA01	PBL	BT	300_0150_PBL_1	FALSE	FALSE	Paired chain	FALSE	3583	1293	8.40078146804354	183	12	5.1074518559866	2407	6	40.1836393989983	5990	FALSE	FALSE	FALSE	FALSE	FALSE	TRUE	244187.697582917	TRUE	1	5	singlet	0.00705337151885032	0.05	0.0636000277278921	cell	0.151483565856976	0.0367113834665942	6+7	FALSE	TRUE	0.547518075770939
244	cell640	SeuratProject	4402	1496	scratch/AGG1/outs/raw_feature_bc_matrix	AGCCTAAGTTGACGTT-1	1	/scratch/aberry3/Single Cell Pipeline/Anolik/amp_phase2_gex/rawdata/deliv_Anolik_062320_GEX_run2_counts/Sample_300_0150_PBL_BT_5/outs/molecule_info.h5	1	300	RA01	PBL	BT	300_0150_PBL_1	FALSE	FALSE	Paired chain	FALSE	4402	1496	9.15492957746479	179	13	4.06633348477965	1659	6	27.3717208381455	6061	FALSE	FALSE	FALSE	FALSE	FALSE	TRUE	628774.536888427	TRUE	1	5	singlet	0.0371090769767761	0.1	0.12974106233231	cell	0.341979321157861	0.0782029808101317	18	FALSE	TRUE	0.672669430517352
245	cell641	SeuratProject	5878	1699	scratch/AGG1/outs/raw_feature_bc_matrix	AGCCTAATCAGCTTAG-1	1	/scratch/aberry3/Single Cell Pipeline/Anolik/amp_phase2_gex/rawdata/deliv_Anolik_062320_GEX_run2_counts/Sample_300_0150_PBL_BT_5/outs/molecule_info.h5	1	300	RA01	PBL	BT	300_0150_PBL_1	TRUE	TRUE	Paired chain	FALSE	5878	1699	9.73120108880572	195	13	3.31745491663831	991	6	14.4271364099578	6869	FALSE	FALSE	FALSE	FALSE	FALSE	TRUE	774636.775827415	TRUE	1	1	singlet	0.0429538153111935	0.1	0.0668241485203593	cell	0.191745807079708	0.0971747108117052	1+8	TRUE	TRUE	0.898216926983415
246	cell642	SeuratProject	4736	1517	scratch/AGG1/outs/raw_feature_bc_matrix	AGCCTAATCGGTTAAC-1	1	/scratch/aberry3/Single Cell Pipeline/Anolik/amp_phase2_gex/rawdata/deliv_Anolik_062320_GEX_run2_counts/Sample_300_0150_PBL_BT_5/outs/molecule_info.h5	1	300	RA01	PBL	BT	300_0150_PBL_1	TRUE	TRUE	Paired chain	FALSE	4736	1517	8.97381756756757	233	12	4.91976351351351	1966	5	29.3345270068636	6702	FALSE	FALSE	FALSE	FALSE	FALSE	TRUE	524732.15186321	TRUE	1	5	singlet	0.00335375778377056	0	0	cell	1	0.063775051525773	NA	NA	TRUE	0.723707956140431
247	cell643	SeuratProject	5380	1649	scratch/AGG1/outs/raw_feature_bc_matrix	AGCCTAATCTGCGTAA-1	1	/scratch/aberry3/Single Cell Pipeline/Anolik/amp_phase2_gex/rawdata/deliv_Anolik_062320_GEX_run2_counts/Sample_300_0150_PBL_BT_5/outs/molecule_info.h5	1	300	RA01	PBL	BT	300_0150_PBL_1	TRUE	TRUE	Paired chain	FALSE	5380	1649	9.182156133829	250	13	4.64684014869888	2074	5	27.8239871210089	7454	FALSE	FALSE	FALSE	FALSE	FALSE	TRUE	339746.1221721	TRUE	1	5	singlet	0.0140850795432925	0.05	0.0260845743933918	cell	0.248784572513157	0.0469682281263233	13	FALSE	TRUE	0.822117568419662
248	cell645	SeuratProject	1264	756	scratch/AGG1/outs/raw_feature_bc_matrix	AGCGGTCAGGCGCTCT-1	1	/scratch/aberry3/Single Cell Pipeline/Anolik/amp_phase2_gex/rawdata/deliv_Anolik_062320_GEX_run2_counts/Sample_300_0150_PBL_BT_5/outs/molecule_info.h5	1	300	RA01	PBL	BT	300_0150_PBL_1	FALSE	FALSE	Paired chain	FALSE	1264	756	14.003164556962	172	11	13.6075949367089	1493	6	54.1530649256438	2757	TRUE	TRUE	TRUE	TRUE	TRUE	FALSE	165493.570263494	TRUE	1	6	singlet	0.000231072452152148	0	0	cell	1	0.010585458349987	NA	NA	TRUE	0.193151785591534
249	cell647	SeuratProject	4553	1338	scratch/AGG1/outs/raw_feature_bc_matrix	AGCGGTCAGTCTCAAC-1	1	/scratch/aberry3/Single Cell Pipeline/Anolik/amp_phase2_gex/rawdata/deliv_Anolik_062320_GEX_run2_counts/Sample_300_0150_PBL_BT_5/outs/molecule_info.h5	1	300	RA01	PBL	BT	300_0150_PBL_1	FALSE	FALSE	Paired chain	FALSE	4553	1338	8.54381726334285	311	13	6.83066110256973	1822	6	28.5803921568627	6375	FALSE	FALSE	FALSE	FALSE	FALSE	TRUE	495517.720099979	TRUE	1	5	singlet	0.00524015910923481	0	0	cell	1	0.0634268381927843	NA	NA	TRUE	0.695743734017606
250	cell649	SeuratProject	1314	770	scratch/AGG1/outs/raw_feature_bc_matrix	AGCGGTCCACAGGCCT-1	1	/scratch/aberry3/Single Cell Pipeline/Anolik/amp_phase2_gex/rawdata/deliv_Anolik_062320_GEX_run2_counts/Sample_300_0150_PBL_BT_5/outs/molecule_info.h5	1	300	RA01	PBL	BT	300_0150_PBL_1	FALSE	FALSE	Single chain	FALSE	1314	770	15.4490106544901	248	13	18.8736681887367	1959	5	59.8533455545371	3273	TRUE	TRUE	TRUE	TRUE	TRUE	FALSE	70238.5032885016	TRUE	1	6	singlet	0.000211901322472841	0	0	cell	1	0.020872058169937	NA	NA	TRUE	0.2007922834393
251	cell654	SeuratProject	34724	2868	scratch/AGG1/outs/raw_feature_bc_matrix	AGCGTATCAACTGGCC-1	1	/scratch/aberry3/Single Cell Pipeline/Anolik/amp_phase2_gex/rawdata/deliv_Anolik_062320_GEX_run2_counts/Sample_300_0150_PBL_BT_5/outs/molecule_info.h5	1	300	RA01	PBL	BT	300_0150_PBL_1	TRUE	TRUE	Paired chain	FALSE	34724	2868	70.5016703144799	504	13	1.45144568598088	2294	6	6.19698525041871	37018	FALSE	FALSE	FALSE	TRUE	TRUE	FALSE	364817.584792688	TRUE	1	4	singlet	0.0645235031843185	0.3	0.368942148745518	artificialDoublet	0.266189047219993	0.0435235968697023	3+5	FALSE	TRUE	5.3061729453168
252	cell658	SeuratProject	6557	1832	scratch/AGG1/outs/raw_feature_bc_matrix	AGCGTATGTAGCGTGA-1	1	/scratch/aberry3/Single Cell Pipeline/Anolik/amp_phase2_gex/rawdata/deliv_Anolik_062320_GEX_run2_counts/Sample_300_0150_PBL_BT_5/outs/molecule_info.h5	1	300	RA01	PBL	BT	300_0150_PBL_1	TRUE	TRUE	Single chain	FALSE	6557	1832	8.35748055513192	369	13	5.62757358548116	2157	6	24.753270599036	8714	FALSE	FALSE	FALSE	FALSE	FALSE	TRUE	796135.842568603	TRUE	1	1	singlet	0.14327809214592	0.25	0.225656127110207	artificialDoublet	0.479771572169425	0.0928845353519603	2+4	FALSE	TRUE	1.00197488775608
253	cell663	SeuratProject	4100	1328	scratch/AGG1/outs/raw_feature_bc_matrix	AGCGTCGCAGTAAGCG-1	1	/scratch/aberry3/Single Cell Pipeline/Anolik/amp_phase2_gex/rawdata/deliv_Anolik_062320_GEX_run2_counts/Sample_300_0150_PBL_BT_5/outs/molecule_info.h5	1	300	RA01	PBL	BT	300_0150_PBL_1	FALSE	FALSE	Paired chain	FALSE	4100	1328	8.02439024390244	89	12	2.17073170731707	1186	6	22.4366250472947	5286	FALSE	FALSE	FALSE	FALSE	FALSE	TRUE	572089.077832783	TRUE	1	5	singlet	0.000554217316675931	0	0	cell	1	0.038110011498335	NA	NA	TRUE	0.626520823516843
254	cell668	SeuratProject	3079	963	scratch/AGG1/outs/raw_feature_bc_matrix	AGCGTCGTCGCAAACT-1	1	/scratch/aberry3/Single Cell Pipeline/Anolik/amp_phase2_gex/rawdata/deliv_Anolik_062320_GEX_run2_counts/Sample_300_0150_PBL_BT_5/outs/molecule_info.h5	1	300	RA01	PBL	BT	300_0150_PBL_1	FALSE	FALSE	Paired chain	FALSE	3079	963	12.1468009093862	86	12	2.79311464761286	1182	6	27.7399671438629	4261	FALSE	FALSE	FALSE	FALSE	FALSE	TRUE	246294.695329088	TRUE	1	1	singlet	0.468074053525925	0.3	0.336355625783769	cell	0.479771572169425	0.0124658798529776	2+4	FALSE	TRUE	0.470501857465454
255	cell670	SeuratProject	12044	2902	scratch/AGG1/outs/raw_feature_bc_matrix	AGCTCCTAGGAGTTGC-1	1	/scratch/aberry3/Single Cell Pipeline/Anolik/amp_phase2_gex/rawdata/deliv_Anolik_062320_GEX_run2_counts/Sample_300_0150_PBL_BT_5/outs/molecule_info.h5	1	300	RA01	PBL	BT	300_0150_PBL_1	TRUE	TRUE	Paired chain	FALSE	12044	2902	7.63035536366656	355	13	2.94752573895716	3082	6	20.375512362819	15126	FALSE	FALSE	FALSE	FALSE	FALSE	TRUE	1159929.29029687	TRUE	1	1	singlet	0.693221688270569	0.55	0.60037633680837	artificialDoublet	0.479771572169425	0.10349905559351	2+4	FALSE	TRUE	1.84044312156997
256	cell672	SeuratProject	36607	4416	scratch/AGG1/outs/raw_feature_bc_matrix	AGCTCCTAGTCTCCTC-1	1	/scratch/aberry3/Single Cell Pipeline/Anolik/amp_phase2_gex/rawdata/deliv_Anolik_062320_GEX_run2_counts/Sample_300_0150_PBL_BT_5/outs/molecule_info.h5	1	300	RA01	PBL	BT	300_0150_PBL_1	TRUE	TRUE	Paired chain	FALSE	36607	4416	25.3858551643128	688	13	1.87942196847597	886	5	2.36310778011896	37493	FALSE	FALSE	FALSE	TRUE	TRUE	FALSE	1410636.51755852	FALSE	1	4	singlet	0.15555502474308	0.4	0.422168245462411	cell	0.185042545461698	0.171804843624464	2+3	FALSE	TRUE	5.59391409426368
257	cell674	SeuratProject	4034	1286	scratch/AGG1/outs/raw_feature_bc_matrix	AGCTCCTCAAGCCTAT-1	1	/scratch/aberry3/Single Cell Pipeline/Anolik/amp_phase2_gex/rawdata/deliv_Anolik_062320_GEX_run2_counts/Sample_300_0150_PBL_BT_5/outs/molecule_info.h5	1	300	RA01	PBL	BT	300_0150_PBL_1	FALSE	FALSE	Paired chain	FALSE	4034	1286	8.601883986118	197	13	4.8834903321765	1955	6	32.6431791617966	5989	FALSE	FALSE	FALSE	FALSE	FALSE	TRUE	522337.301004245	TRUE	1	5	singlet	0.00095386162865907	0	0	cell	1	0.0628710639186993	NA	NA	TRUE	0.616435366357791
258	cell677	SeuratProject	4470	1458	scratch/AGG1/outs/raw_feature_bc_matrix	AGCTCCTGTAGCGTCC-1	1	/scratch/aberry3/Single Cell Pipeline/Anolik/amp_phase2_gex/rawdata/deliv_Anolik_062320_GEX_run2_counts/Sample_300_0150_PBL_BT_5/outs/molecule_info.h5	1	300	RA01	PBL	BT	300_0150_PBL_1	FALSE	FALSE	Paired chain	FALSE	4470	1458	7.76286353467562	180	12	4.02684563758389	2251	6	33.4920398750186	6721	FALSE	FALSE	FALSE	FALSE	FALSE	TRUE	899795.870111275	TRUE	1	5	singlet	0.00118014821782708	0	0	cell	1	0.0916106752212523	NA	NA	TRUE	0.683060507590314
259	cell682	SeuratProject	5795	1568	scratch/AGG1/outs/raw_feature_bc_matrix	AGCTCTCAGGACAGCT-1	1	/scratch/aberry3/Single Cell Pipeline/Anolik/amp_phase2_gex/rawdata/deliv_Anolik_062320_GEX_run2_counts/Sample_300_0150_PBL_BT_5/outs/molecule_info.h5	1	300	RA01	PBL	BT	300_0150_PBL_1	TRUE	TRUE	Paired chain	FALSE	5795	1568	9.5772217428818	316	12	5.45297670405522	1922	6	24.906051574446	7717	FALSE	FALSE	FALSE	FALSE	FALSE	TRUE	606690.0648079	TRUE	1	1	singlet	0.0659497678279877	0.1	0	cell	0.461132289266514	0.0673177278852026	1+4	TRUE	TRUE	0.885533700556123
260	cell684	SeuratProject	4696	1521	scratch/AGG1/outs/raw_feature_bc_matrix	AGCTCTCCAAGGTTTC-1	1	/scratch/aberry3/Single Cell Pipeline/Anolik/amp_phase2_gex/rawdata/deliv_Anolik_062320_GEX_run2_counts/Sample_300_0150_PBL_BT_5/outs/molecule_info.h5	1	300	RA01	PBL	BT	300_0150_PBL_1	TRUE	TRUE	Paired chain	FALSE	4696	1521	7.85775127768314	183	13	3.896933560477	2970	5	38.7424993477694	7666	FALSE	FALSE	FALSE	FALSE	FALSE	TRUE	443857.332994473	TRUE	1	5	singlet	0.00138510123360902	0	0	cell	1	0.0346581914585173	NA	NA	TRUE	0.717595557862218
261	cell685	SeuratProject	10173	2597	scratch/AGG1/outs/raw_feature_bc_matrix	AGCTCTCCAGGTCCAC-1	1	/scratch/aberry3/Single Cell Pipeline/Anolik/amp_phase2_gex/rawdata/deliv_Anolik_062320_GEX_run2_counts/Sample_300_0150_PBL_BT_5/outs/molecule_info.h5	1	300	RA01	PBL	BT	300_0150_PBL_1	TRUE	TRUE	Paired chain	FALSE	10173	2597	7.05789835839968	571	13	5.61289688390838	2412	6	19.165673420739	12585	FALSE	FALSE	FALSE	FALSE	FALSE	TRUE	1626934.18422422	FALSE	1	1	singlet	0.539504587650299	0.35	0.305368162293359	cell	0.353619222295211	0.18002971634206	3+4	FALSE	TRUE	1.55453569210655
262	cell687	SeuratProject	5265	1600	scratch/AGG1/outs/raw_feature_bc_matrix	AGCTCTCGTCCGACGT-1	1	/scratch/aberry3/Single Cell Pipeline/Anolik/amp_phase2_gex/rawdata/deliv_Anolik_062320_GEX_run2_counts/Sample_300_0150_PBL_BT_5/outs/molecule_info.h5	1	300	RA01	PBL	BT	300_0150_PBL_1	TRUE	TRUE	Paired chain	FALSE	5265	1600	7.86324786324786	347	13	6.59069325735992	2451	6	31.7651632970451	7716	FALSE	FALSE	FALSE	FALSE	FALSE	TRUE	825978.442111361	TRUE	1	5	singlet	0.0600905828177929	0.15	0.125148682315059	cell	0.400012636254312	0.0719421290101248	30	TRUE	TRUE	0.8045444233698
263	cell694	SeuratProject	6345	1648	scratch/AGG1/outs/raw_feature_bc_matrix	AGCTTGAGTCCGTTAA-1	1	/scratch/aberry3/Single Cell Pipeline/Anolik/amp_phase2_gex/rawdata/deliv_Anolik_062320_GEX_run2_counts/Sample_300_0150_PBL_BT_5/outs/molecule_info.h5	1	300	RA01	PBL	BT	300_0150_PBL_1	TRUE	TRUE	Paired chain	FALSE	6345	1648	8.40031520882585	272	13	4.28684003152088	3248	5	33.8580214739914	9593	FALSE	FALSE	FALSE	FALSE	FALSE	TRUE	440101.898196859	TRUE	1	5	singlet	0.272121489048004	0.15	0.231575414380055	cell	0.279837039339133	0.0424576180007688	1	TRUE	TRUE	0.969579176881553
264	cell696	SeuratProject	5689	1658	scratch/AGG1/outs/raw_feature_bc_matrix	AGCTTGAGTTCAGTAC-1	1	/scratch/aberry3/Single Cell Pipeline/Anolik/amp_phase2_gex/rawdata/deliv_Anolik_062320_GEX_run2_counts/Sample_300_0150_PBL_BT_5/outs/molecule_info.h5	1	300	RA01	PBL	BT	300_0150_PBL_1	TRUE	TRUE	Paired chain	FALSE	5689	1658	8.08577957461768	223	13	3.91984531552118	1509	6	20.9641567101973	7198	FALSE	FALSE	FALSE	FALSE	FALSE	TRUE	392533.193671361	TRUE	1	5	singlet	0.0372003838419914	0.05	0.0731446619894419	cell	0.333471416942623	0.0337461134425232	9	FALSE	TRUE	0.869335845118859
265	cell701	SeuratProject	4501	1461	scratch/AGG1/outs/raw_feature_bc_matrix	AGGCCACAGACTGTAA-1	1	/scratch/aberry3/Single Cell Pipeline/Anolik/amp_phase2_gex/rawdata/deliv_Anolik_062320_GEX_run2_counts/Sample_300_0150_PBL_BT_5/outs/molecule_info.h5	1	300	RA01	PBL	BT	300_0150_PBL_1	FALSE	FALSE	Paired chain	FALSE	4501	1461	7.95378804710064	159	13	3.53254832259498	2549	5	36.1560283687943	7050	FALSE	FALSE	FALSE	FALSE	FALSE	TRUE	909864.676140362	TRUE	1	5	singlet	0.000780313625000417	0	0	cell	1	0.0874261186798095	NA	NA	TRUE	0.687797616255929
266	cell706	SeuratProject	3274	1154	scratch/AGG1/outs/raw_feature_bc_matrix	AGGCCACCACCAGATT-1	1	/scratch/aberry3/Single Cell Pipeline/Anolik/amp_phase2_gex/rawdata/deliv_Anolik_062320_GEX_run2_counts/Sample_300_0150_PBL_BT_5/outs/molecule_info.h5	1	300	RA01	PBL	BT	300_0150_PBL_1	FALSE	FALSE	Paired chain	FALSE	3274	1154	10.5375687232743	166	11	5.07025045815516	1926	6	37.0384615384615	5200	FALSE	FALSE	FALSE	FALSE	FALSE	TRUE	189141.289461427	TRUE	1	5	singlet	0.00233826180920004	0	0	cell	1	0.0188706027586799	NA	NA	TRUE	0.500299799071742
267	cell707	SeuratProject	60123	6207	scratch/AGG1/outs/raw_feature_bc_matrix	AGGCCACCACGCATCG-1	1	/scratch/aberry3/Single Cell Pipeline/Anolik/amp_phase2_gex/rawdata/deliv_Anolik_062320_GEX_run2_counts/Sample_300_0150_PBL_BT_5/outs/molecule_info.h5	1	300	RA01	PBL	BT	300_0150_PBL_1	TRUE	TRUE	Paired chain	FALSE	60123	6207	17.7536051095255	1445	13	2.40340635031519	786	6	1.29044968723834	60909	FALSE	FALSE	FALSE	TRUE	TRUE	FALSE	1537247.66314611	FALSE	1	4	singlet	0.355064213275909	0.35	0.319466356627713	cell	0.185042545461698	0.182477711615546	2+3	FALSE	TRUE	9.18739304202516
268	cell711	SeuratProject	5518	1695	scratch/AGG1/outs/raw_feature_bc_matrix	AGGCCGTAGCGTCTAT-1	1	/scratch/aberry3/Single Cell Pipeline/Anolik/amp_phase2_gex/rawdata/deliv_Anolik_062320_GEX_run2_counts/Sample_300_0150_PBL_BT_5/outs/molecule_info.h5	1	300	RA01	PBL	BT	300_0150_PBL_1	TRUE	TRUE	Single chain	FALSE	5518	1695	9.58680681406307	216	13	3.91446176150779	1073	6	16.2797754513731	6591	FALSE	FALSE	FALSE	FALSE	FALSE	TRUE	497474.24892601	TRUE	1	1	singlet	0.000795245927292854	0	0	cell	1	0.0655283258967157	NA	NA	TRUE	0.843205342479498
269	cell713	SeuratProject	1698	971	scratch/AGG1/outs/raw_feature_bc_matrix	AGGCCGTCATCTATGG-1	1	/scratch/aberry3/Single Cell Pipeline/Anolik/amp_phase2_gex/rawdata/deliv_Anolik_062320_GEX_run2_counts/Sample_300_0150_PBL_BT_5/outs/molecule_info.h5	1	300	RA01	PBL	BT	300_0150_PBL_1	FALSE	FALSE	Paired chain	FALSE	1698	971	15.7832744405183	147	12	8.65724381625442	870	6	33.8785046728972	2568	TRUE	FALSE	TRUE	TRUE	TRUE	FALSE	489737.256345559	TRUE	1	6	singlet	0.00028076721355319	0	0	cell	1	0.0690435964058129	NA	NA	TRUE	0.259471306910146
270	cell718	SeuratProject	10705	2590	scratch/AGG1/outs/raw_feature_bc_matrix	AGGGAGTAGCGCCTCA-1	1	/scratch/aberry3/Single Cell Pipeline/Anolik/amp_phase2_gex/rawdata/deliv_Anolik_062320_GEX_run2_counts/Sample_300_0150_PBL_BT_5/outs/molecule_info.h5	1	300	RA01	PBL	BT	300_0150_PBL_1	TRUE	TRUE	Paired chain	FALSE	10705	2590	8.23914058851004	350	13	3.26950023353573	2846	6	21.002140063464	13551	FALSE	FALSE	FALSE	FALSE	FALSE	TRUE	905289.596009231	TRUE	1	1	singlet	0.219247743487358	0.25	0.298105593031078	cell	0.479771572169425	0.09981724559095	2+4	TRUE	TRUE	1.63583058920678
271	cell719	SeuratProject	3753	1243	scratch/AGG1/outs/raw_feature_bc_matrix	AGGGAGTAGCTGGAAC-1	1	/scratch/aberry3/Single Cell Pipeline/Anolik/amp_phase2_gex/rawdata/deliv_Anolik_062320_GEX_run2_counts/Sample_300_0150_PBL_BT_5/outs/molecule_info.h5	1	300	RA01	PBL	BT	300_0150_PBL_1	FALSE	FALSE	Paired chain	FALSE	3753	1243	9.11270983213429	143	12	3.81028510524913	1899	6	33.5987261146497	5652	FALSE	FALSE	FALSE	FALSE	FALSE	TRUE	840803.535920648	TRUE	1	5	singlet	0.000737634138204157	0	0	cell	1	0.0529041064897739	NA	NA	TRUE	0.573495768453344
272	cell721	SeuratProject	6659	1875	scratch/AGG1/outs/raw_feature_bc_matrix	AGGGAGTCAAAGGAAG-1	1	/scratch/aberry3/Single Cell Pipeline/Anolik/amp_phase2_gex/rawdata/deliv_Anolik_062320_GEX_run2_counts/Sample_300_0150_PBL_BT_5/outs/molecule_info.h5	1	300	RA01	PBL	BT	300_0150_PBL_1	TRUE	TRUE	Paired chain	FALSE	6659	1875	9.3407418531311	233	12	3.49902387745908	2552	6	27.7060036912387	9211	FALSE	FALSE	FALSE	FALSE	FALSE	TRUE	1026330.95965125	TRUE	1	1	singlet	0.00206932448782026	0	0	cell	1	0.0865471999782653	NA	NA	TRUE	1.01756150336553
273	cell723	SeuratProject	28767	3915	scratch/AGG1/outs/raw_feature_bc_matrix	AGGGAGTCAGCATACT-1	1	/scratch/aberry3/Single Cell Pipeline/Anolik/amp_phase2_gex/rawdata/deliv_Anolik_062320_GEX_run2_counts/Sample_300_0150_PBL_BT_5/outs/molecule_info.h5	1	300	RA01	PBL	BT	300_0150_PBL_1	TRUE	TRUE	Paired chain	FALSE	28767	3915	24.9209163277366	778	13	2.70448778113811	1646	6	5.41215927399467	30413	FALSE	FALSE	FALSE	TRUE	TRUE	FALSE	1216462.10722922	FALSE	1	4	singlet	0.553295195102692	0.45	0.403176280755497	cell	0.266189047219993	0.165011429044923	3+5	TRUE	TRUE	4.39588403173391
274	cell727	SeuratProject	4617	1463	scratch/AGG1/outs/raw_feature_bc_matrix	AGGGAGTTCAGTGCAT-1	1	/scratch/aberry3/Single Cell Pipeline/Anolik/amp_phase2_gex/rawdata/deliv_Anolik_062320_GEX_run2_counts/Sample_300_0150_PBL_BT_5/outs/molecule_info.h5	1	300	RA01	PBL	BT	300_0150_PBL_1	FALSE	FALSE	Paired chain	FALSE	4617	1463	7.79727095516569	218	12	4.72168074507256	1842	5	28.5183464932652	6459	FALSE	FALSE	FALSE	FALSE	FALSE	TRUE	664003.179191045	TRUE	1	5	singlet	0.000683107122313231	0	0	cell	1	0.0793010108874736	NA	NA	TRUE	0.705523571262747
275	cell729	SeuratProject	4646	1441	scratch/AGG1/outs/raw_feature_bc_matrix	AGGGATGAGCACAGGT-1	1	/scratch/aberry3/Single Cell Pipeline/Anolik/amp_phase2_gex/rawdata/deliv_Anolik_062320_GEX_run2_counts/Sample_300_0150_PBL_BT_5/outs/molecule_info.h5	1	300	RA01	PBL	BT	300_0150_PBL_1	TRUE	TRUE	Paired chain	FALSE	4646	1441	8.17907877744296	224	13	4.82135170038743	1635	5	26.0308868014647	6281	FALSE	FALSE	FALSE	FALSE	FALSE	TRUE	425123.259083531	TRUE	1	5	singlet	0.0298978723585606	0.05	0.0639849498213184	cell	0.266189047219993	0.0415519432859043	3+5	FALSE	TRUE	0.709955060014452
276	cell731	SeuratProject	3914	1551	scratch/AGG1/outs/raw_feature_bc_matrix	AGGGATGAGCGTGAAC-1	1	/scratch/aberry3/Single Cell Pipeline/Anolik/amp_phase2_gex/rawdata/deliv_Anolik_062320_GEX_run2_counts/Sample_300_0150_PBL_BT_5/outs/molecule_info.h5	1	300	RA01	PBL	BT	300_0150_PBL_1	FALSE	FALSE	Single chain	FALSE	3914	1551	16.709248850281	701	12	17.9100664282064	193	6	4.69929388848308	4107	FALSE	FALSE	TRUE	TRUE	TRUE	FALSE	38557.0988404849	TRUE	1	4	singlet	0.493589967489243	0.5	0.463269498110777	cell	0.185042545461698	0.00700866410367407	2+3	TRUE	TRUE	0.598098171523152
277	cell735	SeuratProject	6928	1683	scratch/AGG1/outs/raw_feature_bc_matrix	AGGGATGCAGATCCAT-1	1	/scratch/aberry3/Single Cell Pipeline/Anolik/amp_phase2_gex/rawdata/deliv_Anolik_062320_GEX_run2_counts/Sample_300_0150_PBL_BT_5/outs/molecule_info.h5	1	300	RA01	PBL	BT	300_0150_PBL_1	TRUE	TRUE	Paired chain	FALSE	6928	1683	10.2049653579677	278	12	4.01270207852194	927	6	11.8014003819223	7855	FALSE	FALSE	FALSE	FALSE	FALSE	TRUE	557875.316898454	TRUE	1	1	singlet	0.0235977787524462	0.05	0.0160437133934751	cell	0.131114096131655	0.0319209966079562	4+7	FALSE	TRUE	1.05866738178651
278	cell737	SeuratProject	3828	1344	scratch/AGG1/outs/raw_feature_bc_matrix	AGGGATGCAGTGGGAT-1	1	/scratch/aberry3/Single Cell Pipeline/Anolik/amp_phase2_gex/rawdata/deliv_Anolik_062320_GEX_run2_counts/Sample_300_0150_PBL_BT_5/outs/molecule_info.h5	1	300	RA01	PBL	BT	300_0150_PBL_1	FALSE	FALSE	Paired chain	FALSE	3828	1344	8.62068965517241	172	12	4.4932079414838	1432	6	27.2243346007605	5260	FALSE	FALSE	FALSE	FALSE	FALSE	TRUE	296350.51879609	TRUE	1	5	singlet	0.0010514089372009	0	0	cell	1	0.0199651260629302	NA	NA	TRUE	0.584956515224994
279	cell738	SeuratProject	6672	1810	scratch/AGG1/outs/raw_feature_bc_matrix	AGGGATGCATCGGACC-1	1	/scratch/aberry3/Single Cell Pipeline/Anolik/amp_phase2_gex/rawdata/deliv_Anolik_062320_GEX_run2_counts/Sample_300_0150_PBL_BT_5/outs/molecule_info.h5	1	300	RA01	PBL	BT	300_0150_PBL_1	TRUE	TRUE	Paired chain	FALSE	6672	1810	8.12350119904077	229	13	3.43225419664269	2254	6	25.2520725969079	8926	FALSE	FALSE	FALSE	FALSE	FALSE	TRUE	890259.363566362	TRUE	1	1	singlet	0.242427602410316	0.35	0.299757901561116	artificialDoublet	0.137382945788362	0.0775860345605621	5+7	TRUE	TRUE	1.01954803280595
280	cell739	SeuratProject	5873	1576	scratch/AGG1/outs/raw_feature_bc_matrix	AGGGATGGTCGCGAAA-1	1	/scratch/aberry3/Single Cell Pipeline/Anolik/amp_phase2_gex/rawdata/deliv_Anolik_062320_GEX_run2_counts/Sample_300_0150_PBL_BT_5/outs/molecule_info.h5	1	300	RA01	PBL	BT	300_0150_PBL_1	TRUE	TRUE	Paired chain	FALSE	5873	1576	7.5770475055338	165	12	2.80946705261366	3285	6	35.8702773531339	9158	FALSE	FALSE	FALSE	FALSE	FALSE	TRUE	441879.878507972	TRUE	1	5	singlet	0.00106935400981456	0	0	cell	1	0.0490370216737818	NA	NA	TRUE	0.897452877198639
281	cell744	SeuratProject	40301	3911	scratch/AGG1/outs/raw_feature_bc_matrix	AGGGATGTCGTGGACC-1	1	/scratch/aberry3/Single Cell Pipeline/Anolik/amp_phase2_gex/rawdata/deliv_Anolik_062320_GEX_run2_counts/Sample_300_0150_PBL_BT_5/outs/molecule_info.h5	1	300	RA01	PBL	BT	300_0150_PBL_1	TRUE	TRUE	Paired chain	FALSE	40301	3911	41.8178208977445	1034	13	2.56569315897869	2405	6	5.63152718587552	42706	FALSE	FALSE	FALSE	TRUE	TRUE	FALSE	1167045.73005107	TRUE	1	4	singlet	0.180839315056801	0.25	0.289478823126329	cell	0.266189047219993	0.109541883482867	3+5	FALSE	TRUE	6.15839407525666
282	cell748	SeuratProject	8965	2252	scratch/AGG1/outs/raw_feature_bc_matrix	AGGGTGAAGTTTCCTT-1	1	/scratch/aberry3/Single Cell Pipeline/Anolik/amp_phase2_gex/rawdata/deliv_Anolik_062320_GEX_run2_counts/Sample_300_0150_PBL_BT_5/outs/molecule_info.h5	1	300	RA01	PBL	BT	300_0150_PBL_1	TRUE	TRUE	Paired chain	FALSE	8965	2252	8.99051868377022	503	13	5.61070831009481	4580	6	33.813215208564	13545	FALSE	FALSE	FALSE	FALSE	FALSE	TRUE	1030028.80342312	TRUE	1	1	singlet	0.193059891462326	0.1	0.0970702677517228	cell	0.318532800242067	0.0935199242312835	31	TRUE	TRUE	1.36994126410451
283	cell750	SeuratProject	7798	1917	scratch/AGG1/outs/raw_feature_bc_matrix	AGGGTGAGTATATCCG-1	1	/scratch/aberry3/Single Cell Pipeline/Anolik/amp_phase2_gex/rawdata/deliv_Anolik_062320_GEX_run2_counts/Sample_300_0150_PBL_BT_5/outs/molecule_info.h5	1	300	RA01	PBL	BT	300_0150_PBL_1	TRUE	TRUE	Single chain	FALSE	7798	1917	12.1826109258784	264	13	3.38548345729674	1098	6	12.3426258992806	8896	FALSE	FALSE	FALSE	FALSE	FALSE	TRUE	445366.170227104	TRUE	1	1	singlet	0.101134888827801	0.15	0.212302640637979	cell	0.461132289266514	0.050792136944723	1+4	FALSE	TRUE	1.19161204433764
284	cell757	SeuratProject	8332	2861	scratch/AGG1/outs/raw_feature_bc_matrix	AGGTCATGTAAGAGGA-1	1	/scratch/aberry3/Single Cell Pipeline/Anolik/amp_phase2_gex/rawdata/deliv_Anolik_062320_GEX_run2_counts/Sample_300_0150_PBL_BT_5/outs/molecule_info.h5	1	300	RA01	PBL	BT	300_0150_PBL_1	TRUE	TRUE	No	FALSE	8332	2861	5.16082573211714	215	13	2.58041286605857	529	6	5.96998081480646	8861	FALSE	FALSE	FALSE	FALSE	FALSE	TRUE	1673567.95541003	FALSE	1	3	singlet	0.156260818243027	0.1	0.0705684435998046	cell	0.279685475207011	0.136675487863213	3	TRUE	TRUE	1.27321256135179
285	cell759	SeuratProject	5365	1729	scratch/AGG1/outs/raw_feature_bc_matrix	AGGTCATGTCGACTAT-1	1	/scratch/aberry3/Single Cell Pipeline/Anolik/amp_phase2_gex/rawdata/deliv_Anolik_062320_GEX_run2_counts/Sample_300_0150_PBL_BT_5/outs/molecule_info.h5	1	300	RA01	PBL	BT	300_0150_PBL_1	TRUE	TRUE	Paired chain	FALSE	5365	1729	7.73532152842498	251	13	4.6784715750233	1176	5	17.9789023085155	6541	FALSE	FALSE	FALSE	FALSE	FALSE	TRUE	335718.606651585	TRUE	1	5	singlet	0.211328625679016	0.3	0.277192429289423	cell	0.461132289266514	0.0234392455231858	1+4	FALSE	TRUE	0.819825419065332
286	cell760	SeuratProject	4839	1540	scratch/AGG1/outs/raw_feature_bc_matrix	AGGTCATGTCTGCAAT-1	1	/scratch/aberry3/Single Cell Pipeline/Anolik/amp_phase2_gex/rawdata/deliv_Anolik_062320_GEX_run2_counts/Sample_300_0150_PBL_BT_5/outs/molecule_info.h5	1	300	RA01	PBL	BT	300_0150_PBL_1	TRUE	TRUE	Paired chain	FALSE	4839	1540	7.52221533374664	178	11	3.67844595990907	1695	6	25.941230486685	6534	FALSE	FALSE	FALSE	FALSE	FALSE	TRUE	831110.264466052	TRUE	1	5	singlet	0.00139295752160251	0	0	cell	1	0.0812123734451313	NA	NA	TRUE	0.73944738170683
287	cell761	SeuratProject	4617	1413	scratch/AGG1/outs/raw_feature_bc_matrix	AGGTCATTCCAGTATG-1	1	/scratch/aberry3/Single Cell Pipeline/Anolik/amp_phase2_gex/rawdata/deliv_Anolik_062320_GEX_run2_counts/Sample_300_0150_PBL_BT_5/outs/molecule_info.h5	1	300	RA01	PBL	BT	300_0150_PBL_1	FALSE	FALSE	Paired chain	FALSE	4617	1413	8.96686159844054	193	12	4.18020359540827	2097	6	31.2332439678284	6714	FALSE	FALSE	FALSE	FALSE	FALSE	TRUE	365926.370923627	TRUE	1	5	singlet	0.00517141679301857	0	0	cell	1	0.0179131454105508	NA	NA	TRUE	0.705523571262747
288	cell763	SeuratProject	38746	4781	scratch/AGG1/outs/raw_feature_bc_matrix	AGGTCCGAGCCGGTAA-1	1	/scratch/aberry3/Single Cell Pipeline/Anolik/amp_phase2_gex/rawdata/deliv_Anolik_062320_GEX_run2_counts/Sample_300_0150_PBL_BT_5/outs/molecule_info.h5	1	300	RA01	PBL	BT	300_0150_PBL_1	TRUE	TRUE	Paired chain	FALSE	38746	4781	26.596293810974	985	13	2.5421979042998	930	6	2.34398628894042	39676	FALSE	FALSE	FALSE	TRUE	TRUE	FALSE	1466789.84224069	FALSE	1	4	singlet	0.0523461438715458	0.25	0.231761550349587	cell	0.185042545461698	0.128787137315014	2+3	FALSE	TRUE	5.92077459219112
289	cell766	SeuratProject	5974	1632	scratch/AGG1/outs/raw_feature_bc_matrix	AGGTCCGCAGCCACCA-1	1	/scratch/aberry3/Single Cell Pipeline/Anolik/amp_phase2_gex/rawdata/deliv_Anolik_062320_GEX_run2_counts/Sample_300_0150_PBL_BT_5/outs/molecule_info.h5	1	300	RA01	PBL	BT	300_0150_PBL_1	TRUE	TRUE	Paired chain	FALSE	5974	1632	9.7254770672916	256	13	4.28523602276532	2338	5	28.1280076997113	8312	FALSE	FALSE	FALSE	FALSE	FALSE	TRUE	992358.457886182	TRUE	1	5	singlet	0.363155752420425	0.25	0.272780139675652	cell	0.461132289266514	0.11826628479811	1+4	FALSE	TRUE	0.912886682851127
290	cell777	SeuratProject	6183	1751	scratch/AGG1/outs/raw_feature_bc_matrix	AGTAGTCCAATGGAAT-1	1	/scratch/aberry3/Single Cell Pipeline/Anolik/amp_phase2_gex/rawdata/deliv_Anolik_062320_GEX_run2_counts/Sample_300_0150_PBL_BT_5/outs/molecule_info.h5	1	300	RA01	PBL	BT	300_0150_PBL_1	TRUE	TRUE	Paired chain	FALSE	6183	1751	8.86301148309882	319	13	5.15930777939512	1647	6	21.0344827586207	7830	FALSE	FALSE	FALSE	FALSE	FALSE	TRUE	518175.065185492	TRUE	1	5	singlet	0.0442367643117905	0.1	0.0864851921185364	cell	0.400012636254312	0.044935632641	30	TRUE	TRUE	0.94482396385479
291	cell790	SeuratProject	11840	2598	scratch/AGG1/outs/raw_feature_bc_matrix	AGTCTTTCATGCTAGT-1	1	/scratch/aberry3/Single Cell Pipeline/Anolik/amp_phase2_gex/rawdata/deliv_Anolik_062320_GEX_run2_counts/Sample_300_0150_PBL_BT_5/outs/molecule_info.h5	1	300	RA01	PBL	BT	300_0150_PBL_1	TRUE	TRUE	Paired chain	FALSE	11840	2598	8.88513513513514	454	13	3.83445945945946	4118	6	25.8052387517233	15958	FALSE	FALSE	FALSE	FALSE	FALSE	TRUE	1347343.05832852	FALSE	1	1	singlet	0.140494078397751	0.05	0.071977449118835	cell	0.479771572169425	0.12761051581146	2+4	FALSE	TRUE	1.80926989035108
292	cell793	SeuratProject	51639	5521	scratch/AGG1/outs/raw_feature_bc_matrix	AGTCTTTGTGCCTGCA-1	1	/scratch/aberry3/Single Cell Pipeline/Anolik/amp_phase2_gex/rawdata/deliv_Anolik_062320_GEX_run2_counts/Sample_300_0150_PBL_BT_5/outs/molecule_info.h5	1	300	RA01	PBL	BT	300_0150_PBL_1	TRUE	TRUE	Paired chain	FALSE	51639	5521	20.8253451848409	1369	13	2.65109703905963	968	6	1.84005930769669	52607	FALSE	FALSE	FALSE	TRUE	TRUE	FALSE	1232488.29522182	FALSE	1	4	singlet	0.220593601465225	0.35	0.357380605453503	cell	0.266189047219993	0.132004796167105	3+5	FALSE	TRUE	7.89095336721616
293	cell799	SeuratProject	12004	2467	scratch/AGG1/outs/raw_feature_bc_matrix	AGTGAGGGTCCAACTA-1	1	/scratch/aberry3/Single Cell Pipeline/Anolik/amp_phase2_gex/rawdata/deliv_Anolik_062320_GEX_run2_counts/Sample_300_0150_PBL_BT_5/outs/molecule_info.h5	1	300	RA01	PBL	BT	300_0150_PBL_1	TRUE	TRUE	Paired chain	FALSE	12004	2467	11.754415194935	398	12	3.31556147950683	3199	5	21.041899625074	15203	FALSE	FALSE	FALSE	FALSE	FALSE	TRUE	626787.355293659	TRUE	1	1	singlet	0.466261714696884	0.4	0.366614448513095	artificialDoublet	0.479771572169425	0.074936210741962	2+4	FALSE	TRUE	1.83433072329175
294	cell801	SeuratProject	2657	1276	scratch/AGG1/outs/raw_feature_bc_matrix	AGTGGGAAGAAACGCC-1	1	/scratch/aberry3/Single Cell Pipeline/Anolik/amp_phase2_gex/rawdata/deliv_Anolik_062320_GEX_run2_counts/Sample_300_0150_PBL_BT_5/outs/molecule_info.h5	1	300	RA01	PBL	BT	300_0150_PBL_1	FALSE	FALSE	Single chain	FALSE	2657	1276	17.0493037260068	288	13	10.8392924350772	980	6	26.9452845751993	3637	FALSE	FALSE	TRUE	TRUE	TRUE	FALSE	266531.618086587	TRUE	1	6	singlet	0.0395361557602882	0.05	0.0546697804162277	cell	0.138241353583407	0.0457854339711687	3+8	FALSE	TRUE	0.406016055630305
295	cell803	SeuratProject	1183	669	scratch/AGG1/outs/raw_feature_bc_matrix	AGTGGGACACCAACCG-1	1	/scratch/aberry3/Single Cell Pipeline/Anolik/amp_phase2_gex/rawdata/deliv_Anolik_062320_GEX_run2_counts/Sample_300_0150_PBL_BT_5/outs/molecule_info.h5	1	300	RA01	PBL	BT	300_0150_PBL_1	FALSE	FALSE	No	FALSE	1183	669	21.7244294167371	172	13	14.5393068469992	1793	6	60.2486559139785	2976	TRUE	TRUE	TRUE	TRUE	TRUE	FALSE	115517.536555251	TRUE	1	6	singlet	0.000233925631619059	0	0	cell	1	0.018415751690504	NA	NA	TRUE	0.180774179078153
296	cell805	SeuratProject	5084	1551	scratch/AGG1/outs/raw_feature_bc_matrix	AGTGGGAGTATAATGG-1	1	/scratch/aberry3/Single Cell Pipeline/Anolik/amp_phase2_gex/rawdata/deliv_Anolik_062320_GEX_run2_counts/Sample_300_0150_PBL_BT_5/outs/molecule_info.h5	1	300	RA01	PBL	BT	300_0150_PBL_1	TRUE	TRUE	Paired chain	FALSE	5084	1551	9.50039339103068	184	12	3.6191974822974	2000	6	28.2326369282891	7084	FALSE	FALSE	FALSE	FALSE	FALSE	TRUE	594576.772373108	TRUE	1	5	singlet	0.0388381332159042	0.05	0.0517265989285371	cell	0.341979321157861	0.0455507241133377	18	FALSE	TRUE	0.776885821160885
297	cell807	SeuratProject	6204	1970	scratch/AGG1/outs/raw_feature_bc_matrix	AGTGGGATCATAACCG-1	1	/scratch/aberry3/Single Cell Pipeline/Anolik/amp_phase2_gex/rawdata/deliv_Anolik_062320_GEX_run2_counts/Sample_300_0150_PBL_BT_5/outs/molecule_info.h5	1	300	RA01	PBL	BT	300_0150_PBL_1	TRUE	TRUE	Paired chain	FALSE	6204	1970	10.8317214700193	293	13	4.72275950999355	933	6	13.0727196300967	7137	FALSE	FALSE	FALSE	FALSE	FALSE	TRUE	498300.344250305	TRUE	1	1	singlet	0.196539044380188	0.25	0.21251243576299	cell	0.479771572169425	0.0404579870102068	2+4	FALSE	TRUE	0.948032972950852
298	cell809	SeuratProject	5976	1691	scratch/AGG1/outs/raw_feature_bc_matrix	AGTGGGATCGGTCTAA-1	1	/scratch/aberry3/Single Cell Pipeline/Anolik/amp_phase2_gex/rawdata/deliv_Anolik_062320_GEX_run2_counts/Sample_300_0150_PBL_BT_5/outs/molecule_info.h5	1	300	RA01	PBL	BT	300_0150_PBL_1	TRUE	TRUE	Paired chain	FALSE	5976	1691	9.92302543507363	234	13	3.91566265060241	1764	6	22.7906976744186	7740	FALSE	FALSE	FALSE	FALSE	FALSE	TRUE	752795.4344033	TRUE	1	1	singlet	0.0301582831889391	0.1	0.0954748365759858	cell	0.137382945788362	0.0980353728472544	5+7	TRUE	TRUE	0.913192302765038
299	cell810	SeuratProject	4471	1377	scratch/AGG1/outs/raw_feature_bc_matrix	AGTGTCAAGAACAACT-1	1	/scratch/aberry3/Single Cell Pipeline/Anolik/amp_phase2_gex/rawdata/deliv_Anolik_062320_GEX_run2_counts/Sample_300_0150_PBL_BT_5/outs/molecule_info.h5	1	300	RA01	PBL	BT	300_0150_PBL_1	FALSE	FALSE	Paired chain	FALSE	4471	1377	8.61104898233057	204	13	4.56273764258555	987	5	18.083547086845	5458	FALSE	FALSE	FALSE	FALSE	FALSE	TRUE	387681.274783226	TRUE	1	5	singlet	0.064599297940731	0.05	0.0883778218132177	cell	0.485936420036878	0.0327020317984102	50	FALSE	TRUE	0.68321331754727
300	cell812	SeuratProject	33236	4435	scratch/AGG1/outs/raw_feature_bc_matrix	AGTGTCAAGCGGCTTC-1	1	/scratch/aberry3/Single Cell Pipeline/Anolik/amp_phase2_gex/rawdata/deliv_Anolik_062320_GEX_run2_counts/Sample_300_0150_PBL_BT_5/outs/molecule_info.h5	1	300	RA01	PBL	BT	300_0150_PBL_1	TRUE	TRUE	Paired chain	FALSE	33236	4435	22.9540257552052	861	13	2.59056444818871	1139	6	3.31345454545455	34375	FALSE	FALSE	FALSE	TRUE	TRUE	FALSE	1076687.01784233	TRUE	1	4	singlet	0.135818779468536	0.3	0.256269959489472	cell	0.0729429704856873	0.0913737035023682	2+7	TRUE	TRUE	5.07879172936727
301	cell814	SeuratProject	8414	2293	scratch/AGG1/outs/raw_feature_bc_matrix	AGTGTCACATATGAGA-1	1	/scratch/aberry3/Single Cell Pipeline/Anolik/amp_phase2_gex/rawdata/deliv_Anolik_062320_GEX_run2_counts/Sample_300_0150_PBL_BT_5/outs/molecule_info.h5	1	300	RA01	PBL	BT	300_0150_PBL_1	TRUE	TRUE	Paired chain	FALSE	8414	2293	10.125980508676	328	13	3.89826479676729	1631	6	16.2369337979094	10045	FALSE	FALSE	FALSE	FALSE	FALSE	TRUE	683199.252066728	TRUE	1	5	singlet	0.0458371303975582	0.1	0.119144700521594	cell	0.221138354222121	0.0556399418033395	4+5	TRUE	TRUE	1.28574297782213
302	cell815	SeuratProject	1622	769	scratch/AGG1/outs/raw_feature_bc_matrix	AGTGTCAGTATGGTTC-1	1	/scratch/aberry3/Single Cell Pipeline/Anolik/amp_phase2_gex/rawdata/deliv_Anolik_062320_GEX_run2_counts/Sample_300_0150_PBL_BT_5/outs/molecule_info.h5	1	300	RA01	PBL	BT	300_0150_PBL_1	FALSE	FALSE	Paired chain	FALSE	1622	769	17.5709001233046	227	13	13.9950678175092	1630	6	50.1230012300123	3252	TRUE	TRUE	TRUE	TRUE	TRUE	FALSE	441866.641461287	TRUE	1	6	singlet	0.00050064141396433	0	0	cell	1	0.0324413497922257	NA	NA	TRUE	0.247857750181541
303	cell817	SeuratProject	17159	3287	scratch/AGG1/outs/raw_feature_bc_matrix	AGTGTCAGTCTTGCGG-1	1	/scratch/aberry3/Single Cell Pipeline/Anolik/amp_phase2_gex/rawdata/deliv_Anolik_062320_GEX_run2_counts/Sample_300_0150_PBL_BT_5/outs/molecule_info.h5	1	300	RA01	PBL	BT	300_0150_PBL_1	TRUE	TRUE	Paired chain	FALSE	17159	3287	7.45964217028964	574	13	3.34518328573926	4654	6	21.3359006097281	21813	FALSE	FALSE	FALSE	FALSE	FALSE	TRUE	1474941.88087609	FALSE	1	1	singlet	0.108129434287548	0.25	0.291705799162062	artificialDoublet	0.0516329898336457	0.169128628987495	1+2	FALSE	TRUE	2.62206605139647
304	cell818	SeuratProject	8428	2448	scratch/AGG1/outs/raw_feature_bc_matrix	AGTGTCAGTGACGGTA-1	1	/scratch/aberry3/Single Cell Pipeline/Anolik/amp_phase2_gex/rawdata/deliv_Anolik_062320_GEX_run2_counts/Sample_300_0150_PBL_BT_5/outs/molecule_info.h5	1	300	RA01	PBL	BT	300_0150_PBL_1	TRUE	TRUE	Paired chain	FALSE	8428	2448	9.24299952539155	416	13	4.9359278595159	2277	6	21.2704343764596	10705	FALSE	FALSE	FALSE	FALSE	FALSE	TRUE	1012869.17407791	TRUE	1	1	singlet	0.564432978630066	0.15	0.17594844413932	cell	0.187024377153744	0.150736446648669	7+8	TRUE	TRUE	1.2878823172195
305	cell821	SeuratProject	3821	1292	scratch/AGG1/outs/raw_feature_bc_matrix	AGTGTCATCAACCATG-1	1	/scratch/aberry3/Single Cell Pipeline/Anolik/amp_phase2_gex/rawdata/deliv_Anolik_062320_GEX_run2_counts/Sample_300_0150_PBL_BT_5/outs/molecule_info.h5	1	300	RA01	PBL	BT	300_0150_PBL_1	FALSE	FALSE	Paired chain	FALSE	3821	1292	8.95053650876734	251	13	6.56896100497252	2827	6	42.5240673886883	6648	FALSE	FALSE	FALSE	FALSE	FALSE	TRUE	544769.784543297	TRUE	1	5	singlet	0.00266673509031534	0	0	cell	1	0.0505021289575992	NA	NA	TRUE	0.583886845526307
306	cell823	SeuratProject	20866	3195	scratch/AGG1/outs/raw_feature_bc_matrix	AGTGTCATCCCTAATT-1	1	/scratch/aberry3/Single Cell Pipeline/Anolik/amp_phase2_gex/rawdata/deliv_Anolik_062320_GEX_run2_counts/Sample_300_0150_PBL_BT_5/outs/molecule_info.h5	1	300	RA01	PBL	BT	300_0150_PBL_1	TRUE	TRUE	Paired chain	FALSE	20866	3195	37.8510495542989	554	13	2.65503690213745	599	6	2.79058933146983	21465	FALSE	FALSE	FALSE	TRUE	TRUE	FALSE	826381.050197568	TRUE	1	4	singlet	0.558434844017029	0.7	0.713603386633001	cell	0.185042545461698	0.0840106564123487	2+3	FALSE	TRUE	3.18853256182986
307	cell829	SeuratProject	5247	1555	scratch/AGG1/outs/raw_feature_bc_matrix	AGTTGGTGTCCGCTGA-1	1	/scratch/aberry3/Single Cell Pipeline/Anolik/amp_phase2_gex/rawdata/deliv_Anolik_062320_GEX_run2_counts/Sample_300_0150_PBL_BT_5/outs/molecule_info.h5	1	300	RA01	PBL	BT	300_0150_PBL_1	TRUE	TRUE	Paired chain	FALSE	5247	1555	11.8353344768439	232	13	4.42157423289499	2458	5	31.9013627514601	7705	FALSE	FALSE	FALSE	FALSE	FALSE	TRUE	679164.261337154	TRUE	1	5	singlet	0.00134941819123923	0	0	cell	1	0.0651357302744508	NA	NA	TRUE	0.801793844144604
308	cell830	SeuratProject	5341	1513	scratch/AGG1/outs/raw_feature_bc_matrix	AGTTGGTTCATTATCC-1	1	/scratch/aberry3/Single Cell Pipeline/Anolik/amp_phase2_gex/rawdata/deliv_Anolik_062320_GEX_run2_counts/Sample_300_0150_PBL_BT_5/outs/molecule_info.h5	1	300	RA01	PBL	BT	300_0150_PBL_1	TRUE	TRUE	Paired chain	FALSE	5341	1513	16.5512076390189	249	13	4.66204830556076	1128	6	17.4370072654197	6469	FALSE	FALSE	FALSE	TRUE	TRUE	FALSE	495404.883452213	TRUE	1	5	singlet	0.210309401154518	0.1	0.0928391959998325	cell	0.461132289266514	0.0531279125812196	1+4	TRUE	TRUE	0.816157980098404
309	cell835	SeuratProject	4248	1237	scratch/AGG1/outs/raw_feature_bc_matrix	ATAACGCCACAGACTT-1	1	/scratch/aberry3/Single Cell Pipeline/Anolik/amp_phase2_gex/rawdata/deliv_Anolik_062320_GEX_run2_counts/Sample_300_0150_PBL_BT_5/outs/molecule_info.h5	1	300	RA01	PBL	BT	300_0150_PBL_1	FALSE	FALSE	Paired chain	FALSE	4248	1237	9.81638418079096	159	12	3.74293785310734	1726	6	28.891864747238	5974	FALSE	FALSE	FALSE	FALSE	FALSE	TRUE	235237.715638056	TRUE	1	5	singlet	0.0712931901216507	0.05	0.0364154852896593	cell	0.485936420036878	0.0209286351777182	50	FALSE	TRUE	0.649136697146231
310	cell836	SeuratProject	5225	1501	scratch/AGG1/outs/raw_feature_bc_matrix	ATAACGCCACTCAGGC-1	1	/scratch/aberry3/Single Cell Pipeline/Anolik/amp_phase2_gex/rawdata/deliv_Anolik_062320_GEX_run2_counts/Sample_300_0150_PBL_BT_5/outs/molecule_info.h5	1	300	RA01	PBL	BT	300_0150_PBL_1	TRUE	TRUE	Paired chain	FALSE	5225	1501	8.89952153110048	137	11	2.62200956937799	1983	6	27.5110987791343	7208	FALSE	FALSE	FALSE	FALSE	FALSE	TRUE	387595.081442761	TRUE	1	5	singlet	0.0019592058379203	0	0	cell	1	0.0257240396181173	NA	NA	TRUE	0.798432025091587
311	cell837	SeuratProject	6505	2470	scratch/AGG1/outs/raw_feature_bc_matrix	ATAACGCCAGACGTAG-1	1	/scratch/aberry3/Single Cell Pipeline/Anolik/amp_phase2_gex/rawdata/deliv_Anolik_062320_GEX_run2_counts/Sample_300_0150_PBL_BT_5/outs/molecule_info.h5	1	300	RA01	PBL	BT	300_0150_PBL_1	TRUE	TRUE	Paired chain	FALSE	6505	2470	6.36433512682552	260	13	3.99692544196772	1541	6	19.1523738503604	8046	FALSE	FALSE	FALSE	FALSE	FALSE	TRUE	769147.228024839	TRUE	1	3	singlet	0.0185082480311394	0.05	0.0152450927992856	cell	0.156411815907995	0.0573558568971216	40	FALSE	TRUE	0.994028769994406
312	cell840	SeuratProject	46548	3882	scratch/AGG1/outs/raw_feature_bc_matrix	ATAACGCGTCCGAATT-1	1	/scratch/aberry3/Single Cell Pipeline/Anolik/amp_phase2_gex/rawdata/deliv_Anolik_062320_GEX_run2_counts/Sample_300_0150_PBL_BT_5/outs/molecule_info.h5	1	300	RA01	PBL	BT	300_0150_PBL_1	TRUE	TRUE	Paired chain	FALSE	46548	3882	62.6063418406806	456	13	0.979633926269657	1785	5	3.69312891813047	48333	FALSE	FALSE	FALSE	TRUE	TRUE	FALSE	774320.980978663	TRUE	1	4	singlet	0.0830856785178185	0.2	0.213890656784981	cell	0.151483565856976	0.053766007230078	6+7	TRUE	TRUE	7.11299787635659
313	cell844	SeuratProject	35263	3029	scratch/AGG1/outs/raw_feature_bc_matrix	ATAAGAGCACCATGTA-1	1	/scratch/aberry3/Single Cell Pipeline/Anolik/amp_phase2_gex/rawdata/deliv_Anolik_062320_GEX_run2_counts/Sample_300_0150_PBL_BT_5/outs/molecule_info.h5	1	300	RA01	PBL	BT	300_0150_PBL_1	TRUE	TRUE	Paired chain	FALSE	35263	3029	63.9168533590449	574	13	1.62776848254544	2080	5	5.56998634282195	37343	FALSE	FALSE	FALSE	TRUE	TRUE	FALSE	825485.018072896	TRUE	1	4	singlet	0.133818939328194	0.35	0.404656984189646	artificialDoublet	0.185042545461698	0.0859623188731487	2+3	FALSE	TRUE	5.38853751211572
314	cell846	SeuratProject	8190	2230	scratch/AGG1/outs/raw_feature_bc_matrix	ATAAGAGCAGTATGCT-1	1	/scratch/aberry3/Single Cell Pipeline/Anolik/amp_phase2_gex/rawdata/deliv_Anolik_062320_GEX_run2_counts/Sample_300_0150_PBL_BT_5/outs/molecule_info.h5	1	300	RA01	PBL	BT	300_0150_PBL_1	TRUE	TRUE	Paired chain	FALSE	8190	2230	8.03418803418803	325	13	3.96825396825397	1671	6	16.9455430483724	9861	FALSE	FALSE	FALSE	FALSE	FALSE	TRUE	1036994.62947442	TRUE	1	1	singlet	0.0456147715449333	0.05	0.0508488502880451	cell	0.461132289266514	0.110219776709399	1+4	FALSE	TRUE	1.25151354746413
315	cell851	SeuratProject	1389	777	scratch/AGG1/outs/raw_feature_bc_matrix	ATAAGAGTCGTTACAG-1	1	/scratch/aberry3/Single Cell Pipeline/Anolik/amp_phase2_gex/rawdata/deliv_Anolik_062320_GEX_run2_counts/Sample_300_0150_PBL_BT_5/outs/molecule_info.h5	1	300	RA01	PBL	BT	300_0150_PBL_1	FALSE	FALSE	Single chain	FALSE	1389	777	15.4067674586033	261	12	18.7904967602592	1365	6	49.5642701525054	2754	TRUE	TRUE	TRUE	TRUE	TRUE	FALSE	85017.3369205923	TRUE	1	6	singlet	9.63319689617492e-05	0	0	cell	1	0.00261359161301369	NA	NA	TRUE	0.21225303021095
316	cell852	SeuratProject	9629	2223	scratch/AGG1/outs/raw_feature_bc_matrix	ATAAGAGTCTACCAGA-1	1	/scratch/aberry3/Single Cell Pipeline/Anolik/amp_phase2_gex/rawdata/deliv_Anolik_062320_GEX_run2_counts/Sample_300_0150_PBL_BT_5/outs/molecule_info.h5	1	300	RA01	PBL	BT	300_0150_PBL_1	TRUE	TRUE	Paired chain	FALSE	9629	2223	8.51594142693945	411	13	4.26835600789282	2735	6	22.1206729213847	12364	FALSE	FALSE	FALSE	FALSE	FALSE	TRUE	837418.146302226	TRUE	1	1	singlet	0.0569581352174282	0.05	0.0660181507701499	cell	0.461132289266514	0.0897094338771844	1+4	FALSE	TRUE	1.47140707552285
317	cell854	SeuratProject	3125	1432	scratch/AGG1/outs/raw_feature_bc_matrix	ATAGACCAGATGGGTC-1	1	/scratch/aberry3/Single Cell Pipeline/Anolik/amp_phase2_gex/rawdata/deliv_Anolik_062320_GEX_run2_counts/Sample_300_0150_PBL_BT_5/outs/molecule_info.h5	1	300	RA01	PBL	BT	300_0150_PBL_1	FALSE	FALSE	Paired chain	FALSE	3125	1432	16.864	453	13	14.496	6962	6	69.0195300882324	10087	FALSE	FALSE	TRUE	TRUE	TRUE	FALSE	397479.870914635	TRUE	1	6	singlet	0.00983637012541294	0.05	0.0583669290144417	cell	1	0.0294541975009761	NA	NA	TRUE	0.477531115485399
318	cell857	SeuratProject	5204	1557	scratch/AGG1/outs/raw_feature_bc_matrix	ATAGACCCACCGTTGG-1	1	/scratch/aberry3/Single Cell Pipeline/Anolik/amp_phase2_gex/rawdata/deliv_Anolik_062320_GEX_run2_counts/Sample_300_0150_PBL_BT_5/outs/molecule_info.h5	1	300	RA01	PBL	BT	300_0150_PBL_1	TRUE	TRUE	Paired chain	FALSE	5204	1557	7.60953112990008	258	12	4.95772482705611	1168	5	18.330194601381	6372	FALSE	FALSE	FALSE	FALSE	FALSE	TRUE	720998.532096606	TRUE	1	5	singlet	0.0574161186814308	0.1	0.117423964190346	cell	0.461132289266514	0.062418912316483	1+4	FALSE	TRUE	0.795223015995525
319	cell858	SeuratProject	4704	2065	scratch/AGG1/outs/raw_feature_bc_matrix	ATAGACCCAGGAACGT-1	1	/scratch/aberry3/Single Cell Pipeline/Anolik/amp_phase2_gex/rawdata/deliv_Anolik_062320_GEX_run2_counts/Sample_300_0150_PBL_BT_5/outs/molecule_info.h5	1	300	RA01	PBL	BT	300_0150_PBL_1	TRUE	TRUE	Paired chain	FALSE	4704	2065	12.1598639455782	473	12	10.0552721088435	4132	6	46.7632412856496	8836	FALSE	FALSE	TRUE	FALSE	TRUE	FALSE	414368.648088712	TRUE	1	6	singlet	0.0782779082655907	0.1	0.0877717096349116	cell	0.105648805792262	0.0367135033307999	3+7	TRUE	TRUE	0.718818037517861
320	cell860	SeuratProject	9065	2272	scratch/AGG1/outs/raw_feature_bc_matrix	ATAGACCGTCGGATCC-1	1	/scratch/aberry3/Single Cell Pipeline/Anolik/amp_phase2_gex/rawdata/deliv_Anolik_062320_GEX_run2_counts/Sample_300_0150_PBL_BT_5/outs/molecule_info.h5	1	300	RA01	PBL	BT	300_0150_PBL_1	TRUE	TRUE	Paired chain	FALSE	9065	2272	29.6304467733039	293	12	3.23221180364038	60	5	0.657534246575343	9125	FALSE	FALSE	FALSE	TRUE	TRUE	FALSE	543580.915748175	TRUE	1	4	singlet	0.169788509607315	0.4	0.328439062763309	cell	0.185042545461698	0.0615292354546068	2+3	FALSE	TRUE	1.38522225980004
321	cell864	SeuratProject	5437	1765	scratch/AGG1/outs/raw_feature_bc_matrix	ATAGACCGTTGATTGC-1	1	/scratch/aberry3/Single Cell Pipeline/Anolik/amp_phase2_gex/rawdata/deliv_Anolik_062320_GEX_run2_counts/Sample_300_0150_PBL_BT_5/outs/molecule_info.h5	1	300	RA01	PBL	BT	300_0150_PBL_1	TRUE	TRUE	Paired chain	FALSE	5437	1765	10.1710502115137	189	13	3.47618171785911	5357	6	49.6294237539374	10794	FALSE	FALSE	FALSE	FALSE	FALSE	TRUE	799773.029683723	TRUE	1	5	singlet	0.165201976895332	0.45	0.420777286575105	cell	0.353619222295211	0.0988733694393864	3+4	FALSE	TRUE	0.830827735966116
322	cell866	SeuratProject	3186	1352	scratch/AGG1/outs/raw_feature_bc_matrix	ATCACGACACTCAGGC-1	1	/scratch/aberry3/Single Cell Pipeline/Anolik/amp_phase2_gex/rawdata/deliv_Anolik_062320_GEX_run2_counts/Sample_300_0150_PBL_BT_5/outs/molecule_info.h5	1	300	RA01	PBL	BT	300_0150_PBL_1	FALSE	FALSE	Paired chain	FALSE	3186	1352	8.47457627118644	90	11	2.82485875706215	1110	5	25.8379888268156	4296	FALSE	FALSE	FALSE	FALSE	FALSE	TRUE	550267.055090612	TRUE	1	5	singlet	0.0214605052024126	0.05	0.0419590670989188	cell	0.878137044146991	0.05103384954493	45	FALSE	TRUE	0.486852522859674
323	cell867	SeuratProject	4650	1354	scratch/AGG1/outs/raw_feature_bc_matrix	ATCACGAGTGAGGCTA-1	1	/scratch/aberry3/Single Cell Pipeline/Anolik/amp_phase2_gex/rawdata/deliv_Anolik_062320_GEX_run2_counts/Sample_300_0150_PBL_BT_5/outs/molecule_info.h5	1	300	RA01	PBL	BT	300_0150_PBL_1	TRUE	TRUE	Paired chain	FALSE	4650	1354	8.79569892473118	128	12	2.75268817204301	1387	6	22.9749875766109	6037	FALSE	FALSE	FALSE	FALSE	FALSE	TRUE	389468.955736342	TRUE	1	5	singlet	0.0865901559591293	0.05	0.0703468128861635	cell	0.485936420036878	0.0477257767809955	50	FALSE	TRUE	0.710566299842273
324	cell871	SeuratProject	6556	1868	scratch/AGG1/outs/raw_feature_bc_matrix	ATCACGATCACCGTAA-1	1	/scratch/aberry3/Single Cell Pipeline/Anolik/amp_phase2_gex/rawdata/deliv_Anolik_062320_GEX_run2_counts/Sample_300_0150_PBL_BT_5/outs/molecule_info.h5	1	300	RA01	PBL	BT	300_0150_PBL_1	TRUE	TRUE	Paired chain	FALSE	6556	1868	7.88590604026846	366	13	5.58267236119585	3273	6	33.2994200834266	9829	FALSE	FALSE	FALSE	FALSE	FALSE	TRUE	658075.4846437	TRUE	1	1	singlet	0.331959187984467	0.25	0.301633130101288	cell	0.461132289266514	0.0541273941863172	1+4	FALSE	TRUE	1.00182207779913
325	cell872	SeuratProject	3234	1070	scratch/AGG1/outs/raw_feature_bc_matrix	ATCACGATCCCTTGTG-1	1	/scratch/aberry3/Single Cell Pipeline/Anolik/amp_phase2_gex/rawdata/deliv_Anolik_062320_GEX_run2_counts/Sample_300_0150_PBL_BT_5/outs/molecule_info.h5	1	300	RA01	PBL	BT	300_0150_PBL_1	FALSE	FALSE	Paired chain	FALSE	3234	1070	8.75077303648732	196	13	6.06060606060606	1521	6	31.98738170347	4755	FALSE	FALSE	FALSE	FALSE	FALSE	TRUE	186475.797593231	TRUE	1	5	singlet	0.00445869471877813	0	0	cell	1	0.017451845216998	NA	NA	TRUE	0.494187400793529
326	cell873	SeuratProject	5030	1529	scratch/AGG1/outs/raw_feature_bc_matrix	ATCACGATCTCTTGAT-1	1	/scratch/aberry3/Single Cell Pipeline/Anolik/amp_phase2_gex/rawdata/deliv_Anolik_062320_GEX_run2_counts/Sample_300_0150_PBL_BT_5/outs/molecule_info.h5	1	300	RA01	PBL	BT	300_0150_PBL_1	TRUE	TRUE	Paired chain	FALSE	5030	1529	8.25049701789264	259	13	5.14910536779324	1987	5	28.3169445632036	7017	FALSE	FALSE	FALSE	FALSE	FALSE	TRUE	388767.655313196	TRUE	1	5	singlet	0.00269130850210785	0	0	cell	1	0.0345880549730826	NA	NA	TRUE	0.768634083485298
327	cell875	SeuratProject	30498	3890	scratch/AGG1/outs/raw_feature_bc_matrix	ATCATCTCAGGTTTCA-1	1	/scratch/aberry3/Single Cell Pipeline/Anolik/amp_phase2_gex/rawdata/deliv_Anolik_062320_GEX_run2_counts/Sample_300_0150_PBL_BT_5/outs/molecule_info.h5	1	300	RA01	PBL	BT	300_0150_PBL_1	TRUE	TRUE	Paired chain	FALSE	30498	3890	37.1860449865565	1216	13	3.98714669814414	2660	6	8.02219675493094	33158	FALSE	FALSE	FALSE	TRUE	TRUE	FALSE	1133383.62300349	TRUE	1	4	singlet	0.36093732714653	0.4	0.423047452368654	cell	0.185042545461698	0.104259185109224	2+3	FALSE	TRUE	4.66039806722358
328	cell877	SeuratProject	5217	1523	scratch/AGG1/outs/raw_feature_bc_matrix	ATCATGGAGGAGCGAG-1	1	/scratch/aberry3/Single Cell Pipeline/Anolik/amp_phase2_gex/rawdata/deliv_Anolik_062320_GEX_run2_counts/Sample_300_0150_PBL_BT_5/outs/molecule_info.h5	1	300	RA01	PBL	BT	300_0150_PBL_1	TRUE	TRUE	Paired chain	FALSE	5217	1523	11.3091815219475	103	12	1.97431474027219	1828	6	25.9474804826118	7045	FALSE	FALSE	FALSE	FALSE	FALSE	TRUE	828724.958009164	TRUE	1	1	singlet	0.0709298253059387	0.05	0.0635935176440469	cell	0.461132289266514	0.089220425018239	1+4	FALSE	TRUE	0.797209545435944
329	cell884	SeuratProject	13531	2969	scratch/AGG1/outs/raw_feature_bc_matrix	ATCATGGTCAGCGATT-1	1	/scratch/aberry3/Single Cell Pipeline/Anolik/amp_phase2_gex/rawdata/deliv_Anolik_062320_GEX_run2_counts/Sample_300_0150_PBL_BT_5/outs/molecule_info.h5	1	300	RA01	PBL	BT	300_0150_PBL_1	TRUE	TRUE	No	FALSE	13531	2969	7.47173157933634	572	13	4.22732983519326	5307	6	28.1717804437838	18838	FALSE	FALSE	FALSE	FALSE	FALSE	TRUE	927325.457141603	TRUE	1	5	singlet	0.440993934869766	0.4	0.413559555811913	artificialDoublet	0.353619222295211	0.100984334038696	3+4	FALSE	TRUE	2.06767152756254
330	cell886	SeuratProject	5615	1690	scratch/AGG1/outs/raw_feature_bc_matrix	ATCCACCGTCATCGGC-1	1	/scratch/aberry3/Single Cell Pipeline/Anolik/amp_phase2_gex/rawdata/deliv_Anolik_062320_GEX_run2_counts/Sample_300_0150_PBL_BT_5/outs/molecule_info.h5	1	300	RA01	PBL	BT	300_0150_PBL_1	TRUE	TRUE	Paired chain	FALSE	5615	1690	7.56901157613535	298	13	5.30721282279608	1380	6	19.7283774124375	6995	FALSE	FALSE	FALSE	FALSE	FALSE	TRUE	459435.665590684	TRUE	1	1	singlet	0.412791460752487	0.35	0.431311645527257	artificialDoublet	0.479771572169425	0.0492297003315185	2+4	FALSE	TRUE	0.858027908304164
331	cell887	SeuratProject	4656	1535	scratch/AGG1/outs/raw_feature_bc_matrix	ATCCACCGTCTCTCTG-1	1	/scratch/aberry3/Single Cell Pipeline/Anolik/amp_phase2_gex/rawdata/deliv_Anolik_062320_GEX_run2_counts/Sample_300_0150_PBL_BT_5/outs/molecule_info.h5	1	300	RA01	PBL	BT	300_0150_PBL_1	TRUE	TRUE	Paired chain	FALSE	4656	1535	8.07560137457045	175	13	3.7585910652921	1700	5	26.746381371932	6356	FALSE	FALSE	FALSE	FALSE	FALSE	TRUE	450693.997630593	TRUE	1	5	singlet	0.00141855783294886	0	0	cell	1	0.0264699565069605	NA	NA	TRUE	0.711483159584005
332	cell889	SeuratProject	4803	1437	scratch/AGG1/outs/raw_feature_bc_matrix	ATCCACCGTTCCAACA-1	1	/scratch/aberry3/Single Cell Pipeline/Anolik/amp_phase2_gex/rawdata/deliv_Anolik_062320_GEX_run2_counts/Sample_300_0150_PBL_BT_5/outs/molecule_info.h5	1	300	RA01	PBL	BT	300_0150_PBL_1	TRUE	TRUE	Paired chain	FALSE	4803	1437	7.74515927545284	241	13	5.017697272538	2251	5	31.9109724978735	7054	FALSE	FALSE	FALSE	FALSE	FALSE	TRUE	669069.295076059	TRUE	1	5	singlet	0.00136273156385868	0	0	cell	1	0.0345916984373434	NA	NA	TRUE	0.733946223256438
333	cell896	SeuratProject	10398	2586	scratch/AGG1/outs/raw_feature_bc_matrix	ATCCGAACAGGAATCG-1	1	/scratch/aberry3/Single Cell Pipeline/Anolik/amp_phase2_gex/rawdata/deliv_Anolik_062320_GEX_run2_counts/Sample_300_0150_PBL_BT_5/outs/molecule_info.h5	1	300	RA01	PBL	BT	300_0150_PBL_1	TRUE	TRUE	Paired chain	FALSE	10398	2586	7.9823042892864	511	13	4.91440661665705	4387	6	29.6719648292188	14785	FALSE	FALSE	FALSE	FALSE	FALSE	TRUE	1218655.29980737	FALSE	1	1	singlet	0.00405154097825288	0	0	cell	1	0.0960136684319504	NA	NA	TRUE	1.5889179324215
334	cell899	SeuratProject	6269	1775	scratch/AGG1/outs/raw_feature_bc_matrix	ATCCGAATCACTTATC-1	1	/scratch/aberry3/Single Cell Pipeline/Anolik/amp_phase2_gex/rawdata/deliv_Anolik_062320_GEX_run2_counts/Sample_300_0150_PBL_BT_5/outs/molecule_info.h5	1	300	RA01	PBL	BT	300_0150_PBL_1	TRUE	TRUE	Paired chain	FALSE	6269	1775	9.18806827245175	293	12	4.67379167331313	1919	6	23.4367366878359	8188	FALSE	FALSE	FALSE	FALSE	FALSE	TRUE	405484.089560243	TRUE	1	5	singlet	0.078130304813385	0.15	0.140504094022511	artificialDoublet	0.145544390954506	0.0261325162835089	38	FALSE	TRUE	0.957965620152948
335	cell901	SeuratProject	7599	1909	scratch/AGG1/outs/raw_feature_bc_matrix	ATCGAGTAGATGTCGG-1	1	/scratch/aberry3/Single Cell Pipeline/Anolik/amp_phase2_gex/rawdata/deliv_Anolik_062320_GEX_run2_counts/Sample_300_0150_PBL_BT_5/outs/molecule_info.h5	1	300	RA01	PBL	BT	300_0150_PBL_1	TRUE	TRUE	Paired chain	FALSE	7599	1909	7.82997762863535	354	13	4.65850769838137	4004	6	34.5083168146169	11603	FALSE	FALSE	FALSE	FALSE	FALSE	TRUE	793506.619696753	TRUE	1	5	singlet	0.0727415382862091	0.1	0.0689279525000711	cell	0.878137044146991	0.0800935259349629	45	TRUE	TRUE	1.16120286290353
336	cell904	SeuratProject	5815	1555	scratch/AGG1/outs/raw_feature_bc_matrix	ATCGAGTGTGAGGCTA-1	1	/scratch/aberry3/Single Cell Pipeline/Anolik/amp_phase2_gex/rawdata/deliv_Anolik_062320_GEX_run2_counts/Sample_300_0150_PBL_BT_5/outs/molecule_info.h5	1	300	RA01	PBL	BT	300_0150_PBL_1	TRUE	TRUE	Paired chain	FALSE	5815	1555	8.52966466036114	291	12	5.0042992261393	2139	6	26.8921297460397	7954	FALSE	FALSE	FALSE	FALSE	FALSE	TRUE	807003.138591485	TRUE	1	5	singlet	0.0361245423555374	0.05	0.0664741385035786	cell	0.461132289266514	0.0940635494624814	1+4	FALSE	TRUE	0.88858989969523
337	cell907	SeuratProject	4361	1411	scratch/AGG1/outs/raw_feature_bc_matrix	ATCGAGTTCCGCAAGC-1	1	/scratch/aberry3/Single Cell Pipeline/Anolik/amp_phase2_gex/rawdata/deliv_Anolik_062320_GEX_run2_counts/Sample_300_0150_PBL_BT_5/outs/molecule_info.h5	1	300	RA01	PBL	BT	300_0150_PBL_1	FALSE	FALSE	Paired chain	FALSE	4361	1411	9.69961018115111	194	12	4.44852098142628	3044	6	41.1073598919649	7405	FALSE	FALSE	FALSE	FALSE	FALSE	TRUE	647879.717227736	TRUE	1	5	singlet	0.00125440093688666	0	0	cell	1	0.077163701826104	NA	NA	TRUE	0.666404222282184
338	cell910	SeuratProject	5487	1608	scratch/AGG1/outs/raw_feature_bc_matrix	ATCTACTAGCTGTCTA-1	1	/scratch/aberry3/Single Cell Pipeline/Anolik/amp_phase2_gex/rawdata/deliv_Anolik_062320_GEX_run2_counts/Sample_300_0150_PBL_BT_5/outs/molecule_info.h5	1	300	RA01	PBL	BT	300_0150_PBL_1	TRUE	TRUE	Paired chain	FALSE	5487	1608	10.0419172589758	392	13	7.1441589210862	2267	6	29.2365230848594	7754	FALSE	FALSE	FALSE	FALSE	FALSE	TRUE	466057.883771267	TRUE	1	5	singlet	0.042763002216816	0.15	0.130277240292889	cell	0.461132289266514	0.0518526081490738	1+4	TRUE	TRUE	0.838468233813882
339	cell911	SeuratProject	7487	1887	scratch/AGG1/outs/raw_feature_bc_matrix	ATCTACTAGTGTCCCG-1	1	/scratch/aberry3/Single Cell Pipeline/Anolik/amp_phase2_gex/rawdata/deliv_Anolik_062320_GEX_run2_counts/Sample_300_0150_PBL_BT_5/outs/molecule_info.h5	1	300	RA01	PBL	BT	300_0150_PBL_1	TRUE	TRUE	Paired chain	FALSE	7487	1887	9.60331240817417	418	13	5.58301055162281	6397	6	46.0746182656295	13884	FALSE	FALSE	FALSE	FALSE	FALSE	TRUE	729167.361809007	TRUE	1	1	singlet	0.0965541377663612	0.2	0.168796136398561	cell	0.461132289266514	0.0508951309180417	1+4	TRUE	TRUE	1.14408814772454
340	cell913	SeuratProject	6631	2012	scratch/AGG1/outs/raw_feature_bc_matrix	ATCTACTCACAACGCC-1	1	/scratch/aberry3/Single Cell Pipeline/Anolik/amp_phase2_gex/rawdata/deliv_Anolik_062320_GEX_run2_counts/Sample_300_0150_PBL_BT_5/outs/molecule_info.h5	1	300	RA01	PBL	BT	300_0150_PBL_1	TRUE	TRUE	Paired chain	FALSE	6631	2012	9.56115216407782	262	13	3.95113859146433	2457	6	27.0356514084507	9088	FALSE	FALSE	FALSE	FALSE	FALSE	TRUE	539288.530083627	TRUE	1	1	singlet	0.0901642590761185	0.25	0.263132254420715	artificialDoublet	0.479771572169425	0.0345384363176287	2+4	FALSE	TRUE	1.01328282457078
341	cell917	SeuratProject	39604	4665	scratch/AGG1/outs/raw_feature_bc_matrix	ATCTACTTCAGAGACG-1	1	/scratch/aberry3/Single Cell Pipeline/Anolik/amp_phase2_gex/rawdata/deliv_Anolik_062320_GEX_run2_counts/Sample_300_0150_PBL_BT_5/outs/molecule_info.h5	1	300	RA01	PBL	BT	300_0150_PBL_1	TRUE	TRUE	Paired chain	FALSE	39604	4665	29.1207958792041	1190	13	3.004746995253	223	6	0.559921661184623	39827	FALSE	FALSE	FALSE	TRUE	TRUE	FALSE	1109766.62596965	TRUE	1	4	singlet	0.212875917553902	0.35	0.36571575544083	artificialDoublet	0.266189047219993	0.120455246413472	3+5	FALSE	TRUE	6.05188553525879
342	cell922	SeuratProject	3619	1244	scratch/AGG1/outs/raw_feature_bc_matrix	ATCTGCCCACACATGT-1	1	/scratch/aberry3/Single Cell Pipeline/Anolik/amp_phase2_gex/rawdata/deliv_Anolik_062320_GEX_run2_counts/Sample_300_0150_PBL_BT_5/outs/molecule_info.h5	1	300	RA01	PBL	BT	300_0150_PBL_1	FALSE	FALSE	Paired chain	FALSE	3619	1244	8.31721470019342	167	12	4.61453440176844	1483	6	29.0670325362603	5102	FALSE	FALSE	FALSE	FALSE	FALSE	TRUE	229029.633517047	TRUE	1	5	singlet	0.00465773092582821	0	0	cell	1	0.0152289623610502	NA	NA	TRUE	0.55301923422133
343	cell924	SeuratProject	35796	5046	scratch/AGG1/outs/raw_feature_bc_matrix	ATCTGCCCATCGATTG-1	1	/scratch/aberry3/Single Cell Pipeline/Anolik/amp_phase2_gex/rawdata/deliv_Anolik_062320_GEX_run2_counts/Sample_300_0150_PBL_BT_5/outs/molecule_info.h5	1	300	RA01	PBL	BT	300_0150_PBL_1	TRUE	TRUE	Paired chain	FALSE	35796	5046	11.4956978433345	1203	13	3.36071069393228	233	6	0.64670126842266	36029	FALSE	FALSE	FALSE	FALSE	FALSE	TRUE	1060581.77403094	TRUE	1	4	singlet	0.0844412744045258	0.35	0.340451942086652	artificialDoublet	0.185042545461698	0.132127132196711	2+3	FALSE	TRUE	5.46998521917291
344	cell926	SeuratProject	3950	1329	scratch/AGG1/outs/raw_feature_bc_matrix	ATCTGCCTCTCGCATC-1	1	/scratch/aberry3/Single Cell Pipeline/Anolik/amp_phase2_gex/rawdata/deliv_Anolik_062320_GEX_run2_counts/Sample_300_0150_PBL_BT_5/outs/molecule_info.h5	1	300	RA01	PBL	BT	300_0150_PBL_1	FALSE	FALSE	Paired chain	FALSE	3950	1329	9.51898734177215	199	13	5.0379746835443	1703	6	30.1255970281267	5653	FALSE	FALSE	FALSE	FALSE	FALSE	TRUE	504202.230104727	TRUE	1	5	singlet	0.00186830479651689	0	0	cell	1	0.0353899319684341	NA	NA	TRUE	0.603599329973544
345	cell928	SeuratProject	5139	1520	scratch/AGG1/outs/raw_feature_bc_matrix	ATGAGGGCACCGAATT-1	1	/scratch/aberry3/Single Cell Pipeline/Anolik/amp_phase2_gex/rawdata/deliv_Anolik_062320_GEX_run2_counts/Sample_300_0150_PBL_BT_5/outs/molecule_info.h5	1	300	RA01	PBL	BT	300_0150_PBL_1	TRUE	TRUE	Paired chain	FALSE	5139	1520	11.4419147694104	253	13	4.92313679704223	2204	5	30.0149802533025	7343	FALSE	FALSE	FALSE	FALSE	FALSE	TRUE	590267.598496981	TRUE	1	5	singlet	0.104097425937653	0.1	0.156893785974452	artificialDoublet	0.151483565856976	0.0541847751297206	6+7	FALSE	TRUE	0.785290368793428
346	cell929	SeuratProject	10845	2506	scratch/AGG1/outs/raw_feature_bc_matrix	ATGAGGGCAGACGTAG-1	1	/scratch/aberry3/Single Cell Pipeline/Anolik/amp_phase2_gex/rawdata/deliv_Anolik_062320_GEX_run2_counts/Sample_300_0150_PBL_BT_5/outs/molecule_info.h5	1	300	RA01	PBL	BT	300_0150_PBL_1	TRUE	TRUE	Paired chain	FALSE	10845	2506	9.76486860304288	516	13	4.75795297372061	2873	6	20.9432861933226	13718	FALSE	FALSE	FALSE	FALSE	FALSE	TRUE	949499.380167215	TRUE	1	1	singlet	0.241576060652733	0.35	0.364032695413443	artificialDoublet	0.353619222295211	0.120319175480033	3+4	FALSE	TRUE	1.65722398318053
347	cell932	SeuratProject	6880	1957	scratch/AGG1/outs/raw_feature_bc_matrix	ATGAGGGTCCCGGATG-1	1	/scratch/aberry3/Single Cell Pipeline/Anolik/amp_phase2_gex/rawdata/deliv_Anolik_062320_GEX_run2_counts/Sample_300_0150_PBL_BT_5/outs/molecule_info.h5	1	300	RA01	PBL	BT	300_0150_PBL_1	TRUE	TRUE	Paired chain	FALSE	6880	1957	9.7093023255814	319	13	4.63662790697674	7658	6	52.675746319989	14538	FALSE	FALSE	FALSE	FALSE	FALSE	TRUE	759263.490390313	TRUE	1	5	singlet	0.183255478739738	0.5	0.467071105535951	artificialDoublet	0.353619222295211	0.0474392135868274	3+4	FALSE	TRUE	1.05133250385265
348	cell933	SeuratProject	5570	1325	scratch/AGG1/outs/raw_feature_bc_matrix	ATGAGGGTCCGTTGTC-1	1	/scratch/aberry3/Single Cell Pipeline/Anolik/amp_phase2_gex/rawdata/deliv_Anolik_062320_GEX_run2_counts/Sample_300_0150_PBL_BT_5/outs/molecule_info.h5	1	300	RA01	PBL	BT	300_0150_PBL_1	TRUE	TRUE	Paired chain	FALSE	5570	1325	10.3231597845601	150	12	2.69299820466786	1277	6	18.6505038703082	6847	FALSE	FALSE	FALSE	FALSE	FALSE	TRUE	926814.710104617	TRUE	1	5	singlet	0.275367856025696	0.1	0.0994811869960809	cell	0.461132289266514	0.0706849532341828	1+4	TRUE	TRUE	0.851151460241174
349	cell934	SeuratProject	6295	1844	scratch/AGG1/outs/raw_feature_bc_matrix	ATGAGGGTCCTAGAAC-1	1	/scratch/aberry3/Single Cell Pipeline/Anolik/amp_phase2_gex/rawdata/deliv_Anolik_062320_GEX_run2_counts/Sample_300_0150_PBL_BT_5/outs/molecule_info.h5	1	300	RA01	PBL	BT	300_0150_PBL_1	TRUE	TRUE	Paired chain	FALSE	6295	1844	10.0238284352661	369	13	5.86179507545671	1602	6	20.2861846270736	7897	FALSE	FALSE	FALSE	FALSE	FALSE	TRUE	726850.475861126	TRUE	1	1	singlet	0.118177719414234	0.3	0.30809963414409	artificialDoublet	0.353619222295211	0.094377253933517	3+4	FALSE	TRUE	0.961938679033787
350	cell935	SeuratProject	8834	2115	scratch/AGG1/outs/raw_feature_bc_matrix	ATGAGGGTCGCGGATC-1	1	/scratch/aberry3/Single Cell Pipeline/Anolik/amp_phase2_gex/rawdata/deliv_Anolik_062320_GEX_run2_counts/Sample_300_0150_PBL_BT_5/outs/molecule_info.h5	1	300	RA01	PBL	BT	300_0150_PBL_1	TRUE	TRUE	Paired chain	FALSE	8834	2115	9.13515961059543	436	12	4.9354765678062	2499	6	22.0506485484867	11333	FALSE	FALSE	FALSE	FALSE	FALSE	TRUE	937128.967055967	TRUE	1	1	singlet	0.25101712346077	0.4	0.440337822623179	artificialDoublet	0.479771572169425	0.093292939990887	2+4	FALSE	TRUE	1.34992315974336
351	cell936	SeuratProject	4863	1499	scratch/AGG1/outs/raw_feature_bc_matrix	ATGAGGGTCTGGAGCC-1	1	/scratch/aberry3/Single Cell Pipeline/Anolik/amp_phase2_gex/rawdata/deliv_Anolik_062320_GEX_run2_counts/Sample_300_0150_PBL_BT_5/outs/molecule_info.h5	1	300	RA01	PBL	BT	300_0150_PBL_1	TRUE	TRUE	Paired chain	FALSE	4863	1499	10.2817191034341	189	13	3.88648982109809	1650	6	25.3339474896361	6513	FALSE	FALSE	FALSE	FALSE	FALSE	TRUE	630580.735975966	TRUE	1	5	singlet	0.000826779752969742	0	0	cell	1	0.0434834001751096	NA	NA	TRUE	0.743114820673758
352	cell937	SeuratProject	3884	1705	scratch/AGG1/outs/raw_feature_bc_matrix	ATGCGATAGAGCTGCA-1	1	/scratch/aberry3/Single Cell Pipeline/Anolik/amp_phase2_gex/rawdata/deliv_Anolik_062320_GEX_run2_counts/Sample_300_0150_PBL_BT_5/outs/molecule_info.h5	1	300	RA01	PBL	BT	300_0150_PBL_1	FALSE	FALSE	Paired chain	FALSE	3884	1705	11.6117404737384	388	13	9.98970133882595	842	6	17.8163351671604	4726	FALSE	FALSE	TRUE	FALSE	TRUE	FALSE	577628.265017589	TRUE	1	5	singlet	0.0958102643489838	0.25	0.260130524054418	cell	0.221138354222121	0.0563492855399548	4+5	FALSE	TRUE	0.593513872814492
353	cell938	SeuratProject	4417	1384	scratch/AGG1/outs/raw_feature_bc_matrix	ATGCGATAGCTAAACA-1	1	/scratch/aberry3/Single Cell Pipeline/Anolik/amp_phase2_gex/rawdata/deliv_Anolik_062320_GEX_run2_counts/Sample_300_0150_PBL_BT_5/outs/molecule_info.h5	1	300	RA01	PBL	BT	300_0150_PBL_1	FALSE	FALSE	Paired chain	FALSE	4417	1384	9.30495811636858	186	12	4.2110029431741	2223	6	33.4789156626506	6640	FALSE	FALSE	FALSE	FALSE	FALSE	TRUE	484970.357476009	TRUE	1	5	singlet	0.0401595793664455	0.05	0.0310705797253648	artificialDoublet	0.485936420036878	0.0379164549426758	50	FALSE	TRUE	0.674961579871682
354	cell939	SeuratProject	1592	847	scratch/AGG1/outs/raw_feature_bc_matrix	ATGCGATAGGTGACCA-1	1	/scratch/aberry3/Single Cell Pipeline/Anolik/amp_phase2_gex/rawdata/deliv_Anolik_062320_GEX_run2_counts/Sample_300_0150_PBL_BT_5/outs/molecule_info.h5	1	300	RA01	PBL	BT	300_0150_PBL_1	FALSE	FALSE	Paired chain	FALSE	1592	847	13.8190954773869	250	12	15.7035175879397	2174	6	57.7270313329793	3766	TRUE	TRUE	TRUE	TRUE	TRUE	FALSE	238439.947433741	TRUE	1	6	singlet	0.000285345682641491	0	0	cell	1	0.0177433313765234	NA	NA	TRUE	0.243273451472881
355	cell940	SeuratProject	4957	1482	scratch/AGG1/outs/raw_feature_bc_matrix	ATGCGATCAAGCCGTC-1	1	/scratch/aberry3/Single Cell Pipeline/Anolik/amp_phase2_gex/rawdata/deliv_Anolik_062320_GEX_run2_counts/Sample_300_0150_PBL_BT_5/outs/molecule_info.h5	1	300	RA01	PBL	BT	300_0150_PBL_1	TRUE	TRUE	Paired chain	FALSE	4957	1482	8.06939681258826	167	12	3.3689731692556	2047	5	29.2261564820103	7004	FALSE	FALSE	FALSE	FALSE	FALSE	TRUE	496172.313256877	TRUE	1	5	singlet	0.0337074659764767	0.05	0.0247010875560766	cell	0.485936420036878	0.0619878854638117	50	FALSE	TRUE	0.757478956627559
356	cell941	SeuratProject	2887	1163	scratch/AGG1/outs/raw_feature_bc_matrix	ATGCGATCACTAGTAC-1	1	/scratch/aberry3/Single Cell Pipeline/Anolik/amp_phase2_gex/rawdata/deliv_Anolik_062320_GEX_run2_counts/Sample_300_0150_PBL_BT_5/outs/molecule_info.h5	1	300	RA01	PBL	BT	300_0150_PBL_1	FALSE	FALSE	Paired chain	FALSE	2887	1163	9.52545895393142	160	12	5.5420852095601	1144	6	28.380054577028	4031	FALSE	FALSE	FALSE	FALSE	FALSE	TRUE	526226.179150667	TRUE	1	5	singlet	0.0254972837865353	0.05	0.0278166642559936	cell	0.151483565856976	0.0419924048805982	6+7	FALSE	TRUE	0.441162345730031
357	cell944	SeuratProject	4045	1536	scratch/AGG1/outs/raw_feature_bc_matrix	ATGCGATTCAGTTTGG-1	1	/scratch/aberry3/Single Cell Pipeline/Anolik/amp_phase2_gex/rawdata/deliv_Anolik_062320_GEX_run2_counts/Sample_300_0150_PBL_BT_5/outs/molecule_info.h5	1	300	RA01	PBL	BT	300_0150_PBL_1	FALSE	FALSE	Paired chain	FALSE	4045	1536	9.29542645241038	235	12	5.80964153275649	1467	5	26.6146589259797	5512	FALSE	FALSE	FALSE	FALSE	FALSE	TRUE	511596.877935768	TRUE	1	5	singlet	0.141204342246056	0.35	0.333916254326314	cell	0.221138354222121	0.0498710403566231	4+5	FALSE	TRUE	0.6181162758843
358	cell945	SeuratProject	7112	2006	scratch/AGG1/outs/raw_feature_bc_matrix	ATGGGAGAGCATCATC-1	1	/scratch/aberry3/Single Cell Pipeline/Anolik/amp_phase2_gex/rawdata/deliv_Anolik_062320_GEX_run2_counts/Sample_300_0150_PBL_BT_5/outs/molecule_info.h5	1	300	RA01	PBL	BT	300_0150_PBL_1	TRUE	TRUE	Paired chain	FALSE	7112	2006	7.7474690663667	236	13	3.31833520809899	4038	6	36.2152466367713	11150	FALSE	FALSE	FALSE	FALSE	FALSE	TRUE	570548.075553136	TRUE	1	1	singlet	0.0538367442786694	0.2	0.183785893837872	cell	0.137382945788362	0.0525708342136405	5+7	FALSE	TRUE	1.08678441386629
359	cell953	SeuratProject	4407	1496	scratch/AGG1/outs/raw_feature_bc_matrix	ATGGGAGGTGGCCCTA-1	1	/scratch/aberry3/Single Cell Pipeline/Anolik/amp_phase2_gex/rawdata/deliv_Anolik_062320_GEX_run2_counts/Sample_300_0150_PBL_BT_5/outs/molecule_info.h5	1	300	RA01	PBL	BT	300_0150_PBL_1	FALSE	FALSE	Paired chain	FALSE	4407	1496	8.12343998184706	91	11	2.06489675516224	2297	5	34.2631264916468	6704	FALSE	FALSE	FALSE	FALSE	FALSE	TRUE	800398.158916117	TRUE	1	5	singlet	0.0274000950157642	0.05	0.0756820307339962	cell	0.284424001872401	0.0547863624163829	20	FALSE	TRUE	0.673433480302129
360	cell959	SeuratProject	6185	1755	scratch/AGG1/outs/raw_feature_bc_matrix	ATGTGTGCACCGAAAG-1	1	/scratch/aberry3/Single Cell Pipeline/Anolik/amp_phase2_gex/rawdata/deliv_Anolik_062320_GEX_run2_counts/Sample_300_0150_PBL_BT_5/outs/molecule_info.h5	1	300	RA01	PBL	BT	300_0150_PBL_1	TRUE	TRUE	Paired chain	FALSE	6185	1755	7.67987065481002	160	13	2.58690379951496	2891	5	31.8532393124725	9076	FALSE	FALSE	FALSE	FALSE	FALSE	TRUE	1041868.49083422	TRUE	1	5	singlet	0.0444352813065052	0.1	0.0634674547151624	artificialDoublet	0.341979321157861	0.126745960759044	18	FALSE	TRUE	0.945129583768701
361	cell964	SeuratProject	6240	1777	scratch/AGG1/outs/raw_feature_bc_matrix	ATGTGTGGTTGCGCAC-1	1	/scratch/aberry3/Single Cell Pipeline/Anolik/amp_phase2_gex/rawdata/deliv_Anolik_062320_GEX_run2_counts/Sample_300_0150_PBL_BT_5/outs/molecule_info.h5	1	300	RA01	PBL	BT	300_0150_PBL_1	TRUE	TRUE	Paired chain	FALSE	6240	1777	8.55769230769231	496	13	7.94871794871795	4618	6	42.5308528274084	10858	FALSE	FALSE	TRUE	FALSE	TRUE	FALSE	544894.279469572	TRUE	1	5	singlet	0.166752427816391	0.3	0.300323997489641	cell	0.137382945788362	0.0651279759975335	5+7	FALSE	TRUE	0.953534131401244
362	cell967	SeuratProject	6704	1886	scratch/AGG1/outs/raw_feature_bc_matrix	ATTACTCAGATTACCC-1	1	/scratch/aberry3/Single Cell Pipeline/Anolik/amp_phase2_gex/rawdata/deliv_Anolik_062320_GEX_run2_counts/Sample_300_0150_PBL_BT_5/outs/molecule_info.h5	1	300	RA01	PBL	BT	300_0150_PBL_1	TRUE	TRUE	Paired chain	FALSE	6704	1886	7.4582338902148	480	13	7.1599045346062	3076	6	31.4519427402863	9780	FALSE	FALSE	FALSE	FALSE	FALSE	TRUE	532414.906820077	TRUE	1	5	singlet	0.0472792908549309	0.2	0.21029968374109	cell	0.353619222295211	0.0539526969904932	3+4	FALSE	TRUE	1.02443795142852
363	cell969	SeuratProject	29273	3370	scratch/AGG1/outs/raw_feature_bc_matrix	ATTACTCGTCATTAGC-1	1	/scratch/aberry3/Single Cell Pipeline/Anolik/amp_phase2_gex/rawdata/deliv_Anolik_062320_GEX_run2_counts/Sample_300_0150_PBL_BT_5/outs/molecule_info.h5	1	300	RA01	PBL	BT	300_0150_PBL_1	TRUE	TRUE	Paired chain	FALSE	29273	3370	50.5209578792744	585	13	1.99842858606907	1465	6	4.76608757889258	30738	FALSE	FALSE	FALSE	TRUE	TRUE	FALSE	772193.420116676	TRUE	1	4	singlet	0.0630238652229309	0.25	0.279423899040296	cell	0.185042545461698	0.056521749921971	2+3	TRUE	TRUE	4.4732058699533
364	cell970	SeuratProject	4467	1416	scratch/AGG1/outs/raw_feature_bc_matrix	ATTACTCTCGTTTATC-1	1	/scratch/aberry3/Single Cell Pipeline/Anolik/amp_phase2_gex/rawdata/deliv_Anolik_062320_GEX_run2_counts/Sample_300_0150_PBL_BT_5/outs/molecule_info.h5	1	300	RA01	PBL	BT	300_0150_PBL_1	FALSE	FALSE	Paired chain	FALSE	4467	1416	9.46944257891202	227	12	5.08171032012536	1795	6	28.6649632705206	6262	FALSE	FALSE	FALSE	FALSE	FALSE	TRUE	379240.979029089	TRUE	1	5	singlet	0.0026919818483293	0	0	cell	1	0.0374127000044241	NA	NA	TRUE	0.682602077719448
365	cell973	SeuratProject	5424	1610	scratch/AGG1/outs/raw_feature_bc_matrix	ATTATCCAGTGTTTGC-1	1	/scratch/aberry3/Single Cell Pipeline/Anolik/amp_phase2_gex/rawdata/deliv_Anolik_062320_GEX_run2_counts/Sample_300_0150_PBL_BT_5/outs/molecule_info.h5	1	300	RA01	PBL	BT	300_0150_PBL_1	TRUE	TRUE	Paired chain	FALSE	5424	1610	8.14896755162242	271	13	4.99631268436578	2897	6	34.8155269799303	8321	FALSE	FALSE	FALSE	FALSE	FALSE	TRUE	568096.24848273	TRUE	1	5	singlet	0.000972764508333057	0	0	cell	1	0.0488088466120505	NA	NA	TRUE	0.828841206525697
366	cell974	SeuratProject	1542	866	scratch/AGG1/outs/raw_feature_bc_matrix	ATTATCCCAGCTATTG-1	1	/scratch/aberry3/Single Cell Pipeline/Anolik/amp_phase2_gex/rawdata/deliv_Anolik_062320_GEX_run2_counts/Sample_300_0150_PBL_BT_5/outs/molecule_info.h5	1	300	RA01	PBL	BT	300_0150_PBL_1	FALSE	FALSE	No	FALSE	1542	866	16.9260700389105	217	13	14.0726329442283	2632	6	63.057019645424	4174	TRUE	FALSE	TRUE	TRUE	TRUE	FALSE	221759.755042978	TRUE	1	6	singlet	0.000118353469588328	0	0	cell	1	0.0277442361069675	NA	NA	TRUE	0.235632953625115
367	cell975	SeuratProject	4589	1512	scratch/AGG1/outs/raw_feature_bc_matrix	ATTATCCGTAACGTTC-1	1	/scratch/aberry3/Single Cell Pipeline/Anolik/amp_phase2_gex/rawdata/deliv_Anolik_062320_GEX_run2_counts/Sample_300_0150_PBL_BT_5/outs/molecule_info.h5	1	300	RA01	PBL	BT	300_0150_PBL_1	FALSE	FALSE	Paired chain	FALSE	4589	1512	9.95859664414905	186	13	4.05317062540859	878	6	16.0599963416865	5467	FALSE	FALSE	FALSE	FALSE	FALSE	TRUE	495654.001511358	TRUE	1	1	singlet	0.0155139062553644	0.05	0.0649189618923336	cell	0.138241353583407	0.0421938524510813	3+8	FALSE	TRUE	0.701244892467998
368	cell977	SeuratProject	5212	1612	scratch/AGG1/outs/raw_feature_bc_matrix	ATTATCCGTGAACCTT-1	1	/scratch/aberry3/Single Cell Pipeline/Anolik/amp_phase2_gex/rawdata/deliv_Anolik_062320_GEX_run2_counts/Sample_300_0150_PBL_BT_5/outs/molecule_info.h5	1	300	RA01	PBL	BT	300_0150_PBL_1	TRUE	TRUE	Paired chain	FALSE	5212	1612	8.57636224098235	222	13	4.25940138142747	2020	6	27.9314159292035	7232	FALSE	FALSE	FALSE	FALSE	FALSE	TRUE	629195.538524135	TRUE	1	5	singlet	0.00210837321355938	0	0	cell	1	0.0532023343508058	NA	NA	TRUE	0.796445495651167
369	cell978	SeuratProject	4154	1478	scratch/AGG1/outs/raw_feature_bc_matrix	ATTATCCTCATAGCAC-1	1	/scratch/aberry3/Single Cell Pipeline/Anolik/amp_phase2_gex/rawdata/deliv_Anolik_062320_GEX_run2_counts/Sample_300_0150_PBL_BT_5/outs/molecule_info.h5	1	300	RA01	PBL	BT	300_0150_PBL_1	FALSE	FALSE	Paired chain	FALSE	4154	1478	8.40154068367838	174	13	4.18873375060183	1458	5	25.9800427655025	5612	FALSE	FALSE	FALSE	FALSE	FALSE	TRUE	325181.821241899	TRUE	1	5	singlet	0.0223896503448486	0.1	0.0995501133071413	cell	0.400012636254312	0.0408321552098232	30	TRUE	TRUE	0.634772561192431
370	cell980	SeuratProject	4300	1444	scratch/AGG1/outs/raw_feature_bc_matrix	ATTCTACAGAGGTAGA-1	1	/scratch/aberry3/Single Cell Pipeline/Anolik/amp_phase2_gex/rawdata/deliv_Anolik_062320_GEX_run2_counts/Sample_300_0150_PBL_BT_5/outs/molecule_info.h5	1	300	RA01	PBL	BT	300_0150_PBL_1	FALSE	FALSE	Paired chain	FALSE	4300	1444	7.88372093023256	224	13	5.2093023255814	1117	6	20.6202695218756	5417	FALSE	FALSE	FALSE	FALSE	FALSE	TRUE	428736.716747379	TRUE	1	5	singlet	0.000507157295942307	0	0	cell	1	0.0347337546998887	NA	NA	TRUE	0.657082814907909
371	cell984	SeuratProject	6512	1815	scratch/AGG1/outs/raw_feature_bc_matrix	ATTCTACCAGCGATCC-1	1	/scratch/aberry3/Single Cell Pipeline/Anolik/amp_phase2_gex/rawdata/deliv_Anolik_062320_GEX_run2_counts/Sample_300_0150_PBL_BT_5/outs/molecule_info.h5	1	300	RA01	PBL	BT	300_0150_PBL_1	TRUE	TRUE	Paired chain	FALSE	6512	1815	9.65909090909091	251	12	3.8544226044226	2836	6	30.3380402225075	9348	FALSE	FALSE	FALSE	FALSE	FALSE	TRUE	949761.209166398	TRUE	1	1	singlet	0.0395211465656757	0.05	0.0679560027188956	cell	0.461132289266514	0.0710293044232963	1+4	FALSE	TRUE	0.995098439693093
372	cell986	SeuratProject	5957	1713	scratch/AGG1/outs/raw_feature_bc_matrix	ATTCTACCAGTCGTGC-1	1	/scratch/aberry3/Single Cell Pipeline/Anolik/amp_phase2_gex/rawdata/deliv_Anolik_062320_GEX_run2_counts/Sample_300_0150_PBL_BT_5/outs/molecule_info.h5	1	300	RA01	PBL	BT	300_0150_PBL_1	TRUE	TRUE	Paired chain	FALSE	5957	1713	8.51099546751721	179	12	3.00486822225953	1287	6	17.7664273881833	7244	FALSE	FALSE	FALSE	FALSE	FALSE	TRUE	842402.252258388	TRUE	1	1	singlet	0.0195801928639412	0.15	0.160079133164136	cell	0.353619222295211	0.0596243865013495	3+4	TRUE	TRUE	0.910288913582886
373	cell990	SeuratProject	5342	1620	scratch/AGG1/outs/raw_feature_bc_matrix	ATTCTACTCGGCGCAT-1	1	/scratch/aberry3/Single Cell Pipeline/Anolik/amp_phase2_gex/rawdata/deliv_Anolik_062320_GEX_run2_counts/Sample_300_0150_PBL_BT_5/outs/molecule_info.h5	1	300	RA01	PBL	BT	300_0150_PBL_1	TRUE	TRUE	Paired chain	FALSE	5342	1620	8.61100711344066	246	13	4.60501684762261	1833	5	25.5470383275261	7175	FALSE	FALSE	FALSE	FALSE	FALSE	TRUE	364703.490966546	TRUE	1	5	singlet	0.00165043724700808	0	0	cell	1	0.0404753301787388	NA	NA	TRUE	0.81631079005536
374	cell993	SeuratProject	6088	1689	scratch/AGG1/outs/raw_feature_bc_matrix	ATTGGACAGGTGCTTT-1	1	/scratch/aberry3/Single Cell Pipeline/Anolik/amp_phase2_gex/rawdata/deliv_Anolik_062320_GEX_run2_counts/Sample_300_0150_PBL_BT_5/outs/molecule_info.h5	1	300	RA01	PBL	BT	300_0150_PBL_1	TRUE	TRUE	Paired chain	FALSE	6088	1689	8.88633377135348	210	13	3.44940867279895	1956	6	24.3162605668821	8044	FALSE	FALSE	FALSE	FALSE	FALSE	TRUE	422765.465117331	TRUE	1	1	singlet	0.0981643497943878	0.15	0.1701830665929	artificialDoublet	0.131114096131655	0.0705265794002069	4+7	FALSE	TRUE	0.930307017944034
375	cell995	SeuratProject	35877	4123	scratch/AGG1/outs/raw_feature_bc_matrix	ATTGGACCAAGGCTCC-1	1	/scratch/aberry3/Single Cell Pipeline/Anolik/amp_phase2_gex/rawdata/deliv_Anolik_062320_GEX_run2_counts/Sample_300_0150_PBL_BT_5/outs/molecule_info.h5	1	300	RA01	PBL	BT	300_0150_PBL_1	TRUE	TRUE	Paired chain	FALSE	35877	4123	31.8365526660535	884	13	2.4639741338462	1172	6	3.16337822883209	37049	FALSE	FALSE	FALSE	TRUE	TRUE	FALSE	1387030.12543177	FALSE	1	4	singlet	0.245876044034958	0.3	0.35951863387477	cell	0.105648805792262	0.12954075972495	3+7	TRUE	TRUE	5.48236282568629
376	cell998	SeuratProject	5057	1431	scratch/AGG1/outs/raw_feature_bc_matrix	ATTGGACGTATTACCG-1	1	/scratch/aberry3/Single Cell Pipeline/Anolik/amp_phase2_gex/rawdata/deliv_Anolik_062320_GEX_run2_counts/Sample_300_0150_PBL_BT_5/outs/molecule_info.h5	1	300	RA01	PBL	BT	300_0150_PBL_1	TRUE	TRUE	Paired chain	FALSE	5057	1431	10.579394898161	272	13	5.37868301364445	1402	6	21.7061464623007	6459	FALSE	FALSE	FALSE	FALSE	FALSE	TRUE	370277.532342882	TRUE	1	1	singlet	0.180675566196442	0.15	0.133635076860968	cell	0.479771572169425	0.03554791068071	2+4	FALSE	TRUE	0.772759952323091
377	cell999	SeuratProject	12805	2764	scratch/AGG1/outs/raw_feature_bc_matrix	ATTGGACGTGGGTCAA-1	1	/scratch/aberry3/Single Cell Pipeline/Anolik/amp_phase2_gex/rawdata/deliv_Anolik_062320_GEX_run2_counts/Sample_300_0150_PBL_BT_5/outs/molecule_info.h5	1	300	RA01	PBL	BT	300_0150_PBL_1	TRUE	TRUE	Paired chain	FALSE	12805	2764	7.44240531042561	532	13	4.15462709878954	3482	6	21.3790139374962	16287	FALSE	FALSE	FALSE	FALSE	FALSE	TRUE	750085.013885886	TRUE	1	5	singlet	0.161663398146629	0.25	0.216665204692461	artificialDoublet	0.461132289266514	0.0890471899205119	1+4	FALSE	TRUE	1.95673149881297
378	cell1000	SeuratProject	5678	1543	scratch/AGG1/outs/raw_feature_bc_matrix	ATTGGACGTGTTGAGG-1	1	/scratch/aberry3/Single Cell Pipeline/Anolik/amp_phase2_gex/rawdata/deliv_Anolik_062320_GEX_run2_counts/Sample_300_0150_PBL_BT_5/outs/molecule_info.h5	1	300	RA01	PBL	BT	300_0150_PBL_1	TRUE	TRUE	Paired chain	FALSE	5678	1543	10.4614300810144	191	13	3.36386051426559	1263	5	18.1962253277626	6941	FALSE	FALSE	FALSE	FALSE	FALSE	TRUE	390781.846258788	TRUE	1	1	singlet	0.241632893681526	0.1	0.112034236941148	cell	0.479771572169425	0.0295901388108887	2+4	TRUE	TRUE	0.86765493559235
379	cell1005	SeuratProject	5695	1761	scratch/AGG1/outs/raw_feature_bc_matrix	ATTGGTGCAAGCGATG-1	1	/scratch/aberry3/Single Cell Pipeline/Anolik/amp_phase2_gex/rawdata/deliv_Anolik_062320_GEX_run2_counts/Sample_300_0150_PBL_BT_5/outs/molecule_info.h5	1	300	RA01	PBL	BT	300_0150_PBL_1	TRUE	TRUE	Paired chain	FALSE	5695	1761	9.97366110623354	166	12	2.91483757682177	3409	5	37.445079086116	9104	FALSE	FALSE	FALSE	FALSE	FALSE	TRUE	595391.855366094	TRUE	1	5	singlet	0.0170792415738106	0.1	0.0995321364581277	cell	0.176508471057931	0.0433680144288861	5+8	TRUE	TRUE	0.87025270486059
380	cell1008	SeuratProject	8806	1942	scratch/AGG1/outs/raw_feature_bc_matrix	ATTGGTGTCGCATGAT-1	1	/scratch/aberry3/Single Cell Pipeline/Anolik/amp_phase2_gex/rawdata/deliv_Anolik_062320_GEX_run2_counts/Sample_300_0150_PBL_BT_5/outs/molecule_info.h5	1	300	RA01	PBL	BT	300_0150_PBL_1	TRUE	TRUE	Paired chain	FALSE	8806	1942	11.9918237565296	347	12	3.94049511696571	1989	6	18.4251968503937	10795	FALSE	FALSE	FALSE	FALSE	FALSE	TRUE	552867.949544601	TRUE	1	1	singlet	0.0446202233433723	0.05	0.0536870677313477	cell	0.479771572169425	0.0559578039002816	2+4	FALSE	TRUE	1.34564448094861
381	cell1016	SeuratProject	3953	1806	scratch/AGG1/outs/raw_feature_bc_matrix	ATTTCTGGTAGCGTCC-1	1	/scratch/aberry3/Single Cell Pipeline/Anolik/amp_phase2_gex/rawdata/deliv_Anolik_062320_GEX_run2_counts/Sample_300_0150_PBL_BT_5/outs/molecule_info.h5	1	300	RA01	PBL	BT	300_0150_PBL_1	FALSE	FALSE	Paired chain	FALSE	3953	1806	9.73943840121427	543	13	13.7364027321022	1474	6	27.1604938271605	5427	FALSE	FALSE	TRUE	FALSE	TRUE	FALSE	785405.165844339	TRUE	1	6	singlet	0.0316496230661869	0.1	0.141761721361207	cell	0.138241353583407	0.0794555953136867	3+8	FALSE	TRUE	0.60405775984441
382	cell1017	SeuratProject	12939	2852	scratch/AGG1/outs/raw_feature_bc_matrix	ATTTCTGGTCCGACGT-1	1	/scratch/aberry3/Single Cell Pipeline/Anolik/amp_phase2_gex/rawdata/deliv_Anolik_062320_GEX_run2_counts/Sample_300_0150_PBL_BT_5/outs/molecule_info.h5	1	300	RA01	PBL	BT	300_0150_PBL_1	TRUE	TRUE	No	FALSE	12939	2852	7.73630110518587	549	13	4.24298632042662	5285	6	29.0002194907814	18224	FALSE	FALSE	FALSE	FALSE	FALSE	TRUE	1470391.05083715	FALSE	1	5	singlet	0.840979397296906	0.35	0.382026613353275	cell	0.353619222295211	0.154257676834461	3+4	FALSE	TRUE	1.97720803304498
383	cell1021	SeuratProject	34098	4222	scratch/AGG1/outs/raw_feature_bc_matrix	ATTTCTGTCGAATCCA-1	1	/scratch/aberry3/Single Cell Pipeline/Anolik/amp_phase2_gex/rawdata/deliv_Anolik_062320_GEX_run2_counts/Sample_300_0150_PBL_BT_5/outs/molecule_info.h5	1	300	RA01	PBL	BT	300_0150_PBL_1	TRUE	TRUE	Paired chain	FALSE	34098	4222	35.9786497741803	974	13	2.85647252038243	813	5	2.32877889490418	34911	FALSE	FALSE	FALSE	TRUE	TRUE	FALSE	1134604.60308747	TRUE	1	4	singlet	0.0905273035168648	0.2	0.118006729413152	cell	0.185042545461698	0.10939170549556	2+3	FALSE	TRUE	5.21051391226276
384	cell1022	SeuratProject	4613	1326	scratch/AGG1/outs/raw_feature_bc_matrix	CAACCAAAGCCACGCT-1	1	/scratch/aberry3/Single Cell Pipeline/Anolik/amp_phase2_gex/rawdata/deliv_Anolik_062320_GEX_run2_counts/Sample_300_0150_PBL_BT_5/outs/molecule_info.h5	1	300	RA01	PBL	BT	300_0150_PBL_1	FALSE	FALSE	Paired chain	FALSE	4613	1326	9.71168437025797	187	13	4.05376110990679	2799	5	37.7630868861306	7412	FALSE	FALSE	FALSE	FALSE	FALSE	TRUE	482223.502128439	TRUE	1	5	singlet	0.00148566998541355	0	0	cell	1	0.0576780401266164	NA	NA	TRUE	0.704912331434926
385	cell1024	SeuratProject	6814	1994	scratch/AGG1/outs/raw_feature_bc_matrix	CAACCAAAGTCTCAAC-1	1	/scratch/aberry3/Single Cell Pipeline/Anolik/amp_phase2_gex/rawdata/deliv_Anolik_062320_GEX_run2_counts/Sample_300_0150_PBL_BT_5/outs/molecule_info.h5	1	300	RA01	PBL	BT	300_0150_PBL_1	TRUE	TRUE	Paired chain	FALSE	6814	1994	8.83475198121515	310	12	4.54945700029351	2500	6	26.8413141507408	9314	FALSE	FALSE	FALSE	FALSE	FALSE	TRUE	710081.057583899	TRUE	1	5	singlet	0.259209811687469	0.35	0.283005240665535	cell	0.318532800242067	0.0682956875357571	31	TRUE	TRUE	1.0412470466936
386	cell1025	SeuratProject	3887	1220	scratch/AGG1/outs/raw_feature_bc_matrix	CAACCAACAAAGGCGT-1	1	/scratch/aberry3/Single Cell Pipeline/Anolik/amp_phase2_gex/rawdata/deliv_Anolik_062320_GEX_run2_counts/Sample_300_0150_PBL_BT_5/outs/molecule_info.h5	1	300	RA01	PBL	BT	300_0150_PBL_1	FALSE	FALSE	Paired chain	FALSE	3887	1220	8.66992539233342	191	13	4.91381528170826	1829	6	31.9979006298111	5716	FALSE	FALSE	FALSE	FALSE	FALSE	TRUE	569400.145103363	TRUE	1	5	singlet	0.00204546027816832	0	0	cell	1	0.048013518489932	NA	NA	TRUE	0.593972302685358
387	cell1026	SeuratProject	7507	2030	scratch/AGG1/outs/raw_feature_bc_matrix	CAACCAACAATCGAAA-1	1	/scratch/aberry3/Single Cell Pipeline/Anolik/amp_phase2_gex/rawdata/deliv_Anolik_062320_GEX_run2_counts/Sample_300_0150_PBL_BT_5/outs/molecule_info.h5	1	300	RA01	PBL	BT	300_0150_PBL_1	TRUE	TRUE	Single chain	FALSE	7507	2030	9.09817503663248	205	12	2.73078460103903	2907	5	27.9143460725946	10414	FALSE	FALSE	FALSE	FALSE	FALSE	TRUE	941304.888591065	TRUE	1	1	singlet	0.0652641877532005	0.1	0.10400887763377	cell	0.479771572169425	0.109136956664785	2+4	TRUE	TRUE	1.14714434686364
388	cell1027	SeuratProject	2984	1388	scratch/AGG1/outs/raw_feature_bc_matrix	CAACCAACAGGTGCCT-1	1	/scratch/aberry3/Single Cell Pipeline/Anolik/amp_phase2_gex/rawdata/deliv_Anolik_062320_GEX_run2_counts/Sample_300_0150_PBL_BT_5/outs/molecule_info.h5	1	300	RA01	PBL	BT	300_0150_PBL_1	FALSE	FALSE	Paired chain	FALSE	2984	1388	17.828418230563	450	13	15.0804289544236	4590	5	60.6020596778453	7574	FALSE	FALSE	TRUE	TRUE	TRUE	FALSE	217292.225163367	TRUE	1	6	singlet	0.00105365505442023	0.05	0.0655036355264417	cell	1	0.0205218463902154	NA	NA	TRUE	0.455984911554697
389	cell1029	SeuratProject	5240	1511	scratch/AGG1/outs/raw_feature_bc_matrix	CAACCAATCCTGTACC-1	1	/scratch/aberry3/Single Cell Pipeline/Anolik/amp_phase2_gex/rawdata/deliv_Anolik_062320_GEX_run2_counts/Sample_300_0150_PBL_BT_5/outs/molecule_info.h5	1	300	RA01	PBL	BT	300_0150_PBL_1	TRUE	TRUE	Paired chain	FALSE	5240	1511	10.2290076335878	251	13	4.79007633587786	1968	6	27.3029966703663	7208	FALSE	FALSE	FALSE	FALSE	FALSE	TRUE	821640.26580453	TRUE	1	5	singlet	0.00129191705491393	0	0	cell	1	0.0780324948479417	NA	NA	TRUE	0.800724174445916
390	cell1031	SeuratProject	6483	1707	scratch/AGG1/outs/raw_feature_bc_matrix	CAACCTCGTCACACGC-1	1	/scratch/aberry3/Single Cell Pipeline/Anolik/amp_phase2_gex/rawdata/deliv_Anolik_062320_GEX_run2_counts/Sample_300_0150_PBL_BT_5/outs/molecule_info.h5	1	300	RA01	PBL	BT	300_0150_PBL_1	TRUE	TRUE	Paired chain	FALSE	6483	1707	8.51457658491439	288	13	4.4423877834336	2531	6	28.0785444863546	9014	FALSE	FALSE	FALSE	FALSE	FALSE	TRUE	739511.592602175	TRUE	1	5	singlet	0.00166370882652699	0	0	cell	1	0.0606407677377962	NA	NA	TRUE	0.990666950941389
391	cell1038	SeuratProject	38738	3668	scratch/AGG1/outs/raw_feature_bc_matrix	CAACTAGAGAATAGGG-1	1	/scratch/aberry3/Single Cell Pipeline/Anolik/amp_phase2_gex/rawdata/deliv_Anolik_062320_GEX_run2_counts/Sample_300_0150_PBL_BT_5/outs/molecule_info.h5	1	300	RA01	PBL	BT	300_0150_PBL_1	TRUE	TRUE	Paired chain	FALSE	38738	3668	56.1309308689142	974	13	2.51432701739894	408	5	1.04225208194962	39146	FALSE	FALSE	FALSE	TRUE	TRUE	FALSE	596910.882080228	TRUE	1	4	singlet	0.0483623296022415	0.2	0.234228339798717	artificialDoublet	0.185042545461698	0.0680742204130089	2+3	FALSE	TRUE	5.91955211253548
392	cell1041	SeuratProject	2500	1112	scratch/AGG1/outs/raw_feature_bc_matrix	CAACTAGCATGGTCAT-1	1	/scratch/aberry3/Single Cell Pipeline/Anolik/amp_phase2_gex/rawdata/deliv_Anolik_062320_GEX_run2_counts/Sample_300_0150_PBL_BT_5/outs/molecule_info.h5	1	300	RA01	PBL	BT	300_0150_PBL_1	FALSE	FALSE	Paired chain	FALSE	2500	1112	22.48	231	13	9.24	2268	6	47.5671140939597	4768	FALSE	FALSE	TRUE	TRUE	TRUE	FALSE	158438.499005964	TRUE	1	6	singlet	0.00253224675543606	0	0	cell	1	0.0240205076944958	NA	NA	TRUE	0.382024892388319
393	cell1042	SeuratProject	2223	1185	scratch/AGG1/outs/raw_feature_bc_matrix	CAACTAGGTACCTACA-1	1	/scratch/aberry3/Single Cell Pipeline/Anolik/amp_phase2_gex/rawdata/deliv_Anolik_062320_GEX_run2_counts/Sample_300_0150_PBL_BT_5/outs/molecule_info.h5	1	300	RA01	PBL	BT	300_0150_PBL_1	FALSE	FALSE	Paired chain	FALSE	2223	1185	11.1111111111111	199	12	8.95186684660369	1420	6	38.9788635739775	3643	FALSE	FALSE	TRUE	FALSE	TRUE	FALSE	322379.160438503	TRUE	1	6	singlet	0.0132330236956477	0.1	0.0880840732041094	cell	0.400012636254312	0.0325983208069963	30	FALSE	TRUE	0.339696534311693
394	cell1050	SeuratProject	7817	2135	scratch/AGG1/outs/raw_feature_bc_matrix	CAAGAAACAGATCGGA-1	1	/scratch/aberry3/Single Cell Pipeline/Anolik/amp_phase2_gex/rawdata/deliv_Anolik_062320_GEX_run2_counts/Sample_300_0150_PBL_BT_5/outs/molecule_info.h5	1	300	RA01	PBL	BT	300_0150_PBL_1	TRUE	TRUE	Paired chain	FALSE	7817	2135	8.64781885633875	298	12	3.81220417039785	3321	5	29.8168432393607	11138	FALSE	FALSE	FALSE	FALSE	FALSE	TRUE	725003.197800525	TRUE	1	5	singlet	0.0468658171594143	0.1	0.050769300667096	cell	0.341979321157861	0.0549802880439421	18	TRUE	TRUE	1.1945154335198
395	cell1057	SeuratProject	4753	1465	scratch/AGG1/outs/raw_feature_bc_matrix	CAAGATCCAGCTCGAC-1	1	/scratch/aberry3/Single Cell Pipeline/Anolik/amp_phase2_gex/rawdata/deliv_Anolik_062320_GEX_run2_counts/Sample_300_0150_PBL_BT_5/outs/molecule_info.h5	1	300	RA01	PBL	BT	300_0150_PBL_1	TRUE	TRUE	Paired chain	FALSE	4753	1465	8.41573742899221	136	12	2.86135072585735	2039	6	30.0206124852768	6792	FALSE	FALSE	FALSE	FALSE	FALSE	TRUE	724379.288184354	TRUE	1	5	singlet	0.0509911216795444	0.05	0.0476561609144881	cell	0.479771572169425	0.0787408327522067	2+4	FALSE	TRUE	0.726305725408672
396	cell1061	SeuratProject	9802	2611	scratch/AGG1/outs/raw_feature_bc_matrix	CAAGATCGTATATGAG-1	1	/scratch/aberry3/Single Cell Pipeline/Anolik/amp_phase2_gex/rawdata/deliv_Anolik_062320_GEX_run2_counts/Sample_300_0150_PBL_BT_5/outs/molecule_info.h5	1	300	RA01	PBL	BT	300_0150_PBL_1	TRUE	TRUE	Paired chain	FALSE	9802	2611	8.27382166904713	492	13	5.01938379922465	3625	5	26.9978401727862	13427	FALSE	FALSE	FALSE	FALSE	FALSE	TRUE	894345.574054435	TRUE	1	5	singlet	0.145637065172195	0.05	0.0679757199244148	cell	0.151483565856976	0.10296096682906	6+7	FALSE	TRUE	1.49784319807612
397	cell1066	SeuratProject	18582	3057	scratch/AGG1/outs/raw_feature_bc_matrix	CAAGGCCCAGTCAGCC-1	1	/scratch/aberry3/Single Cell Pipeline/Anolik/amp_phase2_gex/rawdata/deliv_Anolik_062320_GEX_run2_counts/Sample_300_0150_PBL_BT_5/outs/molecule_info.h5	1	300	RA01	PBL	BT	300_0150_PBL_1	TRUE	TRUE	Paired chain	FALSE	18582	3057	30.2981379829943	976	13	5.25239479065763	436	6	2.29256493847934	19018	FALSE	FALSE	FALSE	TRUE	TRUE	FALSE	913054.797326023	TRUE	1	4	singlet	0.0935865268111229	0.25	0.137071563528941	cell	0.0729429704856873	0.0790618738862529	2+7	TRUE	TRUE	2.8395146201439
398	cell1070	SeuratProject	6982	1970	scratch/AGG1/outs/raw_feature_bc_matrix	CAAGTTGAGCCTATGT-1	1	/scratch/aberry3/Single Cell Pipeline/Anolik/amp_phase2_gex/rawdata/deliv_Anolik_062320_GEX_run2_counts/Sample_300_0150_PBL_BT_5/outs/molecule_info.h5	1	300	RA01	PBL	BT	300_0150_PBL_1	TRUE	TRUE	Paired chain	FALSE	6982	1970	8.22114007447723	201	12	2.8788312804354	4052	6	36.7228566249773	11034	FALSE	FALSE	FALSE	FALSE	FALSE	TRUE	1153325.87995626	TRUE	1	1	singlet	0.0369874201714993	0.05	0.045419041484594	cell	0.137382945788362	0.0914210092120179	5+7	FALSE	TRUE	1.0669191194621
399	cell1073	SeuratProject	1532	860	scratch/AGG1/outs/raw_feature_bc_matrix	CAAGTTGCACTGTTAG-1	1	/scratch/aberry3/Single Cell Pipeline/Anolik/amp_phase2_gex/rawdata/deliv_Anolik_062320_GEX_run2_counts/Sample_300_0150_PBL_BT_5/outs/molecule_info.h5	1	300	RA01	PBL	BT	300_0150_PBL_1	FALSE	FALSE	Paired chain	FALSE	1532	860	17.3629242819843	122	12	7.96344647519582	1290	6	45.7122608079376	2822	TRUE	FALSE	TRUE	TRUE	TRUE	FALSE	305564.938114615	TRUE	1	6	singlet	0.000118353469588328	0	0	cell	1	0.0219444213427776	NA	NA	TRUE	0.234104854055562
400	cell1075	SeuratProject	4590	1484	scratch/AGG1/outs/raw_feature_bc_matrix	CAAGTTGCATTCCTGC-1	1	/scratch/aberry3/Single Cell Pipeline/Anolik/amp_phase2_gex/rawdata/deliv_Anolik_062320_GEX_run2_counts/Sample_300_0150_PBL_BT_5/outs/molecule_info.h5	1	300	RA01	PBL	BT	300_0150_PBL_1	FALSE	FALSE	Paired chain	FALSE	4590	1484	9.08496732026144	149	12	3.24618736383442	1108	5	19.4454194454194	5698	FALSE	FALSE	FALSE	FALSE	FALSE	TRUE	345846.953171504	TRUE	1	5	singlet	0.00152511743362993	0	0	cell	1	0.0522456176206083	NA	NA	TRUE	0.701397702424953
401	cell1076	SeuratProject	5925	1593	scratch/AGG1/outs/raw_feature_bc_matrix	CAAGTTGGTACCTACA-1	1	/scratch/aberry3/Single Cell Pipeline/Anolik/amp_phase2_gex/rawdata/deliv_Anolik_062320_GEX_run2_counts/Sample_300_0150_PBL_BT_5/outs/molecule_info.h5	1	300	RA01	PBL	BT	300_0150_PBL_1	TRUE	TRUE	Paired chain	FALSE	5925	1593	10.042194092827	166	12	2.80168776371308	2095	5	26.1221945137157	8020	FALSE	FALSE	FALSE	FALSE	FALSE	TRUE	679678.935900244	TRUE	1	1	singlet	0.303323119878769	0.25	0.303743951509789	cell	0.461132289266514	0.0709422824619635	1+4	TRUE	TRUE	0.905398994960316
402	cell1077	SeuratProject	6025	1493	scratch/AGG1/outs/raw_feature_bc_matrix	CAAGTTGGTCAACATC-1	1	/scratch/aberry3/Single Cell Pipeline/Anolik/amp_phase2_gex/rawdata/deliv_Anolik_062320_GEX_run2_counts/Sample_300_0150_PBL_BT_5/outs/molecule_info.h5	1	300	RA01	PBL	BT	300_0150_PBL_1	TRUE	TRUE	Paired chain	FALSE	6025	1493	10.6224066390041	296	13	4.91286307053942	1338	6	18.1719407850061	7363	FALSE	FALSE	FALSE	FALSE	FALSE	TRUE	776525.483949255	TRUE	1	1	singlet	0.264404773712158	0.2	0.207916918336888	artificialDoublet	0.479771572169425	0.0623847467379378	2+4	FALSE	TRUE	0.920679990655849
403	cell1080	SeuratProject	6075	1719	scratch/AGG1/outs/raw_feature_bc_matrix	CAAGTTGTCACCGTAA-1	1	/scratch/aberry3/Single Cell Pipeline/Anolik/amp_phase2_gex/rawdata/deliv_Anolik_062320_GEX_run2_counts/Sample_300_0150_PBL_BT_5/outs/molecule_info.h5	1	300	RA01	PBL	BT	300_0150_PBL_1	TRUE	TRUE	Paired chain	FALSE	6075	1719	9.54732510288066	263	13	4.32921810699589	3824	6	38.6301646630973	9899	FALSE	FALSE	FALSE	FALSE	FALSE	TRUE	540726.575899611	TRUE	1	5	singlet	0.0313485004007816	0.05	0.025196952940493	cell	0.353619222295211	0.051556543600875	3+4	FALSE	TRUE	0.928320488503615
404	cell1081	SeuratProject	30628	3564	scratch/AGG1/outs/raw_feature_bc_matrix	CAAGTTGTCCGCATAA-1	1	/scratch/aberry3/Single Cell Pipeline/Anolik/amp_phase2_gex/rawdata/deliv_Anolik_062320_GEX_run2_counts/Sample_300_0150_PBL_BT_5/outs/molecule_info.h5	1	300	RA01	PBL	BT	300_0150_PBL_1	TRUE	TRUE	Paired chain	FALSE	30628	3564	42.1052631578947	653	13	2.13203604544861	750	6	2.39020970106444	31378	FALSE	FALSE	FALSE	TRUE	TRUE	FALSE	784354.100322432	TRUE	1	4	singlet	0.446593284606934	0.25	0.257939156538214	cell	0.195529830229252	0.0833540571307068	28	TRUE	TRUE	4.68026336162777
405	cell1083	SeuratProject	9678	2497	scratch/AGG1/outs/raw_feature_bc_matrix	CAAGTTGTCGTAGGTT-1	1	/scratch/aberry3/Single Cell Pipeline/Anolik/amp_phase2_gex/rawdata/deliv_Anolik_062320_GEX_run2_counts/Sample_300_0150_PBL_BT_5/outs/molecule_info.h5	1	300	RA01	PBL	BT	300_0150_PBL_1	TRUE	TRUE	Paired chain	FALSE	9678	2497	7.50154990700558	405	13	4.1847489150651	3142	6	24.5085803432137	12820	FALSE	FALSE	FALSE	FALSE	FALSE	TRUE	1510383.35910735	FALSE	1	1	singlet	0.461642891168594	0.3	0.286511607510156	artificialDoublet	0.479771572169425	0.145023952389001	2+4	FALSE	TRUE	1.47889476341366
406	cell1084	SeuratProject	7532	1968	scratch/AGG1/outs/raw_feature_bc_matrix	CACAAACAGAAGGGTA-1	1	/scratch/aberry3/Single Cell Pipeline/Anolik/amp_phase2_gex/rawdata/deliv_Anolik_062320_GEX_run2_counts/Sample_300_0150_PBL_BT_5/outs/molecule_info.h5	1	300	RA01	PBL	BT	300_0150_PBL_1	TRUE	TRUE	Paired chain	FALSE	7532	1968	8.8024429102496	333	12	4.42113648433351	2205	5	22.6455787203451	9737	FALSE	FALSE	FALSE	FALSE	FALSE	TRUE	1022370.92116312	TRUE	1	1	singlet	0.038156159222126	0.05	0.0725085279390116	cell	0.479771572169425	0.0885616198428976	2+4	FALSE	TRUE	1.15096459578753
407	cell1086	SeuratProject	3867	1425	scratch/AGG1/outs/raw_feature_bc_matrix	CACAAACAGGAACTGC-1	1	/scratch/aberry3/Single Cell Pipeline/Anolik/amp_phase2_gex/rawdata/deliv_Anolik_062320_GEX_run2_counts/Sample_300_0150_PBL_BT_5/outs/molecule_info.h5	1	300	RA01	PBL	BT	300_0150_PBL_1	FALSE	FALSE	Paired chain	FALSE	3867	1425	9.05094388414792	187	13	4.83579001810189	2649	6	40.6537753222836	6516	FALSE	FALSE	FALSE	FALSE	FALSE	TRUE	462539.49357004	TRUE	1	1	singlet	0.26965793967247	0.3	0.351955690893477	artificialDoublet	0.479771572169425	0.0491258235290915	2+4	FALSE	TRUE	0.590916103546252
408	cell1088	SeuratProject	1501	840	scratch/AGG1/outs/raw_feature_bc_matrix	CACAAACAGGTGCACA-1	1	/scratch/aberry3/Single Cell Pipeline/Anolik/amp_phase2_gex/rawdata/deliv_Anolik_062320_GEX_run2_counts/Sample_300_0150_PBL_BT_5/outs/molecule_info.h5	1	300	RA01	PBL	BT	300_0150_PBL_1	FALSE	FALSE	No	FALSE	1501	840	19.5203197868088	229	12	15.2564956695536	1466	5	49.4101786316144	2967	TRUE	TRUE	TRUE	TRUE	TRUE	FALSE	111108.721660406	TRUE	1	6	singlet	0.000162724609253928	0	0	cell	1	0.0181067649646781	NA	NA	TRUE	0.229367745389947
409	cell1091	SeuratProject	4855	1522	scratch/AGG1/outs/raw_feature_bc_matrix	CACAAACCATACAGCT-1	1	/scratch/aberry3/Single Cell Pipeline/Anolik/amp_phase2_gex/rawdata/deliv_Anolik_062320_GEX_run2_counts/Sample_300_0150_PBL_BT_5/outs/molecule_info.h5	1	300	RA01	PBL	BT	300_0150_PBL_1	TRUE	TRUE	Paired chain	FALSE	4855	1522	8.6302780638517	219	13	4.51081359423275	1245	5	20.4098360655738	6100	FALSE	FALSE	FALSE	FALSE	FALSE	TRUE	384811.082069019	TRUE	1	5	singlet	0.0319326221942902	0.05	0.0564446695164454	artificialDoublet	0.333471416942623	0.0472505173317546	9	FALSE	TRUE	0.741892341018115
410	cell1092	SeuratProject	7447	2106	scratch/AGG1/outs/raw_feature_bc_matrix	CACAAACCATTGAGCT-1	1	/scratch/aberry3/Single Cell Pipeline/Anolik/amp_phase2_gex/rawdata/deliv_Anolik_062320_GEX_run2_counts/Sample_300_0150_PBL_BT_5/outs/molecule_info.h5	1	300	RA01	PBL	BT	300_0150_PBL_1	TRUE	TRUE	Paired chain	FALSE	7447	2106	8.50006714113066	302	13	4.05532429166107	2030	6	21.4202806795399	9477	FALSE	FALSE	FALSE	FALSE	FALSE	TRUE	1268795.33584673	FALSE	1	1	singlet	0.0980059057474136	0.25	0.30100183352986	artificialDoublet	0.353619222295211	0.116536796049988	3+4	FALSE	TRUE	1.13797574944632
411	cell1095	SeuratProject	4452	1414	scratch/AGG1/outs/raw_feature_bc_matrix	CACAAACTCTGAAAGA-1	1	/scratch/aberry3/Single Cell Pipeline/Anolik/amp_phase2_gex/rawdata/deliv_Anolik_062320_GEX_run2_counts/Sample_300_0150_PBL_BT_5/outs/molecule_info.h5	1	300	RA01	PBL	BT	300_0150_PBL_1	FALSE	FALSE	Paired chain	FALSE	4452	1414	8.35579514824798	182	13	4.08805031446541	1178	6	20.9236234458259	5630	FALSE	FALSE	FALSE	FALSE	FALSE	TRUE	623341.252061965	TRUE	1	5	singlet	0.059656772762537	0.1	0.122259210307714	cell	0.191745807079708	0.0621694588226946	1+8	TRUE	TRUE	0.680309928365118
412	cell1097	SeuratProject	7524	1936	scratch/AGG1/outs/raw_feature_bc_matrix	CACACAAAGGCATGGT-1	1	/scratch/aberry3/Single Cell Pipeline/Anolik/amp_phase2_gex/rawdata/deliv_Anolik_062320_GEX_run2_counts/Sample_300_0150_PBL_BT_5/outs/molecule_info.h5	1	300	RA01	PBL	BT	300_0150_PBL_1	TRUE	TRUE	Single chain	FALSE	7524	1936	7.9611908559277	311	12	4.13343965975545	2047	6	21.3875248145439	9571	FALSE	FALSE	FALSE	FALSE	FALSE	TRUE	836941.174532989	TRUE	1	1	singlet	0.219163507223129	0.3	0.281142048147238	cell	0.479771572169425	0.0639396222690045	2+4	FALSE	TRUE	1.14974211613188
413	cell1105	SeuratProject	29845	3876	scratch/AGG1/outs/raw_feature_bc_matrix	CACACAATCTCTTATG-1	1	/scratch/aberry3/Single Cell Pipeline/Anolik/amp_phase2_gex/rawdata/deliv_Anolik_062320_GEX_run2_counts/Sample_300_0150_PBL_BT_5/outs/molecule_info.h5	1	300	RA01	PBL	BT	300_0150_PBL_1	TRUE	TRUE	Paired chain	FALSE	29845	3876	21.9098676495225	1053	13	3.52822918411794	992	6	3.21691474527353	30837	FALSE	FALSE	FALSE	TRUE	TRUE	FALSE	1007436.83452894	TRUE	1	4	singlet	0.0556941479444504	0.25	0.243677769703878	cell	0.185042545461698	0.0932238195723957	2+3	FALSE	TRUE	4.56061316533175
414	cell1106	SeuratProject	6992	1902	scratch/AGG1/outs/raw_feature_bc_matrix	CACACCTCAAGAGTCG-1	1	/scratch/aberry3/Single Cell Pipeline/Anolik/amp_phase2_gex/rawdata/deliv_Anolik_062320_GEX_run2_counts/Sample_300_0150_PBL_BT_5/outs/molecule_info.h5	1	300	RA01	PBL	BT	300_0150_PBL_1	TRUE	TRUE	Paired chain	FALSE	6992	1902	9.28203661327231	286	13	4.09038901601831	1395	5	16.6328842255872	8387	FALSE	FALSE	FALSE	FALSE	FALSE	TRUE	725078.255608701	TRUE	1	1	singlet	0.0546656139194965	0.2	0.17572443100261	cell	0.176508471057931	0.0568056755755564	5+8	FALSE	TRUE	1.06844721903165
415	cell1107	SeuratProject	5554	1617	scratch/AGG1/outs/raw_feature_bc_matrix	CACACCTGTTTACTCT-1	1	/scratch/aberry3/Single Cell Pipeline/Anolik/amp_phase2_gex/rawdata/deliv_Anolik_062320_GEX_run2_counts/Sample_300_0150_PBL_BT_5/outs/molecule_info.h5	1	300	RA01	PBL	BT	300_0150_PBL_1	TRUE	TRUE	Paired chain	FALSE	5554	1617	8.6964350018005	287	13	5.16744688512784	3100	5	35.8215853940374	8654	FALSE	FALSE	FALSE	FALSE	FALSE	TRUE	506836.177636085	TRUE	1	5	singlet	0.0351276062428951	0.1	0.0792997799880842	cell	0.221138354222121	0.0435683303641821	4+5	TRUE	TRUE	0.848706500929889
416	cell1111	SeuratProject	38447	4354	scratch/AGG1/outs/raw_feature_bc_matrix	CACACTCCAACACCCG-1	1	/scratch/aberry3/Single Cell Pipeline/Anolik/amp_phase2_gex/rawdata/deliv_Anolik_062320_GEX_run2_counts/Sample_300_0150_PBL_BT_5/outs/molecule_info.h5	1	300	RA01	PBL	BT	300_0150_PBL_1	TRUE	TRUE	Paired chain	FALSE	38447	4354	31.3938668816813	1315	13	3.42029287070513	1568	6	3.91853055104336	40015	FALSE	FALSE	FALSE	TRUE	TRUE	FALSE	1109440.67184343	TRUE	1	4	singlet	0.131684154272079	0.3	0.293620794785706	artificialDoublet	0.0729429704856873	0.0924570805913985	2+7	FALSE	TRUE	5.87508441506148
417	cell1112	SeuratProject	3993	1193	scratch/AGG1/outs/raw_feature_bc_matrix	CACACTCCACCTCGTT-1	1	/scratch/aberry3/Single Cell Pipeline/Anolik/amp_phase2_gex/rawdata/deliv_Anolik_062320_GEX_run2_counts/Sample_300_0150_PBL_BT_5/outs/molecule_info.h5	1	300	RA01	PBL	BT	300_0150_PBL_1	FALSE	FALSE	Paired chain	FALSE	3993	1193	9.366391184573	181	13	4.53293263210619	1573	6	28.2608695652174	5566	FALSE	FALSE	FALSE	FALSE	FALSE	TRUE	255915.799687518	TRUE	1	5	singlet	0.0413250103592873	0.05	0.0574670688215143	artificialDoublet	0.479771572169425	0.0147987604338227	2+4	FALSE	TRUE	0.610170158122623
418	cell1113	SeuratProject	16990	3458	scratch/AGG1/outs/raw_feature_bc_matrix	CACACTCCAGACAAAT-1	1	/scratch/aberry3/Single Cell Pipeline/Anolik/amp_phase2_gex/rawdata/deliv_Anolik_062320_GEX_run2_counts/Sample_300_0150_PBL_BT_5/outs/molecule_info.h5	1	300	RA01	PBL	BT	300_0150_PBL_1	TRUE	TRUE	Paired chain	FALSE	16990	3458	7.9693937610359	662	13	3.8964096527369	7212	6	29.7991901495744	24202	FALSE	FALSE	FALSE	FALSE	FALSE	TRUE	1801755.60977695	FALSE	1	1	singlet	0.206397488713264	0.2	0.228118304956901	cell	0.353619222295211	0.182851369463783	3+4	FALSE	TRUE	2.59624116867102
419	cell1114	SeuratProject	37144	4351	scratch/AGG1/outs/raw_feature_bc_matrix	CACACTCCAGACACTT-1	1	/scratch/aberry3/Single Cell Pipeline/Anolik/amp_phase2_gex/rawdata/deliv_Anolik_062320_GEX_run2_counts/Sample_300_0150_PBL_BT_5/outs/molecule_info.h5	1	300	RA01	PBL	BT	300_0150_PBL_1	TRUE	TRUE	Paired chain	FALSE	37144	4351	36.5604135257377	716	13	1.92763299590782	1386	6	3.59719698935894	38530	FALSE	FALSE	FALSE	TRUE	TRUE	FALSE	954426.372129257	TRUE	1	4	singlet	0.039652656763792	0.15	0.137485984849896	cell	0.0729429704856873	0.0979255072148527	2+7	FALSE	TRUE	5.67597304114869
420	cell1123	SeuratProject	4733	1372	scratch/AGG1/outs/raw_feature_bc_matrix	CACAGGCCATGCAATC-1	1	/scratch/aberry3/Single Cell Pipeline/Anolik/amp_phase2_gex/rawdata/deliv_Anolik_062320_GEX_run2_counts/Sample_300_0150_PBL_BT_5/outs/molecule_info.h5	1	300	RA01	PBL	BT	300_0150_PBL_1	TRUE	TRUE	Paired chain	FALSE	4733	1372	7.79632368476653	245	12	5.17642087470949	1409	6	22.9404102898079	6142	FALSE	FALSE	FALSE	FALSE	FALSE	TRUE	475237.756423805	TRUE	1	5	singlet	0.0035836927127093	0	0	cell	1	0.0343617467758091	NA	NA	TRUE	0.723249526269565
421	cell1124	SeuratProject	6036	1487	scratch/AGG1/outs/raw_feature_bc_matrix	CACAGGCCATTAGCCA-1	1	/scratch/aberry3/Single Cell Pipeline/Anolik/amp_phase2_gex/rawdata/deliv_Anolik_062320_GEX_run2_counts/Sample_300_0150_PBL_BT_5/outs/molecule_info.h5	1	300	RA01	PBL	BT	300_0150_PBL_1	TRUE	TRUE	Paired chain	FALSE	6036	1487	9.09542743538767	242	13	4.00927766732936	1641	5	21.3755373192653	7677	FALSE	FALSE	FALSE	FALSE	FALSE	TRUE	524590.152419199	TRUE	1	1	singlet	0.221229881048203	0.1	0.144020165377961	cell	0.479771572169425	0.0507060837983138	2+4	TRUE	TRUE	0.922360900182357
422	cell1128	SeuratProject	3424	953	scratch/AGG1/outs/raw_feature_bc_matrix	CACAGGCGTCGTTGTA-1	1	/scratch/aberry3/Single Cell Pipeline/Anolik/amp_phase2_gex/rawdata/deliv_Anolik_062320_GEX_run2_counts/Sample_300_0150_PBL_BT_5/outs/molecule_info.h5	1	300	RA01	PBL	BT	300_0150_PBL_1	FALSE	FALSE	Paired chain	FALSE	3424	953	10.893691588785	249	12	7.27219626168224	2731	5	44.370430544273	6155	FALSE	FALSE	TRUE	FALSE	TRUE	FALSE	181758.678375435	TRUE	1	5	singlet	0.00428938493132591	0	0	cell	1	0.0165156207019838	NA	NA	TRUE	0.523221292615042
423	cell1129	SeuratProject	28951	3349	scratch/AGG1/outs/raw_feature_bc_matrix	CACAGGCGTGACGGTA-1	1	/scratch/aberry3/Single Cell Pipeline/Anolik/amp_phase2_gex/rawdata/deliv_Anolik_062320_GEX_run2_counts/Sample_300_0150_PBL_BT_5/outs/molecule_info.h5	1	300	RA01	PBL	BT	300_0150_PBL_1	TRUE	TRUE	Paired chain	FALSE	28951	3349	49.3868950986149	785	13	2.71147801457635	1434	6	4.71943393121606	30385	FALSE	FALSE	FALSE	TRUE	TRUE	FALSE	919221.669452724	TRUE	1	4	singlet	0.296718925237656	0.4	0.447169525186061	artificialDoublet	0.266189047219993	0.0715973308767634	3+5	FALSE	TRUE	4.42400106381369
424	cell1141	SeuratProject	5304	1565	scratch/AGG1/outs/raw_feature_bc_matrix	CACAGTATCGGTTAAC-1	1	/scratch/aberry3/Single Cell Pipeline/Anolik/amp_phase2_gex/rawdata/deliv_Anolik_062320_GEX_run2_counts/Sample_300_0150_PBL_BT_5/outs/molecule_info.h5	1	300	RA01	PBL	BT	300_0150_PBL_1	TRUE	TRUE	Paired chain	FALSE	5304	1565	8.80467571644042	291	13	5.48642533936652	1311	5	19.8185941043084	6615	FALSE	FALSE	FALSE	FALSE	FALSE	TRUE	425955.911820875	TRUE	1	5	singlet	0.00182330806273967	0	0	cell	1	0.0236128807231925	NA	NA	TRUE	0.810504011691057
425	cell1145	SeuratProject	7905	2079	scratch/AGG1/outs/raw_feature_bc_matrix	CACATAGAGACCTAGG-1	1	/scratch/aberry3/Single Cell Pipeline/Anolik/amp_phase2_gex/rawdata/deliv_Anolik_062320_GEX_run2_counts/Sample_300_0150_PBL_BT_5/outs/molecule_info.h5	1	300	RA01	PBL	BT	300_0150_PBL_1	TRUE	TRUE	Paired chain	FALSE	7905	2079	10.1834282099937	425	13	5.3763440860215	7299	6	48.0071033938437	15204	FALSE	FALSE	FALSE	FALSE	FALSE	TRUE	609340.926572921	TRUE	1	1	singlet	0.146755576133728	0.35	0.357540317708634	cell	0.479771572169425	0.0484666598455031	2+4	FALSE	TRUE	1.20796270973186
426	cell1146	SeuratProject	4709	1566	scratch/AGG1/outs/raw_feature_bc_matrix	CACATAGAGCGATGAC-1	1	/scratch/aberry3/Single Cell Pipeline/Anolik/amp_phase2_gex/rawdata/deliv_Anolik_062320_GEX_run2_counts/Sample_300_0150_PBL_BT_5/outs/molecule_info.h5	1	300	RA01	PBL	BT	300_0150_PBL_1	TRUE	TRUE	Single chain	FALSE	4709	1566	10.235718836271	182	12	3.86493947759609	1780	6	27.431037139775	6489	FALSE	FALSE	FALSE	FALSE	FALSE	TRUE	316166.81227492	TRUE	1	5	singlet	0.0135393058881164	0.05	0.0249335012352402	cell	0.151483565856976	0.021213957828936	6+7	FALSE	TRUE	0.719582087302638
427	cell1149	SeuratProject	8438	2336	scratch/AGG1/outs/raw_feature_bc_matrix	CACATAGCATGCATGT-1	1	/scratch/aberry3/Single Cell Pipeline/Anolik/amp_phase2_gex/rawdata/deliv_Anolik_062320_GEX_run2_counts/Sample_300_0150_PBL_BT_5/outs/molecule_info.h5	1	300	RA01	PBL	BT	300_0150_PBL_1	TRUE	TRUE	Paired chain	FALSE	8438	2336	9.30315240578336	336	13	3.98198625266651	5151	6	37.9056589888881	13589	FALSE	FALSE	FALSE	FALSE	FALSE	TRUE	1093746.40218892	TRUE	1	1	singlet	0.478598266839981	0.2	0.190737285067655	cell	0.176508471057931	0.16607421359093	5+8	TRUE	TRUE	1.28941041678905
428	cell1150	SeuratProject	4348	1412	scratch/AGG1/outs/raw_feature_bc_matrix	CACATAGGTAATCGTC-1	1	/scratch/aberry3/Single Cell Pipeline/Anolik/amp_phase2_gex/rawdata/deliv_Anolik_062320_GEX_run2_counts/Sample_300_0150_PBL_BT_5/outs/molecule_info.h5	1	300	RA01	PBL	BT	300_0150_PBL_1	FALSE	FALSE	Paired chain	FALSE	4348	1412	11.8905243790248	173	13	3.97884084636615	1195	6	21.5587227133321	5543	FALSE	FALSE	FALSE	FALSE	FALSE	TRUE	280512.23264357	TRUE	1	5	singlet	0.00275993905961513	0	0	cell	1	0.043998606846248	NA	NA	TRUE	0.664417692841764
429	cell1153	SeuratProject	10884	2456	scratch/AGG1/outs/raw_feature_bc_matrix	CACATAGTCAGCTCGG-1	1	/scratch/aberry3/Single Cell Pipeline/Anolik/amp_phase2_gex/rawdata/deliv_Anolik_062320_GEX_run2_counts/Sample_300_0150_PBL_BT_5/outs/molecule_info.h5	1	300	RA01	PBL	BT	300_0150_PBL_1	TRUE	TRUE	Paired chain	FALSE	10884	2456	8.93054024255788	439	13	4.03344358691658	5133	5	32.0471998501592	16017	FALSE	FALSE	FALSE	FALSE	FALSE	TRUE	912418.570789696	TRUE	1	5	singlet	0.361427575349808	0.3	0.335281468975691	cell	0.137382945788362	0.108236556489111	5+7	TRUE	TRUE	1.66318357150179
430	cell1154	SeuratProject	9543	2330	scratch/AGG1/outs/raw_feature_bc_matrix	CACATTTCACACATGT-1	1	/scratch/aberry3/Single Cell Pipeline/Anolik/amp_phase2_gex/rawdata/deliv_Anolik_062320_GEX_run2_counts/Sample_300_0150_PBL_BT_5/outs/molecule_info.h5	1	300	RA01	PBL	BT	300_0150_PBL_1	TRUE	TRUE	Paired chain	FALSE	9543	2330	10.1435607251388	413	13	4.32777952425862	5454	6	36.3672734546909	14997	FALSE	FALSE	FALSE	FALSE	FALSE	TRUE	902893.261308273	TRUE	1	1	singlet	0.755887866020203	0.6	0.562098778234224	artificialDoublet	0.0728598246935965	0.0966845595135731	12	TRUE	TRUE	1.45826541922469
431	cell1160	SeuratProject	7907	2039	scratch/AGG1/outs/raw_feature_bc_matrix	CACCACTAGCGTCAAG-1	1	/scratch/aberry3/Single Cell Pipeline/Anolik/amp_phase2_gex/rawdata/deliv_Anolik_062320_GEX_run2_counts/Sample_300_0150_PBL_BT_5/outs/molecule_info.h5	1	300	RA01	PBL	BT	300_0150_PBL_1	TRUE	TRUE	Paired chain	FALSE	7907	2039	10.3579107120273	203	13	2.56734539016062	1170	6	12.8897212735485	9077	FALSE	FALSE	FALSE	FALSE	FALSE	TRUE	906356.391871778	TRUE	1	1	singlet	0.0906078740954399	0.15	0.0894048800569496	artificialDoublet	0.176508471057931	0.0754351868460423	5+8	FALSE	TRUE	1.20826832964578
432	cell1164	SeuratProject	6531	1843	scratch/AGG1/outs/raw_feature_bc_matrix	CACCACTGTGACCAAG-1	1	/scratch/aberry3/Single Cell Pipeline/Anolik/amp_phase2_gex/rawdata/deliv_Anolik_062320_GEX_run2_counts/Sample_300_0150_PBL_BT_5/outs/molecule_info.h5	1	300	RA01	PBL	BT	300_0150_PBL_1	TRUE	TRUE	Paired chain	FALSE	6531	1843	8.4366865717348	319	13	4.8843974888991	2540	5	28.0013228971447	9071	FALSE	FALSE	FALSE	FALSE	FALSE	TRUE	355278.038883647	TRUE	1	5	singlet	0.0315537750720978	0.05	0.0645604144931877	cell	0.151483565856976	0.051808728183635	6+7	FALSE	TRUE	0.998001828875244
433	cell1165	SeuratProject	5522	1822	scratch/AGG1/outs/raw_feature_bc_matrix	CACCACTTCAACCAAC-1	1	/scratch/aberry3/Single Cell Pipeline/Anolik/amp_phase2_gex/rawdata/deliv_Anolik_062320_GEX_run2_counts/Sample_300_0150_PBL_BT_5/outs/molecule_info.h5	1	300	RA01	PBL	BT	300_0150_PBL_1	TRUE	TRUE	Paired chain	FALSE	5522	1822	8.07678377399493	243	13	4.40057950018109	1377	5	19.9594144078852	6899	FALSE	FALSE	FALSE	FALSE	FALSE	TRUE	489268.609663579	TRUE	1	5	singlet	0.0204822923988104	0.05	0.0650249248319598	cell	0.341979321157861	0.0331484222709999	18	FALSE	TRUE	0.843816582307319
434	cell1169	SeuratProject	2038	1181	scratch/AGG1/outs/raw_feature_bc_matrix	CACCAGGCACGGACAA-1	1	/scratch/aberry3/Single Cell Pipeline/Anolik/amp_phase2_gex/rawdata/deliv_Anolik_062320_GEX_run2_counts/Sample_300_0150_PBL_BT_5/outs/molecule_info.h5	1	300	RA01	PBL	BT	300_0150_PBL_1	FALSE	FALSE	Paired chain	FALSE	2038	1181	12.1197252208047	223	13	10.9421000981354	3727	5	64.6487424111015	5765	FALSE	FALSE	TRUE	FALSE	TRUE	FALSE	439727.502231441	TRUE	1	6	singlet	0.0103542907163501	0.05	0.0652333024165175	cell	0.400012636254312	0.0378536746823063	30	FALSE	TRUE	0.311426692274958
435	cell1172	SeuratProject	7365	2053	scratch/AGG1/outs/raw_feature_bc_matrix	CACCAGGTCAACACTG-1	1	/scratch/aberry3/Single Cell Pipeline/Anolik/amp_phase2_gex/rawdata/deliv_Anolik_062320_GEX_run2_counts/Sample_300_0150_PBL_BT_5/outs/molecule_info.h5	1	300	RA01	PBL	BT	300_0150_PBL_1	TRUE	TRUE	Paired chain	FALSE	7365	2053	27.1283095723014	223	12	3.02783435166327	56	6	0.754615280959439	7421	FALSE	FALSE	FALSE	TRUE	TRUE	FALSE	782057.712198355	TRUE	1	4	singlet	0.12399584800005	0.45	0.3553714773584	cell	0.266189047219993	0.06929822452694	3+5	TRUE	TRUE	1.12544533297599
436	cell1179	SeuratProject	8873	2153	scratch/AGG1/outs/raw_feature_bc_matrix	CACCTTGGTTAGGGTG-1	1	/scratch/aberry3/Single Cell Pipeline/Anolik/amp_phase2_gex/rawdata/deliv_Anolik_062320_GEX_run2_counts/Sample_300_0150_PBL_BT_5/outs/molecule_info.h5	1	300	RA01	PBL	BT	300_0150_PBL_1	TRUE	TRUE	Paired chain	FALSE	8873	2153	7.42702580863293	427	13	4.81235207934182	3284	6	27.0132433988649	12157	FALSE	FALSE	FALSE	FALSE	FALSE	TRUE	736964.235508919	TRUE	1	1	singlet	0.105040594935417	0.15	0.157499371390687	artificialDoublet	0.479771572169425	0.0677209522223734	2+4	TRUE	TRUE	1.35588274806462
437	cell1180	SeuratProject	5769	1741	scratch/AGG1/outs/raw_feature_bc_matrix	CACCTTGTCACCATAG-1	1	/scratch/aberry3/Single Cell Pipeline/Anolik/amp_phase2_gex/rawdata/deliv_Anolik_062320_GEX_run2_counts/Sample_300_0150_PBL_BT_5/outs/molecule_info.h5	1	300	RA01	PBL	BT	300_0150_PBL_1	TRUE	TRUE	Paired chain	FALSE	5769	1741	7.64430577223089	283	13	4.90552955451551	1697	6	22.7297080096437	7466	FALSE	FALSE	FALSE	FALSE	FALSE	TRUE	525084.224430228	TRUE	1	5	singlet	0.132941231131554	0.15	0.120508047553477	cell	0.479771572169425	0.036374323922817	2+4	TRUE	TRUE	0.881560641675285
438	cell1181	SeuratProject	4478	1407	scratch/AGG1/outs/raw_feature_bc_matrix	CACCTTGTCCCAAGAT-1	1	/scratch/aberry3/Single Cell Pipeline/Anolik/amp_phase2_gex/rawdata/deliv_Anolik_062320_GEX_run2_counts/Sample_300_0150_PBL_BT_5/outs/molecule_info.h5	1	300	RA01	PBL	BT	300_0150_PBL_1	FALSE	FALSE	Paired chain	FALSE	4478	1407	9.26753014738723	396	13	8.84323358642251	2697	5	37.588850174216	7175	FALSE	FALSE	TRUE	FALSE	TRUE	FALSE	512531.388967026	TRUE	1	5	singlet	0.0400462709367275	0.05	0.0479263043985879	cell	0.137382945788362	0.0291418280055402	5+7	FALSE	TRUE	0.684282987245957
439	cell1182	SeuratProject	1805	979	scratch/AGG1/outs/raw_feature_bc_matrix	CACCTTGTCCGAAGAG-1	1	/scratch/aberry3/Single Cell Pipeline/Anolik/amp_phase2_gex/rawdata/deliv_Anolik_062320_GEX_run2_counts/Sample_300_0150_PBL_BT_5/outs/molecule_info.h5	1	300	RA01	PBL	BT	300_0150_PBL_1	FALSE	FALSE	Paired chain	FALSE	1805	979	15.3462603878116	178	13	9.86149584487535	3638	6	66.8381407312144	5443	TRUE	FALSE	TRUE	TRUE	TRUE	FALSE	227895.284543723	TRUE	1	6	singlet	0.0220498871058226	0.1	0.106108668700232	cell	0.400012636254312	0.0264338452054047	30	FALSE	TRUE	0.275821972304366
440	cell1185	SeuratProject	4807	1650	scratch/AGG1/outs/raw_feature_bc_matrix	CACCTTGTCTGCTGCT-1	1	/scratch/aberry3/Single Cell Pipeline/Anolik/amp_phase2_gex/rawdata/deliv_Anolik_062320_GEX_run2_counts/Sample_300_0150_PBL_BT_5/outs/molecule_info.h5	1	300	RA01	PBL	BT	300_0150_PBL_1	TRUE	TRUE	Paired chain	FALSE	4807	1650	7.010609527772	158	13	3.2868733097566	4463	6	48.1445523193096	9270	FALSE	FALSE	FALSE	FALSE	FALSE	TRUE	396607.372032865	TRUE	1	5	singlet	0.000818252447061241	0	0	cell	1	0.0581969515252167	NA	NA	TRUE	0.73455746308426
441	cell1187	SeuratProject	4898	1471	scratch/AGG1/outs/raw_feature_bc_matrix	CACTCCAAGCCGATTT-1	1	/scratch/aberry3/Single Cell Pipeline/Anolik/amp_phase2_gex/rawdata/deliv_Anolik_062320_GEX_run2_counts/Sample_300_0150_PBL_BT_5/outs/molecule_info.h5	1	300	RA01	PBL	BT	300_0150_PBL_1	TRUE	TRUE	Paired chain	FALSE	4898	1471	9.82033483054308	170	13	3.47080440996325	2591	5	34.5974095339832	7489	FALSE	FALSE	FALSE	FALSE	FALSE	TRUE	362834.564659822	TRUE	1	5	singlet	0.00190033495891839	0	0	cell	1	0.0458152674828296	NA	NA	TRUE	0.748463169167194
442	cell1190	SeuratProject	2819	1130	scratch/AGG1/outs/raw_feature_bc_matrix	CACTCCACACCGATAT-1	1	/scratch/aberry3/Single Cell Pipeline/Anolik/amp_phase2_gex/rawdata/deliv_Anolik_062320_GEX_run2_counts/Sample_300_0150_PBL_BT_5/outs/molecule_info.h5	1	300	RA01	PBL	BT	300_0150_PBL_1	FALSE	FALSE	Paired chain	FALSE	2819	1130	24.0510819439518	435	13	15.4310039020929	3909	6	58.1004756242568	6728	FALSE	FALSE	TRUE	TRUE	TRUE	FALSE	506329.437169456	TRUE	1	6	singlet	0.00485623301938176	0	0	cell	1	0.0515265431558911	NA	NA	TRUE	0.430771268657068
443	cell1192	SeuratProject	4219	1412	scratch/AGG1/outs/raw_feature_bc_matrix	CACTCCACAGGGATTG-1	1	/scratch/aberry3/Single Cell Pipeline/Anolik/amp_phase2_gex/rawdata/deliv_Anolik_062320_GEX_run2_counts/Sample_300_0150_PBL_BT_5/outs/molecule_info.h5	1	300	RA01	PBL	BT	300_0150_PBL_1	FALSE	FALSE	Paired chain	FALSE	4219	1412	7.51362882199573	217	13	5.14339890969424	1328	6	23.9408689381648	5547	FALSE	FALSE	FALSE	FALSE	FALSE	TRUE	587295.408549678	TRUE	1	5	singlet	0.000996797578409314	0	0	cell	1	0.0872941017822461	NA	NA	TRUE	0.644705208394527
444	cell1196	SeuratProject	6018	1562	scratch/AGG1/outs/raw_feature_bc_matrix	CACTCCATCTATGTGG-1	1	/scratch/aberry3/Single Cell Pipeline/Anolik/amp_phase2_gex/rawdata/deliv_Anolik_062320_GEX_run2_counts/Sample_300_0150_PBL_BT_5/outs/molecule_info.h5	1	300	RA01	PBL	BT	300_0150_PBL_1	TRUE	TRUE	Paired chain	FALSE	6018	1562	8.47457627118644	320	13	5.31738118976404	1312	6	17.8990450204638	7330	FALSE	FALSE	FALSE	FALSE	FALSE	TRUE	455675.067631093	TRUE	1	1	singlet	0.0806391537189484	0.1	0.0990923356149364	cell	0.479771572169425	0.0558732440657065	2+4	FALSE	TRUE	0.919610320957161
445	cell1197	SeuratProject	5137	1718	scratch/AGG1/outs/raw_feature_bc_matrix	CACTCCATCTTCAACT-1	1	/scratch/aberry3/Single Cell Pipeline/Anolik/amp_phase2_gex/rawdata/deliv_Anolik_062320_GEX_run2_counts/Sample_300_0150_PBL_BT_5/outs/molecule_info.h5	1	300	RA01	PBL	BT	300_0150_PBL_1	TRUE	TRUE	Paired chain	FALSE	5137	1718	8.31224450068133	196	13	3.81545649211602	2107	5	29.0861402540033	7244	FALSE	FALSE	FALSE	FALSE	FALSE	TRUE	1030598.09213856	TRUE	1	5	singlet	0.0013474520528689	0.05	0.0331236690794336	artificialDoublet	1	0.104184904284142	NA	NA	TRUE	0.784984748879518
446	cell1198	SeuratProject	1524	817	scratch/AGG1/outs/raw_feature_bc_matrix	CAGAATCAGAATTGTG-1	1	/scratch/aberry3/Single Cell Pipeline/Anolik/amp_phase2_gex/rawdata/deliv_Anolik_062320_GEX_run2_counts/Sample_300_0150_PBL_BT_5/outs/molecule_info.h5	1	300	RA01	PBL	BT	300_0150_PBL_1	FALSE	FALSE	No	FALSE	1524	817	21.3254593175853	282	13	18.503937007874	847	6	35.7233234921974	2371	TRUE	TRUE	TRUE	TRUE	TRUE	FALSE	256693.125192379	TRUE	1	6	singlet	0.000147402955917642	0	0	cell	1	0.0206021378628242	NA	NA	TRUE	0.232882374399919
447	cell1202	SeuratProject	6235	1695	scratch/AGG1/outs/raw_feature_bc_matrix	CAGAATCGTACAGTTC-1	1	/scratch/aberry3/Single Cell Pipeline/Anolik/amp_phase2_gex/rawdata/deliv_Anolik_062320_GEX_run2_counts/Sample_300_0150_PBL_BT_5/outs/molecule_info.h5	1	300	RA01	PBL	BT	300_0150_PBL_1	TRUE	TRUE	Paired chain	FALSE	6235	1695	8.34001603849238	402	13	6.44747393744988	2543	6	28.9701526543632	8778	FALSE	FALSE	FALSE	FALSE	FALSE	TRUE	356262.502598328	TRUE	1	1	singlet	0.0730416998267174	0.1	0.0695118136436037	cell	0.479771572169425	0.0461887424337105	2+4	TRUE	TRUE	0.952770081616467
448	cell1205	SeuratProject	7322	2080	scratch/AGG1/outs/raw_feature_bc_matrix	CAGAATCGTGCGCTTG-1	1	/scratch/aberry3/Single Cell Pipeline/Anolik/amp_phase2_gex/rawdata/deliv_Anolik_062320_GEX_run2_counts/Sample_300_0150_PBL_BT_5/outs/molecule_info.h5	1	300	RA01	PBL	BT	300_0150_PBL_1	TRUE	TRUE	Paired chain	FALSE	7322	2080	12.7833925157061	536	13	7.32040426113084	9923	6	57.541316323572	17245	FALSE	FALSE	TRUE	TRUE	TRUE	FALSE	1155288.19719648	TRUE	1	1	singlet	0.001704185269773	0	0	cell	1	0.119855363836952	NA	NA	TRUE	1.11887450482691
449	cell1207	SeuratProject	10708	2650	scratch/AGG1/outs/raw_feature_bc_matrix	CAGAGAGGTACAGCAG-1	1	/scratch/aberry3/Single Cell Pipeline/Anolik/amp_phase2_gex/rawdata/deliv_Anolik_062320_GEX_run2_counts/Sample_300_0150_PBL_BT_5/outs/molecule_info.h5	1	300	RA01	PBL	BT	300_0150_PBL_1	TRUE	TRUE	Paired chain	FALSE	10708	2650	7.82592454239821	474	13	4.42659693686963	8619	6	44.5956434004243	19327	FALSE	FALSE	FALSE	FALSE	FALSE	TRUE	1637374.75899587	FALSE	1	1	singlet	0.600987374782562	0.2	0.256997229898833	artificialDoublet	0.137382945788362	0.182990115663472	5+7	FALSE	TRUE	1.63628901907765
450	cell1208	SeuratProject	4162	1425	scratch/AGG1/outs/raw_feature_bc_matrix	CAGAGAGGTCAACATC-1	1	/scratch/aberry3/Single Cell Pipeline/Anolik/amp_phase2_gex/rawdata/deliv_Anolik_062320_GEX_run2_counts/Sample_300_0150_PBL_BT_5/outs/molecule_info.h5	1	300	RA01	PBL	BT	300_0150_PBL_1	FALSE	FALSE	Paired chain	FALSE	4162	1425	9.39452186448823	167	13	4.01249399327247	1855	6	30.8293169353498	6017	FALSE	FALSE	FALSE	FALSE	FALSE	TRUE	389466.996372388	TRUE	1	5	singlet	0.0004368502413854	0	0	cell	1	0.033920074500116	NA	NA	TRUE	0.635995040848073
451	cell1214	SeuratProject	2435	717	scratch/AGG1/outs/raw_feature_bc_matrix	CAGAGAGTCGTGGGAA-1	1	/scratch/aberry3/Single Cell Pipeline/Anolik/amp_phase2_gex/rawdata/deliv_Anolik_062320_GEX_run2_counts/Sample_300_0150_PBL_BT_5/outs/molecule_info.h5	1	300	RA01	PBL	BT	300_0150_PBL_1	FALSE	FALSE	Single chain	FALSE	2435	717	10.8008213552361	98	12	4.02464065708419	692	6	22.1298369043812	3127	FALSE	TRUE	FALSE	FALSE	TRUE	FALSE	352325.314447495	TRUE	1	5	singlet	0.00172922096680849	0	0	cell	1	0.0141199833620224	NA	NA	TRUE	0.372092245186223
452	cell1215	SeuratProject	1580	757	scratch/AGG1/outs/raw_feature_bc_matrix	CAGAGAGTCTGCGGCA-1	1	/scratch/aberry3/Single Cell Pipeline/Anolik/amp_phase2_gex/rawdata/deliv_Anolik_062320_GEX_run2_counts/Sample_300_0150_PBL_BT_5/outs/molecule_info.h5	1	300	RA01	PBL	BT	300_0150_PBL_1	FALSE	FALSE	Paired chain	FALSE	1580	757	18.7974683544304	308	13	19.493670886076	1522	5	49.0651192778852	3102	TRUE	TRUE	TRUE	TRUE	TRUE	FALSE	356026.981222473	TRUE	1	6	singlet	0.000289424526272342	0	0	cell	1	0.0300665175732614	NA	NA	TRUE	0.241439731989418
453	cell1216	SeuratProject	5877	1754	scratch/AGG1/outs/raw_feature_bc_matrix	CAGAGAGTCTGGTATG-1	1	/scratch/aberry3/Single Cell Pipeline/Anolik/amp_phase2_gex/rawdata/deliv_Anolik_062320_GEX_run2_counts/Sample_300_0150_PBL_BT_5/outs/molecule_info.h5	1	300	RA01	PBL	BT	300_0150_PBL_1	TRUE	TRUE	Paired chain	FALSE	5877	1754	8.5928194657138	159	13	2.70546197039306	1526	6	20.6132648926111	7403	FALSE	FALSE	FALSE	FALSE	FALSE	TRUE	609042.190654264	TRUE	1	1	singlet	0.030263114720583	0.1	0.096329802350996	cell	0.479771572169425	0.0615656933910576	2+4	FALSE	TRUE	0.89806411702646
454	cell1218	SeuratProject	30718	4772	scratch/AGG1/outs/raw_feature_bc_matrix	CAGATCACAGCTGCAC-1	1	/scratch/aberry3/Single Cell Pipeline/Anolik/amp_phase2_gex/rawdata/deliv_Anolik_062320_GEX_run2_counts/Sample_300_0150_PBL_BT_5/outs/molecule_info.h5	1	300	RA01	PBL	BT	300_0150_PBL_1	TRUE	TRUE	Paired chain	FALSE	30718	4772	18.6763461162836	675	13	2.19740868546129	1585	6	4.90666501563322	32303	FALSE	FALSE	FALSE	TRUE	TRUE	FALSE	1071641.15318662	TRUE	1	4	singlet	0.11898934841156	0.35	0.361372408589493	cell	0.0729429704856873	0.116899963609087	2+7	FALSE	TRUE	4.69401625775375
455	cell1221	SeuratProject	4305	1460	scratch/AGG1/outs/raw_feature_bc_matrix	CAGATCAGTTCGAATC-1	1	/scratch/aberry3/Single Cell Pipeline/Anolik/amp_phase2_gex/rawdata/deliv_Anolik_062320_GEX_run2_counts/Sample_300_0150_PBL_BT_5/outs/molecule_info.h5	1	300	RA01	PBL	BT	300_0150_PBL_1	FALSE	FALSE	Paired chain	FALSE	4305	1460	7.92102206736353	181	12	4.20441347270616	1697	5	28.273908697101	6002	FALSE	FALSE	FALSE	FALSE	FALSE	TRUE	598938.350821782	TRUE	1	5	singlet	0.000548958545550704	0	0	cell	1	0.054842164324321	NA	NA	TRUE	0.657846864692685
456	cell1222	SeuratProject	42420	3606	scratch/AGG1/outs/raw_feature_bc_matrix	CAGATCATCATCTGTT-1	1	/scratch/aberry3/Single Cell Pipeline/Anolik/amp_phase2_gex/rawdata/deliv_Anolik_062320_GEX_run2_counts/Sample_300_0150_PBL_BT_5/outs/molecule_info.h5	1	300	RA01	PBL	BT	300_0150_PBL_1	TRUE	TRUE	Paired chain	FALSE	42420	3606	63.7812352663838	788	13	1.85761433286186	1818	6	4.10958904109589	44238	FALSE	FALSE	FALSE	TRUE	TRUE	FALSE	950906.437828912	TRUE	1	4	singlet	0.0816188156604767	0.25	0.23340563492084	artificialDoublet	0.266189047219993	0.0792040935122047	3+5	FALSE	TRUE	6.482198374045
457	cell1223	SeuratProject	5139	1629	scratch/AGG1/outs/raw_feature_bc_matrix	CAGATCATCTCGAGTA-1	1	/scratch/aberry3/Single Cell Pipeline/Anolik/amp_phase2_gex/rawdata/deliv_Anolik_062320_GEX_run2_counts/Sample_300_0150_PBL_BT_5/outs/molecule_info.h5	1	300	RA01	PBL	BT	300_0150_PBL_1	TRUE	TRUE	Paired chain	FALSE	5139	1629	8.93169877408056	277	13	5.39015372640592	1341	6	20.6944444444444	6480	FALSE	FALSE	FALSE	FALSE	FALSE	TRUE	521367.933554613	TRUE	1	5	singlet	0.0400881841778755	0.1	0.0681996530809511	cell	0.479771572169425	0.0322262682954856	2+4	TRUE	TRUE	0.785290368793428
458	cell1224	SeuratProject	6003	1749	scratch/AGG1/outs/raw_feature_bc_matrix	CAGCAGCCAAGAAAGG-1	1	/scratch/aberry3/Single Cell Pipeline/Anolik/amp_phase2_gex/rawdata/deliv_Anolik_062320_GEX_run2_counts/Sample_300_0150_PBL_BT_5/outs/molecule_info.h5	1	300	RA01	PBL	BT	300_0150_PBL_1	TRUE	TRUE	Paired chain	FALSE	6003	1749	7.74612693653173	312	13	5.19740129935032	2488	5	29.3016134730892	8491	FALSE	FALSE	FALSE	FALSE	FALSE	TRUE	620611.580179261	TRUE	1	5	singlet	0.0250560101121664	0.05	0.055095468898461	cell	0.151483565856976	0.0434994778062711	6+7	FALSE	TRUE	0.917318171602831
459	cell1235	SeuratProject	4641	1524	scratch/AGG1/outs/raw_feature_bc_matrix	CAGCATAAGCGGATCA-1	1	/scratch/aberry3/Single Cell Pipeline/Anolik/amp_phase2_gex/rawdata/deliv_Anolik_062320_GEX_run2_counts/Sample_300_0150_PBL_BT_5/outs/molecule_info.h5	1	300	RA01	PBL	BT	300_0150_PBL_1	FALSE	FALSE	Paired chain	FALSE	4641	1524	9.32988580047404	220	12	4.74035768153415	1454	6	23.8556193601313	6095	FALSE	FALSE	FALSE	FALSE	FALSE	TRUE	319099.241173386	TRUE	1	5	singlet	0.00111877336166799	0	0	cell	1	0.0487616078701076	NA	NA	TRUE	0.709191010229675
460	cell1236	SeuratProject	4836	1546	scratch/AGG1/outs/raw_feature_bc_matrix	CAGCATACACCAGGCT-1	1	/scratch/aberry3/Single Cell Pipeline/Anolik/amp_phase2_gex/rawdata/deliv_Anolik_062320_GEX_run2_counts/Sample_300_0150_PBL_BT_5/outs/molecule_info.h5	1	300	RA01	PBL	BT	300_0150_PBL_1	TRUE	TRUE	Paired chain	FALSE	4836	1546	9.42928039702233	206	13	4.25971877584781	1178	6	19.5876288659794	6014	FALSE	FALSE	FALSE	FALSE	FALSE	TRUE	1025055.28918936	TRUE	1	5	singlet	0.00181897415313869	0	0	cell	1	0.0921738561500223	NA	NA	TRUE	0.738988951835964
461	cell1239	SeuratProject	6285	1822	scratch/AGG1/outs/raw_feature_bc_matrix	CAGCATATCTCGTTTA-1	1	/scratch/aberry3/Single Cell Pipeline/Anolik/amp_phase2_gex/rawdata/deliv_Anolik_062320_GEX_run2_counts/Sample_300_0150_PBL_BT_5/outs/molecule_info.h5	1	300	RA01	PBL	BT	300_0150_PBL_1	TRUE	TRUE	Paired chain	FALSE	6285	1822	9.10103420843278	277	13	4.40731901352426	2508	6	28.5226885022177	8793	FALSE	FALSE	FALSE	FALSE	FALSE	TRUE	500754.42986353	TRUE	1	1	singlet	0.155044004321098	0.45	0.374103207905622	cell	0.353619222295211	0.0554501109194073	3+4	FALSE	TRUE	0.960410579464234
462	cell1240	SeuratProject	4684	1364	scratch/AGG1/outs/raw_feature_bc_matrix	CAGCCGAAGGAGCGTT-1	1	/scratch/aberry3/Single Cell Pipeline/Anolik/amp_phase2_gex/rawdata/deliv_Anolik_062320_GEX_run2_counts/Sample_300_0150_PBL_BT_5/outs/molecule_info.h5	1	300	RA01	PBL	BT	300_0150_PBL_1	TRUE	TRUE	Paired chain	FALSE	4684	1364	9.0734415029889	201	12	4.29120409906063	1320	6	21.9853431045969	6004	FALSE	FALSE	FALSE	FALSE	FALSE	TRUE	343465.93546799	TRUE	1	5	singlet	0.00188322190660983	0	0	cell	1	0.0459073322298757	NA	NA	TRUE	0.715761838378754
463	cell1241	SeuratProject	5995	1881	scratch/AGG1/outs/raw_feature_bc_matrix	CAGCCGAAGTATTGGA-1	1	/scratch/aberry3/Single Cell Pipeline/Anolik/amp_phase2_gex/rawdata/deliv_Anolik_062320_GEX_run2_counts/Sample_300_0150_PBL_BT_5/outs/molecule_info.h5	1	300	RA01	PBL	BT	300_0150_PBL_1	TRUE	TRUE	Paired chain	FALSE	5995	1881	9.99165971643036	418	13	6.97247706422018	8601	5	58.927103315977	14596	FALSE	FALSE	FALSE	FALSE	FALSE	TRUE	481140.209422532	TRUE	1	5	singlet	0.0470259003341198	0.15	0.161329930693214	artificialDoublet	0.248784572513157	0.0309248990659483	13	FALSE	TRUE	0.916095691947189
464	cell1244	SeuratProject	5504	1505	scratch/AGG1/outs/raw_feature_bc_matrix	CAGCCGAAGTGTCTCA-1	1	/scratch/aberry3/Single Cell Pipeline/Anolik/amp_phase2_gex/rawdata/deliv_Anolik_062320_GEX_run2_counts/Sample_300_0150_PBL_BT_5/outs/molecule_info.h5	1	300	RA01	PBL	BT	300_0150_PBL_1	TRUE	TRUE	Paired chain	FALSE	5504	1505	8.75726744186047	231	12	4.1969476744186	2075	6	27.3782820952632	7579	FALSE	FALSE	FALSE	FALSE	FALSE	TRUE	397087.22753944	TRUE	1	1	singlet	0.156193122267723	0.2	0.233187900381488	cell	0.461132289266514	0.0389223367036692	1+4	FALSE	TRUE	0.841066003082123
465	cell1251	SeuratProject	5195	1505	scratch/AGG1/outs/raw_feature_bc_matrix	CAGCCGATCATGTCCC-1	1	/scratch/aberry3/Single Cell Pipeline/Anolik/amp_phase2_gex/rawdata/deliv_Anolik_062320_GEX_run2_counts/Sample_300_0150_PBL_BT_5/outs/molecule_info.h5	1	300	RA01	PBL	BT	300_0150_PBL_1	TRUE	TRUE	Paired chain	FALSE	5195	1505	7.79595765158807	300	13	5.77478344562079	4065	5	43.8984881209503	9260	FALSE	FALSE	FALSE	FALSE	FALSE	TRUE	471091.104246779	TRUE	1	5	singlet	0.0011481997789815	0	0	cell	1	0.0398351334051259	NA	NA	TRUE	0.793847726382927
466	cell1253	SeuratProject	5873	1576	scratch/AGG1/outs/raw_feature_bc_matrix	CAGCGACAGAACTGTA-1	1	/scratch/aberry3/Single Cell Pipeline/Anolik/amp_phase2_gex/rawdata/deliv_Anolik_062320_GEX_run2_counts/Sample_300_0150_PBL_BT_5/outs/molecule_info.h5	1	300	RA01	PBL	BT	300_0150_PBL_1	TRUE	TRUE	Paired chain	FALSE	5873	1576	8.73488847267155	284	13	4.83568874510472	3556	5	37.713437268003	9429	FALSE	FALSE	FALSE	FALSE	FALSE	TRUE	577621.423271164	TRUE	1	5	singlet	0.0641218796372414	0.15	0.168685062140184	cell	0.479771572169425	0.051735987897324	2+4	TRUE	TRUE	0.897452877198639
467	cell1254	SeuratProject	6570	2176	scratch/AGG1/outs/raw_feature_bc_matrix	CAGCGACAGTGTGGCA-1	1	/scratch/aberry3/Single Cell Pipeline/Anolik/amp_phase2_gex/rawdata/deliv_Anolik_062320_GEX_run2_counts/Sample_300_0150_PBL_BT_5/outs/molecule_info.h5	1	300	RA01	PBL	BT	300_0150_PBL_1	TRUE	TRUE	Paired chain	FALSE	6570	2176	9.42161339421613	283	13	4.30745814307458	2309	5	26.0051807635995	8879	FALSE	FALSE	FALSE	FALSE	FALSE	TRUE	576453.617661679	TRUE	1	1	singlet	0.0519540421664715	0.25	0.286264801704664	cell	0.266189047219993	0.0378978883190826	3+5	TRUE	TRUE	1.0039614171965
468	cell1257	SeuratProject	18048	2768	scratch/AGG1/outs/raw_feature_bc_matrix	CAGCGACGTGTGAAAT-1	1	/scratch/aberry3/Single Cell Pipeline/Anolik/amp_phase2_gex/rawdata/deliv_Anolik_062320_GEX_run2_counts/Sample_300_0150_PBL_BT_5/outs/molecule_info.h5	1	300	RA01	PBL	BT	300_0150_PBL_1	TRUE	TRUE	Paired chain	FALSE	18048	2768	41.7774822695035	517	13	2.86458333333333	294	5	1.60287863918875	18342	FALSE	FALSE	FALSE	TRUE	TRUE	FALSE	1080412.37860731	TRUE	1	4	singlet	0.264424860477448	0.3	0.28662984004947	cell	0.266189047219993	0.114403596174571	3+5	FALSE	TRUE	2.75791410312975
469	cell1258	SeuratProject	5648	1664	scratch/AGG1/outs/raw_feature_bc_matrix	CAGCGACTCATGTGGT-1	1	/scratch/aberry3/Single Cell Pipeline/Anolik/amp_phase2_gex/rawdata/deliv_Anolik_062320_GEX_run2_counts/Sample_300_0150_PBL_BT_5/outs/molecule_info.h5	1	300	RA01	PBL	BT	300_0150_PBL_1	TRUE	TRUE	Paired chain	FALSE	5648	1664	8.35694050991501	251	12	4.44405099150142	586	5	9.40006416426051	6234	FALSE	FALSE	FALSE	FALSE	FALSE	TRUE	721131.229594721	TRUE	1	1	singlet	0.173951759934425	0.2	0.228747679311765	cell	0.461132289266514	0.0842083808170191	1+4	FALSE	TRUE	0.86307063688369
470	cell1259	SeuratProject	6931	1833	scratch/AGG1/outs/raw_feature_bc_matrix	CAGCTAAAGATGCCAG-1	1	/scratch/aberry3/Single Cell Pipeline/Anolik/amp_phase2_gex/rawdata/deliv_Anolik_062320_GEX_run2_counts/Sample_300_0150_PBL_BT_5/outs/molecule_info.h5	1	300	RA01	PBL	BT	300_0150_PBL_1	TRUE	TRUE	Single chain	FALSE	6931	1833	9.95527340932044	325	13	4.6890780551147	1781	5	20.4430670339761	8712	FALSE	FALSE	FALSE	FALSE	FALSE	TRUE	565504.948902122	TRUE	1	1	singlet	0.0265154372900724	0.05	0.0411300589370625	cell	0.461132289266514	0.0654503077111907	1+4	FALSE	TRUE	1.05912581165738
471	cell1263	SeuratProject	4251	1575	scratch/AGG1/outs/raw_feature_bc_matrix	CAGCTAACACAACGTT-1	1	/scratch/aberry3/Single Cell Pipeline/Anolik/amp_phase2_gex/rawdata/deliv_Anolik_062320_GEX_run2_counts/Sample_300_0150_PBL_BT_5/outs/molecule_info.h5	1	300	RA01	PBL	BT	300_0150_PBL_1	FALSE	FALSE	Paired chain	FALSE	4251	1575	7.5041166784286	187	13	4.39896494942367	2609	6	38.0320699708455	6860	FALSE	FALSE	FALSE	FALSE	FALSE	TRUE	512978.384107047	TRUE	1	5	singlet	0.00047421533963643	0.05	0.0413806814370915	cell	1	0.0625565258558833	NA	NA	TRUE	0.649595127017098
472	cell1264	SeuratProject	2969	941	scratch/AGG1/outs/raw_feature_bc_matrix	CAGCTAACACGACGAA-1	1	/scratch/aberry3/Single Cell Pipeline/Anolik/amp_phase2_gex/rawdata/deliv_Anolik_062320_GEX_run2_counts/Sample_300_0150_PBL_BT_5/outs/molecule_info.h5	1	300	RA01	PBL	BT	300_0150_PBL_1	FALSE	FALSE	Paired chain	FALSE	2969	941	8.82452004041765	271	13	9.12765240821826	380	5	11.3466706479546	3349	FALSE	FALSE	TRUE	FALSE	TRUE	FALSE	369691.195777232	TRUE	1	1	singlet	0.297775655984879	0.15	0.189556417868701	cell	0.479771572169425	0.0355495616714918	2+4	FALSE	TRUE	0.453692762200368
473	cell1265	SeuratProject	3419	1468	scratch/AGG1/outs/raw_feature_bc_matrix	CAGCTAAGTACCGTAT-1	1	/scratch/aberry3/Single Cell Pipeline/Anolik/amp_phase2_gex/rawdata/deliv_Anolik_062320_GEX_run2_counts/Sample_300_0150_PBL_BT_5/outs/molecule_info.h5	1	300	RA01	PBL	BT	300_0150_PBL_1	FALSE	FALSE	Paired chain	FALSE	3419	1468	16.5545481134835	474	13	13.8637028370869	1676	6	32.8949950932287	5095	FALSE	FALSE	TRUE	TRUE	TRUE	FALSE	468567.389540746	TRUE	1	6	singlet	0.0297650992870331	0.05	0.0376223523720611	cell	0.138241353583407	0.0316463437835392	3+8	FALSE	TRUE	0.522457242830265
474	cell1267	SeuratProject	10022	2521	scratch/AGG1/outs/raw_feature_bc_matrix	CAGCTGGAGCAGCCTC-1	1	/scratch/aberry3/Single Cell Pipeline/Anolik/amp_phase2_gex/rawdata/deliv_Anolik_062320_GEX_run2_counts/Sample_300_0150_PBL_BT_5/outs/molecule_info.h5	1	300	RA01	PBL	BT	300_0150_PBL_1	TRUE	TRUE	Paired chain	FALSE	10022	2521	26.1923767711036	350	13	3.49231690281381	1531	6	13.2519691854929	11553	FALSE	FALSE	FALSE	TRUE	TRUE	FALSE	820901.262575637	TRUE	1	4	singlet	0.571452915668488	0.55	0.423411302182466	cell	0.266189047219993	0.11919681808624	3+5	FALSE	TRUE	1.53146138860629
475	cell1270	SeuratProject	7153	2425	scratch/AGG1/outs/raw_feature_bc_matrix	CAGCTGGCACGGCTAC-1	1	/scratch/aberry3/Single Cell Pipeline/Anolik/amp_phase2_gex/rawdata/deliv_Anolik_062320_GEX_run2_counts/Sample_300_0150_PBL_BT_5/outs/molecule_info.h5	1	300	RA01	PBL	BT	300_0150_PBL_1	TRUE	TRUE	Single chain	FALSE	7153	2425	7.68908150426395	182	13	2.54438697050189	1517	5	17.4971164936563	8670	FALSE	FALSE	FALSE	FALSE	FALSE	TRUE	455305.421410579	TRUE	1	3	singlet	0.0251454133540392	0.05	0.0550521770046692	cell	0.279685475207011	0.0669377012100682	3	FALSE	TRUE	1.09304962210146
476	cell1271	SeuratProject	4294	1459	scratch/AGG1/outs/raw_feature_bc_matrix	CAGCTGGCATATGCTG-1	1	/scratch/aberry3/Single Cell Pipeline/Anolik/amp_phase2_gex/rawdata/deliv_Anolik_062320_GEX_run2_counts/Sample_300_0150_PBL_BT_5/outs/molecule_info.h5	1	300	RA01	PBL	BT	300_0150_PBL_1	FALSE	FALSE	Paired chain	FALSE	4294	1459	7.75500698649278	126	12	2.93432696786213	2327	5	35.1457483763782	6621	FALSE	FALSE	FALSE	FALSE	FALSE	TRUE	423674.897507082	TRUE	1	5	singlet	0.00103991071227937	0	0	cell	1	0.0326461308222522	NA	NA	TRUE	0.656165955166177
477	cell1274	SeuratProject	4692	1670	scratch/AGG1/outs/raw_feature_bc_matrix	CAGCTGGGTAGCTGCC-1	1	/scratch/aberry3/Single Cell Pipeline/Anolik/amp_phase2_gex/rawdata/deliv_Anolik_062320_GEX_run2_counts/Sample_300_0150_PBL_BT_5/outs/molecule_info.h5	1	300	RA01	PBL	BT	300_0150_PBL_1	TRUE	TRUE	Paired chain	FALSE	4692	1670	7.2463768115942	214	13	4.56095481670929	1798	5	27.7041602465331	6490	FALSE	FALSE	FALSE	FALSE	FALSE	TRUE	889538.497554493	TRUE	1	5	singlet	0.283164292573929	0.65	0.649154166268744	artificialDoublet	0.353619222295211	0.0689527124667244	3+4	FALSE	TRUE	0.716984318034397
478	cell1279	SeuratProject	4771	1443	scratch/AGG1/outs/raw_feature_bc_matrix	CAGCTGGTCACATAGC-1	1	/scratch/aberry3/Single Cell Pipeline/Anolik/amp_phase2_gex/rawdata/deliv_Anolik_062320_GEX_run2_counts/Sample_300_0150_PBL_BT_5/outs/molecule_info.h5	1	300	RA01	PBL	BT	300_0150_PBL_1	TRUE	TRUE	Paired chain	FALSE	4771	1443	7.67134772584364	233	12	4.8836721861245	2842	4	37.330881387101	7613	FALSE	FALSE	FALSE	FALSE	FALSE	TRUE	492616.624915558	TRUE	1	5	singlet	0.00145635346416383	0	0	cell	1	0.0299388390683697	NA	NA	TRUE	0.729056304633868
479	cell1280	SeuratProject	5656	1586	scratch/AGG1/outs/raw_feature_bc_matrix	CAGCTGGTCAGCTCGG-1	1	/scratch/aberry3/Single Cell Pipeline/Anolik/amp_phase2_gex/rawdata/deliv_Anolik_062320_GEX_run2_counts/Sample_300_0150_PBL_BT_5/outs/molecule_info.h5	1	300	RA01	PBL	BT	300_0150_PBL_1	TRUE	TRUE	Paired chain	FALSE	5656	1586	9.45898161244696	280	13	4.95049504950495	4774	6	45.7718120805369	10430	FALSE	FALSE	FALSE	FALSE	FALSE	TRUE	686389.564416994	TRUE	1	1	singlet	0.0539171099662781	0.1	0.133967377094455	cell	0.461132289266514	0.0513054821236186	1+4	TRUE	TRUE	0.864293116539333
480	cell1283	SeuratProject	6931	1988	scratch/AGG1/outs/raw_feature_bc_matrix	CAGGTGCGTTACAGAA-1	1	/scratch/aberry3/Single Cell Pipeline/Anolik/amp_phase2_gex/rawdata/deliv_Anolik_062320_GEX_run2_counts/Sample_300_0150_PBL_BT_5/outs/molecule_info.h5	1	300	RA01	PBL	BT	300_0150_PBL_1	TRUE	TRUE	Paired chain	FALSE	6931	1988	10.2726879238205	321	13	4.6313663252056	1356	6	16.3629781585616	8287	FALSE	FALSE	FALSE	FALSE	FALSE	TRUE	1007217.92164687	TRUE	1	1	singlet	0.00181224127300083	0	0	cell	1	0.0557173531887351	NA	NA	TRUE	1.05912581165738
481	cell1284	SeuratProject	4970	1527	scratch/AGG1/outs/raw_feature_bc_matrix	CAGGTGCTCCCAACGG-1	1	/scratch/aberry3/Single Cell Pipeline/Anolik/amp_phase2_gex/rawdata/deliv_Anolik_062320_GEX_run2_counts/Sample_300_0150_PBL_BT_5/outs/molecule_info.h5	1	300	RA01	PBL	BT	300_0150_PBL_1	TRUE	TRUE	Paired chain	FALSE	4970	1527	8.5513078470825	269	12	5.41247484909457	3254	6	39.5671206225681	8224	FALSE	FALSE	FALSE	FALSE	FALSE	TRUE	578047.774037867	TRUE	1	5	singlet	0.00189260765910148	0	0	cell	1	0.0555240370428045	NA	NA	TRUE	0.759465486067978
482	cell1286	SeuratProject	5585	1610	scratch/AGG1/outs/raw_feature_bc_matrix	CAGGTGCTCGTACCGG-1	1	/scratch/aberry3/Single Cell Pipeline/Anolik/amp_phase2_gex/rawdata/deliv_Anolik_062320_GEX_run2_counts/Sample_300_0150_PBL_BT_5/outs/molecule_info.h5	1	300	RA01	PBL	BT	300_0150_PBL_1	TRUE	TRUE	Paired chain	FALSE	5585	1610	8.75559534467323	281	12	5.0313339301701	2060	5	26.9457161543492	7645	FALSE	FALSE	FALSE	FALSE	FALSE	TRUE	735525.528839565	TRUE	1	5	singlet	0.00120467529632151	0	0	cell	1	0.086037989298656	NA	NA	TRUE	0.853443609595504
483	cell1291	SeuratProject	26111	4211	scratch/AGG1/outs/raw_feature_bc_matrix	CAGTAACAGCTAACTC-1	1	/scratch/aberry3/Single Cell Pipeline/Anolik/amp_phase2_gex/rawdata/deliv_Anolik_062320_GEX_run2_counts/Sample_300_0150_PBL_BT_5/outs/molecule_info.h5	1	300	RA01	PBL	BT	300_0150_PBL_1	TRUE	TRUE	Paired chain	FALSE	26111	4211	17.0502853203631	1373	13	5.25832024817127	2172	6	7.67952480288513	28283	FALSE	FALSE	FALSE	TRUE	TRUE	FALSE	1269375.69605805	FALSE	1	4	singlet	0.671702325344086	0.65	0.630953168498121	cell	0.266189047219993	0.126188803344781	3+5	FALSE	TRUE	3.99002078606056
484	cell1301	SeuratProject	3387	1312	scratch/AGG1/outs/raw_feature_bc_matrix	CAGTCCTCAGCATACT-1	1	/scratch/aberry3/Single Cell Pipeline/Anolik/amp_phase2_gex/rawdata/deliv_Anolik_062320_GEX_run2_counts/Sample_300_0150_PBL_BT_5/outs/molecule_info.h5	1	300	RA01	PBL	BT	300_0150_PBL_1	FALSE	FALSE	Paired chain	FALSE	3387	1312	7.0859167404783	161	13	4.75346914673753	584	6	14.7066230168723	3971	FALSE	FALSE	FALSE	FALSE	FALSE	TRUE	454797.439253069	TRUE	1	5	singlet	0.00170474755577743	0	0	cell	1	0.0439769238663886	NA	NA	TRUE	0.517567324207694
485	cell1302	SeuratProject	6526	1820	scratch/AGG1/outs/raw_feature_bc_matrix	CAGTCCTCAGCTGTGC-1	1	/scratch/aberry3/Single Cell Pipeline/Anolik/amp_phase2_gex/rawdata/deliv_Anolik_062320_GEX_run2_counts/Sample_300_0150_PBL_BT_5/outs/molecule_info.h5	1	300	RA01	PBL	BT	300_0150_PBL_1	TRUE	TRUE	Paired chain	FALSE	6526	1820	8.1520073551946	161	12	2.4670548574931	1491	6	18.5979792940003	8017	FALSE	FALSE	FALSE	FALSE	FALSE	TRUE	709247.292991026	TRUE	1	1	singlet	0.0571934506297112	0.2	0.190953623909673	cell	0.353619222295211	0.0656591645433424	3+4	FALSE	TRUE	0.997237779090468
486	cell1306	SeuratProject	11362	2805	scratch/AGG1/outs/raw_feature_bc_matrix	CAGTCCTGTTTCGCTC-1	1	/scratch/aberry3/Single Cell Pipeline/Anolik/amp_phase2_gex/rawdata/deliv_Anolik_062320_GEX_run2_counts/Sample_300_0150_PBL_BT_5/outs/molecule_info.h5	1	300	RA01	PBL	BT	300_0150_PBL_1	TRUE	TRUE	Paired chain	FALSE	11362	2805	8.54603062841049	431	13	3.79334624185883	2372	6	17.271006261832	13734	FALSE	FALSE	FALSE	FALSE	FALSE	TRUE	1190211.31687875	FALSE	1	1	singlet	0.192402094602585	0.15	0.135917717431712	artificialDoublet	0.479771572169425	0.135031449835495	2+4	FALSE	TRUE	1.73622673092643
487	cell1308	SeuratProject	1460	783	scratch/AGG1/outs/raw_feature_bc_matrix	CAGTCCTTCGAATGCT-1	1	/scratch/aberry3/Single Cell Pipeline/Anolik/amp_phase2_gex/rawdata/deliv_Anolik_062320_GEX_run2_counts/Sample_300_0150_PBL_BT_5/outs/molecule_info.h5	1	300	RA01	PBL	BT	300_0150_PBL_1	FALSE	FALSE	Paired chain	FALSE	1460	783	18.6301369863014	227	13	15.5479452054795	1164	5	44.359756097561	2624	TRUE	TRUE	TRUE	TRUE	TRUE	FALSE	361533.02790007	TRUE	1	6	singlet	0.000265684357145801	0	0	cell	1	0.0364925657832202	NA	NA	TRUE	0.223102537154778
488	cell1310	SeuratProject	3211	999	scratch/AGG1/outs/raw_feature_bc_matrix	CATATGGAGCGTAGTG-1	1	/scratch/aberry3/Single Cell Pipeline/Anolik/amp_phase2_gex/rawdata/deliv_Anolik_062320_GEX_run2_counts/Sample_300_0150_PBL_BT_5/outs/molecule_info.h5	1	300	RA01	PBL	BT	300_0150_PBL_1	FALSE	FALSE	Paired chain	FALSE	3211	999	9.06259732170663	101	11	3.14543755839302	1802	5	35.9465389986036	5013	FALSE	FALSE	FALSE	FALSE	FALSE	TRUE	263542.067705355	TRUE	1	5	singlet	0.0806330367922783	0.05	0.0546148995069062	cell	0.479771572169425	0.0133260212065123	2+4	FALSE	TRUE	0.490672771783557
489	cell1312	SeuratProject	31494	3555	scratch/AGG1/outs/raw_feature_bc_matrix	CATATGGTCAGTACGT-1	1	/scratch/aberry3/Single Cell Pipeline/Anolik/amp_phase2_gex/rawdata/deliv_Anolik_062320_GEX_run2_counts/Sample_300_0150_PBL_BT_5/outs/molecule_info.h5	1	300	RA01	PBL	BT	300_0150_PBL_1	TRUE	TRUE	Paired chain	FALSE	31494	3555	49.7332825300057	662	13	2.10198768019305	1300	6	3.96413978166738	32794	FALSE	FALSE	FALSE	TRUE	TRUE	FALSE	1200267.62126839	FALSE	1	4	singlet	0.195083439350128	0.45	0.350288779866542	artificialDoublet	0.0729429704856873	0.112547754728194	2+7	TRUE	TRUE	4.81259678435109
490	cell1315	SeuratProject	19768	3984	scratch/AGG1/outs/raw_feature_bc_matrix	CATATGGTCGGATGTT-1	1	/scratch/aberry3/Single Cell Pipeline/Anolik/amp_phase2_gex/rawdata/deliv_Anolik_062320_GEX_run2_counts/Sample_300_0150_PBL_BT_5/outs/molecule_info.h5	1	300	RA01	PBL	BT	300_0150_PBL_1	TRUE	TRUE	No	FALSE	19768	3984	8.16471064346418	877	13	4.4364629704573	4994	6	20.1679993538486	24762	FALSE	FALSE	FALSE	FALSE	FALSE	TRUE	1193740.88319156	FALSE	1	5	singlet	0.649329841136932	0.35	0.319986152380834	cell	0.151483565856976	0.137623810211976	6+7	FALSE	TRUE	3.02074722909292
491	cell1319	SeuratProject	4549	1495	scratch/AGG1/outs/raw_feature_bc_matrix	CATATTCCACTTACGA-1	1	/scratch/aberry3/Single Cell Pipeline/Anolik/amp_phase2_gex/rawdata/deliv_Anolik_062320_GEX_run2_counts/Sample_300_0150_PBL_BT_5/outs/molecule_info.h5	1	300	RA01	PBL	BT	300_0150_PBL_1	FALSE	FALSE	Paired chain	FALSE	4549	1495	7.89184436139811	206	12	4.52846779511981	1909	6	29.5602353669867	6458	FALSE	FALSE	FALSE	FALSE	FALSE	TRUE	489686.011333783	TRUE	1	5	singlet	0.00257780659012496	0	0	cell	1	0.0284030534363217	NA	NA	TRUE	0.695132494189785
492	cell1322	SeuratProject	15611	3257	scratch/AGG1/outs/raw_feature_bc_matrix	CATATTCGTAGTAGTA-1	1	/scratch/aberry3/Single Cell Pipeline/Anolik/amp_phase2_gex/rawdata/deliv_Anolik_062320_GEX_run2_counts/Sample_300_0150_PBL_BT_5/outs/molecule_info.h5	1	300	RA01	PBL	BT	300_0150_PBL_1	TRUE	TRUE	Paired chain	FALSE	15611	3257	8.09685478188457	703	13	4.50323489846903	5939	6	27.5591647331787	21550	FALSE	FALSE	FALSE	FALSE	FALSE	TRUE	1344736.58793954	FALSE	1	1	singlet	0.619393169879913	0.45	0.478177413111096	artificialDoublet	0.461132289266514	0.165614281632739	1+4	FALSE	TRUE	2.38551623802962
493	cell1323	SeuratProject	6411	1886	scratch/AGG1/outs/raw_feature_bc_matrix	CATATTCGTCTACCTC-1	1	/scratch/aberry3/Single Cell Pipeline/Anolik/amp_phase2_gex/rawdata/deliv_Anolik_062320_GEX_run2_counts/Sample_300_0150_PBL_BT_5/outs/molecule_info.h5	1	300	RA01	PBL	BT	300_0150_PBL_1	TRUE	TRUE	Single chain	FALSE	6411	1886	8.31383559507097	333	13	5.19419747309312	679	6	9.57686882933709	7090	FALSE	FALSE	FALSE	FALSE	FALSE	TRUE	410626.074988018	TRUE	1	1	singlet	0.0386772640049457	0.2	0.157082938914513	cell	0.176508471057931	0.0630784100087831	5+8	TRUE	TRUE	0.979664634040605
494	cell1325	SeuratProject	5156	1547	scratch/AGG1/outs/raw_feature_bc_matrix	CATATTCGTTCCAACA-1	1	/scratch/aberry3/Single Cell Pipeline/Anolik/amp_phase2_gex/rawdata/deliv_Anolik_062320_GEX_run2_counts/Sample_300_0150_PBL_BT_5/outs/molecule_info.h5	1	300	RA01	PBL	BT	300_0150_PBL_1	TRUE	TRUE	Paired chain	FALSE	5156	1547	8.70830100853375	269	13	5.21722265321955	2256	6	30.4371289800324	7412	FALSE	FALSE	FALSE	FALSE	FALSE	TRUE	741383.110762764	TRUE	1	5	singlet	0.00131142046302557	0	0	cell	1	0.05543784557048	NA	NA	TRUE	0.787888138061669
495	cell1328	SeuratProject	4576	1488	scratch/AGG1/outs/raw_feature_bc_matrix	CATCAAGCAAGTTGTC-1	1	/scratch/aberry3/Single Cell Pipeline/Anolik/amp_phase2_gex/rawdata/deliv_Anolik_062320_GEX_run2_counts/Sample_300_0150_PBL_BT_5/outs/molecule_info.h5	1	300	RA01	PBL	BT	300_0150_PBL_1	FALSE	FALSE	Paired chain	FALSE	4576	1488	7.91083916083916	129	13	2.81905594405594	1492	6	24.5880026367831	6068	FALSE	FALSE	FALSE	FALSE	FALSE	TRUE	428637.192011958	TRUE	1	5	singlet	0.010025224648416	0.05	0.033202593099664	cell	0.479771572169425	0.0404890313278274	2+4	FALSE	TRUE	0.699258363027579
496	cell1330	SeuratProject	4788	1538	scratch/AGG1/outs/raw_feature_bc_matrix	CATCAAGGTGAAAGAG-1	1	/scratch/aberry3/Single Cell Pipeline/Anolik/amp_phase2_gex/rawdata/deliv_Anolik_062320_GEX_run2_counts/Sample_300_0150_PBL_BT_5/outs/molecule_info.h5	1	300	RA01	PBL	BT	300_0150_PBL_1	TRUE	TRUE	Paired chain	FALSE	4788	1538	7.89473684210526	200	13	4.17710944026734	1420	6	22.8737113402062	6208	FALSE	FALSE	FALSE	FALSE	FALSE	TRUE	277742.473958255	TRUE	1	5	singlet	0.0411794558167458	0.1	0.0483377933857218	cell	0.341979321157861	0.0447798327441472	18	TRUE	TRUE	0.731654073902108
497	cell1332	SeuratProject	3916	1499	scratch/AGG1/outs/raw_feature_bc_matrix	CATCAAGTCGTACGGC-1	1	/scratch/aberry3/Single Cell Pipeline/Anolik/amp_phase2_gex/rawdata/deliv_Anolik_062320_GEX_run2_counts/Sample_300_0150_PBL_BT_5/outs/molecule_info.h5	1	300	RA01	PBL	BT	300_0150_PBL_1	FALSE	FALSE	Paired chain	FALSE	3916	1499	8.47803881511747	161	12	4.11133810010215	1331	6	25.3668763102725	5247	FALSE	FALSE	FALSE	FALSE	FALSE	TRUE	338966.580527333	TRUE	1	5	singlet	0.0261346865445375	0.05	0.064451087967234	cell	0.479771572169425	0.0373348067053868	2+4	FALSE	TRUE	0.598403791437063
498	cell1333	SeuratProject	5832	1617	scratch/AGG1/outs/raw_feature_bc_matrix	CATCAGAAGTAGCCGA-1	1	/scratch/aberry3/Single Cell Pipeline/Anolik/amp_phase2_gex/rawdata/deliv_Anolik_062320_GEX_run2_counts/Sample_300_0150_PBL_BT_5/outs/molecule_info.h5	1	300	RA01	PBL	BT	300_0150_PBL_1	TRUE	TRUE	Paired chain	FALSE	5832	1617	9.25925925925926	307	13	5.26406035665295	1901	6	24.5829561619035	7733	FALSE	FALSE	FALSE	FALSE	FALSE	TRUE	846445.558018311	TRUE	1	1	singlet	0.00526719912886619	0	0	cell	1	0.104383770487642	NA	NA	TRUE	0.89118766896347
499	cell1334	SeuratProject	3083	1559	scratch/AGG1/outs/raw_feature_bc_matrix	CATCAGAGTACACCGC-1	1	/scratch/aberry3/Single Cell Pipeline/Anolik/amp_phase2_gex/rawdata/deliv_Anolik_062320_GEX_run2_counts/Sample_300_0150_PBL_BT_5/outs/molecule_info.h5	1	300	RA01	PBL	BT	300_0150_PBL_1	FALSE	FALSE	Paired chain	FALSE	3083	1559	12.7148880960104	365	12	11.8391177424586	3596	6	53.8403952687528	6679	FALSE	FALSE	TRUE	TRUE	TRUE	FALSE	377052.781026377	TRUE	1	6	singlet	0.0430098958313465	0.1	0.0852105865486398	cell	0.400012636254312	0.041631407872548	30	FALSE	TRUE	0.471113097293275
500	cell1335	SeuratProject	3709	1177	scratch/AGG1/outs/raw_feature_bc_matrix	CATCAGAGTCGCGTGT-1	1	/scratch/aberry3/Single Cell Pipeline/Anolik/amp_phase2_gex/rawdata/deliv_Anolik_062320_GEX_run2_counts/Sample_300_0150_PBL_BT_5/outs/molecule_info.h5	1	300	RA01	PBL	BT	300_0150_PBL_1	FALSE	FALSE	Single chain	FALSE	3709	1177	8.8433540037746	109	11	2.93879751954705	1365	6	26.9018525817895	5074	FALSE	FALSE	FALSE	FALSE	FALSE	TRUE	517356.423821734	TRUE	1	5	singlet	0.00173278455622494	0	0	cell	1	0.0467840186515249	NA	NA	TRUE	0.56677213034731
501	cell1336	SeuratProject	9069	2145	scratch/AGG1/outs/raw_feature_bc_matrix	CATCAGAGTGTAATGA-1	1	/scratch/aberry3/Single Cell Pipeline/Anolik/amp_phase2_gex/rawdata/deliv_Anolik_062320_GEX_run2_counts/Sample_300_0150_PBL_BT_5/outs/molecule_info.h5	1	300	RA01	PBL	BT	300_0150_PBL_1	TRUE	TRUE	Paired chain	FALSE	9069	2145	8.75509979049509	437	13	4.81861285698534	2883	5	24.1214859437751	11952	FALSE	FALSE	FALSE	FALSE	FALSE	TRUE	849657.176439881	TRUE	1	5	singlet	0.0482597500085831	0.05	0.0872251660494293	cell	0.341979321157861	0.0827428097314061	18	FALSE	TRUE	1.38583349962787
502	cell1337	SeuratProject	1480	724	scratch/AGG1/outs/raw_feature_bc_matrix	CATCAGATCACGCATA-1	1	/scratch/aberry3/Single Cell Pipeline/Anolik/amp_phase2_gex/rawdata/deliv_Anolik_062320_GEX_run2_counts/Sample_300_0150_PBL_BT_5/outs/molecule_info.h5	1	300	RA01	PBL	BT	300_0150_PBL_1	FALSE	FALSE	Paired chain	FALSE	1480	724	20	251	13	16.9594594594595	2029	6	57.8227415218011	3509	TRUE	TRUE	TRUE	TRUE	TRUE	FALSE	87378.1543747791	TRUE	1	6	singlet	0.000253337697358802	0	0	cell	1	0.0106646294412372	NA	NA	TRUE	0.226158736293885
503	cell1348	SeuratProject	24628	3617	scratch/AGG1/outs/raw_feature_bc_matrix	CATCGAACAAAGTGCG-1	1	/scratch/aberry3/Single Cell Pipeline/Anolik/amp_phase2_gex/rawdata/deliv_Anolik_062320_GEX_run2_counts/Sample_300_0150_PBL_BT_5/outs/molecule_info.h5	1	300	RA01	PBL	BT	300_0150_PBL_1	TRUE	TRUE	Paired chain	FALSE	24628	3617	37.5182718856586	570	13	2.31443885008933	498	5	1.98201066624214	25126	FALSE	FALSE	FALSE	TRUE	TRUE	FALSE	888026.447210678	TRUE	1	4	singlet	0.106686756014824	0.25	0.283231009286812	cell	0.185042545461698	0.101967312811372	2+3	TRUE	TRUE	3.76340361989581
504	cell1354	SeuratProject	3413	1135	scratch/AGG1/outs/raw_feature_bc_matrix	CATCGAACAGTATAAG-1	1	/scratch/aberry3/Single Cell Pipeline/Anolik/amp_phase2_gex/rawdata/deliv_Anolik_062320_GEX_run2_counts/Sample_300_0150_PBL_BT_5/outs/molecule_info.h5	1	300	RA01	PBL	BT	300_0150_PBL_1	FALSE	FALSE	Paired chain	FALSE	3413	1135	10.1084090243188	160	12	4.68795780837972	579	6	14.5040080160321	3992	FALSE	FALSE	FALSE	FALSE	FALSE	TRUE	189948.184689185	TRUE	1	5	singlet	0.00322084734216332	0	0	cell	1	0.0193843296084731	NA	NA	TRUE	0.521540383088533
505	cell1357	SeuratProject	9233	2239	scratch/AGG1/outs/raw_feature_bc_matrix	CATCGAAGTCATATCG-1	1	/scratch/aberry3/Single Cell Pipeline/Anolik/amp_phase2_gex/rawdata/deliv_Anolik_062320_GEX_run2_counts/Sample_300_0150_PBL_BT_5/outs/molecule_info.h5	1	300	RA01	PBL	BT	300_0150_PBL_1	TRUE	TRUE	Paired chain	FALSE	9233	2239	8.3938048304993	329	13	3.56330553449583	3894	6	29.6640511921993	13127	FALSE	FALSE	FALSE	FALSE	FALSE	TRUE	1314450.40832691	FALSE	1	1	singlet	0.492954403162003	0.5	0.478426137592548	artificialDoublet	0.353619222295211	0.11985097783089	3+4	FALSE	TRUE	1.41089433256854
506	cell1362	SeuratProject	6940	2090	scratch/AGG1/outs/raw_feature_bc_matrix	CATCGGGAGAAGGACA-1	1	/scratch/aberry3/Single Cell Pipeline/Anolik/amp_phase2_gex/rawdata/deliv_Anolik_062320_GEX_run2_counts/Sample_300_0150_PBL_BT_5/outs/molecule_info.h5	1	300	RA01	PBL	BT	300_0150_PBL_1	TRUE	TRUE	Single chain	FALSE	6940	2090	10.1729106628242	286	13	4.12103746397695	9316	6	57.3080708661417	16256	FALSE	FALSE	FALSE	FALSE	FALSE	TRUE	391533.977399525	TRUE	1	1	singlet	0.00217741704545915	0	0	cell	1	0.0400488440687468	NA	NA	TRUE	1.06050110126997
507	cell1363	SeuratProject	5388	1618	scratch/AGG1/outs/raw_feature_bc_matrix	CATCGGGAGCTCCTCT-1	1	/scratch/aberry3/Single Cell Pipeline/Anolik/amp_phase2_gex/rawdata/deliv_Anolik_062320_GEX_run2_counts/Sample_300_0150_PBL_BT_5/outs/molecule_info.h5	1	300	RA01	PBL	BT	300_0150_PBL_1	TRUE	TRUE	Paired chain	FALSE	5388	1618	8.16629547141797	205	12	3.80475129918337	2401	5	30.8255231737065	7789	FALSE	FALSE	FALSE	FALSE	FALSE	TRUE	401292.869866782	TRUE	1	5	singlet	0.0010383827611804	0	0	cell	1	0.0433285305134923	NA	NA	TRUE	0.823340048075305
508	cell1365	SeuratProject	1148	725	scratch/AGG1/outs/raw_feature_bc_matrix	CATCGGGAGTGTTGAA-1	1	/scratch/aberry3/Single Cell Pipeline/Anolik/amp_phase2_gex/rawdata/deliv_Anolik_062320_GEX_run2_counts/Sample_300_0150_PBL_BT_5/outs/molecule_info.h5	1	300	RA01	PBL	BT	300_0150_PBL_1	FALSE	FALSE	Paired chain	FALSE	1148	725	13.3275261324042	99	12	8.62369337979094	1228	5	51.6835016835017	2376	TRUE	TRUE	TRUE	TRUE	TRUE	FALSE	209263.255102079	TRUE	1	6	singlet	0.000211901322472841	0	0	cell	1	0.0192839433140485	NA	NA	TRUE	0.175425830584716
509	cell1366	SeuratProject	6391	1839	scratch/AGG1/outs/raw_feature_bc_matrix	CATCGGGAGTTATCGC-1	1	/scratch/aberry3/Single Cell Pipeline/Anolik/amp_phase2_gex/rawdata/deliv_Anolik_062320_GEX_run2_counts/Sample_300_0150_PBL_BT_5/outs/molecule_info.h5	1	300	RA01	PBL	BT	300_0150_PBL_1	TRUE	TRUE	Paired chain	FALSE	6391	1839	9.18479111250196	253	12	3.95869191049914	3769	6	37.0964566929134	10160	FALSE	FALSE	FALSE	FALSE	FALSE	TRUE	511552.663821757	TRUE	1	5	singlet	0.206557229161263	0.5	0.493560324512135	artificialDoublet	0.353619222295211	0.0430693870546247	3+4	FALSE	TRUE	0.976608434901498
510	cell1367	SeuratProject	12140	2485	scratch/AGG1/outs/raw_feature_bc_matrix	CATCGGGCAAGGTGTG-1	1	/scratch/aberry3/Single Cell Pipeline/Anolik/amp_phase2_gex/rawdata/deliv_Anolik_062320_GEX_run2_counts/Sample_300_0150_PBL_BT_5/outs/molecule_info.h5	1	300	RA01	PBL	BT	300_0150_PBL_1	TRUE	TRUE	Paired chain	FALSE	12140	2485	8.92092257001647	532	12	4.38220757825371	3414	6	21.9493377909219	15554	FALSE	FALSE	FALSE	FALSE	FALSE	TRUE	644607.88149097	TRUE	1	5	singlet	0.0570977330207825	0.05	0.0295197449904441	cell	0.461132289266514	0.055903365670587	1+4	FALSE	TRUE	1.85511287743768
511	cell1369	SeuratProject	3803	1125	scratch/AGG1/outs/raw_feature_bc_matrix	CATCGGGCAGCGTCCA-1	1	/scratch/aberry3/Single Cell Pipeline/Anolik/amp_phase2_gex/rawdata/deliv_Anolik_062320_GEX_run2_counts/Sample_300_0150_PBL_BT_5/outs/molecule_info.h5	1	300	RA01	PBL	BT	300_0150_PBL_1	FALSE	FALSE	Paired chain	FALSE	3803	1125	10.0447015514068	205	12	5.39048119905338	2500	6	39.6636522290973	6303	FALSE	FALSE	FALSE	FALSE	FALSE	TRUE	397191.292955914	TRUE	1	5	singlet	0.0841164812445641	0.05	0.0150549442593196	cell	0.479771572169425	0.0292401057759391	2+4	FALSE	TRUE	0.581136266301111
512	cell1372	SeuratProject	5113	1399	scratch/AGG1/outs/raw_feature_bc_matrix	CATCGGGTCAGTTAGC-1	1	/scratch/aberry3/Single Cell Pipeline/Anolik/amp_phase2_gex/rawdata/deliv_Anolik_062320_GEX_run2_counts/Sample_300_0150_PBL_BT_5/outs/molecule_info.h5	1	300	RA01	PBL	BT	300_0150_PBL_1	TRUE	TRUE	Paired chain	FALSE	5113	1399	9.30960297281439	229	12	4.47877958145903	1750	6	25.4990528923211	6863	FALSE	FALSE	FALSE	FALSE	FALSE	TRUE	659339.76945603	TRUE	1	5	singlet	0.0800673738121986	0.05	0.0604041106708258	artificialDoublet	0.461132289266514	0.0742012690877039	1+4	FALSE	TRUE	0.78131730991259
513	cell1376	SeuratProject	4522	1543	scratch/AGG1/outs/raw_feature_bc_matrix	CATGACAAGTGTACTC-1	1	/scratch/aberry3/Single Cell Pipeline/Anolik/amp_phase2_gex/rawdata/deliv_Anolik_062320_GEX_run2_counts/Sample_300_0150_PBL_BT_5/outs/molecule_info.h5	1	300	RA01	PBL	BT	300_0150_PBL_1	FALSE	FALSE	Paired chain	FALSE	4522	1543	8.44758956214065	200	13	4.42282176028306	1983	5	30.4842428900846	6505	FALSE	FALSE	FALSE	FALSE	FALSE	TRUE	957263.359683511	TRUE	1	5	singlet	0.022539084777236	0.05	0.0248937378975605	cell	0.341979321157861	0.0775440396138785	18	FALSE	TRUE	0.691006625351991
514	cell1379	SeuratProject	7071	1949	scratch/AGG1/outs/raw_feature_bc_matrix	CATGACACATGACGGA-1	1	/scratch/aberry3/Single Cell Pipeline/Anolik/amp_phase2_gex/rawdata/deliv_Anolik_062320_GEX_run2_counts/Sample_300_0150_PBL_BT_5/outs/molecule_info.h5	1	300	RA01	PBL	BT	300_0150_PBL_1	TRUE	TRUE	Paired chain	FALSE	7071	1949	8.48536274925753	226	13	3.19615330222034	1146	5	13.9466958744067	8217	FALSE	FALSE	FALSE	FALSE	FALSE	TRUE	699675.84247	TRUE	1	1	singlet	0.05249397829175	0.15	0.130614350409835	cell	0.137382945788362	0.0688348297760903	5+7	TRUE	TRUE	1.08051920563112
515	cell1383	SeuratProject	5444	1722	scratch/AGG1/outs/raw_feature_bc_matrix	CATGACAGTTGATTCG-1	1	/scratch/aberry3/Single Cell Pipeline/Anolik/amp_phase2_gex/rawdata/deliv_Anolik_062320_GEX_run2_counts/Sample_300_0150_PBL_BT_5/outs/molecule_info.h5	1	300	RA01	PBL	BT	300_0150_PBL_1	TRUE	TRUE	Paired chain	FALSE	5444	1722	9.57016899338722	391	13	7.18221895664952	1343	6	19.7878296743775	6787	FALSE	FALSE	FALSE	FALSE	FALSE	TRUE	408035.012191563	TRUE	1	5	singlet	0.0172360483556986	0.1	0.0864368260691061	cell	0.137382945788362	0.0334787058109317	5+7	TRUE	TRUE	0.831897405664803
516	cell1384	SeuratProject	5415	1633	scratch/AGG1/outs/raw_feature_bc_matrix	CATGACAGTTTGCATG-1	1	/scratch/aberry3/Single Cell Pipeline/Anolik/amp_phase2_gex/rawdata/deliv_Anolik_062320_GEX_run2_counts/Sample_300_0150_PBL_BT_5/outs/molecule_info.h5	1	300	RA01	PBL	BT	300_0150_PBL_1	TRUE	TRUE	Paired chain	FALSE	5415	1633	9.27054478301016	221	12	4.08125577100646	870	5	13.8424821002387	6285	FALSE	FALSE	FALSE	FALSE	FALSE	TRUE	542136.592988237	TRUE	1	1	singlet	0.000906415458302945	0	0	cell	1	0.0389299847432371	NA	NA	TRUE	0.827465916913099
517	cell1390	SeuratProject	2005	1100	scratch/AGG1/outs/raw_feature_bc_matrix	CATGCCTGTCAGCTAT-1	1	/scratch/aberry3/Single Cell Pipeline/Anolik/amp_phase2_gex/rawdata/deliv_Anolik_062320_GEX_run2_counts/Sample_300_0150_PBL_BT_5/outs/molecule_info.h5	1	300	RA01	PBL	BT	300_0150_PBL_1	FALSE	FALSE	Paired chain	FALSE	2005	1100	13.216957605985	202	13	10.074812967581	1474	6	42.3684966944524	3479	FALSE	FALSE	TRUE	TRUE	TRUE	FALSE	308395.180487248	TRUE	1	6	singlet	0.0230042859911919	0.1	0.0637343099608243	cell	0.400012636254312	0.0437899665292101	30	FALSE	TRUE	0.306383963695432
518	cell1392	SeuratProject	5179	1513	scratch/AGG1/outs/raw_feature_bc_matrix	CATGGCGAGCTGAAAT-1	1	/scratch/aberry3/Single Cell Pipeline/Anolik/amp_phase2_gex/rawdata/deliv_Anolik_062320_GEX_run2_counts/Sample_300_0150_PBL_BT_5/outs/molecule_info.h5	1	300	RA01	PBL	BT	300_0150_PBL_1	TRUE	TRUE	Paired chain	FALSE	5179	1513	8.0903649353157	241	12	4.6534079938212	2121	6	29.0547945205479	7300	FALSE	FALSE	FALSE	FALSE	FALSE	TRUE	934781.086857486	TRUE	1	5	singlet	0.0388685651123524	0.05	0.070799409953327	cell	0.353619222295211	0.122248738502629	3+4	FALSE	TRUE	0.791402767071641
519	cell1401	SeuratProject	12348	2527	scratch/AGG1/outs/raw_feature_bc_matrix	CATTATCAGAGCCCAA-1	1	/scratch/aberry3/Single Cell Pipeline/Anolik/amp_phase2_gex/rawdata/deliv_Anolik_062320_GEX_run2_counts/Sample_300_0150_PBL_BT_5/outs/molecule_info.h5	1	300	RA01	PBL	BT	300_0150_PBL_1	TRUE	TRUE	No	FALSE	12348	2527	8.05798509880142	852	13	6.89990281827017	5217	6	29.7011101622545	17565	FALSE	FALSE	FALSE	FALSE	FALSE	TRUE	747577.64688574	TRUE	1	5	singlet	0.194465219974518	0.1	0.125448638802079	cell	0.341979321157861	0.0591873910243314	18	TRUE	TRUE	1.88689734848438
520	cell1402	SeuratProject	67398	6444	scratch/AGG1/outs/raw_feature_bc_matrix	CATTATCAGATCGGGT-1	1	/scratch/aberry3/Single Cell Pipeline/Anolik/amp_phase2_gex/rawdata/deliv_Anolik_062320_GEX_run2_counts/Sample_300_0150_PBL_BT_5/outs/molecule_info.h5	1	300	RA01	PBL	BT	300_0150_PBL_1	TRUE	TRUE	Paired chain	FALSE	67398	6444	13.9603549066738	1718	13	2.54903706341434	871	6	1.27583529859819	68269	FALSE	FALSE	FALSE	TRUE	TRUE	FALSE	1929107.41200088	FALSE	1	4	singlet	0.111878529191017	0.15	0.127913567020786	cell	0.185042545461698	0.213693659262661	2+3	FALSE	TRUE	10.2990854788752
521	cell1409	SeuratProject	41741	3543	scratch/AGG1/outs/raw_feature_bc_matrix	CATTATCGTCCCTTGT-1	1	/scratch/aberry3/Single Cell Pipeline/Anolik/amp_phase2_gex/rawdata/deliv_Anolik_062320_GEX_run2_counts/Sample_300_0150_PBL_BT_5/outs/molecule_info.h5	1	300	RA01	PBL	BT	300_0150_PBL_1	TRUE	TRUE	Paired chain	FALSE	41741	3543	57.3656596631609	1167	13	2.7958122709087	453	5	1.0736123619472	42194	FALSE	FALSE	FALSE	TRUE	TRUE	FALSE	1339313.39966049	FALSE	1	4	singlet	0.12341396510601	0.3	0.287323674381588	cell	0.266189047219993	0.109241615391583	3+5	FALSE	TRUE	6.37844041327233
522	cell1410	SeuratProject	2123	1045	scratch/AGG1/outs/raw_feature_bc_matrix	CATTATCGTTAGTGGG-1	1	/scratch/aberry3/Single Cell Pipeline/Anolik/amp_phase2_gex/rawdata/deliv_Anolik_062320_GEX_run2_counts/Sample_300_0150_PBL_BT_5/outs/molecule_info.h5	1	300	RA01	PBL	BT	300_0150_PBL_1	FALSE	FALSE	Paired chain	FALSE	2123	1045	19.9246349505417	398	13	18.7470560527555	1393	6	39.6188850967008	3516	FALSE	FALSE	TRUE	TRUE	TRUE	FALSE	206954.127371647	TRUE	1	6	singlet	0.000381205958547071	0	0	cell	1	0.0155677870086523	NA	NA	TRUE	0.32441553861616
523	cell1413	SeuratProject	4536	1250	scratch/AGG1/outs/raw_feature_bc_matrix	CATTATCTCGGCGCTA-1	1	/scratch/aberry3/Single Cell Pipeline/Anolik/amp_phase2_gex/rawdata/deliv_Anolik_062320_GEX_run2_counts/Sample_300_0150_PBL_BT_5/outs/molecule_info.h5	1	300	RA01	PBL	BT	300_0150_PBL_1	FALSE	FALSE	Paired chain	FALSE	4536	1250	9.43562610229277	275	13	6.0626102292769	1788	6	28.2732447817837	6324	FALSE	FALSE	FALSE	FALSE	FALSE	TRUE	519438.272276702	TRUE	1	5	singlet	0.00601959461346268	0	0	cell	1	0.0560606817215998	NA	NA	TRUE	0.693145964749366
524	cell1418	SeuratProject	5140	1502	scratch/AGG1/outs/raw_feature_bc_matrix	CATTCGCCAGTAGAGC-1	1	/scratch/aberry3/Single Cell Pipeline/Anolik/amp_phase2_gex/rawdata/deliv_Anolik_062320_GEX_run2_counts/Sample_300_0150_PBL_BT_5/outs/molecule_info.h5	1	300	RA01	PBL	BT	300_0150_PBL_1	TRUE	TRUE	Paired chain	FALSE	5140	1502	9.24124513618677	414	12	8.05447470817121	3609	6	41.2504286204138	8749	FALSE	FALSE	TRUE	FALSE	TRUE	FALSE	691082.554138172	TRUE	1	5	singlet	0.0438026897609234	0.05	0.0584373365166085	cell	0.479771572169425	0.0983497965492489	2+4	FALSE	TRUE	0.785443178750384
525	cell1421	SeuratProject	32122	3567	scratch/AGG1/outs/raw_feature_bc_matrix	CATTCGCGTCATACTG-1	1	/scratch/aberry3/Single Cell Pipeline/Anolik/amp_phase2_gex/rawdata/deliv_Anolik_062320_GEX_run2_counts/Sample_300_0150_PBL_BT_5/outs/molecule_info.h5	1	300	RA01	PBL	BT	300_0150_PBL_1	TRUE	TRUE	Paired chain	FALSE	32122	3567	38.512545918685	951	13	2.96058775916817	617	6	1.8846024618956	32739	FALSE	FALSE	FALSE	TRUE	TRUE	FALSE	839093.830449452	TRUE	1	4	singlet	0.0282404981553555	0.2	0.134209803559955	cell	0.185042545461698	0.0661826899446187	2+3	FALSE	TRUE	4.90856143731903
526	cell1422	SeuratProject	10367	2420	scratch/AGG1/outs/raw_feature_bc_matrix	CATTCGCTCTCTGCTG-1	1	/scratch/aberry3/Single Cell Pipeline/Anolik/amp_phase2_gex/rawdata/deliv_Anolik_062320_GEX_run2_counts/Sample_300_0150_PBL_BT_5/outs/molecule_info.h5	1	300	RA01	PBL	BT	300_0150_PBL_1	TRUE	TRUE	No	FALSE	10367	2420	8.34378315809781	448	13	4.32140445644835	3366	6	24.5103036481468	13733	FALSE	FALSE	FALSE	FALSE	FALSE	TRUE	675139.905639103	TRUE	1	5	singlet	0.101874053478241	0.05	0.072789899411933	cell	0.341979321157861	0.0794355552586936	18	FALSE	TRUE	1.58418082375588
527	cell1423	SeuratProject	3782	1302	scratch/AGG1/outs/raw_feature_bc_matrix	CCAATCCAGAAGGGTA-1	1	/scratch/aberry3/Single Cell Pipeline/Anolik/amp_phase2_gex/rawdata/deliv_Anolik_062320_GEX_run2_counts/Sample_300_0150_PBL_BT_5/outs/molecule_info.h5	1	300	RA01	PBL	BT	300_0150_PBL_1	FALSE	FALSE	Paired chain	FALSE	3782	1302	8.40824960338445	195	13	5.15600211528292	1295	5	25.5071892850108	5077	FALSE	FALSE	FALSE	FALSE	FALSE	TRUE	397276.09975486	TRUE	1	5	singlet	0.00152572395745664	0	0	cell	1	0.0252948497565833	NA	NA	TRUE	0.577927257205049
528	cell1424	SeuratProject	8109	2473	scratch/AGG1/outs/raw_feature_bc_matrix	CCAATCCAGTGGACGT-1	1	/scratch/aberry3/Single Cell Pipeline/Anolik/amp_phase2_gex/rawdata/deliv_Anolik_062320_GEX_run2_counts/Sample_300_0150_PBL_BT_5/outs/molecule_info.h5	1	300	RA01	PBL	BT	300_0150_PBL_1	TRUE	TRUE	Paired chain	FALSE	8109	2473	7.92946109261315	349	13	4.30385990874337	3570	6	30.5676855895196	11679	FALSE	FALSE	FALSE	FALSE	FALSE	TRUE	774732.743299565	TRUE	1	5	singlet	0.374242216348648	0.4	0.45747151492484	artificialDoublet	0.221138354222121	0.090936213736639	4+5	FALSE	TRUE	1.23913594095075
529	cell1430	SeuratProject	4350	1484	scratch/AGG1/outs/raw_feature_bc_matrix	CCAATCCGTTCGTTGA-1	1	/scratch/aberry3/Single Cell Pipeline/Anolik/amp_phase2_gex/rawdata/deliv_Anolik_062320_GEX_run2_counts/Sample_300_0150_PBL_BT_5/outs/molecule_info.h5	1	300	RA01	PBL	BT	300_0150_PBL_1	FALSE	FALSE	Paired chain	FALSE	4350	1484	8.80459770114942	177	13	4.06896551724138	2712	6	38.4027187765506	7062	FALSE	FALSE	FALSE	FALSE	FALSE	TRUE	500334.814306115	TRUE	1	5	singlet	0.000538434251211584	0	0	cell	1	0.0673601564087583	NA	NA	TRUE	0.664723312755675
530	cell1432	SeuratProject	5373	1568	scratch/AGG1/outs/raw_feature_bc_matrix	CCACCTAAGTAGATGT-1	1	/scratch/aberry3/Single Cell Pipeline/Anolik/amp_phase2_gex/rawdata/deliv_Anolik_062320_GEX_run2_counts/Sample_300_0150_PBL_BT_5/outs/molecule_info.h5	1	300	RA01	PBL	BT	300_0150_PBL_1	TRUE	TRUE	Paired chain	FALSE	5373	1568	9.69663130467151	195	13	3.62925739810162	1629	6	23.2647814910026	7002	FALSE	FALSE	FALSE	FALSE	FALSE	TRUE	503608.666380637	TRUE	1	5	singlet	0.0179638713598251	0.05	0.0547834870922705	cell	0.341979321157861	0.0460164553737665	18	FALSE	TRUE	0.821047898720975
531	cell1433	SeuratProject	1331	803	scratch/AGG1/outs/raw_feature_bc_matrix	CCACCTACACACAGAG-1	1	/scratch/aberry3/Single Cell Pipeline/Anolik/amp_phase2_gex/rawdata/deliv_Anolik_062320_GEX_run2_counts/Sample_300_0150_PBL_BT_5/outs/molecule_info.h5	1	300	RA01	PBL	BT	300_0150_PBL_1	FALSE	FALSE	No	FALSE	1331	803	13.4485349361382	203	13	15.251690458302	1509	5	53.1338028169014	2840	TRUE	TRUE	TRUE	TRUE	TRUE	FALSE	154510.132748108	TRUE	1	6	singlet	0.000146504607982934	0	0	cell	1	0.022564720772851	NA	NA	TRUE	0.203390052707541
532	cell1436	SeuratProject	28871	3957	scratch/AGG1/outs/raw_feature_bc_matrix	CCACCTATCCAGAGGA-1	1	/scratch/aberry3/Single Cell Pipeline/Anolik/amp_phase2_gex/rawdata/deliv_Anolik_062320_GEX_run2_counts/Sample_300_0150_PBL_BT_5/outs/molecule_info.h5	1	300	RA01	PBL	BT	300_0150_PBL_1	TRUE	TRUE	Paired chain	FALSE	28871	3957	29.6456652003741	701	13	2.42804197984136	1328	6	4.39749660584788	30199	FALSE	FALSE	FALSE	TRUE	TRUE	FALSE	1140004.51103258	TRUE	1	4	singlet	0.132775261998177	0.4	0.335332519946964	cell	0.185042545461698	0.104779054376176	2+3	FALSE	TRUE	4.41177626725726
533	cell1439	SeuratProject	10736	2689	scratch/AGG1/outs/raw_feature_bc_matrix	CCACCTATCTTGACGA-1	1	/scratch/aberry3/Single Cell Pipeline/Anolik/amp_phase2_gex/rawdata/deliv_Anolik_062320_GEX_run2_counts/Sample_300_0150_PBL_BT_5/outs/molecule_info.h5	1	300	RA01	PBL	BT	300_0150_PBL_1	TRUE	TRUE	Paired chain	FALSE	10736	2689	7.97317436661699	488	13	4.54545454545455	4296	6	28.5790313996807	15032	FALSE	FALSE	FALSE	FALSE	FALSE	TRUE	1028414.73509504	TRUE	1	5	singlet	0.645539343357086	0.5	0.505880032860447	cell	0.353619222295211	0.0916946414819354	3+4	TRUE	TRUE	1.6405676978724
534	cell1442	SeuratProject	4807	1359	scratch/AGG1/outs/raw_feature_bc_matrix	CCACGGAAGTACGTAA-1	1	/scratch/aberry3/Single Cell Pipeline/Anolik/amp_phase2_gex/rawdata/deliv_Anolik_062320_GEX_run2_counts/Sample_300_0150_PBL_BT_5/outs/molecule_info.h5	1	300	RA01	PBL	BT	300_0150_PBL_1	TRUE	TRUE	Paired chain	FALSE	4807	1359	8.17557728312877	283	12	5.88724776367797	2978	5	38.2530507385999	7785	FALSE	FALSE	FALSE	FALSE	FALSE	TRUE	672878.016108934	TRUE	1	5	singlet	0.00210837321355938	0	0	cell	1	0.058980616403802	NA	NA	TRUE	0.73455746308426
535	cell1448	SeuratProject	2168	992	scratch/AGG1/outs/raw_feature_bc_matrix	CCACGGACATCTGGTA-1	1	/scratch/aberry3/Single Cell Pipeline/Anolik/amp_phase2_gex/rawdata/deliv_Anolik_062320_GEX_run2_counts/Sample_300_0150_PBL_BT_5/outs/molecule_info.h5	1	300	RA01	PBL	BT	300_0150_PBL_1	FALSE	FALSE	Paired chain	FALSE	2168	992	16.4206642066421	282	13	13.0073800738007	1270	6	36.9400814426992	3438	FALSE	FALSE	TRUE	TRUE	TRUE	FALSE	292177.110909735	TRUE	1	6	singlet	0.00169339124113321	0	0	cell	1	0.0449791247002707	NA	NA	TRUE	0.33129198667915
536	cell1449	SeuratProject	4126	1355	scratch/AGG1/outs/raw_feature_bc_matrix	CCACGGACATTGAGCT-1	1	/scratch/aberry3/Single Cell Pipeline/Anolik/amp_phase2_gex/rawdata/deliv_Anolik_062320_GEX_run2_counts/Sample_300_0150_PBL_BT_5/outs/molecule_info.h5	1	300	RA01	PBL	BT	300_0150_PBL_1	FALSE	FALSE	Single chain	FALSE	4126	1355	9.54920019389239	111	13	2.69025690741638	1214	6	22.7340823970037	5340	FALSE	FALSE	FALSE	FALSE	FALSE	TRUE	569567.588722156	TRUE	1	5	singlet	0.00131908617913723	0	0	cell	1	0.0373863692091796	NA	NA	TRUE	0.630493882397682
537	cell1454	SeuratProject	4866	1358	scratch/AGG1/outs/raw_feature_bc_matrix	CCACGGATCTGCTGTC-1	1	/scratch/aberry3/Single Cell Pipeline/Anolik/amp_phase2_gex/rawdata/deliv_Anolik_062320_GEX_run2_counts/Sample_300_0150_PBL_BT_5/outs/molecule_info.h5	1	300	RA01	PBL	BT	300_0150_PBL_1	TRUE	TRUE	Paired chain	FALSE	4866	1358	8.24085491163173	216	12	4.43896424167694	2682	5	35.5325914149444	7548	FALSE	FALSE	FALSE	FALSE	FALSE	TRUE	480172.476132979	TRUE	1	5	singlet	0.0345882065594196	0.05	0.0496754078332989	cell	0.485936420036878	0.0397954758704848	50	FALSE	TRUE	0.743573250544624
538	cell1455	SeuratProject	6496	1937	scratch/AGG1/outs/raw_feature_bc_matrix	CCACGGATCTTAGAGC-1	1	/scratch/aberry3/Single Cell Pipeline/Anolik/amp_phase2_gex/rawdata/deliv_Anolik_062320_GEX_run2_counts/Sample_300_0150_PBL_BT_5/outs/molecule_info.h5	1	300	RA01	PBL	BT	300_0150_PBL_1	TRUE	TRUE	Paired chain	FALSE	6496	1937	10.0985221674877	217	13	3.34051724137931	1771	6	21.4225232853514	8267	FALSE	FALSE	FALSE	FALSE	FALSE	TRUE	868348.432709603	TRUE	1	1	singlet	0.221572875976562	0.45	0.47106146662457	cell	0.353619222295211	0.103358273926626	3+4	FALSE	TRUE	0.992653480381808
539	cell1461	SeuratProject	5161	1807	scratch/AGG1/outs/raw_feature_bc_matrix	CCACTACTCAGTACGT-1	1	/scratch/aberry3/Single Cell Pipeline/Anolik/amp_phase2_gex/rawdata/deliv_Anolik_062320_GEX_run2_counts/Sample_300_0150_PBL_BT_5/outs/molecule_info.h5	1	300	RA01	PBL	BT	300_0150_PBL_1	TRUE	TRUE	Paired chain	FALSE	5161	1807	7.78918814183298	220	13	4.26273977911258	1085	5	17.3711175152097	6246	FALSE	FALSE	FALSE	FALSE	FALSE	TRUE	868557.641178332	TRUE	1	1	singlet	0.19745446741581	0.75	0.743998617943498	cell	0.266189047219993	0.0555831972258236	3+5	FALSE	TRUE	0.788652187846446
540	cell1466	SeuratProject	25701	4022	scratch/AGG1/outs/raw_feature_bc_matrix	CCAGCGAAGACATAAC-1	1	/scratch/aberry3/Single Cell Pipeline/Anolik/amp_phase2_gex/rawdata/deliv_Anolik_062320_GEX_run2_counts/Sample_300_0150_PBL_BT_5/outs/molecule_info.h5	1	300	RA01	PBL	BT	300_0150_PBL_1	TRUE	TRUE	Paired chain	FALSE	25701	4022	18.3455896657718	1567	13	6.09703902571884	582	5	2.21435909142792	26283	FALSE	FALSE	FALSE	TRUE	TRUE	FALSE	895806.770986177	TRUE	1	4	singlet	0.272297412157059	0.45	0.472949043864035	artificialDoublet	0.185042545461698	0.0896677811690108	2+3	FALSE	TRUE	3.92736870370887
541	cell1467	SeuratProject	4468	1452	scratch/AGG1/outs/raw_feature_bc_matrix	CCAGCGAAGCAGGCTA-1	1	/scratch/aberry3/Single Cell Pipeline/Anolik/amp_phase2_gex/rawdata/deliv_Anolik_062320_GEX_run2_counts/Sample_300_0150_PBL_BT_5/outs/molecule_info.h5	1	300	RA01	PBL	BT	300_0150_PBL_1	FALSE	FALSE	Paired chain	FALSE	4468	1452	7.56490599820949	195	12	4.36436884512086	3487	5	43.8340666247643	7955	FALSE	FALSE	FALSE	FALSE	FALSE	TRUE	681567.081225878	TRUE	1	5	singlet	0.00278936768881976	0	0	cell	1	0.0641818360646768	NA	NA	TRUE	0.682754887676404
542	cell1469	SeuratProject	4441	1549	scratch/AGG1/outs/raw_feature_bc_matrix	CCAGCGAAGTACGATA-1	1	/scratch/aberry3/Single Cell Pipeline/Anolik/amp_phase2_gex/rawdata/deliv_Anolik_062320_GEX_run2_counts/Sample_300_0150_PBL_BT_5/outs/molecule_info.h5	1	300	RA01	PBL	BT	300_0150_PBL_1	FALSE	FALSE	Paired chain	FALSE	4441	1549	8.12879981986039	179	13	4.03062373339338	3358	6	43.0568021541223	7799	FALSE	FALSE	FALSE	FALSE	FALSE	TRUE	403723.640890009	TRUE	1	5	singlet	0.038509476929903	0.1	0.0804427176903805	cell	0.341979321157861	0.0334936333240321	18	TRUE	TRUE	0.67862901883861
543	cell1470	SeuratProject	9500	2249	scratch/AGG1/outs/raw_feature_bc_matrix	CCAGCGAAGTCGCCGT-1	1	/scratch/aberry3/Single Cell Pipeline/Anolik/amp_phase2_gex/rawdata/deliv_Anolik_062320_GEX_run2_counts/Sample_300_0150_PBL_BT_5/outs/molecule_info.h5	1	300	RA01	PBL	BT	300_0150_PBL_1	TRUE	TRUE	Paired chain	FALSE	9500	2249	8.41052631578947	390	12	4.10526315789474	3304	6	25.8044361137145	12804	FALSE	FALSE	FALSE	FALSE	FALSE	TRUE	877628.886667325	TRUE	1	5	singlet	0.193988338112831	0.15	0.195705126951304	cell	0.878137044146991	0.0881839502890771	45	TRUE	TRUE	1.45169459107561
544	cell1473	SeuratProject	4259	1455	scratch/AGG1/outs/raw_feature_bc_matrix	CCAGCGACACGCTTTC-1	1	/scratch/aberry3/Single Cell Pipeline/Anolik/amp_phase2_gex/rawdata/deliv_Anolik_062320_GEX_run2_counts/Sample_300_0150_PBL_BT_5/outs/molecule_info.h5	1	300	RA01	PBL	BT	300_0150_PBL_1	FALSE	FALSE	Paired chain	FALSE	4259	1455	7.34914299131251	116	11	2.72364404789857	1388	5	24.5794227023198	5647	FALSE	FALSE	FALSE	FALSE	FALSE	TRUE	481245.347488174	TRUE	1	5	singlet	0.000446490856120363	0	0	cell	1	0.0433582084745214	NA	NA	TRUE	0.65081760667274
545	cell1479	SeuratProject	7749	2243	scratch/AGG1/outs/raw_feature_bc_matrix	CCATGTCCAACCGCCA-1	1	/scratch/aberry3/Single Cell Pipeline/Anolik/amp_phase2_gex/rawdata/deliv_Anolik_062320_GEX_run2_counts/Sample_300_0150_PBL_BT_5/outs/molecule_info.h5	1	300	RA01	PBL	BT	300_0150_PBL_1	TRUE	TRUE	Paired chain	FALSE	7749	2243	7.89779326364692	403	12	5.20067105432959	2315	6	23.0027821939587	10064	FALSE	FALSE	FALSE	FALSE	FALSE	TRUE	1103212.00795961	TRUE	1	1	singlet	0.0412033349275589	0.1	0.0786640644805509	cell	0.0291396415344337	0.0858347227160278	1+6	TRUE	TRUE	1.18412435644683
546	cell1484	SeuratProject	6391	1681	scratch/AGG1/outs/raw_feature_bc_matrix	CCATTCGAGTGTTTGC-1	1	/scratch/aberry3/Single Cell Pipeline/Anolik/amp_phase2_gex/rawdata/deliv_Anolik_062320_GEX_run2_counts/Sample_300_0150_PBL_BT_5/outs/molecule_info.h5	1	300	RA01	PBL	BT	300_0150_PBL_1	TRUE	TRUE	Paired chain	FALSE	6391	1681	8.90314504772336	200	13	3.12940071976217	1430	6	18.2841068917018	7821	FALSE	FALSE	FALSE	FALSE	FALSE	TRUE	392893.00031663	TRUE	1	1	singlet	0.0700536519289017	0.1	0.100046562544233	cell	0.216713283265753	0.0523193363014157	27	TRUE	TRUE	0.976608434901498
547	cell1485	SeuratProject	12793	2877	scratch/AGG1/outs/raw_feature_bc_matrix	CCATTCGCAATGAATG-1	1	/scratch/aberry3/Single Cell Pipeline/Anolik/amp_phase2_gex/rawdata/deliv_Anolik_062320_GEX_run2_counts/Sample_300_0150_PBL_BT_5/outs/molecule_info.h5	1	300	RA01	PBL	BT	300_0150_PBL_1	TRUE	TRUE	Paired chain	FALSE	12793	2877	7.59790510435394	585	13	4.57281325725006	4454	6	25.8247811213544	17247	FALSE	FALSE	FALSE	FALSE	FALSE	TRUE	1104750.26288275	TRUE	1	5	singlet	0.478513300418854	0.15	0.163653644853878	artificialDoublet	0.248784572513157	0.106891660364909	13	FALSE	TRUE	1.95489777932951
548	cell1487	SeuratProject	4444	1443	scratch/AGG1/outs/raw_feature_bc_matrix	CCATTCGCACGGCCAT-1	1	/scratch/aberry3/Single Cell Pipeline/Anolik/amp_phase2_gex/rawdata/deliv_Anolik_062320_GEX_run2_counts/Sample_300_0150_PBL_BT_5/outs/molecule_info.h5	1	300	RA01	PBL	BT	300_0150_PBL_1	FALSE	FALSE	Paired chain	FALSE	4444	1443	7.98829882988299	167	13	3.75787578757876	2857	6	39.1316258046843	7301	FALSE	FALSE	FALSE	FALSE	FALSE	TRUE	959686.441113622	TRUE	1	5	singlet	0.0162851065397263	0.05	0.0689251511322658	cell	0.341979321157861	0.092502857439225	18	FALSE	TRUE	0.679087448709476
549	cell1493	SeuratProject	3960	1300	scratch/AGG1/outs/raw_feature_bc_matrix	CCATTCGTCTCCTATA-1	1	/scratch/aberry3/Single Cell Pipeline/Anolik/amp_phase2_gex/rawdata/deliv_Anolik_062320_GEX_run2_counts/Sample_300_0150_PBL_BT_5/outs/molecule_info.h5	1	300	RA01	PBL	BT	300_0150_PBL_1	FALSE	FALSE	Paired chain	FALSE	3960	1300	7.72727272727273	163	13	4.11616161616162	1477	6	27.1657163877138	5437	FALSE	FALSE	FALSE	FALSE	FALSE	TRUE	398477.056004495	TRUE	1	5	singlet	0.0010514089372009	0	0	cell	1	0.0284816145797902	NA	NA	TRUE	0.605127429543097
550	cell1495	SeuratProject	6063	1593	scratch/AGG1/outs/raw_feature_bc_matrix	CCCAATCAGATGTGTA-1	1	/scratch/aberry3/Single Cell Pipeline/Anolik/amp_phase2_gex/rawdata/deliv_Anolik_062320_GEX_run2_counts/Sample_300_0150_PBL_BT_5/outs/molecule_info.h5	1	300	RA01	PBL	BT	300_0150_PBL_1	TRUE	TRUE	Paired chain	FALSE	6063	1593	8.87349496948705	169	13	2.78739897740393	1280	5	17.4315674792319	7343	FALSE	FALSE	FALSE	FALSE	FALSE	TRUE	857338.310982352	TRUE	1	1	singlet	0.0321653038263321	0.05	0.0289762766234253	cell	0.131114096131655	0.0885353956151272	4+7	FALSE	TRUE	0.926486769020151
551	cell1496	SeuratProject	1280	637	scratch/AGG1/outs/raw_feature_bc_matrix	CCCAATCAGCTGCAAG-1	1	/scratch/aberry3/Single Cell Pipeline/Anolik/amp_phase2_gex/rawdata/deliv_Anolik_062320_GEX_run2_counts/Sample_300_0150_PBL_BT_5/outs/molecule_info.h5	1	300	RA01	PBL	BT	300_0150_PBL_1	FALSE	FALSE	Paired chain	FALSE	1280	637	22.34375	186	11	14.53125	906	4	41.4455626715462	2186	TRUE	TRUE	TRUE	TRUE	TRUE	FALSE	54619.0133275694	TRUE	1	6	singlet	9.63319689617492e-05	0	0	cell	1	0.00497761212832503	NA	NA	TRUE	0.195596744902819
552	cell1497	SeuratProject	4319	1478	scratch/AGG1/outs/raw_feature_bc_matrix	CCCAATCAGCTGTTCA-1	1	/scratch/aberry3/Single Cell Pipeline/Anolik/amp_phase2_gex/rawdata/deliv_Anolik_062320_GEX_run2_counts/Sample_300_0150_PBL_BT_5/outs/molecule_info.h5	1	300	RA01	PBL	BT	300_0150_PBL_1	FALSE	FALSE	Paired chain	FALSE	4319	1478	7.73327159064598	121	13	2.80157443852744	1311	6	23.2859680284192	5630	FALSE	FALSE	FALSE	FALSE	FALSE	TRUE	408804.653813853	TRUE	1	5	singlet	0.00954972021281719	0.05	0.0460449465601087	cell	0.341979321157861	0.0388559303778865	18	FALSE	TRUE	0.65998620409006
553	cell1500	SeuratProject	4585	1253	scratch/AGG1/outs/raw_feature_bc_matrix	CCCAATCGTTCCCTTG-1	1	/scratch/aberry3/Single Cell Pipeline/Anolik/amp_phase2_gex/rawdata/deliv_Anolik_062320_GEX_run2_counts/Sample_300_0150_PBL_BT_5/outs/molecule_info.h5	1	300	RA01	PBL	BT	300_0150_PBL_1	FALSE	FALSE	Paired chain	FALSE	4585	1253	9.44383860414395	246	13	5.36532170119956	1791	6	28.0897114178168	6376	FALSE	FALSE	FALSE	FALSE	FALSE	TRUE	458851.596837863	TRUE	1	5	singlet	0.121258333325386	0.05	0.071758277105092	cell	0.485936420036878	0.0467884659433799	50	FALSE	TRUE	0.700633652640177
554	cell1501	SeuratProject	8765	2109	scratch/AGG1/outs/raw_feature_bc_matrix	CCCAATCTCAAGATCC-1	1	/scratch/aberry3/Single Cell Pipeline/Anolik/amp_phase2_gex/rawdata/deliv_Anolik_062320_GEX_run2_counts/Sample_300_0150_PBL_BT_5/outs/molecule_info.h5	1	300	RA01	PBL	BT	300_0150_PBL_1	TRUE	TRUE	Paired chain	FALSE	8765	2109	10.3023388476897	461	13	5.25955504848831	6160	6	41.2730318257956	14925	FALSE	FALSE	FALSE	FALSE	FALSE	TRUE	838771.26300379	TRUE	1	1	singlet	0.115719139575958	0.1	0.090743041067411	cell	0.318532800242067	0.0709437273478932	31	TRUE	TRUE	1.33937927271345
555	cell1505	SeuratProject	6051	1722	scratch/AGG1/outs/raw_feature_bc_matrix	CCCAGTTAGCCAGGAT-1	1	/scratch/aberry3/Single Cell Pipeline/Anolik/amp_phase2_gex/rawdata/deliv_Anolik_062320_GEX_run2_counts/Sample_300_0150_PBL_BT_5/outs/molecule_info.h5	1	300	RA01	PBL	BT	300_0150_PBL_1	TRUE	TRUE	Paired chain	FALSE	6051	1722	9.05635432159974	240	12	3.96628656420426	1566	5	20.5592753052383	7617	FALSE	FALSE	FALSE	FALSE	FALSE	TRUE	767133.532426655	TRUE	1	5	singlet	0.0697852373123169	0.15	0.14928557187695	cell	0.461132289266514	0.0697079586673281	1+4	TRUE	TRUE	0.924653049536687
556	cell1507	SeuratProject	2927	917	scratch/AGG1/outs/raw_feature_bc_matrix	CCCAGTTCAGACAAGC-1	1	/scratch/aberry3/Single Cell Pipeline/Anolik/amp_phase2_gex/rawdata/deliv_Anolik_062320_GEX_run2_counts/Sample_300_0150_PBL_BT_5/outs/molecule_info.h5	1	300	RA01	PBL	BT	300_0150_PBL_1	FALSE	FALSE	Paired chain	FALSE	2927	917	9.87359070720874	131	12	4.47557225828493	2308	6	44.0878701050621	5235	FALSE	FALSE	FALSE	FALSE	FALSE	TRUE	374329.428075025	TRUE	1	5	singlet	0.00324346055276691	0	0	cell	1	0.033744400330563	NA	NA	TRUE	0.447274744008244
557	cell1509	SeuratProject	3699	1151	scratch/AGG1/outs/raw_feature_bc_matrix	CCCAGTTGTCCGAACC-1	1	/scratch/aberry3/Single Cell Pipeline/Anolik/amp_phase2_gex/rawdata/deliv_Anolik_062320_GEX_run2_counts/Sample_300_0150_PBL_BT_5/outs/molecule_info.h5	1	300	RA01	PBL	BT	300_0150_PBL_1	FALSE	FALSE	Paired chain	FALSE	3699	1151	8.73208975398756	151	12	4.08218437415518	2403	6	39.3805309734513	6102	FALSE	FALSE	FALSE	FALSE	FALSE	TRUE	777724.610894871	TRUE	1	5	singlet	0.115436337888241	0.05	0.0674154727550894	cell	0.479771572169425	0.0657069753616683	2+4	FALSE	TRUE	0.565244030777757
558	cell1515	SeuratProject	2803	1041	scratch/AGG1/outs/raw_feature_bc_matrix	CCCATACCATCGACGC-1	1	/scratch/aberry3/Single Cell Pipeline/Anolik/amp_phase2_gex/rawdata/deliv_Anolik_062320_GEX_run2_counts/Sample_300_0150_PBL_BT_5/outs/molecule_info.h5	1	300	RA01	PBL	BT	300_0150_PBL_1	FALSE	FALSE	Paired chain	FALSE	2803	1041	8.81198715661791	108	10	3.85301462718516	1196	6	29.9074768692173	3999	FALSE	FALSE	FALSE	FALSE	FALSE	TRUE	431199.962095035	TRUE	1	5	singlet	0.0179905574768782	0.05	0.0574494608716489	cell	0.485936420036878	0.0213834525350769	50	FALSE	TRUE	0.428326309345783
559	cell1516	SeuratProject	5743	1535	scratch/AGG1/outs/raw_feature_bc_matrix	CCCATACGTCATTAGC-1	1	/scratch/aberry3/Single Cell Pipeline/Anolik/amp_phase2_gex/rawdata/deliv_Anolik_062320_GEX_run2_counts/Sample_300_0150_PBL_BT_5/outs/molecule_info.h5	1	300	RA01	PBL	BT	300_0150_PBL_1	TRUE	TRUE	Paired chain	FALSE	5743	1535	10.9872888734111	291	13	5.06703813337977	2043	6	26.2394040585667	7786	FALSE	FALSE	FALSE	FALSE	FALSE	TRUE	684272.155423464	TRUE	1	1	singlet	0.0390714704990387	0.05	0.054264358141374	cell	0.461132289266514	0.0483307563035162	1+4	FALSE	TRUE	0.877587582794446
560	cell1518	SeuratProject	2656	988	scratch/AGG1/outs/raw_feature_bc_matrix	CCCATACGTTAGGGTG-1	1	/scratch/aberry3/Single Cell Pipeline/Anolik/amp_phase2_gex/rawdata/deliv_Anolik_062320_GEX_run2_counts/Sample_300_0150_PBL_BT_5/outs/molecule_info.h5	1	300	RA01	PBL	BT	300_0150_PBL_1	FALSE	FALSE	Paired chain	FALSE	2656	988	9.78915662650602	135	12	5.0828313253012	1400	6	34.516765285996	4056	FALSE	FALSE	FALSE	FALSE	FALSE	TRUE	229180.388649415	TRUE	1	5	singlet	0.00103568111080676	0	0	cell	1	0.0169713123067713	NA	NA	TRUE	0.40586324567335
561	cell1520	SeuratProject	7130	1908	scratch/AGG1/outs/raw_feature_bc_matrix	CCCATACTCACGCGGT-1	1	/scratch/aberry3/Single Cell Pipeline/Anolik/amp_phase2_gex/rawdata/deliv_Anolik_062320_GEX_run2_counts/Sample_300_0150_PBL_BT_5/outs/molecule_info.h5	1	300	RA01	PBL	BT	300_0150_PBL_1	TRUE	TRUE	Paired chain	FALSE	7130	1908	7.99438990182328	243	13	3.40813464235624	3540	6	33.1771321462043	10670	FALSE	FALSE	FALSE	FALSE	FALSE	TRUE	965595.617781473	TRUE	1	5	singlet	0.00266252039000391	0	0	cell	1	0.0955590189102117	NA	NA	TRUE	1.08953499309149
562	cell1522	SeuratProject	4072	1194	scratch/AGG1/outs/raw_feature_bc_matrix	CCCATACTCCAATGGT-1	1	/scratch/aberry3/Single Cell Pipeline/Anolik/amp_phase2_gex/rawdata/deliv_Anolik_062320_GEX_run2_counts/Sample_300_0150_PBL_BT_5/outs/molecule_info.h5	1	300	RA01	PBL	BT	300_0150_PBL_1	FALSE	FALSE	Paired chain	FALSE	4072	1194	9.82318271119843	231	13	5.67288801571709	760	5	15.7284768211921	4832	FALSE	FALSE	FALSE	FALSE	FALSE	TRUE	394548.907081898	TRUE	1	1	singlet	0.104334972798824	0.1	0.138761266994008	cell	0.479771572169425	0.0218035803446243	2+4	FALSE	TRUE	0.622242144722094
563	cell1523	SeuratProject	1173	706	scratch/AGG1/outs/raw_feature_bc_matrix	CCCATACTCCTCAACC-1	1	/scratch/aberry3/Single Cell Pipeline/Anolik/amp_phase2_gex/rawdata/deliv_Anolik_062320_GEX_run2_counts/Sample_300_0150_PBL_BT_5/outs/molecule_info.h5	1	300	RA01	PBL	BT	300_0150_PBL_1	FALSE	FALSE	Single chain	FALSE	1173	706	18.3290707587383	171	11	14.5780051150895	1506	6	56.2150055991041	2679	TRUE	TRUE	TRUE	TRUE	TRUE	FALSE	167846.756398476	TRUE	1	6	singlet	0.000198296300368384	0	0	cell	1	0.0223563781845711	NA	NA	TRUE	0.179246079508599
564	cell1527	SeuratProject	13814	3378	scratch/AGG1/outs/raw_feature_bc_matrix	CCCTCCTAGCCAGTAG-1	1	/scratch/aberry3/Single Cell Pipeline/Anolik/amp_phase2_gex/rawdata/deliv_Anolik_062320_GEX_run2_counts/Sample_300_0150_PBL_BT_5/outs/molecule_info.h5	1	300	RA01	PBL	BT	300_0150_PBL_1	TRUE	TRUE	Paired chain	FALSE	13814	3378	7.52135514695237	510	13	3.6919067612567	4515	6	24.6330950952043	18329	FALSE	FALSE	FALSE	FALSE	FALSE	TRUE	1180716.25828209	FALSE	1	1	singlet	0.77155739068985	0.6	0.625118614533919	artificialDoublet	0.353619222295211	0.138966230137022	3+4	FALSE	TRUE	2.1109167453809
565	cell1533	SeuratProject	8224	2176	scratch/AGG1/outs/raw_feature_bc_matrix	CCCTCCTGTAAGTGTA-1	1	/scratch/aberry3/Single Cell Pipeline/Anolik/amp_phase2_gex/rawdata/deliv_Anolik_062320_GEX_run2_counts/Sample_300_0150_PBL_BT_5/outs/molecule_info.h5	1	300	RA01	PBL	BT	300_0150_PBL_1	TRUE	TRUE	Paired chain	FALSE	8224	2176	8.2806420233463	293	13	3.56274319066148	2724	6	24.8812568505663	10948	FALSE	FALSE	FALSE	FALSE	FALSE	TRUE	1188165.26106932	FALSE	1	1	singlet	0.227054119110107	0.4	0.373716211795976	cell	0.353619222295211	0.101411704116152	3+4	FALSE	TRUE	1.25670908600061
566	cell1544	SeuratProject	6633	1739	scratch/AGG1/outs/raw_feature_bc_matrix	CCGGTAGAGATGCGAC-1	1	/scratch/aberry3/Single Cell Pipeline/Anolik/amp_phase2_gex/rawdata/deliv_Anolik_062320_GEX_run2_counts/Sample_300_0150_PBL_BT_5/outs/molecule_info.h5	1	300	RA01	PBL	BT	300_0150_PBL_1	TRUE	TRUE	Paired chain	FALSE	6633	1739	9.57334539424092	274	13	4.13086084727876	1307	6	16.4609571788413	7940	FALSE	FALSE	FALSE	FALSE	FALSE	TRUE	465698.209468532	TRUE	1	1	singlet	0.19900007545948	0.25	0.271908833493332	cell	0.479771572169425	0.0649235263332487	2+4	TRUE	TRUE	1.01358844448469
567	cell1547	SeuratProject	23855	3239	scratch/AGG1/outs/raw_feature_bc_matrix	CCGGTAGCACATTCGA-1	1	/scratch/aberry3/Single Cell Pipeline/Anolik/amp_phase2_gex/rawdata/deliv_Anolik_062320_GEX_run2_counts/Sample_300_0150_PBL_BT_5/outs/molecule_info.h5	1	300	RA01	PBL	BT	300_0150_PBL_1	TRUE	TRUE	Paired chain	FALSE	23855	3239	44.0578495074408	745	13	3.12303500314399	1789	5	6.97629075027297	25644	FALSE	FALSE	FALSE	TRUE	TRUE	FALSE	945743.64207996	TRUE	1	4	singlet	0.038628451526165	0.1	0.107248182756519	cell	0.0729429704856873	0.094009163476806	2+7	TRUE	TRUE	3.64528152316934
568	cell1550	SeuratProject	3956	1530	scratch/AGG1/outs/raw_feature_bc_matrix	CCGGTAGGTCTGATCA-1	1	/scratch/aberry3/Single Cell Pipeline/Anolik/amp_phase2_gex/rawdata/deliv_Anolik_062320_GEX_run2_counts/Sample_300_0150_PBL_BT_5/outs/molecule_info.h5	1	300	RA01	PBL	BT	300_0150_PBL_1	FALSE	FALSE	Single chain	FALSE	3956	1530	7.83619817997978	155	12	3.91809908998989	1337	6	25.2597770640469	5293	FALSE	FALSE	FALSE	FALSE	FALSE	TRUE	892398.999734395	TRUE	1	5	singlet	0.000353228562744334	0	0	cell	1	0.0793152593937839	NA	NA	TRUE	0.604516189715276
569	cell1551	SeuratProject	8880	2277	scratch/AGG1/outs/raw_feature_bc_matrix	CCGGTAGGTGAGTATA-1	1	/scratch/aberry3/Single Cell Pipeline/Anolik/amp_phase2_gex/rawdata/deliv_Anolik_062320_GEX_run2_counts/Sample_300_0150_PBL_BT_5/outs/molecule_info.h5	1	300	RA01	PBL	BT	300_0150_PBL_1	TRUE	TRUE	Paired chain	FALSE	8880	2277	9.34684684684685	233	12	2.62387387387387	1960	6	18.0811808118081	10840	FALSE	FALSE	FALSE	FALSE	FALSE	TRUE	1311374.74695886	FALSE	1	1	singlet	0.493845582008362	0.4	0.472609040415858	cell	0.479771572169425	0.139397299511333	2+4	FALSE	TRUE	1.35695241776331
570	cell1552	SeuratProject	9581	2254	scratch/AGG1/outs/raw_feature_bc_matrix	CCGGTAGGTTGCCTCT-1	1	/scratch/aberry3/Single Cell Pipeline/Anolik/amp_phase2_gex/rawdata/deliv_Anolik_062320_GEX_run2_counts/Sample_300_0150_PBL_BT_5/outs/molecule_info.h5	1	300	RA01	PBL	BT	300_0150_PBL_1	TRUE	TRUE	Paired chain	FALSE	9581	2254	7.91149149358105	345	12	3.60087673520509	4024	6	29.5773612642411	13605	FALSE	FALSE	FALSE	FALSE	FALSE	TRUE	681154.930086185	TRUE	1	5	singlet	0.00342650082893669	0	0	cell	1	0.0844092510449394	NA	NA	TRUE	1.46407219758899
571	cell1555	SeuratProject	6694	1827	scratch/AGG1/outs/raw_feature_bc_matrix	CCGGTAGTCGGATGGA-1	1	/scratch/aberry3/Single Cell Pipeline/Anolik/amp_phase2_gex/rawdata/deliv_Anolik_062320_GEX_run2_counts/Sample_300_0150_PBL_BT_5/outs/molecule_info.h5	1	300	RA01	PBL	BT	300_0150_PBL_1	TRUE	TRUE	Paired chain	FALSE	6694	1827	7.79802808485211	361	12	5.39288915446669	1435	5	17.6528478287612	8129	FALSE	FALSE	FALSE	FALSE	FALSE	TRUE	462641.67454744	TRUE	1	1	singlet	0.0302417408674955	0.1	0.0756280697241171	cell	0.353619222295211	0.0744921489274062	3+4	TRUE	TRUE	1.02290985185896
572	cell1566	SeuratProject	3746	1266	scratch/AGG1/outs/raw_feature_bc_matrix	CCGTGGACAGCTTAAC-1	1	/scratch/aberry3/Single Cell Pipeline/Anolik/amp_phase2_gex/rawdata/deliv_Anolik_062320_GEX_run2_counts/Sample_300_0150_PBL_BT_5/outs/molecule_info.h5	1	300	RA01	PBL	BT	300_0150_PBL_1	FALSE	FALSE	Paired chain	FALSE	3746	1266	7.84837159636946	301	12	8.03523758675921	2754	6	42.3692307692308	6500	FALSE	FALSE	TRUE	FALSE	TRUE	FALSE	589494.325377188	TRUE	1	5	singlet	0.00150915700942277	0	0	cell	1	0.058876617079281	NA	NA	TRUE	0.572426098754657
573	cell1572	SeuratProject	3148	1478	scratch/AGG1/outs/raw_feature_bc_matrix	CCGTTCACAAGAAGAG-1	1	/scratch/aberry3/Single Cell Pipeline/Anolik/amp_phase2_gex/rawdata/deliv_Anolik_062320_GEX_run2_counts/Sample_300_0150_PBL_BT_5/outs/molecule_info.h5	1	300	RA01	PBL	BT	300_0150_PBL_1	FALSE	FALSE	Single chain	FALSE	3148	1478	10.8005082592122	304	13	9.6569250317662	1012	5	24.3269230769231	4160	FALSE	FALSE	TRUE	FALSE	TRUE	FALSE	386378.590891405	TRUE	1	5	singlet	0.116657219827175	0.35	0.39234125897048	cell	0.221138354222121	0.0476147257446657	4+5	FALSE	TRUE	0.481045744495371
574	cell1576	SeuratProject	45582	5836	scratch/AGG1/outs/raw_feature_bc_matrix	CCGTTCAGTTCCACGG-1	1	/scratch/aberry3/Single Cell Pipeline/Anolik/amp_phase2_gex/rawdata/deliv_Anolik_062320_GEX_run2_counts/Sample_300_0150_PBL_BT_5/outs/molecule_info.h5	1	300	RA01	PBL	BT	300_0150_PBL_1	TRUE	TRUE	No	FALSE	45582	5836	5.84660611644948	936	13	2.0534421482164	436	6	0.947455343561215	46018	FALSE	FALSE	FALSE	FALSE	FALSE	TRUE	2236618.00433102	FALSE	1	2	singlet	0.830810189247131	0.4	0.483298534632899	artificialDoublet	0.202334691355054	0.313338135113794	5+6	FALSE	TRUE	6.96538345793774
575	cell1577	SeuratProject	1625	922	scratch/AGG1/outs/raw_feature_bc_matrix	CCGTTCAGTTCCCGAG-1	1	/scratch/aberry3/Single Cell Pipeline/Anolik/amp_phase2_gex/rawdata/deliv_Anolik_062320_GEX_run2_counts/Sample_300_0150_PBL_BT_5/outs/molecule_info.h5	1	300	RA01	PBL	BT	300_0150_PBL_1	FALSE	FALSE	Paired chain	FALSE	1625	922	11.4461538461538	215	13	13.2307692307692	2480	6	60.4141291108404	4105	TRUE	FALSE	TRUE	FALSE	TRUE	FALSE	126739.530358139	TRUE	1	6	singlet	0.000136990362079814	0	0	cell	1	0.0441599663511867	NA	NA	TRUE	0.248316180052407
576	cell1583	SeuratProject	4366	1210	scratch/AGG1/outs/raw_feature_bc_matrix	CCTAAAGAGCGTTCCG-1	1	/scratch/aberry3/Single Cell Pipeline/Anolik/amp_phase2_gex/rawdata/deliv_Anolik_062320_GEX_run2_counts/Sample_300_0150_PBL_BT_5/outs/molecule_info.h5	1	300	RA01	PBL	BT	300_0150_PBL_1	FALSE	FALSE	Paired chain	FALSE	4366	1210	8.95556573522675	205	12	4.69537333944114	1629	5	27.1726438698916	5995	FALSE	FALSE	FALSE	FALSE	FALSE	TRUE	360493.003932286	TRUE	1	5	singlet	0.0038332063704729	0	0	cell	1	0.0340354877016622	NA	NA	TRUE	0.66716827206696
577	cell1585	SeuratProject	4655	1438	scratch/AGG1/outs/raw_feature_bc_matrix	CCTAAAGGTAAGGGCT-1	1	/scratch/aberry3/Single Cell Pipeline/Anolik/amp_phase2_gex/rawdata/deliv_Anolik_062320_GEX_run2_counts/Sample_300_0150_PBL_BT_5/outs/molecule_info.h5	1	300	RA01	PBL	BT	300_0150_PBL_1	TRUE	TRUE	Paired chain	FALSE	4655	1438	9.66702470461869	227	13	4.87647690655209	1722	6	27.0032930845225	6377	FALSE	FALSE	FALSE	FALSE	FALSE	TRUE	1018315.26694357	TRUE	1	5	singlet	0.00181897415313869	0	0	cell	1	0.0938641229823572	NA	NA	TRUE	0.71133034962705
578	cell1587	SeuratProject	8472	2099	scratch/AGG1/outs/raw_feature_bc_matrix	CCTACACAGCACACAG-1	1	/scratch/aberry3/Single Cell Pipeline/Anolik/amp_phase2_gex/rawdata/deliv_Anolik_062320_GEX_run2_counts/Sample_300_0150_PBL_BT_5/outs/molecule_info.h5	1	300	RA01	PBL	BT	300_0150_PBL_1	TRUE	TRUE	Single chain	FALSE	8472	2099	9.52549575070822	436	13	5.14636449480642	3935	6	31.7159667929395	12407	FALSE	FALSE	FALSE	FALSE	FALSE	TRUE	683702.817927778	TRUE	1	1	singlet	0.034742683172226	0.05	0.0159775246473497	cell	0.479771572169425	0.0610784122946672	2+4	FALSE	TRUE	1.29460595532554
579	cell1593	SeuratProject	8062	1731	scratch/AGG1/outs/raw_feature_bc_matrix	CCTACACGTAACGACG-1	1	/scratch/aberry3/Single Cell Pipeline/Anolik/amp_phase2_gex/rawdata/deliv_Anolik_062320_GEX_run2_counts/Sample_300_0150_PBL_BT_5/outs/molecule_info.h5	1	300	RA01	PBL	BT	300_0150_PBL_1	TRUE	TRUE	Paired chain	FALSE	8062	1731	8.42222773505334	476	13	5.90424212354255	1958	6	19.5409181636727	10020	FALSE	FALSE	FALSE	FALSE	FALSE	TRUE	571499.44462506	TRUE	1	1	singlet	0.0660422891378403	0.15	0.14032946995011	cell	0.479771572169425	0.0513861513633585	2+4	TRUE	TRUE	1.23195387297385
580	cell1597	SeuratProject	4486	1442	scratch/AGG1/outs/raw_feature_bc_matrix	CCTACACTCGCGTTTC-1	1	/scratch/aberry3/Single Cell Pipeline/Anolik/amp_phase2_gex/rawdata/deliv_Anolik_062320_GEX_run2_counts/Sample_300_0150_PBL_BT_5/outs/molecule_info.h5	1	300	RA01	PBL	BT	300_0150_PBL_1	FALSE	FALSE	Paired chain	FALSE	4486	1442	9.25100312082033	189	13	4.21310744538564	968	5	17.7484415108177	5454	FALSE	FALSE	FALSE	FALSE	FALSE	TRUE	145312.576129845	TRUE	1	5	singlet	0.00425948482006788	0	0	cell	1	0.00606310874477107	NA	NA	TRUE	0.685505466901599
581	cell1599	SeuratProject	6602	1564	scratch/AGG1/outs/raw_feature_bc_matrix	CCTACCAAGCGTGTCC-1	1	/scratch/aberry3/Single Cell Pipeline/Anolik/amp_phase2_gex/rawdata/deliv_Anolik_062320_GEX_run2_counts/Sample_300_0150_PBL_BT_5/outs/molecule_info.h5	1	300	RA01	PBL	BT	300_0150_PBL_1	TRUE	TRUE	Paired chain	FALSE	6602	1564	8.70948197515904	242	13	3.66555589215389	1327	6	16.7360322865431	7929	FALSE	FALSE	FALSE	FALSE	FALSE	TRUE	436094.09242484	TRUE	1	1	singlet	0.145971730351448	0.1	0.126368212998	cell	0.479771572169425	0.0310258587815671	2+4	TRUE	TRUE	1.00885133581907
582	cell1600	SeuratProject	4532	1478	scratch/AGG1/outs/raw_feature_bc_matrix	CCTACCAAGGAACTGC-1	1	/scratch/aberry3/Single Cell Pipeline/Anolik/amp_phase2_gex/rawdata/deliv_Anolik_062320_GEX_run2_counts/Sample_300_0150_PBL_BT_5/outs/molecule_info.h5	1	300	RA01	PBL	BT	300_0150_PBL_1	FALSE	FALSE	Paired chain	FALSE	4532	1478	9.57634598411297	141	12	3.11120917917034	2891	5	38.9465175804931	7423	FALSE	FALSE	FALSE	FALSE	FALSE	TRUE	453046.426654348	TRUE	1	5	singlet	0.0749153643846512	0.15	0.122368272496793	cell	0.353619222295211	0.0263658378176655	3+4	TRUE	TRUE	0.692534724921545
583	cell1602	SeuratProject	3617	1153	scratch/AGG1/outs/raw_feature_bc_matrix	CCTACCAAGTGTACGG-1	1	/scratch/aberry3/Single Cell Pipeline/Anolik/amp_phase2_gex/rawdata/deliv_Anolik_062320_GEX_run2_counts/Sample_300_0150_PBL_BT_5/outs/molecule_info.h5	1	300	RA01	PBL	BT	300_0150_PBL_1	FALSE	FALSE	Paired chain	FALSE	3617	1153	8.73652197954106	144	12	3.98119988941111	1208	6	25.0362694300518	4825	FALSE	FALSE	FALSE	FALSE	FALSE	TRUE	274976.055761819	TRUE	1	5	singlet	0.0774365290999413	0.05	0	cell	0.485936420036878	0.0390199149397563	50	FALSE	TRUE	0.55271361430742
584	cell1608	SeuratProject	4269	1601	scratch/AGG1/outs/raw_feature_bc_matrix	CCTACCAGTCCTAGCG-1	1	/scratch/aberry3/Single Cell Pipeline/Anolik/amp_phase2_gex/rawdata/deliv_Anolik_062320_GEX_run2_counts/Sample_300_0150_PBL_BT_5/outs/molecule_info.h5	1	300	RA01	PBL	BT	300_0150_PBL_1	FALSE	FALSE	Paired chain	FALSE	4269	1601	8.40946357460764	244	13	5.71562426797845	1826	6	29.9589827727646	6095	FALSE	FALSE	FALSE	FALSE	FALSE	TRUE	384773.69380183	TRUE	1	5	singlet	0.603196024894714	0.65	0.614290037067412	cell	0.221138354222121	0.0273396659722876	4+5	FALSE	TRUE	0.652345706242293
585	cell1611	SeuratProject	1706	882	scratch/AGG1/outs/raw_feature_bc_matrix	CCTACCATCCTTTCTC-1	1	/scratch/aberry3/Single Cell Pipeline/Anolik/amp_phase2_gex/rawdata/deliv_Anolik_062320_GEX_run2_counts/Sample_300_0150_PBL_BT_5/outs/molecule_info.h5	1	300	RA01	PBL	BT	300_0150_PBL_1	FALSE	FALSE	Single chain	FALSE	1706	882	14.4196951934349	232	13	13.599062133646	2376	6	58.2067613914748	4082	TRUE	FALSE	TRUE	TRUE	TRUE	FALSE	301565.332931731	TRUE	1	6	singlet	0.00017980755364988	0	0	cell	1	0.0233342449960623	NA	NA	TRUE	0.260693786565789
586	cell1613	SeuratProject	10856	2616	scratch/AGG1/outs/raw_feature_bc_matrix	CCTACCATCTTCGGTC-1	1	/scratch/aberry3/Single Cell Pipeline/Anolik/amp_phase2_gex/rawdata/deliv_Anolik_062320_GEX_run2_counts/Sample_300_0150_PBL_BT_5/outs/molecule_info.h5	1	300	RA01	PBL	BT	300_0150_PBL_1	TRUE	TRUE	Paired chain	FALSE	10856	2616	11.4498894620486	415	13	3.82277081798084	5318	6	32.8799307530605	16174	FALSE	FALSE	FALSE	FALSE	FALSE	TRUE	871753.643348339	TRUE	1	1	singlet	0.0831663981080055	0.15	0.0733174592889032	cell	0.353619222295211	0.0829695278713612	3+4	TRUE	TRUE	1.65890489270704
587	cell1615	SeuratProject	4780	1355	scratch/AGG1/outs/raw_feature_bc_matrix	CCTAGCTAGTCTTGCA-1	1	/scratch/aberry3/Single Cell Pipeline/Anolik/amp_phase2_gex/rawdata/deliv_Anolik_062320_GEX_run2_counts/Sample_300_0150_PBL_BT_5/outs/molecule_info.h5	1	300	RA01	PBL	BT	300_0150_PBL_1	TRUE	TRUE	Paired chain	FALSE	4780	1355	8.15899581589958	208	13	4.35146443514644	3483	5	42.1517608616725	8263	FALSE	FALSE	FALSE	FALSE	FALSE	TRUE	436486.856330116	TRUE	1	5	singlet	0.00337456376291811	0	0	cell	1	0.0299163991215079	NA	NA	TRUE	0.730431594246466
588	cell1619	SeuratProject	10796	3048	scratch/AGG1/outs/raw_feature_bc_matrix	CCTAGCTGTTAAGAAC-1	1	/scratch/aberry3/Single Cell Pipeline/Anolik/amp_phase2_gex/rawdata/deliv_Anolik_062320_GEX_run2_counts/Sample_300_0150_PBL_BT_5/outs/molecule_info.h5	1	300	RA01	PBL	BT	300_0150_PBL_1	TRUE	TRUE	Paired chain	FALSE	10796	3048	9.8184512782512	556	13	5.15005557613931	3602	6	25.0173635227115	14398	FALSE	FALSE	FALSE	FALSE	FALSE	TRUE	1100623.18780863	TRUE	1	1	singlet	0.394399881362915	0.35	0.341985814405571	artificialDoublet	0.266189047219993	0.119152661185496	3+5	FALSE	TRUE	1.64973629528972
589	cell1620	SeuratProject	45894	4844	scratch/AGG1/outs/raw_feature_bc_matrix	CCTAGCTGTTATGCGT-1	1	/scratch/aberry3/Single Cell Pipeline/Anolik/amp_phase2_gex/rawdata/deliv_Anolik_062320_GEX_run2_counts/Sample_300_0150_PBL_BT_5/outs/molecule_info.h5	1	300	RA01	PBL	BT	300_0150_PBL_1	TRUE	TRUE	Paired chain	FALSE	45894	4844	29.851396696736	1355	13	2.95245565869177	1517	6	3.19967939929552	47411	FALSE	FALSE	FALSE	TRUE	TRUE	FALSE	1302523.23557676	FALSE	1	4	singlet	0.12068472802639	0.35	0.361579830967007	cell	0.185042545461698	0.155776154123161	2+3	FALSE	TRUE	7.0130601645078
590	cell1621	SeuratProject	6686	1835	scratch/AGG1/outs/raw_feature_bc_matrix	CCTAGCTGTTGCTCCT-1	1	/scratch/aberry3/Single Cell Pipeline/Anolik/amp_phase2_gex/rawdata/deliv_Anolik_062320_GEX_run2_counts/Sample_300_0150_PBL_BT_5/outs/molecule_info.h5	1	300	RA01	PBL	BT	300_0150_PBL_1	TRUE	TRUE	Paired chain	FALSE	6686	1835	7.71761890517499	288	13	4.30750822614418	3758	6	35.982382229031	10444	FALSE	FALSE	FALSE	FALSE	FALSE	TRUE	499028.483745889	TRUE	1	1	singlet	0.0236386843025684	0.1	0.111490722500329	cell	0.461132289266514	0.06442509106719	1+4	TRUE	TRUE	1.02168737220332
591	cell1623	SeuratProject	1187	673	scratch/AGG1/outs/raw_feature_bc_matrix	CCTAGCTTCCCTAACC-1	1	/scratch/aberry3/Single Cell Pipeline/Anolik/amp_phase2_gex/rawdata/deliv_Anolik_062320_GEX_run2_counts/Sample_300_0150_PBL_BT_5/outs/molecule_info.h5	1	300	RA01	PBL	BT	300_0150_PBL_1	FALSE	FALSE	Paired chain	FALSE	1187	673	20.8087615838248	191	12	16.0909856781803	1186	5	49.9789296249473	2373	TRUE	TRUE	TRUE	TRUE	TRUE	FALSE	130106.646430851	TRUE	1	6	singlet	0.00018672930309549	0	0	cell	1	0.00734087585658411	NA	NA	TRUE	0.181385418905974
592	cell1629	SeuratProject	1722	723	scratch/AGG1/outs/raw_feature_bc_matrix	CCTCAGTAGAAACGAG-1	1	/scratch/aberry3/Single Cell Pipeline/Anolik/amp_phase2_gex/rawdata/deliv_Anolik_062320_GEX_run2_counts/Sample_300_0150_PBL_BT_5/outs/molecule_info.h5	1	300	RA01	PBL	BT	300_0150_PBL_1	FALSE	FALSE	Paired chain	FALSE	1722	723	23.8675958188153	294	13	17.0731707317073	2122	5	55.2029136316337	3844	TRUE	TRUE	TRUE	TRUE	TRUE	FALSE	256932.002839172	TRUE	1	6	singlet	0.000473221443826333	0	0	cell	1	0.0227569556825437	NA	NA	TRUE	0.263138745877074
593	cell1632	SeuratProject	5013	1521	scratch/AGG1/outs/raw_feature_bc_matrix	CCTCAGTAGATCTGCT-1	1	/scratch/aberry3/Single Cell Pipeline/Anolik/amp_phase2_gex/rawdata/deliv_Anolik_062320_GEX_run2_counts/Sample_300_0150_PBL_BT_5/outs/molecule_info.h5	1	300	RA01	PBL	BT	300_0150_PBL_1	TRUE	TRUE	Paired chain	FALSE	5013	1521	7.99920207460602	175	13	3.49092359864353	1542	6	23.5240274599542	6555	FALSE	FALSE	FALSE	FALSE	FALSE	TRUE	530286.680760981	TRUE	1	5	singlet	0.00154054875019937	0	0	cell	1	0.0458471857502842	NA	NA	TRUE	0.766036314217057
594	cell1634	SeuratProject	5460	1653	scratch/AGG1/outs/raw_feature_bc_matrix	CCTCAGTTCCTCTAGC-1	1	/scratch/aberry3/Single Cell Pipeline/Anolik/amp_phase2_gex/rawdata/deliv_Anolik_062320_GEX_run2_counts/Sample_300_0150_PBL_BT_5/outs/molecule_info.h5	1	300	RA01	PBL	BT	300_0150_PBL_1	TRUE	TRUE	Paired chain	FALSE	5460	1653	7.45421245421245	219	13	4.01098901098901	1961	6	26.4250101064547	7421	FALSE	FALSE	FALSE	FALSE	FALSE	TRUE	446447.734662849	TRUE	1	5	singlet	0.00280930893495678	0	0	cell	1	0.0288355881266989	NA	NA	TRUE	0.834342364976088
595	cell1636	SeuratProject	11029	2948	scratch/AGG1/outs/raw_feature_bc_matrix	CCTCAGTTCTGCGACG-1	1	/scratch/aberry3/Single Cell Pipeline/Anolik/amp_phase2_gex/rawdata/deliv_Anolik_062320_GEX_run2_counts/Sample_300_0150_PBL_BT_5/outs/molecule_info.h5	1	300	RA01	PBL	BT	300_0150_PBL_1	TRUE	TRUE	Paired chain	FALSE	11029	2948	7.95176353250521	335	13	3.03744673134464	1880	6	14.5634828414285	12909	FALSE	FALSE	FALSE	FALSE	FALSE	TRUE	1145543.62875684	TRUE	1	1	singlet	0.149562552571297	0.25	0.300862888028342	artificialDoublet	0.353619222295211	0.142996416931526	3+4	FALSE	TRUE	1.68534101526031
596	cell1638	SeuratProject	4633	1471	scratch/AGG1/outs/raw_feature_bc_matrix	CCTCTGAAGACACTAA-1	1	/scratch/aberry3/Single Cell Pipeline/Anolik/amp_phase2_gex/rawdata/deliv_Anolik_062320_GEX_run2_counts/Sample_300_0150_PBL_BT_5/outs/molecule_info.h5	1	300	RA01	PBL	BT	300_0150_PBL_1	FALSE	FALSE	Single chain	FALSE	4633	1471	9.15173753507446	144	13	3.10813727606303	1140	5	19.7470985622727	5773	FALSE	FALSE	FALSE	FALSE	FALSE	TRUE	244011.599523987	TRUE	1	5	singlet	0.0551753826439381	0.05	0.0731010641651791	cell	0.341979321157861	0.0256558364433864	18	FALSE	TRUE	0.707968530574033
597	cell1639	SeuratProject	1657	982	scratch/AGG1/outs/raw_feature_bc_matrix	CCTCTGAAGTACGTAA-1	1	/scratch/aberry3/Single Cell Pipeline/Anolik/amp_phase2_gex/rawdata/deliv_Anolik_062320_GEX_run2_counts/Sample_300_0150_PBL_BT_5/outs/molecule_info.h5	1	300	RA01	PBL	BT	300_0150_PBL_1	FALSE	FALSE	Paired chain	FALSE	1657	982	12.6131563065782	205	12	12.3717561858781	1574	5	48.7155679356236	3231	TRUE	FALSE	TRUE	TRUE	TRUE	FALSE	204177.439268246	TRUE	1	6	singlet	0.00289869867265224	0.05	0.0387562901321237	cell	0.400012636254312	0.0190801116200075	30	FALSE	TRUE	0.253206098674978
598	cell1640	SeuratProject	1218	715	scratch/AGG1/outs/raw_feature_bc_matrix	CCTCTGACAGATAATG-1	1	/scratch/aberry3/Single Cell Pipeline/Anolik/amp_phase2_gex/rawdata/deliv_Anolik_062320_GEX_run2_counts/Sample_300_0150_PBL_BT_5/outs/molecule_info.h5	1	300	RA01	PBL	BT	300_0150_PBL_1	FALSE	FALSE	Single chain	FALSE	1218	715	18.6371100164204	194	13	15.927750410509	1313	6	51.8767285657843	2531	TRUE	TRUE	TRUE	TRUE	TRUE	FALSE	47259.9311495076	TRUE	1	6	singlet	9.69226966844872e-05	0	0	cell	1	0.00432652246352837	NA	NA	TRUE	0.186122527571589
599	cell1641	SeuratProject	4119	1502	scratch/AGG1/outs/raw_feature_bc_matrix	CCTCTGAGTGATGTGG-1	1	/scratch/aberry3/Single Cell Pipeline/Anolik/amp_phase2_gex/rawdata/deliv_Anolik_062320_GEX_run2_counts/Sample_300_0150_PBL_BT_5/outs/molecule_info.h5	1	300	RA01	PBL	BT	300_0150_PBL_1	FALSE	FALSE	Paired chain	FALSE	4119	1502	7.42898761835397	294	13	7.13765477057538	1392	6	25.2585737615678	5511	FALSE	FALSE	FALSE	FALSE	FALSE	TRUE	849183.154613052	TRUE	1	5	singlet	0.0109702553600073	0.05	0.0525383218226863	cell	0.221138354222121	0.072313192452699	4+5	FALSE	TRUE	0.629424212698994
600	cell1642	SeuratProject	43026	4919	scratch/AGG1/outs/raw_feature_bc_matrix	CCTCTGATCACAACGT-1	1	/scratch/aberry3/Single Cell Pipeline/Anolik/amp_phase2_gex/rawdata/deliv_Anolik_062320_GEX_run2_counts/Sample_300_0150_PBL_BT_5/outs/molecule_info.h5	1	300	RA01	PBL	BT	300_0150_PBL_1	TRUE	TRUE	Paired chain	FALSE	43026	4919	31.2810858550644	1163	13	2.70301678055129	205	5	0.474196756956813	43231	FALSE	FALSE	FALSE	TRUE	TRUE	FALSE	1449685.96277529	FALSE	1	4	singlet	0.209262266755104	0.5	0.551546611379959	artificialDoublet	0.0729429704856873	0.143704343839199	2+7	FALSE	TRUE	6.57480120795992
601	cell1643	SeuratProject	3521	1524	scratch/AGG1/outs/raw_feature_bc_matrix	CCTCTGATCGAGAGCA-1	1	/scratch/aberry3/Single Cell Pipeline/Anolik/amp_phase2_gex/rawdata/deliv_Anolik_062320_GEX_run2_counts/Sample_300_0150_PBL_BT_5/outs/molecule_info.h5	1	300	RA01	PBL	BT	300_0150_PBL_1	FALSE	FALSE	Paired chain	FALSE	3521	1524	10.0823629650667	183	13	5.19738710593581	1804	6	33.8779342723005	5325	FALSE	FALSE	FALSE	FALSE	FALSE	TRUE	292590.965282392	TRUE	1	5	singlet	0.0779056549072266	0.35	0.311212799841292	cell	0.221138354222121	0.0182314267225808	4+5	FALSE	TRUE	0.538043858439708
602	cell1644	SeuratProject	4351	1532	scratch/AGG1/outs/raw_feature_bc_matrix	CCTCTGATCGTCTGAA-1	1	/scratch/aberry3/Single Cell Pipeline/Anolik/amp_phase2_gex/rawdata/deliv_Anolik_062320_GEX_run2_counts/Sample_300_0150_PBL_BT_5/outs/molecule_info.h5	1	300	RA01	PBL	BT	300_0150_PBL_1	FALSE	FALSE	Paired chain	FALSE	4351	1532	8.45782578717536	178	13	4.09101356010113	1907	5	30.4729945669543	6258	FALSE	FALSE	FALSE	FALSE	FALSE	TRUE	878720.611914286	TRUE	1	5	singlet	0.169641435146332	0.3	0.314560748747044	artificialDoublet	0.221138354222121	0.101291103743163	4+5	FALSE	TRUE	0.66487612271263
603	cell1646	SeuratProject	6185	1997	scratch/AGG1/outs/raw_feature_bc_matrix	CCTCTGATCTAACTTC-1	1	/scratch/aberry3/Single Cell Pipeline/Anolik/amp_phase2_gex/rawdata/deliv_Anolik_062320_GEX_run2_counts/Sample_300_0150_PBL_BT_5/outs/molecule_info.h5	1	300	RA01	PBL	BT	300_0150_PBL_1	TRUE	TRUE	Paired chain	FALSE	6185	1997	8.52061438965239	201	13	3.24979789814066	2986	6	32.5591538545415	9171	FALSE	FALSE	FALSE	FALSE	FALSE	TRUE	748250.120923928	TRUE	1	5	singlet	0.0541780292987823	0.2	0.138635268276852	cell	0.299471479519271	0.0813180632962268	26	TRUE	TRUE	0.945129583768701
604	cell1647	SeuratProject	4918	1725	scratch/AGG1/outs/raw_feature_bc_matrix	CCTCTGATCTGTCAAG-1	1	/scratch/aberry3/Single Cell Pipeline/Anolik/amp_phase2_gex/rawdata/deliv_Anolik_062320_GEX_run2_counts/Sample_300_0150_PBL_BT_5/outs/molecule_info.h5	1	300	RA01	PBL	BT	300_0150_PBL_1	TRUE	TRUE	Paired chain	FALSE	4918	1725	8.68239121594144	185	13	3.76169174461163	2059	5	29.5112512541207	6977	FALSE	FALSE	FALSE	FALSE	FALSE	TRUE	462413.278171484	TRUE	1	5	singlet	0.00821832474321127	0.1	0.0611716549399959	cell	0.145544390954506	0.0558882081678235	38	FALSE	TRUE	0.751519368306301
605	cell1648	SeuratProject	6091	1752	scratch/AGG1/outs/raw_feature_bc_matrix	CCTCTGATCTTGAGGT-1	1	/scratch/aberry3/Single Cell Pipeline/Anolik/amp_phase2_gex/rawdata/deliv_Anolik_062320_GEX_run2_counts/Sample_300_0150_PBL_BT_5/outs/molecule_info.h5	1	300	RA01	PBL	BT	300_0150_PBL_1	TRUE	TRUE	Paired chain	FALSE	6091	1752	8.76703332786078	348	13	5.71334756197669	4230	6	40.9844007363628	10321	FALSE	FALSE	FALSE	FALSE	FALSE	TRUE	516704.523811325	TRUE	1	5	singlet	0.00156341108959168	0	0	cell	1	0.0456207520144676	NA	NA	TRUE	0.9307654478149
606	cell1650	SeuratProject	33877	3891	scratch/AGG1/outs/raw_feature_bc_matrix	CCTTACGAGCCTATGT-1	1	/scratch/aberry3/Single Cell Pipeline/Anolik/amp_phase2_gex/rawdata/deliv_Anolik_062320_GEX_run2_counts/Sample_300_0150_PBL_BT_5/outs/molecule_info.h5	1	300	RA01	PBL	BT	300_0150_PBL_1	TRUE	TRUE	Paired chain	FALSE	33877	3891	38.4892404876465	719	13	2.12238391829265	1289	6	3.66547233122903	35166	FALSE	FALSE	FALSE	TRUE	TRUE	FALSE	980803.046697057	TRUE	1	4	singlet	0.104786448180676	0.25	0.25742064451926	cell	0.185042545461698	0.0921116965066268	2+3	FALSE	TRUE	5.17674291177563
607	cell1652	SeuratProject	8503	2456	scratch/AGG1/outs/raw_feature_bc_matrix	CCTTACGAGTAGGCCA-1	1	/scratch/aberry3/Single Cell Pipeline/Anolik/amp_phase2_gex/rawdata/deliv_Anolik_062320_GEX_run2_counts/Sample_300_0150_PBL_BT_5/outs/molecule_info.h5	1	300	RA01	PBL	BT	300_0150_PBL_1	TRUE	TRUE	Single chain	FALSE	8503	2456	7.58555803833941	459	13	5.39809479007409	1587	6	15.7284440039643	10090	FALSE	FALSE	FALSE	FALSE	FALSE	TRUE	1249215.19783712	FALSE	1	1	singlet	0.161629855632782	0.15	0.168311193291225	artificialDoublet	0.266189047219993	0.114949845846126	3+5	TRUE	TRUE	1.29934306399115
608	cell1653	SeuratProject	6518	1768	scratch/AGG1/outs/raw_feature_bc_matrix	CCTTACGCAAAGTGCG-1	1	/scratch/aberry3/Single Cell Pipeline/Anolik/amp_phase2_gex/rawdata/deliv_Anolik_062320_GEX_run2_counts/Sample_300_0150_PBL_BT_5/outs/molecule_info.h5	1	300	RA01	PBL	BT	300_0150_PBL_1	TRUE	TRUE	Paired chain	FALSE	6518	1768	8.57625038355324	210	13	3.2218471923903	1940	6	22.9368645069756	8458	FALSE	FALSE	FALSE	FALSE	FALSE	TRUE	603799.180387939	TRUE	1	5	singlet	0.0451163835823536	0.05	0.0630468389902759	cell	0.461132289266514	0.0402554652259563	1+4	FALSE	TRUE	0.996015299434825
609	cell1654	SeuratProject	1436	783	scratch/AGG1/outs/raw_feature_bc_matrix	CCTTACGCAGACGCTC-1	1	/scratch/aberry3/Single Cell Pipeline/Anolik/amp_phase2_gex/rawdata/deliv_Anolik_062320_GEX_run2_counts/Sample_300_0150_PBL_BT_5/outs/molecule_info.h5	1	300	RA01	PBL	BT	300_0150_PBL_1	FALSE	FALSE	Paired chain	FALSE	1436	783	16.016713091922	174	12	12.116991643454	3059	6	68.0533926585095	4495	TRUE	TRUE	TRUE	TRUE	TRUE	FALSE	97328.3371365224	TRUE	1	6	singlet	0.000232489241170697	0	0	cell	1	0.013151422294238	NA	NA	TRUE	0.21943509818785
610	cell1659	SeuratProject	4055	1263	scratch/AGG1/outs/raw_feature_bc_matrix	CCTTCCCCATCGACGC-1	1	/scratch/aberry3/Single Cell Pipeline/Anolik/amp_phase2_gex/rawdata/deliv_Anolik_062320_GEX_run2_counts/Sample_300_0150_PBL_BT_5/outs/molecule_info.h5	1	300	RA01	PBL	BT	300_0150_PBL_1	FALSE	FALSE	Paired chain	FALSE	4055	1263	8.92725030826141	169	11	4.16769420468557	2506	5	38.1953970431337	6561	FALSE	FALSE	FALSE	FALSE	FALSE	TRUE	268372.916436729	TRUE	1	5	singlet	0.0275656431913376	0.05	0.0432291425840144	cell	0.485936420036878	0.028633143970979	50	FALSE	TRUE	0.619644375453853
611	cell1665	SeuratProject	33241	4649	scratch/AGG1/outs/raw_feature_bc_matrix	CCTTCCCTCCAGATCA-1	1	/scratch/aberry3/Single Cell Pipeline/Anolik/amp_phase2_gex/rawdata/deliv_Anolik_062320_GEX_run2_counts/Sample_300_0150_PBL_BT_5/outs/molecule_info.h5	1	300	RA01	PBL	BT	300_0150_PBL_1	TRUE	TRUE	Paired chain	FALSE	33241	4649	23.3115730573689	1088	13	3.27306639391113	448	6	1.32981091751017	33689	FALSE	FALSE	FALSE	TRUE	TRUE	FALSE	1094655.79221599	TRUE	1	4	singlet	0.115893870592117	0.25	0.368416983846668	artificialDoublet	0.185042545461698	0.0858742718792301	2+3	FALSE	TRUE	5.07955577915204
612	cell1667	SeuratProject	5156	1537	scratch/AGG1/outs/raw_feature_bc_matrix	CCTTCCCTCCTTGACC-1	1	/scratch/aberry3/Single Cell Pipeline/Anolik/amp_phase2_gex/rawdata/deliv_Anolik_062320_GEX_run2_counts/Sample_300_0150_PBL_BT_5/outs/molecule_info.h5	1	300	RA01	PBL	BT	300_0150_PBL_1	TRUE	TRUE	Paired chain	FALSE	5156	1537	7.95190069821567	180	13	3.4910783553142	2022	5	28.169406519922	7178	FALSE	FALSE	FALSE	FALSE	FALSE	TRUE	879324.658351782	TRUE	1	5	singlet	0.00275003770366311	0	0	cell	1	0.0919380790757612	NA	NA	TRUE	0.787888138061669
613	cell1668	SeuratProject	7835	1828	scratch/AGG1/outs/raw_feature_bc_matrix	CCTTCGAAGACAATAC-1	1	/scratch/aberry3/Single Cell Pipeline/Anolik/amp_phase2_gex/rawdata/deliv_Anolik_062320_GEX_run2_counts/Sample_300_0150_PBL_BT_5/outs/molecule_info.h5	1	300	RA01	PBL	BT	300_0150_PBL_1	TRUE	TRUE	Paired chain	FALSE	7835	1828	11.1167836630504	240	12	3.063178047224	2722	6	25.7838401060907	10557	FALSE	FALSE	FALSE	FALSE	FALSE	TRUE	536720.713676548	TRUE	1	1	singlet	0.00223779561929404	0	0	cell	1	0.0632460410583344	NA	NA	TRUE	1.19726601274499
614	cell1673	SeuratProject	9843	2572	scratch/AGG1/outs/raw_feature_bc_matrix	CCTTCGACAGTATAAG-1	1	/scratch/aberry3/Single Cell Pipeline/Anolik/amp_phase2_gex/rawdata/deliv_Anolik_062320_GEX_run2_counts/Sample_300_0150_PBL_BT_5/outs/molecule_info.h5	1	300	RA01	PBL	BT	300_0150_PBL_1	TRUE	TRUE	Paired chain	FALSE	9843	2572	9.63120999695215	440	13	4.47018185512547	5535	6	35.9929769801014	15378	FALSE	FALSE	FALSE	FALSE	FALSE	TRUE	1420860.40286292	FALSE	1	1	singlet	0.401273280382156	0.15	0.143006669430245	cell	0.318532800242067	0.1194869732386	31	TRUE	TRUE	1.50410840631129
615	cell1675	SeuratProject	7509	2313	scratch/AGG1/outs/raw_feature_bc_matrix	CCTTCGAGTTAAGAAC-1	1	/scratch/aberry3/Single Cell Pipeline/Anolik/amp_phase2_gex/rawdata/deliv_Anolik_062320_GEX_run2_counts/Sample_300_0150_PBL_BT_5/outs/molecule_info.h5	1	300	RA01	PBL	BT	300_0150_PBL_1	TRUE	TRUE	Paired chain	FALSE	7509	2313	9.06911705952857	282	13	3.75549340791051	4978	6	39.8654600784816	12487	FALSE	FALSE	FALSE	FALSE	FALSE	TRUE	846000.584170809	TRUE	1	1	singlet	0.0204216558486223	0.05	0.0423627793862422	cell	0.479771572169425	0.0668903742521616	2+4	FALSE	TRUE	1.14744996677755
616	cell1680	SeuratProject	7425	2115	scratch/AGG1/outs/raw_feature_bc_matrix	CCTTTCTAGCTGCGAA-1	1	/scratch/aberry3/Single Cell Pipeline/Anolik/amp_phase2_gex/rawdata/deliv_Anolik_062320_GEX_run2_counts/Sample_300_0150_PBL_BT_5/outs/molecule_info.h5	1	300	RA01	PBL	BT	300_0150_PBL_1	TRUE	TRUE	Paired chain	FALSE	7425	2115	9.17171717171717	292	12	3.93265993265993	3383	6	31.30088823094	10808	FALSE	FALSE	FALSE	FALSE	FALSE	TRUE	675090.498888172	TRUE	1	1	singlet	0.0299373138695955	0.1	0.0907096813752995	cell	0.461132289266514	0.0601479420713811	1+4	TRUE	TRUE	1.13461393039331
617	cell1682	SeuratProject	20157	4018	scratch/AGG1/outs/raw_feature_bc_matrix	CCTTTCTCAAGCGTAG-1	1	/scratch/aberry3/Single Cell Pipeline/Anolik/amp_phase2_gex/rawdata/deliv_Anolik_062320_GEX_run2_counts/Sample_300_0150_PBL_BT_5/outs/molecule_info.h5	1	300	RA01	PBL	BT	300_0150_PBL_1	TRUE	TRUE	Paired chain	FALSE	20157	4018	8.1212482016173	725	13	3.59676539167535	105	6	0.518211430263548	20262	FALSE	FALSE	FALSE	FALSE	FALSE	TRUE	866255.650354469	TRUE	1	4	singlet	0.559439659118652	0.75	0.790789056477228	artificialDoublet	0.185042545461698	0.0995904860544877	2+3	FALSE	TRUE	3.08019030234854
618	cell1685	SeuratProject	5674	1648	scratch/AGG1/outs/raw_feature_bc_matrix	CCTTTCTCAGCCTTTC-1	1	/scratch/aberry3/Single Cell Pipeline/Anolik/amp_phase2_gex/rawdata/deliv_Anolik_062320_GEX_run2_counts/Sample_300_0150_PBL_BT_5/outs/molecule_info.h5	1	300	RA01	PBL	BT	300_0150_PBL_1	TRUE	TRUE	Paired chain	FALSE	5674	1648	7.43743390905886	294	13	5.18152978498414	1893	6	25.0165190960751	7567	FALSE	FALSE	FALSE	FALSE	FALSE	TRUE	440512.356392105	TRUE	1	5	singlet	0.000888073060195893	0	0	cell	1	0.062858035321501	NA	NA	TRUE	0.867043695764529
619	cell1686	SeuratProject	6042	2006	scratch/AGG1/outs/raw_feature_bc_matrix	CCTTTCTCATAGGATA-1	1	/scratch/aberry3/Single Cell Pipeline/Anolik/amp_phase2_gex/rawdata/deliv_Anolik_062320_GEX_run2_counts/Sample_300_0150_PBL_BT_5/outs/molecule_info.h5	1	300	RA01	PBL	BT	300_0150_PBL_1	TRUE	TRUE	Paired chain	FALSE	6042	2006	8.47401522674611	166	13	2.74743462429659	2798	6	31.6515837104072	8840	FALSE	FALSE	FALSE	FALSE	FALSE	TRUE	927494.140801068	TRUE	1	5	singlet	0.014839768409729	0.05	0.049107650017719	cell	0.299471479519271	0.0792082157367827	26	FALSE	TRUE	0.923277759924089
620	cell1690	SeuratProject	28889	3615	scratch/AGG1/outs/raw_feature_bc_matrix	CCTTTCTTCAAAGTAG-1	1	/scratch/aberry3/Single Cell Pipeline/Anolik/amp_phase2_gex/rawdata/deliv_Anolik_062320_GEX_run2_counts/Sample_300_0150_PBL_BT_5/outs/molecule_info.h5	1	300	RA01	PBL	BT	300_0150_PBL_1	TRUE	TRUE	Paired chain	FALSE	28889	3615	45.1694416559936	605	13	2.09422271452802	637	6	2.15742057847321	29526	FALSE	FALSE	FALSE	TRUE	TRUE	FALSE	806064.865837858	TRUE	1	4	singlet	0.0327868089079857	0.15	0.141142816391567	cell	0.0729429704856873	0.0600605127427918	2+7	TRUE	TRUE	4.41452684648246
621	cell1691	SeuratProject	3963	1323	scratch/AGG1/outs/raw_feature_bc_matrix	CCTTTCTTCCCTCTTT-1	1	/scratch/aberry3/Single Cell Pipeline/Anolik/amp_phase2_gex/rawdata/deliv_Anolik_062320_GEX_run2_counts/Sample_300_0150_PBL_BT_5/outs/molecule_info.h5	1	300	RA01	PBL	BT	300_0150_PBL_1	FALSE	FALSE	Paired chain	FALSE	3963	1323	9.61392884178653	200	13	5.04668180671209	1115	6	21.957463568334	5078	FALSE	FALSE	FALSE	FALSE	FALSE	TRUE	386973.334901527	TRUE	1	5	singlet	0.00182009825948625	0	0	cell	1	0.0227059950965078	NA	NA	TRUE	0.605585859413963
622	cell1693	SeuratProject	5117	1832	scratch/AGG1/outs/raw_feature_bc_matrix	CGAACATAGGGTCTCC-1	1	/scratch/aberry3/Single Cell Pipeline/Anolik/amp_phase2_gex/rawdata/deliv_Anolik_062320_GEX_run2_counts/Sample_300_0150_PBL_BT_5/outs/molecule_info.h5	1	300	RA01	PBL	BT	300_0150_PBL_1	TRUE	TRUE	Paired chain	FALSE	5117	1832	10.5335157318741	494	13	9.65409419581786	3468	6	40.3960396039604	8585	FALSE	FALSE	TRUE	FALSE	TRUE	FALSE	577701.830046888	TRUE	1	5	singlet	0.653244733810425	0.75	0.766152983956862	artificialDoublet	0.221138354222121	0.0718836258985521	4+5	FALSE	TRUE	0.781928549740411
623	cell1704	SeuratProject	8128	1899	scratch/AGG1/outs/raw_feature_bc_matrix	CGAACATTCAGATAAG-1	1	/scratch/aberry3/Single Cell Pipeline/Anolik/amp_phase2_gex/rawdata/deliv_Anolik_062320_GEX_run2_counts/Sample_300_0150_PBL_BT_5/outs/molecule_info.h5	1	300	RA01	PBL	BT	300_0150_PBL_1	TRUE	TRUE	Paired chain	FALSE	8128	1899	8.57529527559055	313	13	3.85088582677165	1725	6	17.5073581650259	9853	FALSE	FALSE	FALSE	FALSE	FALSE	TRUE	433063.168283422	TRUE	1	1	singlet	0.0475617907941341	0.15	0.120781125693397	cell	0.137382945788362	0.0525740207059665	5+7	TRUE	TRUE	1.2420393301329
624	cell1705	SeuratProject	4891	1527	scratch/AGG1/outs/raw_feature_bc_matrix	CGAACATTCAGCGACC-1	1	/scratch/aberry3/Single Cell Pipeline/Anolik/amp_phase2_gex/rawdata/deliv_Anolik_062320_GEX_run2_counts/Sample_300_0150_PBL_BT_5/outs/molecule_info.h5	1	300	RA01	PBL	BT	300_0150_PBL_1	TRUE	TRUE	Paired chain	FALSE	4891	1527	8.73032099775097	218	12	4.45716622367614	2173	6	30.7616081540204	7064	FALSE	FALSE	FALSE	FALSE	FALSE	TRUE	495016.212888168	TRUE	1	5	singlet	0.00159344472922384	0	0	cell	1	0.0455116787480228	NA	NA	TRUE	0.747393499468507
625	cell1706	SeuratProject	5044	1583	scratch/AGG1/outs/raw_feature_bc_matrix	CGAATGTCAAGGACAC-1	1	/scratch/aberry3/Single Cell Pipeline/Anolik/amp_phase2_gex/rawdata/deliv_Anolik_062320_GEX_run2_counts/Sample_300_0150_PBL_BT_5/outs/molecule_info.h5	1	300	RA01	PBL	BT	300_0150_PBL_1	TRUE	TRUE	Paired chain	FALSE	5044	1583	8.8223632038065	241	13	4.77795400475813	1599	6	24.0704500978474	6643	FALSE	FALSE	FALSE	FALSE	FALSE	TRUE	281098.430787661	TRUE	1	5	singlet	0.00121484277769923	0	0	cell	1	0.0244028895785672	NA	NA	TRUE	0.770773422882672
626	cell1708	SeuratProject	9184	2220	scratch/AGG1/outs/raw_feature_bc_matrix	CGAATGTCAGCCTATA-1	1	/scratch/aberry3/Single Cell Pipeline/Anolik/amp_phase2_gex/rawdata/deliv_Anolik_062320_GEX_run2_counts/Sample_300_0150_PBL_BT_5/outs/molecule_info.h5	1	300	RA01	PBL	BT	300_0150_PBL_1	TRUE	TRUE	Paired chain	FALSE	9184	2220	10.0283101045296	360	13	3.9198606271777	1308	6	12.4666412504766	10492	FALSE	FALSE	FALSE	FALSE	FALSE	TRUE	759924.563458647	TRUE	1	1	singlet	0.131164863705635	0.15	0.179419694076624	cell	0.479771572169425	0.0829274390471748	2+4	TRUE	TRUE	1.40340664467773
627	cell1709	SeuratProject	4606	1498	scratch/AGG1/outs/raw_feature_bc_matrix	CGAATGTCAGCGTCCA-1	1	/scratch/aberry3/Single Cell Pipeline/Anolik/amp_phase2_gex/rawdata/deliv_Anolik_062320_GEX_run2_counts/Sample_300_0150_PBL_BT_5/outs/molecule_info.h5	1	300	RA01	PBL	BT	300_0150_PBL_1	FALSE	FALSE	Paired chain	FALSE	4606	1498	8.25010855405992	220	12	4.77637863656101	1506	6	24.6400523560209	6112	FALSE	FALSE	FALSE	FALSE	FALSE	TRUE	637191.146557238	TRUE	1	5	singlet	0.0168779473751783	0.05	0.0571273154929135	cell	0.341979321157861	0.0661526330315061	18	FALSE	TRUE	0.703842661736239
628	cell1711	SeuratProject	12383	2695	scratch/AGG1/outs/raw_feature_bc_matrix	CGAATGTTCCACGTTC-1	1	/scratch/aberry3/Single Cell Pipeline/Anolik/amp_phase2_gex/rawdata/deliv_Anolik_062320_GEX_run2_counts/Sample_300_0150_PBL_BT_5/outs/molecule_info.h5	1	300	RA01	PBL	BT	300_0150_PBL_1	TRUE	TRUE	No	FALSE	12383	2695	7.70411047403699	594	12	4.79689897440039	4912	6	28.4012720439433	17295	FALSE	FALSE	FALSE	FALSE	FALSE	TRUE	1045907.82676998	TRUE	1	5	singlet	0.527868568897247	0.2	0.255960842046498	cell	0.284424001872401	0.0977159489809999	20	TRUE	TRUE	1.89224569697782
629	cell1716	SeuratProject	1749	997	scratch/AGG1/outs/raw_feature_bc_matrix	CGACCTTAGTGCAAGC-1	1	/scratch/aberry3/Single Cell Pipeline/Anolik/amp_phase2_gex/rawdata/deliv_Anolik_062320_GEX_run2_counts/Sample_300_0150_PBL_BT_5/outs/molecule_info.h5	1	300	RA01	PBL	BT	300_0150_PBL_1	FALSE	FALSE	Single chain	FALSE	1749	997	13.264722698685	233	12	13.3218982275586	2091	5	54.453125	3840	TRUE	FALSE	TRUE	TRUE	TRUE	FALSE	355937.505784573	TRUE	1	6	singlet	0.00017980755364988	0	0	cell	1	0.0231137166894385	NA	NA	TRUE	0.267264614714868
630	cell1725	SeuratProject	5164	1455	scratch/AGG1/outs/raw_feature_bc_matrix	CGACCTTTCCGTCATC-1	1	/scratch/aberry3/Single Cell Pipeline/Anolik/amp_phase2_gex/rawdata/deliv_Anolik_062320_GEX_run2_counts/Sample_300_0150_PBL_BT_5/outs/molecule_info.h5	1	300	RA01	PBL	BT	300_0150_PBL_1	TRUE	TRUE	Paired chain	FALSE	5164	1455	9.19829589465531	263	13	5.09295120061967	1258	6	19.5889131111803	6422	FALSE	FALSE	FALSE	FALSE	FALSE	TRUE	441829.422595701	TRUE	1	5	singlet	0.00398124894127249	0	0	cell	1	0.0482893734138053	NA	NA	TRUE	0.789110617717312
631	cell1730	SeuratProject	4484	1540	scratch/AGG1/outs/raw_feature_bc_matrix	CGACTTCGTGCACGAA-1	1	/scratch/aberry3/Single Cell Pipeline/Anolik/amp_phase2_gex/rawdata/deliv_Anolik_062320_GEX_run2_counts/Sample_300_0150_PBL_BT_5/outs/molecule_info.h5	1	300	RA01	PBL	BT	300_0150_PBL_1	FALSE	FALSE	Paired chain	FALSE	4484	1540	10.0802854594112	157	13	3.50133809099019	3222	6	41.8115753957955	7706	FALSE	FALSE	FALSE	FALSE	FALSE	TRUE	281920.430115255	TRUE	1	5	singlet	0.208746880292892	0.25	0.185761083481621	cell	0.461132289266514	0.0112366313210444	1+4	FALSE	TRUE	0.685199846987689
632	cell1731	SeuratProject	9145	2140	scratch/AGG1/outs/raw_feature_bc_matrix	CGACTTCGTTCCACAA-1	1	/scratch/aberry3/Single Cell Pipeline/Anolik/amp_phase2_gex/rawdata/deliv_Anolik_062320_GEX_run2_counts/Sample_300_0150_PBL_BT_5/outs/molecule_info.h5	1	300	RA01	PBL	BT	300_0150_PBL_1	TRUE	TRUE	Paired chain	FALSE	9145	2140	8.47457627118644	415	13	4.53799890650629	1011	6	9.95470657739267	10156	FALSE	FALSE	FALSE	FALSE	FALSE	TRUE	755978.904366018	TRUE	1	1	singlet	0.00386451045051217	0	0	cell	1	0.10075867825342	NA	NA	TRUE	1.39744705635647
633	cell1733	SeuratProject	5885	1752	scratch/AGG1/outs/raw_feature_bc_matrix	CGACTTCTCAGTTTGG-1	1	/scratch/aberry3/Single Cell Pipeline/Anolik/amp_phase2_gex/rawdata/deliv_Anolik_062320_GEX_run2_counts/Sample_300_0150_PBL_BT_5/outs/molecule_info.h5	1	300	RA01	PBL	BT	300_0150_PBL_1	TRUE	TRUE	Paired chain	FALSE	5885	1752	8.17332200509771	228	13	3.87425658453696	1584	6	21.2076583210604	7469	FALSE	FALSE	FALSE	FALSE	FALSE	TRUE	1151186.06236327	TRUE	1	1	singlet	0.00116492283996194	0	0	cell	1	0.0904224500318261	NA	NA	TRUE	0.899286596682103
634	cell1736	SeuratProject	3609	1254	scratch/AGG1/outs/raw_feature_bc_matrix	CGAGAAGAGCTGGAAC-1	1	/scratch/aberry3/Single Cell Pipeline/Anolik/amp_phase2_gex/rawdata/deliv_Anolik_062320_GEX_run2_counts/Sample_300_0150_PBL_BT_5/outs/molecule_info.h5	1	300	RA01	PBL	BT	300_0150_PBL_1	FALSE	FALSE	Paired chain	FALSE	3609	1254	8.92213909670269	131	13	3.62981435300637	1227	5	25.3722084367246	4836	FALSE	FALSE	FALSE	FALSE	FALSE	TRUE	297655.436852954	TRUE	1	5	singlet	0.000865905953105539	0	0	cell	1	0.0284264056732234	NA	NA	TRUE	0.551491134651777
635	cell1740	SeuratProject	6087	1781	scratch/AGG1/outs/raw_feature_bc_matrix	CGAGAAGGTAAAGGAG-1	1	/scratch/aberry3/Single Cell Pipeline/Anolik/amp_phase2_gex/rawdata/deliv_Anolik_062320_GEX_run2_counts/Sample_300_0150_PBL_BT_5/outs/molecule_info.h5	1	300	RA01	PBL	BT	300_0150_PBL_1	TRUE	TRUE	Paired chain	FALSE	6087	1781	8.03351404632824	351	13	5.76638738294726	1397	6	18.6664885088188	7484	FALSE	FALSE	FALSE	FALSE	FALSE	TRUE	549604.152456006	TRUE	1	5	singlet	0.109623044729233	0.2	0.240230441599766	cell	0.353619222295211	0.0571016607959172	3+4	FALSE	TRUE	0.930154207987079
636	cell1744	SeuratProject	7697	2233	scratch/AGG1/outs/raw_feature_bc_matrix	CGAGCACAGAGGTAGA-1	1	/scratch/aberry3/Single Cell Pipeline/Anolik/amp_phase2_gex/rawdata/deliv_Anolik_062320_GEX_run2_counts/Sample_300_0150_PBL_BT_5/outs/molecule_info.h5	1	300	RA01	PBL	BT	300_0150_PBL_1	TRUE	TRUE	Paired chain	FALSE	7697	2233	8.84760296219306	365	13	4.74210731453813	5038	6	39.5602669807617	12735	FALSE	FALSE	FALSE	FALSE	FALSE	TRUE	905425.186300828	TRUE	1	1	singlet	0.0603595413267612	0.25	0.242549121036502	cell	0.353619222295211	0.073558849601596	3+4	FALSE	TRUE	1.17617823868516
637	cell1747	SeuratProject	28330	2578	scratch/AGG1/outs/raw_feature_bc_matrix	CGAGCACAGGAGCGTT-1	1	/scratch/aberry3/Single Cell Pipeline/Anolik/amp_phase2_gex/rawdata/deliv_Anolik_062320_GEX_run2_counts/Sample_300_0150_PBL_BT_5/outs/molecule_info.h5	1	300	RA01	PBL	BT	300_0150_PBL_1	TRUE	TRUE	Paired chain	FALSE	28330	2578	68.0021178962231	296	13	1.04482880338863	396	5	1.37854208730767	28726	FALSE	FALSE	FALSE	TRUE	TRUE	FALSE	622449.04071701	TRUE	1	4	singlet	0.121564418077469	0.3	0.286818661033652	cell	0.151483565856976	0.0438681165538918	6+7	FALSE	TRUE	4.32910608054443
638	cell1748	SeuratProject	4659	1470	scratch/AGG1/outs/raw_feature_bc_matrix	CGAGCACAGTTTCCTT-1	1	/scratch/aberry3/Single Cell Pipeline/Anolik/amp_phase2_gex/rawdata/deliv_Anolik_062320_GEX_run2_counts/Sample_300_0150_PBL_BT_5/outs/molecule_info.h5	1	300	RA01	PBL	BT	300_0150_PBL_1	TRUE	TRUE	Paired chain	FALSE	4659	1470	7.70551620519425	248	13	5.32303069328182	2370	6	33.7174562526675	7029	FALSE	FALSE	FALSE	FALSE	FALSE	TRUE	402264.552855065	TRUE	1	5	singlet	0.00136562157422304	0	0	cell	1	0.0382411097606432	NA	NA	TRUE	0.711941589454871
639	cell1753	SeuratProject	9437	2350	scratch/AGG1/outs/raw_feature_bc_matrix	CGAGCCAAGGCACATG-1	1	/scratch/aberry3/Single Cell Pipeline/Anolik/amp_phase2_gex/rawdata/deliv_Anolik_062320_GEX_run2_counts/Sample_300_0150_PBL_BT_5/outs/molecule_info.h5	1	300	RA01	PBL	BT	300_0150_PBL_1	TRUE	TRUE	Paired chain	FALSE	9437	2350	7.44940129278372	493	13	5.22411783405743	4599	6	32.7657452265603	14036	FALSE	FALSE	FALSE	FALSE	FALSE	TRUE	784932.51728156	TRUE	1	5	singlet	0.192053392529488	0.1	0.110302608070443	cell	0.137382945788362	0.0931399788298944	5+7	TRUE	TRUE	1.44206756378743
640	cell1756	SeuratProject	57738	6099	scratch/AGG1/outs/raw_feature_bc_matrix	CGAGCCACAGCTCGAC-1	1	/scratch/aberry3/Single Cell Pipeline/Anolik/amp_phase2_gex/rawdata/deliv_Anolik_062320_GEX_run2_counts/Sample_300_0150_PBL_BT_5/outs/molecule_info.h5	1	300	RA01	PBL	BT	300_0150_PBL_1	TRUE	TRUE	Paired chain	FALSE	57738	6099	17.0043991825141	1445	13	2.50268454051058	638	6	1.09291489653282	58376	FALSE	FALSE	FALSE	TRUE	TRUE	FALSE	1376539.65784698	FALSE	1	4	singlet	0.0422160141170025	0.05	0	cell	0.185042545461698	0.157568570233513	2+3	FALSE	TRUE	8.8229412946867
641	cell1757	SeuratProject	6734	1792	scratch/AGG1/outs/raw_feature_bc_matrix	CGAGCCACATGGTCAT-1	1	/scratch/aberry3/Single Cell Pipeline/Anolik/amp_phase2_gex/rawdata/deliv_Anolik_062320_GEX_run2_counts/Sample_300_0150_PBL_BT_5/outs/molecule_info.h5	1	300	RA01	PBL	BT	300_0150_PBL_1	TRUE	TRUE	Paired chain	FALSE	6734	1792	9.74160974160974	273	12	4.05405405405405	1937	5	22.3388305847076	8671	FALSE	FALSE	FALSE	FALSE	FALSE	TRUE	690485.363406285	TRUE	1	1	singlet	0.10085479170084	0.1	0.10402937107468	cell	0.479771572169425	0.0821649382308382	2+4	TRUE	TRUE	1.02902225013718
642	cell1760	SeuratProject	5737	1615	scratch/AGG1/outs/raw_feature_bc_matrix	CGAGCCAGTTGGACCC-1	1	/scratch/aberry3/Single Cell Pipeline/Anolik/amp_phase2_gex/rawdata/deliv_Anolik_062320_GEX_run2_counts/Sample_300_0150_PBL_BT_5/outs/molecule_info.h5	1	300	RA01	PBL	BT	300_0150_PBL_1	TRUE	TRUE	Paired chain	FALSE	5737	1615	8.26215792225902	236	12	4.11364824821335	3081	5	34.9398956679519	8818	FALSE	FALSE	FALSE	FALSE	FALSE	TRUE	468419.32745847	TRUE	1	5	singlet	0.392424017190933	0.3	0.283045904552617	cell	0.479771572169425	0.0611243847662726	2+4	TRUE	TRUE	0.876670723052714
643	cell1764	SeuratProject	7392	1902	scratch/AGG1/outs/raw_feature_bc_matrix	CGATCGGAGCACAGGT-1	1	/scratch/aberry3/Single Cell Pipeline/Anolik/amp_phase2_gex/rawdata/deliv_Anolik_062320_GEX_run2_counts/Sample_300_0150_PBL_BT_5/outs/molecule_info.h5	1	300	RA01	PBL	BT	300_0150_PBL_1	TRUE	TRUE	Paired chain	FALSE	7392	1902	8.6038961038961	271	13	3.66612554112554	1237	5	14.3353806930119	8629	FALSE	FALSE	FALSE	FALSE	FALSE	TRUE	663650.1160963	TRUE	1	1	singlet	0.122076161205769	0.2	0.128959969303942	cell	0.479771572169425	0.0744292563155541	2+4	FALSE	TRUE	1.12957120181378
644	cell1766	SeuratProject	3736	1598	scratch/AGG1/outs/raw_feature_bc_matrix	CGATCGGAGGCTAGGT-1	1	/scratch/aberry3/Single Cell Pipeline/Anolik/amp_phase2_gex/rawdata/deliv_Anolik_062320_GEX_run2_counts/Sample_300_0150_PBL_BT_5/outs/molecule_info.h5	1	300	RA01	PBL	BT	300_0150_PBL_1	FALSE	FALSE	Paired chain	FALSE	3736	1598	12.9817987152034	415	12	11.1081370449679	1754	6	31.9489981785064	5490	FALSE	FALSE	TRUE	TRUE	TRUE	FALSE	494176.838000663	TRUE	1	5	singlet	0.0390997491776943	0.3	0.219103275207356	cell	0.266189047219993	0.0522541977167699	3+5	FALSE	TRUE	0.570897999185104
645	cell1767	SeuratProject	4669	1365	scratch/AGG1/outs/raw_feature_bc_matrix	CGATCGGAGTGGAGTC-1	1	/scratch/aberry3/Single Cell Pipeline/Anolik/amp_phase2_gex/rawdata/deliv_Anolik_062320_GEX_run2_counts/Sample_300_0150_PBL_BT_5/outs/molecule_info.h5	1	300	RA01	PBL	BT	300_0150_PBL_1	TRUE	TRUE	Paired chain	FALSE	4669	1365	8.41721996144785	196	12	4.19790104947526	1885	6	28.7610619469027	6554	FALSE	FALSE	FALSE	FALSE	FALSE	TRUE	423273.533140801	TRUE	1	5	singlet	0.0101116131991148	0	0	cell	1	0.027752596024309	NA	NA	TRUE	0.713469689024424
646	cell1778	SeuratProject	3221	1088	scratch/AGG1/outs/raw_feature_bc_matrix	CGATCGGTCTTAACCT-1	1	/scratch/aberry3/Single Cell Pipeline/Anolik/amp_phase2_gex/rawdata/deliv_Anolik_062320_GEX_run2_counts/Sample_300_0150_PBL_BT_5/outs/molecule_info.h5	1	300	RA01	PBL	BT	300_0150_PBL_1	FALSE	FALSE	Paired chain	FALSE	3221	1088	9.96584911518162	142	13	4.40856876746352	1509	5	31.9027484143763	4730	FALSE	FALSE	FALSE	FALSE	FALSE	TRUE	232823.781908609	TRUE	1	5	singlet	0.00598219549283385	0	0	cell	1	0.0442360484740274	NA	NA	TRUE	0.49220087135311
647	cell1780	SeuratProject	4343	1928	scratch/AGG1/outs/raw_feature_bc_matrix	CGATGGCCAAGAGTCG-1	1	/scratch/aberry3/Single Cell Pipeline/Anolik/amp_phase2_gex/rawdata/deliv_Anolik_062320_GEX_run2_counts/Sample_300_0150_PBL_BT_5/outs/molecule_info.h5	1	300	RA01	PBL	BT	300_0150_PBL_1	FALSE	FALSE	Paired chain	FALSE	4343	1928	10.9371402256505	231	12	5.3189039834216	1234	6	22.1265913573606	5577	FALSE	FALSE	FALSE	FALSE	FALSE	TRUE	489085.050848034	TRUE	1	5	singlet	0.0222069527953863	0.4	0.360545898020272	cell	0.266189047219993	0.041057978201763	3+5	FALSE	TRUE	0.663653643056988
648	cell1784	SeuratProject	31046	3546	scratch/AGG1/outs/raw_feature_bc_matrix	CGATGGCGTTATCACG-1	1	/scratch/aberry3/Single Cell Pipeline/Anolik/amp_phase2_gex/rawdata/deliv_Anolik_062320_GEX_run2_counts/Sample_300_0150_PBL_BT_5/outs/molecule_info.h5	1	300	RA01	PBL	BT	300_0150_PBL_1	TRUE	TRUE	Paired chain	FALSE	31046	3546	57.5855182632223	440	12	1.41725181988018	2219	5	6.6706748835112	33265	FALSE	FALSE	FALSE	TRUE	TRUE	FALSE	1098424.94965278	TRUE	1	4	singlet	0.340072572231293	0.55	0.607496538138929	artificialDoublet	0.266189047219993	0.0927920135885454	3+5	FALSE	TRUE	4.7441379236351
649	cell1786	SeuratProject	5885	1786	scratch/AGG1/outs/raw_feature_bc_matrix	CGATGTAAGCGATATA-1	1	/scratch/aberry3/Single Cell Pipeline/Anolik/amp_phase2_gex/rawdata/deliv_Anolik_062320_GEX_run2_counts/Sample_300_0150_PBL_BT_5/outs/molecule_info.h5	1	300	RA01	PBL	BT	300_0150_PBL_1	TRUE	TRUE	Paired chain	FALSE	5885	1786	10.0594732370433	197	12	3.34749362786746	2249	5	27.6493730022129	8134	FALSE	FALSE	FALSE	FALSE	FALSE	TRUE	690368.453330918	TRUE	1	5	singlet	0.000877054058946669	0	0	cell	1	0.0566093750095097	NA	NA	TRUE	0.899286596682103
650	cell1791	SeuratProject	4950	1503	scratch/AGG1/outs/raw_feature_bc_matrix	CGATGTACATGGAATA-1	1	/scratch/aberry3/Single Cell Pipeline/Anolik/amp_phase2_gex/rawdata/deliv_Anolik_062320_GEX_run2_counts/Sample_300_0150_PBL_BT_5/outs/molecule_info.h5	1	300	RA01	PBL	BT	300_0150_PBL_1	TRUE	TRUE	Paired chain	FALSE	4950	1503	10.040404040404	207	13	4.18181818181818	3586	5	42.0103092783505	8536	FALSE	FALSE	FALSE	FALSE	FALSE	TRUE	515168.248106224	TRUE	1	1	singlet	0.148150995373726	0.2	0.133726826066601	cell	0.479771572169425	0.0407483842146277	2+4	TRUE	TRUE	0.756409286928871
651	cell1792	SeuratProject	10314	2467	scratch/AGG1/outs/raw_feature_bc_matrix	CGATGTAGTAACGCGA-1	1	/scratch/aberry3/Single Cell Pipeline/Anolik/amp_phase2_gex/rawdata/deliv_Anolik_062320_GEX_run2_counts/Sample_300_0150_PBL_BT_5/outs/molecule_info.h5	1	300	RA01	PBL	BT	300_0150_PBL_1	TRUE	TRUE	Paired chain	FALSE	10314	2467	7.64010083381811	525	13	5.09016870273415	2719	6	20.8624261490064	13033	FALSE	FALSE	FALSE	FALSE	FALSE	TRUE	780359.428482485	TRUE	1	1	singlet	0.336462914943695	0.4	0.432104764001804	cell	0.479771572169425	0.109793135460864	2+4	TRUE	TRUE	1.57608189603725
652	cell1793	SeuratProject	30697	4731	scratch/AGG1/outs/raw_feature_bc_matrix	CGATGTAGTGACCAAG-1	1	/scratch/aberry3/Single Cell Pipeline/Anolik/amp_phase2_gex/rawdata/deliv_Anolik_062320_GEX_run2_counts/Sample_300_0150_PBL_BT_5/outs/molecule_info.h5	1	300	RA01	PBL	BT	300_0150_PBL_1	TRUE	TRUE	Paired chain	FALSE	30697	4731	13.8091670195785	1129	13	3.67788383229632	1291	6	4.03588845817181	31988	FALSE	FALSE	FALSE	TRUE	TRUE	FALSE	1057562.50829147	TRUE	1	4	singlet	0.500365853309631	0.6	0.627167364370089	cell	0.0729429704856873	0.0984863837985267	2+7	FALSE	TRUE	4.69080724865769
653	cell1794	SeuratProject	3601	1282	scratch/AGG1/outs/raw_feature_bc_matrix	CGATGTAGTGCATCTA-1	1	/scratch/aberry3/Single Cell Pipeline/Anolik/amp_phase2_gex/rawdata/deliv_Anolik_062320_GEX_run2_counts/Sample_300_0150_PBL_BT_5/outs/molecule_info.h5	1	300	RA01	PBL	BT	300_0150_PBL_1	FALSE	FALSE	Paired chain	FALSE	3601	1282	7.30352679811164	118	13	3.27686753679533	1402	5	28.023186088347	5003	FALSE	FALSE	FALSE	FALSE	FALSE	TRUE	438351.072479921	TRUE	1	5	singlet	0.012798884883523	0.05	0.0271099726907399	cell	0.341979321157861	0.0393162307775851	18	FALSE	TRUE	0.550268654996135
654	cell1796	SeuratProject	9110	2173	scratch/AGG1/outs/raw_feature_bc_matrix	CGATGTATCCTTTCTC-1	1	/scratch/aberry3/Single Cell Pipeline/Anolik/amp_phase2_gex/rawdata/deliv_Anolik_062320_GEX_run2_counts/Sample_300_0150_PBL_BT_5/outs/molecule_info.h5	1	300	RA01	PBL	BT	300_0150_PBL_1	TRUE	TRUE	Paired chain	FALSE	9110	2173	8.15587266739846	388	13	4.25905598243688	1882	5	17.1215429403202	10992	FALSE	FALSE	FALSE	FALSE	FALSE	TRUE	896733.788413377	TRUE	1	5	singlet	0.0732347592711449	0.1	0.0763627657284076	cell	0.479771572169425	0.0698066540199904	2+4	FALSE	TRUE	1.39209870786303
655	cell1800	SeuratProject	9646	2761	scratch/AGG1/outs/raw_feature_bc_matrix	CGATTGAAGGACACCA-1	1	/scratch/aberry3/Single Cell Pipeline/Anolik/amp_phase2_gex/rawdata/deliv_Anolik_062320_GEX_run2_counts/Sample_300_0150_PBL_BT_5/outs/molecule_info.h5	1	300	RA01	PBL	BT	300_0150_PBL_1	TRUE	TRUE	Paired chain	FALSE	9646	2761	8.02405142027784	556	12	5.76404727348124	4141	6	30.0355407267716	13787	FALSE	FALSE	FALSE	FALSE	FALSE	TRUE	1148024.50872591	TRUE	1	5	singlet	0.750586450099945	0.5	0.462782397531568	artificialDoublet	0.221138354222121	0.108822289047647	4+5	FALSE	TRUE	1.47400484479109
656	cell1802	SeuratProject	8711	2340	scratch/AGG1/outs/raw_feature_bc_matrix	CGATTGACACAGAGGT-1	1	/scratch/aberry3/Single Cell Pipeline/Anolik/amp_phase2_gex/rawdata/deliv_Anolik_062320_GEX_run2_counts/Sample_300_0150_PBL_BT_5/outs/molecule_info.h5	1	300	RA01	PBL	BT	300_0150_PBL_1	TRUE	TRUE	Paired chain	FALSE	8711	2340	8.7246010790954	265	13	3.04213063942142	2412	6	21.6847972669244	11123	FALSE	FALSE	FALSE	FALSE	FALSE	TRUE	768638.562818197	TRUE	1	1	singlet	0.0753821507096291	0.2	0.224985415870258	cell	0.479771572169425	0.072464147806988	2+4	TRUE	TRUE	1.33112753503786
657	cell1803	SeuratProject	4092	1315	scratch/AGG1/outs/raw_feature_bc_matrix	CGATTGACAGATCCAT-1	1	/scratch/aberry3/Single Cell Pipeline/Anolik/amp_phase2_gex/rawdata/deliv_Anolik_062320_GEX_run2_counts/Sample_300_0150_PBL_BT_5/outs/molecule_info.h5	1	300	RA01	PBL	BT	300_0150_PBL_1	FALSE	FALSE	Paired chain	FALSE	4092	1315	9.5307917888563	135	13	3.2991202346041	1675	6	29.0445638980406	5767	FALSE	FALSE	FALSE	FALSE	FALSE	TRUE	476333.006241208	TRUE	1	5	singlet	0.0155216995626688	0.05	0.0414192569130168	cell	0.485936420036878	0.0527094365563909	50	FALSE	TRUE	0.6252983438612
658	cell1805	SeuratProject	6336	1816	scratch/AGG1/outs/raw_feature_bc_matrix	CGATTGAGTACCGGCT-1	1	/scratch/aberry3/Single Cell Pipeline/Anolik/amp_phase2_gex/rawdata/deliv_Anolik_062320_GEX_run2_counts/Sample_300_0150_PBL_BT_5/outs/molecule_info.h5	1	300	RA01	PBL	BT	300_0150_PBL_1	TRUE	TRUE	Single chain	FALSE	6336	1816	9.5959595959596	293	12	4.62436868686869	1547	6	19.6245084358747	7883	FALSE	FALSE	FALSE	FALSE	FALSE	TRUE	674699.162404187	TRUE	1	1	singlet	0.14764116704464	0.3	0.360411042668793	artificialDoublet	0.479771572169425	0.0907575046643722	2+4	FALSE	TRUE	0.968203887268956
659	cell1806	SeuratProject	3210	1071	scratch/AGG1/outs/raw_feature_bc_matrix	CGATTGAGTGCATCTA-1	1	/scratch/aberry3/Single Cell Pipeline/Anolik/amp_phase2_gex/rawdata/deliv_Anolik_062320_GEX_run2_counts/Sample_300_0150_PBL_BT_5/outs/molecule_info.h5	1	300	RA01	PBL	BT	300_0150_PBL_1	FALSE	FALSE	Paired chain	FALSE	3210	1071	8.38006230529595	134	12	4.17445482866044	1487	6	31.6585054289972	4697	FALSE	FALSE	FALSE	FALSE	FALSE	TRUE	372030.286363642	TRUE	1	5	singlet	0.00263216602616012	0	0	cell	1	0.0321347398980908	NA	NA	TRUE	0.490519961826601
660	cell1808	SeuratProject	5885	1724	scratch/AGG1/outs/raw_feature_bc_matrix	CGATTGAGTTACGTCA-1	1	/scratch/aberry3/Single Cell Pipeline/Anolik/amp_phase2_gex/rawdata/deliv_Anolik_062320_GEX_run2_counts/Sample_300_0150_PBL_BT_5/outs/molecule_info.h5	1	300	RA01	PBL	BT	300_0150_PBL_1	TRUE	TRUE	Paired chain	FALSE	5885	1724	8.46219201359388	344	12	5.84536958368734	2819	6	32.3874080882353	8704	FALSE	FALSE	FALSE	FALSE	FALSE	TRUE	900579.852950721	TRUE	1	5	singlet	0.0223759654909372	0.05	0.0767428168163034	cell	0.400012636254312	0.0818633462169485	30	FALSE	TRUE	0.899286596682103
661	cell1811	SeuratProject	3762	1251	scratch/AGG1/outs/raw_feature_bc_matrix	CGATTGAGTTTCCACC-1	1	/scratch/aberry3/Single Cell Pipeline/Anolik/amp_phase2_gex/rawdata/deliv_Anolik_062320_GEX_run2_counts/Sample_300_0150_PBL_BT_5/outs/molecule_info.h5	1	300	RA01	PBL	BT	300_0150_PBL_1	FALSE	FALSE	Paired chain	FALSE	3762	1251	9.22381711855396	217	13	5.76820839978735	2257	6	37.4979232430636	6019	FALSE	FALSE	FALSE	FALSE	FALSE	TRUE	361713.487819518	TRUE	1	5	singlet	0.00457579921931028	0	0	cell	1	0.0261718001948196	NA	NA	TRUE	0.574871058065942
662	cell1815	SeuratProject	4178	1461	scratch/AGG1/outs/raw_feature_bc_matrix	CGATTGATCTGGTGTA-1	1	/scratch/aberry3/Single Cell Pipeline/Anolik/amp_phase2_gex/rawdata/deliv_Anolik_062320_GEX_run2_counts/Sample_300_0150_PBL_BT_5/outs/molecule_info.h5	1	300	RA01	PBL	BT	300_0150_PBL_1	FALSE	FALSE	Paired chain	FALSE	4178	1461	9.23887027285783	173	13	4.14073719483006	1944	5	31.7543286507677	6122	FALSE	FALSE	FALSE	FALSE	FALSE	TRUE	648265.627308155	TRUE	1	5	singlet	0.000763314485084265	0	0	cell	1	0.0800472682832474	NA	NA	TRUE	0.638440000159359
663	cell1817	SeuratProject	10054	2560	scratch/AGG1/outs/raw_feature_bc_matrix	CGCCAAGAGACCGGAT-1	1	/scratch/aberry3/Single Cell Pipeline/Anolik/amp_phase2_gex/rawdata/deliv_Anolik_062320_GEX_run2_counts/Sample_300_0150_PBL_BT_5/outs/molecule_info.h5	1	300	RA01	PBL	BT	300_0150_PBL_1	TRUE	TRUE	Paired chain	FALSE	10054	2560	7.98687089715536	499	13	4.96319872687488	3738	5	27.1026682134571	13792	FALSE	FALSE	FALSE	FALSE	FALSE	TRUE	892295.360157215	TRUE	1	5	singlet	0.276036262512207	0.25	0.185366345680645	cell	0.151483565856976	0.0934018569542272	6+7	FALSE	TRUE	1.53635130722886
664	cell1819	SeuratProject	7395	2197	scratch/AGG1/outs/raw_feature_bc_matrix	CGCCAAGAGGCTACGA-1	1	/scratch/aberry3/Single Cell Pipeline/Anolik/amp_phase2_gex/rawdata/deliv_Anolik_062320_GEX_run2_counts/Sample_300_0150_PBL_BT_5/outs/molecule_info.h5	1	300	RA01	PBL	BT	300_0150_PBL_1	TRUE	TRUE	Paired chain	FALSE	7395	2197	9.01960784313726	298	12	4.02974983096687	8305	6	52.8980891719745	15700	FALSE	FALSE	FALSE	FALSE	FALSE	TRUE	657014.7184079	TRUE	1	1	singlet	0.087993361055851	0.25	0.277306291898726	cell	0.187024377153744	0.0710937585538904	7+8	FALSE	TRUE	1.13002963168465
665	cell1820	SeuratProject	6413	1622	scratch/AGG1/outs/raw_feature_bc_matrix	CGCCAAGCAAAGCAAT-1	1	/scratch/aberry3/Single Cell Pipeline/Anolik/amp_phase2_gex/rawdata/deliv_Anolik_062320_GEX_run2_counts/Sample_300_0150_PBL_BT_5/outs/molecule_info.h5	1	300	RA01	PBL	BT	300_0150_PBL_1	TRUE	TRUE	Paired chain	FALSE	6413	1622	10.2448152190862	175	13	2.72883205987837	1944	5	23.2619361014718	8357	FALSE	FALSE	FALSE	FALSE	FALSE	TRUE	1169896.72728042	FALSE	1	5	singlet	0.00306524359621107	0	0	cell	1	0.118119432712726	NA	NA	TRUE	0.979970253954516
666	cell1823	SeuratProject	4104	1477	scratch/AGG1/outs/raw_feature_bc_matrix	CGCCAAGGTGATAAAC-1	1	/scratch/aberry3/Single Cell Pipeline/Anolik/amp_phase2_gex/rawdata/deliv_Anolik_062320_GEX_run2_counts/Sample_300_0150_PBL_BT_5/outs/molecule_info.h5	1	300	RA01	PBL	BT	300_0150_PBL_1	FALSE	FALSE	Paired chain	FALSE	4104	1477	8.38206627680312	250	13	6.0916179337232	876	6	17.5903614457831	4980	FALSE	FALSE	FALSE	FALSE	FALSE	TRUE	857153.18191638	TRUE	1	5	singlet	0.0186583586037159	0.05	0.0667236036176501	cell	0.137382945788362	0.086958096296359	5+7	FALSE	TRUE	0.627132063344664
667	cell1826	SeuratProject	1430	708	scratch/AGG1/outs/raw_feature_bc_matrix	CGCCAAGTCGGTCTAA-1	1	/scratch/aberry3/Single Cell Pipeline/Anolik/amp_phase2_gex/rawdata/deliv_Anolik_062320_GEX_run2_counts/Sample_300_0150_PBL_BT_5/outs/molecule_info.h5	1	300	RA01	PBL	BT	300_0150_PBL_1	FALSE	FALSE	Paired chain	FALSE	1430	708	16.9230769230769	163	12	11.3986013986014	1842	6	56.2958435207824	3272	TRUE	TRUE	TRUE	TRUE	TRUE	FALSE	291280.282619436	TRUE	1	6	singlet	0.000198296300368384	0	0	cell	1	0.026308434887684	NA	NA	TRUE	0.218518238446118
668	cell1831	SeuratProject	4314	1374	scratch/AGG1/outs/raw_feature_bc_matrix	CGCGGTAAGGCAGGTT-1	1	/scratch/aberry3/Single Cell Pipeline/Anolik/amp_phase2_gex/rawdata/deliv_Anolik_062320_GEX_run2_counts/Sample_300_0150_PBL_BT_5/outs/molecule_info.h5	1	300	RA01	PBL	BT	300_0150_PBL_1	FALSE	FALSE	Paired chain	FALSE	4314	1374	9.61984237366713	167	12	3.87111729253593	1097	5	20.2735169099982	5411	FALSE	FALSE	FALSE	FALSE	FALSE	TRUE	601909.438940501	TRUE	1	5	singlet	0.00115108862519264	0	0	cell	1	0.0573132358007507	NA	NA	TRUE	0.659222154305283
669	cell1836	SeuratProject	5079	1417	scratch/AGG1/outs/raw_feature_bc_matrix	CGCGGTACATCACAAC-1	1	/scratch/aberry3/Single Cell Pipeline/Anolik/amp_phase2_gex/rawdata/deliv_Anolik_062320_GEX_run2_counts/Sample_300_0150_PBL_BT_5/outs/molecule_info.h5	1	300	RA01	PBL	BT	300_0150_PBL_1	TRUE	TRUE	Paired chain	FALSE	5079	1417	8.46623351053357	200	12	3.93778302815515	1701	5	25.0884955752212	6780	FALSE	FALSE	FALSE	FALSE	FALSE	TRUE	358993.62693515	TRUE	1	5	singlet	0.00274314149282872	0	0	cell	1	0.0311723695015293	NA	NA	TRUE	0.776121771376109
670	cell1837	SeuratProject	2015	1021	scratch/AGG1/outs/raw_feature_bc_matrix	CGCGGTACATTGTGCA-1	1	/scratch/aberry3/Single Cell Pipeline/Anolik/amp_phase2_gex/rawdata/deliv_Anolik_062320_GEX_run2_counts/Sample_300_0150_PBL_BT_5/outs/molecule_info.h5	1	300	RA01	PBL	BT	300_0150_PBL_1	FALSE	FALSE	No	FALSE	2015	1021	19.8511166253102	268	12	13.3002481389578	1300	6	39.2156862745098	3315	FALSE	FALSE	TRUE	TRUE	TRUE	FALSE	343248.108719471	TRUE	1	6	singlet	0.000403861165978014	0	0	cell	1	0.031272785233844	NA	NA	TRUE	0.307912063264985
671	cell1840	SeuratProject	5242	1633	scratch/AGG1/outs/raw_feature_bc_matrix	CGCGGTAGTGTAACGG-1	1	/scratch/aberry3/Single Cell Pipeline/Anolik/amp_phase2_gex/rawdata/deliv_Anolik_062320_GEX_run2_counts/Sample_300_0150_PBL_BT_5/outs/molecule_info.h5	1	300	RA01	PBL	BT	300_0150_PBL_1	TRUE	TRUE	Paired chain	FALSE	5242	1633	8.41281953452881	226	12	4.31133155284243	3113	6	37.2591262716936	8355	FALSE	FALSE	FALSE	FALSE	FALSE	TRUE	433468.424498599	TRUE	1	5	singlet	0.0158081129193306	0.2	0.134691168688233	cell	0.137382945788362	0.0303419930433697	5+7	TRUE	TRUE	0.801029794359827
672	cell1842	SeuratProject	4171	1354	scratch/AGG1/outs/raw_feature_bc_matrix	CGCGGTATCTCGCTTG-1	1	/scratch/aberry3/Single Cell Pipeline/Anolik/amp_phase2_gex/rawdata/deliv_Anolik_062320_GEX_run2_counts/Sample_300_0150_PBL_BT_5/outs/molecule_info.h5	1	300	RA01	PBL	BT	300_0150_PBL_1	FALSE	FALSE	Paired chain	FALSE	4171	1354	8.39127307600096	157	12	3.76408535123472	2045	6	32.8989703989704	6216	FALSE	FALSE	FALSE	FALSE	FALSE	TRUE	719897.269604488	TRUE	1	5	singlet	0.00089194905012846	0	0	cell	1	0.0765232104798124	NA	NA	TRUE	0.637370330460671
673	cell1852	SeuratProject	6211	1767	scratch/AGG1/outs/raw_feature_bc_matrix	CGCGTTTTCGGTTCGG-1	1	/scratch/aberry3/Single Cell Pipeline/Anolik/amp_phase2_gex/rawdata/deliv_Anolik_062320_GEX_run2_counts/Sample_300_0150_PBL_BT_5/outs/molecule_info.h5	1	300	RA01	PBL	BT	300_0150_PBL_1	TRUE	TRUE	Paired chain	FALSE	6211	1767	7.74432458541298	182	12	2.93028497826437	3801	6	37.9644426687974	10012	FALSE	FALSE	FALSE	FALSE	FALSE	TRUE	919624.951779208	TRUE	1	5	singlet	0.355952471494675	0.35	0.285599881081515	cell	0.461132289266514	0.0821055475708998	1+4	FALSE	TRUE	0.94910264264954
674	cell1854	SeuratProject	5270	1670	scratch/AGG1/outs/raw_feature_bc_matrix	CGCGTTTTCTACTCAT-1	1	/scratch/aberry3/Single Cell Pipeline/Anolik/amp_phase2_gex/rawdata/deliv_Anolik_062320_GEX_run2_counts/Sample_300_0150_PBL_BT_5/outs/molecule_info.h5	1	300	RA01	PBL	BT	300_0150_PBL_1	TRUE	TRUE	Paired chain	FALSE	5270	1670	8.38709677419355	174	13	3.30170777988615	2830	6	34.9382716049383	8100	FALSE	FALSE	FALSE	FALSE	FALSE	TRUE	660849.983818371	TRUE	1	5	singlet	0.000817692023701966	0	0	cell	1	0.0576488744420365	NA	NA	TRUE	0.805308473154576
675	cell1855	SeuratProject	9657	2253	scratch/AGG1/outs/raw_feature_bc_matrix	CGCGTTTTCTGGAGCC-1	1	/scratch/aberry3/Single Cell Pipeline/Anolik/amp_phase2_gex/rawdata/deliv_Anolik_062320_GEX_run2_counts/Sample_300_0150_PBL_BT_5/outs/molecule_info.h5	1	300	RA01	PBL	BT	300_0150_PBL_1	TRUE	TRUE	Paired chain	FALSE	9657	2253	8.3255669462566	408	12	4.22491456974216	4348	6	31.0460549803642	14005	FALSE	FALSE	FALSE	FALSE	FALSE	TRUE	1243462.7659556	FALSE	1	5	singlet	0.184794008731842	0.1	0.122915860626773	cell	0.176508471057931	0.132494799494954	5+8	TRUE	TRUE	1.4756857543176
676	cell1859	SeuratProject	7359	2202	scratch/AGG1/outs/raw_feature_bc_matrix	CGCTATCAGCGATGAC-1	1	/scratch/aberry3/Single Cell Pipeline/Anolik/amp_phase2_gex/rawdata/deliv_Anolik_062320_GEX_run2_counts/Sample_300_0150_PBL_BT_5/outs/molecule_info.h5	1	300	RA01	PBL	BT	300_0150_PBL_1	TRUE	TRUE	Paired chain	FALSE	7359	2202	11.1292295148797	350	12	4.75608098926485	6997	6	48.7392031206464	14356	FALSE	FALSE	FALSE	FALSE	FALSE	TRUE	853315.880283867	TRUE	1	1	singlet	0.0254590548574924	0.05	0.0654882589173791	cell	0.479771572169425	0.0837292292232061	2+4	FALSE	TRUE	1.12452847323426
677	cell1863	SeuratProject	4471	1376	scratch/AGG1/outs/raw_feature_bc_matrix	CGCTGGACACCTCGGA-1	1	/scratch/aberry3/Single Cell Pipeline/Anolik/amp_phase2_gex/rawdata/deliv_Anolik_062320_GEX_run2_counts/Sample_300_0150_PBL_BT_5/outs/molecule_info.h5	1	300	RA01	PBL	BT	300_0150_PBL_1	FALSE	FALSE	Paired chain	FALSE	4471	1376	9.2596734511295	169	13	3.77991500782823	1770	5	28.360839609037	6241	FALSE	FALSE	FALSE	FALSE	FALSE	TRUE	420294.677572184	TRUE	1	5	singlet	0.101349897682667	0.1	0.0721196326867224	cell	0.485936420036878	0.0410880939404696	50	TRUE	TRUE	0.68321331754727
678	cell1870	SeuratProject	11601	2656	scratch/AGG1/outs/raw_feature_bc_matrix	CGCTTCACATCCGGGT-1	1	/scratch/aberry3/Single Cell Pipeline/Anolik/amp_phase2_gex/rawdata/deliv_Anolik_062320_GEX_run2_counts/Sample_300_0150_PBL_BT_5/outs/molecule_info.h5	1	300	RA01	PBL	BT	300_0150_PBL_1	TRUE	TRUE	No	FALSE	11601	2656	7.62865270235325	379	13	3.26695974484958	5549	6	32.3556851311953	17150	FALSE	FALSE	FALSE	FALSE	FALSE	TRUE	1243859.43464779	FALSE	1	5	singlet	0.217226460576057	0.25	0.216462825130095	artificialDoublet	0.353619222295211	0.137295054630089	3+4	FALSE	TRUE	1.77274831063875
679	cell1872	SeuratProject	4483	1493	scratch/AGG1/outs/raw_feature_bc_matrix	CGCTTCATCAAACCAC-1	1	/scratch/aberry3/Single Cell Pipeline/Anolik/amp_phase2_gex/rawdata/deliv_Anolik_062320_GEX_run2_counts/Sample_300_0150_PBL_BT_5/outs/molecule_info.h5	1	300	RA01	PBL	BT	300_0150_PBL_1	FALSE	FALSE	Paired chain	FALSE	4483	1493	8.87798349319652	197	13	4.39437876422039	2480	5	35.6168318253626	6963	FALSE	FALSE	FALSE	FALSE	FALSE	TRUE	459289.326670745	TRUE	1	5	singlet	0.0808116272091866	0.45	0.390810459754874	cell	0.353619222295211	0.0520888672120134	3+4	FALSE	TRUE	0.685047037030733
680	cell1873	SeuratProject	10133	2779	scratch/AGG1/outs/raw_feature_bc_matrix	CGCTTCATCAATACCG-1	1	/scratch/aberry3/Single Cell Pipeline/Anolik/amp_phase2_gex/rawdata/deliv_Anolik_062320_GEX_run2_counts/Sample_300_0150_PBL_BT_5/outs/molecule_info.h5	1	300	RA01	PBL	BT	300_0150_PBL_1	TRUE	TRUE	Paired chain	FALSE	10133	2779	9.07924602782986	372	13	3.67117339386164	5395	6	34.7436888201958	15528	FALSE	FALSE	FALSE	FALSE	FALSE	TRUE	721154.775458746	TRUE	1	1	singlet	0.699442505836487	0.7	0.757496315183161	artificialDoublet	0.353619222295211	0.0736424933538664	3+4	FALSE	TRUE	1.54842329382833
681	cell1875	SeuratProject	9252	2453	scratch/AGG1/outs/raw_feature_bc_matrix	CGCTTCATCTGTCAAG-1	1	/scratch/aberry3/Single Cell Pipeline/Anolik/amp_phase2_gex/rawdata/deliv_Anolik_062320_GEX_run2_counts/Sample_300_0150_PBL_BT_5/outs/molecule_info.h5	1	300	RA01	PBL	BT	300_0150_PBL_1	TRUE	TRUE	No	FALSE	9252	2453	8.64677907479464	309	12	3.33981841763943	3498	6	27.4352941176471	12750	FALSE	FALSE	FALSE	FALSE	FALSE	TRUE	872199.053235952	TRUE	1	5	singlet	0.00551431579515337	0.05	0.0668109902690276	cell	1	0.0706201224881668	NA	NA	TRUE	1.41379772175069
682	cell1876	SeuratProject	6332	1841	scratch/AGG1/outs/raw_feature_bc_matrix	CGGACACAGTGGAGTC-1	1	/scratch/aberry3/Single Cell Pipeline/Anolik/amp_phase2_gex/rawdata/deliv_Anolik_062320_GEX_run2_counts/Sample_300_0150_PBL_BT_5/outs/molecule_info.h5	1	300	RA01	PBL	BT	300_0150_PBL_1	TRUE	TRUE	Single chain	FALSE	6332	1841	8.87555274794694	210	12	3.31648768161718	2047	6	24.4301229263635	8379	FALSE	FALSE	FALSE	FALSE	FALSE	TRUE	694858.095013925	TRUE	1	1	singlet	0.14939858019352	0.35	0.285913685467963	artificialDoublet	0.353619222295211	0.0543911849481289	3+4	FALSE	TRUE	0.967592647441134
683	cell1879	SeuratProject	8000	1930	scratch/AGG1/outs/raw_feature_bc_matrix	CGGACACCAGTCAGAG-1	1	/scratch/aberry3/Single Cell Pipeline/Anolik/amp_phase2_gex/rawdata/deliv_Anolik_062320_GEX_run2_counts/Sample_300_0150_PBL_BT_5/outs/molecule_info.h5	1	300	RA01	PBL	BT	300_0150_PBL_1	TRUE	TRUE	Paired chain	FALSE	8000	1930	9.0125	250	12	3.125	2909	5	26.6660555504629	10909	FALSE	FALSE	FALSE	FALSE	FALSE	TRUE	658789.009841842	TRUE	1	1	singlet	0.00194891332648694	0	0	cell	1	0.0577578668475606	NA	NA	TRUE	1.22247965564262
684	cell1880	SeuratProject	2998	1089	scratch/AGG1/outs/raw_feature_bc_matrix	CGGACACCATATGAGA-1	1	/scratch/aberry3/Single Cell Pipeline/Anolik/amp_phase2_gex/rawdata/deliv_Anolik_062320_GEX_run2_counts/Sample_300_0150_PBL_BT_5/outs/molecule_info.h5	1	300	RA01	PBL	BT	300_0150_PBL_1	FALSE	FALSE	Paired chain	FALSE	2998	1089	9.27284856571047	70	11	2.33488992661775	1207	6	28.7039239001189	4205	FALSE	FALSE	FALSE	FALSE	FALSE	TRUE	378006.095967886	TRUE	1	5	singlet	0.0023167710751295	0	0	cell	1	0.0193591144686157	NA	NA	TRUE	0.458124250952072
685	cell1881	SeuratProject	3743	1333	scratch/AGG1/outs/raw_feature_bc_matrix	CGGACACCATTAACCG-1	1	/scratch/aberry3/Single Cell Pipeline/Anolik/amp_phase2_gex/rawdata/deliv_Anolik_062320_GEX_run2_counts/Sample_300_0150_PBL_BT_5/outs/molecule_info.h5	1	300	RA01	PBL	BT	300_0150_PBL_1	FALSE	FALSE	Paired chain	FALSE	3743	1333	8.78974084958589	152	12	4.06091370558376	1573	5	29.5899172310008	5316	FALSE	FALSE	FALSE	FALSE	FALSE	TRUE	317232.393500754	TRUE	1	5	singlet	0.000996334827505052	0	0	cell	1	0.0304305046884979	NA	NA	TRUE	0.571967668883791
686	cell1887	SeuratProject	1424	762	scratch/AGG1/outs/raw_feature_bc_matrix	CGGACGTGTGACCAAG-1	1	/scratch/aberry3/Single Cell Pipeline/Anolik/amp_phase2_gex/rawdata/deliv_Anolik_062320_GEX_run2_counts/Sample_300_0150_PBL_BT_5/outs/molecule_info.h5	1	300	RA01	PBL	BT	300_0150_PBL_1	FALSE	FALSE	Paired chain	FALSE	1424	762	15.7303370786517	251	13	17.626404494382	1668	6	53.9456662354463	3092	TRUE	TRUE	TRUE	TRUE	TRUE	FALSE	174049.679938049	TRUE	1	6	singlet	0.000211901322472841	0	0	cell	1	0.0229358893678224	NA	NA	TRUE	0.217601378704386
687	cell1889	SeuratProject	4862	1738	scratch/AGG1/outs/raw_feature_bc_matrix	CGGACGTTCGTATCAG-1	1	/scratch/aberry3/Single Cell Pipeline/Anolik/amp_phase2_gex/rawdata/deliv_Anolik_062320_GEX_run2_counts/Sample_300_0150_PBL_BT_5/outs/molecule_info.h5	1	300	RA01	PBL	BT	300_0150_PBL_1	TRUE	TRUE	Paired chain	FALSE	4862	1738	18.3874948580831	832	13	17.1122994652406	1991	6	29.0529695024077	6853	FALSE	FALSE	TRUE	TRUE	TRUE	FALSE	439315.780763076	TRUE	1	6	singlet	0.00670503778383135	0	0	cell	1	0.0526464364665645	NA	NA	TRUE	0.742962010716803
688	cell1891	SeuratProject	5174	1714	scratch/AGG1/outs/raw_feature_bc_matrix	CGGACTGAGTGAATTG-1	1	/scratch/aberry3/Single Cell Pipeline/Anolik/amp_phase2_gex/rawdata/deliv_Anolik_062320_GEX_run2_counts/Sample_300_0150_PBL_BT_5/outs/molecule_info.h5	1	300	RA01	PBL	BT	300_0150_PBL_1	TRUE	TRUE	Paired chain	FALSE	5174	1714	8.13683803633552	316	12	6.10746037881716	1440	6	21.7719987904445	6614	FALSE	FALSE	FALSE	FALSE	FALSE	TRUE	1157882.4431987	TRUE	1	5	singlet	0.0186961218714714	0.05	0.0489823429427951	cell	0.341979321157861	0.121794669664641	18	FALSE	TRUE	0.790638717286865
689	cell1897	SeuratProject	5619	1495	scratch/AGG1/outs/raw_feature_bc_matrix	CGGAGCTCAGTTAACC-1	1	/scratch/aberry3/Single Cell Pipeline/Anolik/amp_phase2_gex/rawdata/deliv_Anolik_062320_GEX_run2_counts/Sample_300_0150_PBL_BT_5/outs/molecule_info.h5	1	300	RA01	PBL	BT	300_0150_PBL_1	TRUE	TRUE	Paired chain	FALSE	5619	1495	8.47125823100196	332	13	5.90852464851397	3322	6	37.1546806844872	8941	FALSE	FALSE	FALSE	FALSE	FALSE	TRUE	401836.766066139	TRUE	1	1	singlet	0.249342143535614	0.2	0.169495016402118	artificialDoublet	0.353619222295211	0.0257758079932757	3+4	FALSE	TRUE	0.858639148131986
690	cell1898	SeuratProject	3796	1273	scratch/AGG1/outs/raw_feature_bc_matrix	CGGAGCTTCGCAAGCC-1	1	/scratch/aberry3/Single Cell Pipeline/Anolik/amp_phase2_gex/rawdata/deliv_Anolik_062320_GEX_run2_counts/Sample_300_0150_PBL_BT_5/outs/molecule_info.h5	1	300	RA01	PBL	BT	300_0150_PBL_1	FALSE	FALSE	Paired chain	FALSE	3796	1273	8.64067439409905	151	13	3.97787144362487	940	5	19.847972972973	4736	FALSE	FALSE	FALSE	FALSE	FALSE	TRUE	470200.04181842	TRUE	1	5	singlet	0.00279833772219717	0	0	cell	1	0.034476338319507	NA	NA	TRUE	0.580066596602423
691	cell1901	SeuratProject	6337	2004	scratch/AGG1/outs/raw_feature_bc_matrix	CGGAGTCCAGATAATG-1	1	/scratch/aberry3/Single Cell Pipeline/Anolik/amp_phase2_gex/rawdata/deliv_Anolik_062320_GEX_run2_counts/Sample_300_0150_PBL_BT_5/outs/molecule_info.h5	1	300	RA01	PBL	BT	300_0150_PBL_1	TRUE	TRUE	Paired chain	FALSE	6337	2004	9.18415654094998	336	12	5.30219346694019	1678	6	20.9357454772302	8015	FALSE	FALSE	FALSE	FALSE	FALSE	TRUE	799164.928819324	TRUE	1	1	singlet	0.318667113780975	0.65	0.608089076546873	artificialDoublet	0.353619222295211	0.0952551561358506	3+4	FALSE	TRUE	0.968356697225911
692	cell1902	SeuratProject	34590	4630	scratch/AGG1/outs/raw_feature_bc_matrix	CGGAGTCGTCTAGCCG-1	1	/scratch/aberry3/Single Cell Pipeline/Anolik/amp_phase2_gex/rawdata/deliv_Anolik_062320_GEX_run2_counts/Sample_300_0150_PBL_BT_5/outs/molecule_info.h5	1	300	RA01	PBL	BT	300_0150_PBL_1	TRUE	TRUE	Paired chain	FALSE	34590	4630	27.1986123156982	944	13	2.72911246024863	804	6	2.27157145278861	35394	FALSE	FALSE	FALSE	TRUE	TRUE	FALSE	1303142.43309761	FALSE	1	4	singlet	0.32121953368187	0.55	0.544966681096645	artificialDoublet	0.185042545461698	0.149217564133858	2+3	FALSE	TRUE	5.28569641108478
693	cell1907	SeuratProject	6897	1772	scratch/AGG1/outs/raw_feature_bc_matrix	CGGCTAGGTCAAAGCG-1	1	/scratch/aberry3/Single Cell Pipeline/Anolik/amp_phase2_gex/rawdata/deliv_Anolik_062320_GEX_run2_counts/Sample_300_0150_PBL_BT_5/outs/molecule_info.h5	1	300	RA01	PBL	BT	300_0150_PBL_1	TRUE	TRUE	Paired chain	FALSE	6897	1772	8.32245904016239	273	13	3.95824271422358	977	5	12.4079248158496	7874	FALSE	FALSE	FALSE	FALSE	FALSE	TRUE	662308.006556123	TRUE	1	5	singlet	0.0024114076513797	0	0	cell	1	0.0702522894382859	NA	NA	TRUE	1.05393027312089
694	cell1910	SeuratProject	1216	707	scratch/AGG1/outs/raw_feature_bc_matrix	CGGCTAGTCAACACAC-1	1	/scratch/aberry3/Single Cell Pipeline/Anolik/amp_phase2_gex/rawdata/deliv_Anolik_062320_GEX_run2_counts/Sample_300_0150_PBL_BT_5/outs/molecule_info.h5	1	300	RA01	PBL	BT	300_0150_PBL_1	FALSE	FALSE	No	FALSE	1216	707	20.2302631578947	159	12	13.0756578947368	1857	6	60.4295476732834	3073	TRUE	TRUE	TRUE	TRUE	TRUE	FALSE	90580.2717895835	TRUE	1	6	singlet	9.63319689617492e-05	0	0	cell	1	0.00429633890275057	NA	NA	TRUE	0.185816907657678
695	cell1913	SeuratProject	8489	2252	scratch/AGG1/outs/raw_feature_bc_matrix	CGGGTCAAGGTGTTAA-1	1	/scratch/aberry3/Single Cell Pipeline/Anolik/amp_phase2_gex/rawdata/deliv_Anolik_062320_GEX_run2_counts/Sample_300_0150_PBL_BT_5/outs/molecule_info.h5	1	300	RA01	PBL	BT	300_0150_PBL_1	TRUE	TRUE	Paired chain	FALSE	8489	2252	8.3048651195665	287	13	3.38084580044764	3300	6	27.9921961150225	11789	FALSE	FALSE	FALSE	FALSE	FALSE	TRUE	1080433.47871504	TRUE	1	1	singlet	0.00341006671078503	0	0	cell	1	0.133241583500392	NA	NA	TRUE	1.29720372459378
696	cell1916	SeuratProject	4193	1340	scratch/AGG1/outs/raw_feature_bc_matrix	CGGGTCACACGTCTCT-1	1	/scratch/aberry3/Single Cell Pipeline/Anolik/amp_phase2_gex/rawdata/deliv_Anolik_062320_GEX_run2_counts/Sample_300_0150_PBL_BT_5/outs/molecule_info.h5	1	300	RA01	PBL	BT	300_0150_PBL_1	FALSE	FALSE	Paired chain	FALSE	4193	1340	8.27569759122347	187	13	4.45981397567374	1687	5	28.6904761904762	5880	FALSE	FALSE	FALSE	FALSE	FALSE	TRUE	240900.477293215	TRUE	1	5	singlet	0.0251041557639837	0.05	0.0358841115260775	cell	0.479771572169425	0.0158360804881127	2+4	FALSE	TRUE	0.640732149513689
697	cell1920	SeuratProject	5058	1533	scratch/AGG1/outs/raw_feature_bc_matrix	CGGGTCATCGATCCCT-1	1	/scratch/aberry3/Single Cell Pipeline/Anolik/amp_phase2_gex/rawdata/deliv_Anolik_062320_GEX_run2_counts/Sample_300_0150_PBL_BT_5/outs/molecule_info.h5	1	300	RA01	PBL	BT	300_0150_PBL_1	TRUE	TRUE	Single chain	FALSE	5058	1533	9.66785290628707	221	13	4.36931593515223	537	5	9.59785522788204	5595	FALSE	FALSE	FALSE	FALSE	FALSE	TRUE	876346.270963324	TRUE	1	1	singlet	0.190090835094452	0.15	0.17373894231394	cell	0.137382945788362	0.0887678290636752	5+7	FALSE	TRUE	0.772912762280047
698	cell1926	SeuratProject	9538	2327	scratch/AGG1/outs/raw_feature_bc_matrix	CGGTTAAGTGGGTATG-1	1	/scratch/aberry3/Single Cell Pipeline/Anolik/amp_phase2_gex/rawdata/deliv_Anolik_062320_GEX_run2_counts/Sample_300_0150_PBL_BT_5/outs/molecule_info.h5	1	300	RA01	PBL	BT	300_0150_PBL_1	TRUE	TRUE	Paired chain	FALSE	9538	2327	8.73348710421472	424	12	4.44537638918012	4310	6	31.1236279607163	13848	FALSE	FALSE	FALSE	FALSE	FALSE	TRUE	667098.963939474	TRUE	1	5	singlet	0.102468624711037	0.15	0.188240319510358	cell	0.284424001872401	0.0668267902936819	20	TRUE	TRUE	1.45750136943991
699	cell1928	SeuratProject	4495	1415	scratch/AGG1/outs/raw_feature_bc_matrix	CGGTTAATCGAGCCCA-1	1	/scratch/aberry3/Single Cell Pipeline/Anolik/amp_phase2_gex/rawdata/deliv_Anolik_062320_GEX_run2_counts/Sample_300_0150_PBL_BT_5/outs/molecule_info.h5	1	300	RA01	PBL	BT	300_0150_PBL_1	FALSE	FALSE	Paired chain	FALSE	4495	1415	8.80978865406007	203	12	4.51612903225806	1218	6	21.3197969543147	5713	FALSE	FALSE	FALSE	FALSE	FALSE	TRUE	411772.009694044	TRUE	1	5	singlet	0.014789910055697	0.05	0.0666962529483806	cell	0.151483565856976	0.0247232109907743	6+7	FALSE	TRUE	0.686880756514197
700	cell1932	SeuratProject	6055	1715	scratch/AGG1/outs/raw_feature_bc_matrix	CGTAGCGCATTGGTAC-1	1	/scratch/aberry3/Single Cell Pipeline/Anolik/amp_phase2_gex/rawdata/deliv_Anolik_062320_GEX_run2_counts/Sample_300_0150_PBL_BT_5/outs/molecule_info.h5	1	300	RA01	PBL	BT	300_0150_PBL_1	TRUE	TRUE	Paired chain	FALSE	6055	1715	8.50536746490504	234	12	3.86457473162675	1672	6	21.6384107674389	7727	FALSE	FALSE	FALSE	FALSE	FALSE	TRUE	394171.652951042	TRUE	1	5	singlet	0.0349053516983986	0.1	0.141448143209261	cell	0.461132289266514	0.049110112962155	1+4	TRUE	TRUE	0.925264289364508
701	cell1935	SeuratProject	5112	1704	scratch/AGG1/outs/raw_feature_bc_matrix	CGTAGGCAGTGTGGCA-1	1	/scratch/aberry3/Single Cell Pipeline/Anolik/amp_phase2_gex/rawdata/deliv_Anolik_062320_GEX_run2_counts/Sample_300_0150_PBL_BT_5/outs/molecule_info.h5	1	300	RA01	PBL	BT	300_0150_PBL_1	TRUE	TRUE	Paired chain	FALSE	5112	1704	8.39201877934272	211	13	4.12754303599374	1313	6	20.4357976653697	6425	FALSE	FALSE	FALSE	FALSE	FALSE	TRUE	503337.173956833	TRUE	1	5	singlet	0.0672677531838417	0.1	0.135703124152305	cell	0.318532800242067	0.0416927639966612	31	FALSE	TRUE	0.781164499955635
702	cell1936	SeuratProject	4501	1360	scratch/AGG1/outs/raw_feature_bc_matrix	CGTAGGCCAATACGCT-1	1	/scratch/aberry3/Single Cell Pipeline/Anolik/amp_phase2_gex/rawdata/deliv_Anolik_062320_GEX_run2_counts/Sample_300_0150_PBL_BT_5/outs/molecule_info.h5	1	300	RA01	PBL	BT	300_0150_PBL_1	FALSE	FALSE	Paired chain	FALSE	4501	1360	8.68695845367696	207	12	4.5989780048878	896	6	16.6018158236057	5397	FALSE	FALSE	FALSE	FALSE	FALSE	TRUE	357848.978419402	TRUE	1	5	singlet	0.00093991617904976	0	0	cell	1	0.0229934133650074	NA	NA	TRUE	0.687797616255929
[truncated: 28,355 more rows]
[truncated: 16 more columns]
