# Supplementary material for: Clonal associations between lymphocyte subsets and functional states in rheumatoid arthritis synovium
Source: Nat Commun. 2024 Jun 11;15:4991. doi: 10.1038/s41467-024-49186-0 (PMC11167034; doi:10.1038/s41467-024-49186-0)
Supplement: Supplementary file 10 — Source data files [file 41467_2024_49186_MOESM10_ESM.zip › Source data file/Fig S12B_clonality_umap_S12.csv]

	DNA97	barcode	Barcode	rawdata_batch	sample_ID_unique	treatment	tissue_source	sample_ID	sort_group	is_cell	scDblFinder.class	is_singlet_cxds	has_5prime	n_celltypes	pairing	canonical	has_vdj	discard	keep	ident	umap_1	umap_2	shm	n_cluster	clonal_expansion
1	3082	TGTGTTTGTAGCGTGA-1	TGTGTTTGTAGCGTGA-2	1	300_0150_Syn_BT_1	NA	Syn	RA01	BT	TRUE	singlet	TRUE	yes 5'	1	paired	classical	Paired chain	TRUE	FALSE	Plasmacells	13.9305585313927	-2.22302510183548	0.0450239978231253	1	Singleton
2	15186	GCTTGAAAGGAATGGA-1	GCTTGAAAGGAATGGA-7	1	300_0173_Syn_BT_1	NA	Syn	RA03	BT	TRUE	singlet	TRUE	yes 5'	1	paired	double-light	Paired chain	TRUE	FALSE	Plasmacells	13.5050519395958	-1.92657186430191	0.0219883869526363	1	Singleton
3	19009	GGAGCAAGTGTGCGTC-1	GGAGCAAGTGTGCGTC-25	1	301_0270_Syn_BT_1	NA	Syn	RA12	BT	TRUE	singlet	TRUE	yes 5'	1	paired	classical	Paired chain	TRUE	FALSE	Plasmacells	14.3209203172814	-1.81627919119095	0.0532453696591107	1	Singleton
4	5966	TACGGGCGTTCCATGA-1	TACGGGCGTTCCATGA-2	1	300_0150_Syn_BT_1	NA	Syn	RA01	BT	TRUE	singlet	TRUE	yes 5'	1	paired	classical	Paired chain	TRUE	FALSE	Plasmacells	14.1941235948693	-2.21958543699478	0.0562623544959718	1	Singleton
5	30277	CAGTCCTCACGCCAGT-1	CAGTCCTCACGCCAGT-7	1	300_0173_Syn_BT_1	NA	Syn	RA03	BT	TRUE	singlet	TRUE	yes 5'	1	paired	double-light	Paired chain	TRUE	FALSE	Plasmacells	13.4538138795983	-2.13376500051712	0.0744749152542373	1	Singleton
6	19750	TAGCCGGGTCCGTTAA-1	TAGCCGGGTCCGTTAA-7	1	300_0173_Syn_BT_1	NA	Syn	RA03	BT	TRUE	singlet	TRUE	yes 5'	1	paired	classical	Paired chain	TRUE	FALSE	Plasmacells	14.3116734911095	-1.97666289251541	0.0259062124196559	1	Singleton
7	12691	CTGGTCTAGCCCAACC-1	CTGGTCTAGCCCAACC-7	1	300_0173_Syn_BT_1	NA	Syn	RA03	BT	TRUE	singlet	TRUE	yes 5'	1	paired	classical	Paired chain	TRUE	FALSE	Plasmacells	13.7721351076256	-0.697014469320526	0.0344211388821606	1	Singleton
8	10438	GTTCTCGCAGGTGCCT-1	GTTCTCGCAGGTGCCT-7	1	300_0173_Syn_BT_1	NA	Syn	RA03	BT	TRUE	singlet	TRUE	yes 5'	1	paired	classical	Paired chain	TRUE	FALSE	Plasmacells	13.7579110551964	-2.00953890722488	0.0742013947696139	1	Singleton
9	5315	AGAATAGCACACCGAC-1	AGAATAGCACACCGAC-18	1	300_1883_Syn_BT_1	NA	Syn	RA09	BT	TRUE	singlet	TRUE	yes 5'	1	paired	classical	Paired chain	TRUE	FALSE	Plasmacells	14.4685691286217	-0.957896846945038	0.00895293333333334	1	Singleton
10	12692	CTTACCGTCTGATACG-1	CTTACCGTCTGATACG-7	1	300_0173_Syn_BT_1	NA	Syn	RA03	BT	TRUE	singlet	TRUE	yes 5'	1	paired	classical	Paired chain	TRUE	FALSE	Plasmacells	13.7461865831505	-1.79557158392166	0.0632760467186445	1	Singleton
11	27320	TGGTTCCAGAAACGAG-1	TGGTTCCAGAAACGAG-18	1	300_1883_Syn_BT_1	NA	Syn	RA09	BT	TRUE	singlet	TRUE	yes 5'	1	paired	multi-light	Paired chain	TRUE	FALSE	Plasmacells	13.8092120576989	-2.24217130583023	0.0753274050603848	13	Medium (5<X<=20)
12	8287	CTTTGCGCACTGTCGG-1	CTTTGCGCACTGTCGG-7	1	300_0173_Syn_BT_1	NA	Syn	RA03	BT	TRUE	singlet	TRUE	yes 5'	1	paired	classical	Paired chain	TRUE	FALSE	Plasmacells	13.9684985567223	-1.59209920805191	0.0775941752678983	1	Singleton
13	15185	GCTGGGTGTACACCGC-1	GCTGGGTGTACACCGC-7	1	300_0173_Syn_BT_1	NA	Syn	RA03	BT	TRUE	singlet	TRUE	yes 5'	1	paired	double-heavy	Paired chain	TRUE	FALSE	Plasmacells	14.0438855577599	-2.21192600172257	0.0950617963229129	1	Singleton
14	16805	GCAGTTATCGCAGGCT-1	GCAGTTATCGCAGGCT-25	1	301_0270_Syn_BT_1	NA	Syn	RA12	BT	TRUE	singlet	TRUE	yes 5'	1	paired	classical	Paired chain	TRUE	FALSE	Plasmacells	14.3142140794884	-0.339715618307343	0.0566429083531865	1	Singleton
15	5926	AAATGCCGTCTACCTC-1	AAATGCCGTCTACCTC-2	1	300_0150_Syn_BT_1	NA	Syn	RA01	BT	TRUE	singlet	TRUE	yes 5'	1	paired	double-light	Paired chain	TRUE	FALSE	Plasmacells	14.1042312074791	-2.51192905348038	0.0626335211288351	1	Singleton
16	16815	TCGTAGAAGAATTGTG-1	TCGTAGAAGAATTGTG-25	1	301_0270_Syn_BT_1	NA	Syn	RA12	BT	TRUE	singlet	TRUE	yes 5'	1	paired	classical	Paired chain	TRUE	FALSE	Plasmacells	13.9102681566368	-1.49086810987686	0.061681037828858	1	Singleton
17	18973	AAGACCTAGACAGGCT-1	AAGACCTAGACAGGCT-25	1	301_0270_Syn_BT_1	NA	Syn	RA12	BT	TRUE	singlet	TRUE	yes 5'	1	paired	double-light	Paired chain	TRUE	FALSE	Plasmacells	13.7587092805992	-1.37214316766953	0.0253024181700652	1	Singleton
18	12700	TAAGAGAAGCAGATCG-1	TAAGAGAAGCAGATCG-7	1	300_0173_Syn_BT_1	NA	Syn	RA03	BT	TRUE	singlet	TRUE	yes 5'	1	paired	classical	Paired chain	TRUE	FALSE	Plasmacells	13.4927524019371	-1.91834690016007	0.0456884775607883	1	Singleton
19	21654	AACTCTTAGATGTAAC-1	AACTCTTAGATGTAAC-2	1	300_0150_Syn_BT_1	NA	Syn	RA01	BT	TRUE	singlet	TRUE	yes 5'	1	paired	classical	Paired chain	TRUE	FALSE	Plasmacells	14.3898795534264	-1.15740003030991	0.0246060437078996	1	Singleton
20	4710	TTCTCAATCACTTCAT-1	TTCTCAATCACTTCAT-7	1	300_0173_Syn_BT_1	NA	Syn	RA03	BT	TRUE	singlet	TRUE	yes 5'	1	paired	double-light	Paired chain	TRUE	FALSE	Plasmacells	14.4709800172936	-0.375846165830841	0.0338278871691547	10	Medium (5<X<=20)
21	16131	CTGATAGTCAGCACAT-1	CTGATAGTCAGCACAT-18	1	300_1883_Syn_BT_1	NA	Syn	RA09	BT	TRUE	singlet	TRUE	yes 5'	1	paired	classical	Paired chain	TRUE	FALSE	Plasmacells	13.8479302812706	-1.07209982317184	0.0635404537516561	1	Singleton
22	10437	TGACGGCCACACCGAC-1	TGACGGCCACACCGAC-7	1	300_0173_Syn_BT_1	NA	Syn	RA03	BT	TRUE	singlet	TRUE	yes 5'	1	paired	double-heavy	Paired chain	TRUE	FALSE	Plasmacells	13.850632040609	-0.574363845998993	0.0379564013431525	4	Small (1<X<=5)
23	27320	CTGAAACGTAAAGGAG-1	CTGAAACGTAAAGGAG-18	1	300_1883_Syn_BT_1	NA	Syn	RA09	BT	TRUE	singlet	TRUE	yes 5'	1	paired	classical	Paired chain	TRUE	FALSE	Plasmacells	13.8216536928307	-2.03305746954178	0.0753274050603848	13	Medium (5<X<=20)
24	17041	TGAGCCGCACCGATAT-1	TGAGCCGCACCGATAT-2	1	300_0150_Syn_BT_1	NA	Syn	RA01	BT	TRUE	singlet	TRUE	yes 5'	1	paired	classical	Paired chain	TRUE	FALSE	Plasmacells	13.7425692964684	-2.34242202680801	0.0474669414251208	1	Singleton
25	744	TTAGGACTCTAACTTC-1	TTAGGACTCTAACTTC-2	1	300_0150_Syn_BT_1	NA	Syn	RA01	BT	TRUE	singlet	TRUE	yes 5'	1	paired	classical	Paired chain	TRUE	FALSE	Plasmacells	13.6792949129235	-2.19599797170853	0.0595484867572953	1	Singleton
26	13461	TAGCCGGGTATAATGG-1	TAGCCGGGTATAATGG-13	1	300_0410_Syn_BT_1	NA	Syn	RA06	BT	TRUE	singlet	TRUE	yes 5'	1	paired	classical	Paired chain	TRUE	FALSE	Plasmacells	13.8072570253502	-1.86790801923965	0.0908518264772543	1	Singleton
27	16774	AAAGCAAAGGCACATG-1	AAAGCAAAGGCACATG-25	1	301_0270_Syn_BT_1	NA	Syn	RA12	BT	TRUE	singlet	TRUE	yes 5'	1	paired	classical	Paired chain	TRUE	FALSE	Plasmacells	14.3336490083824	-1.79787232320999	0.0666367699532678	1	Singleton
28	27320	GCGAGAAAGAGACTAT-1	GCGAGAAAGAGACTAT-18	1	300_1883_Syn_BT_1	NA	Syn	RA09	BT	TRUE	singlet	TRUE	yes 5'	1	paired	classical	Paired chain	TRUE	FALSE	Plasmacells	13.6653197694908	-1.62136103552078	0.0753274050603848	13	Medium (5<X<=20)
29	16988	AAATGCCGTTACGGAG-1	AAATGCCGTTACGGAG-2	1	300_0150_Syn_BT_1	NA	Syn	RA01	BT	TRUE	singlet	TRUE	yes 5'	1	paired	classical	Paired chain	TRUE	FALSE	Plasmacells	13.6131509233605	-2.06723524969315	0.0385161747405102	2	Small (1<X<=5)
30	3809	AGTGAGGCAGATGGGT-1	AGTGAGGCAGATGGGT-18	1	300_1883_Syn_BT_1	NA	Syn	RA09	BT	TRUE	singlet	TRUE	yes 5'	1	paired	classical	Paired chain	TRUE	FALSE	Plasmacells	14.0949614931237	-1.18259980123734	0.0102966505578119	2	Small (1<X<=5)
31	27320	TTTACTGTCTCTTGAT-1	TTTACTGTCTCTTGAT-18	1	300_1883_Syn_BT_1	NA	Syn	RA09	BT	TRUE	singlet	TRUE	yes 5'	1	paired	classical	Paired chain	TRUE	FALSE	Plasmacells	14.0925515581261	-1.74289299886917	0.0753274050603848	13	Medium (5<X<=20)
32	25905	GTCAAGTCAGCTCGCA-1	GTCAAGTCAGCTCGCA-7	1	300_0173_Syn_BT_1	NA	Syn	RA03	BT	TRUE	singlet	TRUE	yes 5'	1	paired	classical	Paired chain	TRUE	FALSE	Plasmacells	13.4260571886193	-1.95056225698685	0.0825451871657754	3	Small (1<X<=5)
33	474	CGCTATCAGAGCCCAA-1	CGCTATCAGAGCCCAA-7	1	300_0173_Syn_BT_1	NA	Syn	RA03	BT	TRUE	singlet	TRUE	yes 5'	1	paired	classical	Paired chain	TRUE	FALSE	Plasmacells	13.8814624239098	-2.08743502538895	0.0122171797042053	1	Singleton
34	27320	CGGTTAAAGAGGTAGA-1	CGGTTAAAGAGGTAGA-18	1	300_1883_Syn_BT_1	NA	Syn	RA09	BT	TRUE	singlet	TRUE	yes 5'	1	paired	double-light	Paired chain	TRUE	FALSE	Plasmacells	13.5977872301232	-1.92641498487686	0.0753274050603848	13	Medium (5<X<=20)
35	6142	GTTCATTAGCTGAAAT-1	GTTCATTAGCTGAAAT-5	1	300_0171_Syn_BT_1	NA	Syn	RA02	BT	TRUE	singlet	TRUE	yes 5'	1	paired	classical	Paired chain	TRUE	FALSE	Plasmacells	13.5887816835533	-1.88252832334732	0.0172156651780635	1	Singleton
36	25889	CGTCACTGTTACCGAT-1	CGTCACTGTTACCGAT-7	1	300_0173_Syn_BT_1	NA	Syn	RA03	BT	TRUE	singlet	TRUE	yes 5'	1	paired	double-light	Paired chain	TRUE	FALSE	Plasmacells	14.0093835283409	-1.44706119936203	0.0733907871089585	1	Singleton
37	1258	GATGAAATCGCATGAT-1	GATGAAATCGCATGAT-2	1	300_0150_Syn_BT_1	NA	Syn	RA01	BT	TRUE	singlet	TRUE	yes 5'	1	paired	classical	Paired chain	TRUE	FALSE	Plasmacells	13.8482745576989	-2.39205099981522	0.0952184945275854	1	Singleton
38	6351	TCGGTAAAGAATCTCC-1	TCGGTAAAGAATCTCC-7	1	300_0173_Syn_BT_1	NA	Syn	RA03	BT	TRUE	singlet	TRUE	yes 5'	1	paired	classical	Paired chain	TRUE	FALSE	Plasmacells	14.4335931230675	-0.757468122656098	0.0406001314148254	11	Medium (5<X<=20)
39	12690	GTCAAGTAGCTGCAAG-1	GTCAAGTAGCTGCAAG-7	1	300_0173_Syn_BT_1	NA	Syn	RA03	BT	TRUE	singlet	TRUE	yes 5'	1	paired	classical	Paired chain	TRUE	FALSE	Plasmacells	14.1243899751793	-1.48252274435257	0.0686005853440572	2	Small (1<X<=5)
40	16113	CAGCGACTCGTTACGA-1	CAGCGACTCGTTACGA-18	1	300_1883_Syn_BT_1	NA	Syn	RA09	BT	TRUE	singlet	TRUE	yes 5'	1	paired	classical	Paired chain	TRUE	FALSE	Plasmacells	14.4251750398766	-1.48445035856461	0.00284506849315072	1	Singleton
41	4710	AAAGATGCAAAGTGCG-1	AAAGATGCAAAGTGCG-7	1	300_0173_Syn_BT_1	NA	Syn	RA03	BT	TRUE	singlet	TRUE	yes 5'	1	paired	double-light	Paired chain	TRUE	FALSE	Plasmacells	14.2655909944664	0.208231788461456	0.0338278871691547	10	Medium (5<X<=20)
42	17429	GTTCTCGTCAGCAACT-1	GTTCTCGTCAGCAACT-7	1	300_0173_Syn_BT_1	NA	Syn	RA03	BT	TRUE	singlet	TRUE	yes 5'	1	paired	classical	Paired chain	TRUE	FALSE	Plasmacells	13.6874993730675	-1.90927888792252	0.0209132988145524	1	Singleton
43	10428	CAACCTCGTCTCTTTA-1	CAACCTCGTCTCTTTA-7	1	300_0173_Syn_BT_1	NA	Syn	RA03	BT	TRUE	singlet	TRUE	yes 5'	1	paired	classical	Paired chain	TRUE	FALSE	Plasmacells	14.1237939287316	0.533070014191219	0.0296445667023046	1	Singleton
44	14709	GTCACGGAGAGTAATC-1	GTCACGGAGAGTAATC-2	1	300_0150_Syn_BT_1	NA	Syn	RA01	BT	TRUE	singlet	TRUE	yes 5'	1	paired	classical	Paired chain	TRUE	FALSE	Plasmacells	13.0506261278282	-2.08978320997452	0.0871226511916242	1	Singleton
45	4725	CCCAGTTTCTTATCTG-1	CCCAGTTTCTTATCTG-7	1	300_0173_Syn_BT_1	NA	Syn	RA03	BT	TRUE	singlet	TRUE	yes 5'	1	paired	classical	Paired chain	TRUE	FALSE	Plasmacells	14.043165533651	-1.81440379064774	0.0496202303223485	1	Singleton
46	9922	CGAACATGTAAGTTCC-1	CGAACATGTAAGTTCC-2	1	300_0150_Syn_BT_1	NA	Syn	RA01	BT	TRUE	singlet	TRUE	yes 5'	1	paired	classical	Paired chain	TRUE	FALSE	Plasmacells	14.3498795915734	-1.97699214857315	0.0245855801104972	2	Small (1<X<=5)
47	21663	ACAGCTAGTAGAAGGA-1	ACAGCTAGTAGAAGGA-2	1	300_0150_Syn_BT_1	NA	Syn	RA01	BT	TRUE	singlet	TRUE	yes 5'	1	paired	classical	Paired chain	TRUE	FALSE	Plasmacells	14.5698073793541	-0.942310113126984	0.135803436586117	1	Singleton
48	30302	CTAATGGCAAGCCGCT-1	CTAATGGCAAGCCGCT-7	1	300_0173_Syn_BT_1	NA	Syn	RA03	BT	TRUE	singlet	TRUE	yes 5'	1	paired	classical	Paired chain	TRUE	FALSE	Plasmacells	14.2214597154747	-1.36770429056381	0.117060833673979	2	Small (1<X<=5)
49	43	GTGCTTCAGTGTTTGC-1	GTGCTTCAGTGTTTGC-7	1	300_0173_Syn_BT_1	NA	Syn	RA03	BT	TRUE	singlet	TRUE	yes 5'	1	paired	classical	Paired chain	TRUE	FALSE	Plasmacells	13.5432065416466	-2.02517105978226	0.00787290899942497	1	Singleton
50	21305	TTCTCCTTCTTTACAC-1	TTCTCCTTCTTTACAC-25	1	301_0270_Syn_BT_1	NA	Syn	RA12	BT	TRUE	singlet	TRUE	yes 5'	1	paired	classical	Paired chain	TRUE	FALSE	Plasmacells	14.2499650407921	-0.742899078542939	0.00487292817679558	1	Singleton
51	8294	GCGCAACGTGTGTGCC-1	GCGCAACGTGTGTGCC-7	1	300_0173_Syn_BT_1	NA	Syn	RA03	BT	TRUE	singlet	TRUE	yes 5'	1	paired	classical	Paired chain	TRUE	FALSE	Plasmacells	13.7381232668053	-2.02599908750748	0.0113566348817388	1	Singleton
52	9140	CATCAGATCGTCACGG-1	CATCAGATCGTCACGG-18	1	300_1883_Syn_BT_1	NA	Syn	RA09	BT	TRUE	singlet	TRUE	yes 5'	1	paired	classical	Paired chain	TRUE	FALSE	Plasmacells	14.2602981020104	-1.87378932874893	0.00952952836509826	3	Small (1<X<=5)
53	8278	GTCCTCAAGACACGAC-1	GTCCTCAAGACACGAC-7	1	300_0173_Syn_BT_1	NA	Syn	RA03	BT	TRUE	singlet	TRUE	yes 5'	1	paired	double-light	Paired chain	TRUE	FALSE	Plasmacells	14.5735982347618	-0.719040769750824	0.119716454577589	9	Medium (5<X<=20)
54	15188	GGTGAAGCAAGCGTAG-1	GGTGAAGCAAGCGTAG-7	1	300_0173_Syn_BT_1	NA	Syn	RA03	BT	TRUE	singlet	TRUE	yes 5'	1	paired	classical	Paired chain	TRUE	FALSE	Plasmacells	13.9028638292443	-2.24063922804092	0.0840549312155247	1	Singleton
55	19019	TAAGTGCCAATCACAC-1	TAAGTGCCAATCACAC-25	1	301_0270_Syn_BT_1	NA	Syn	RA12	BT	TRUE	singlet	TRUE	yes 5'	1	paired	classical	Paired chain	TRUE	FALSE	Plasmacells	13.6712220598351	-1.16706849973892	0.0110421909319405	1	Singleton
56	21333	CGCTTCATCAGCGATT-1	CGCTTCATCAGCGATT-25	1	301_0270_Syn_BT_1	NA	Syn	RA12	BT	TRUE	singlet	TRUE	yes 5'	1	paired	classical	Paired chain	TRUE	FALSE	Plasmacells	14.3022292543541	-1.25565423410629	0.0156239114114114	1	Singleton
57	1731	GTTCGGGGTAGGGTAC-1	GTTCGGGGTAGGGTAC-18	1	300_1883_Syn_BT_1	NA	Syn	RA09	BT	TRUE	singlet	TRUE	yes 5'	1	paired	classical	Paired chain	TRUE	FALSE	Plasmacells	14.0066646028649	-1.69399883192276	0.0297095914954611	1	Singleton
58	12201	GCAAACTCAGCTGTGC-1	GCAAACTCAGCTGTGC-2	1	300_0150_Syn_BT_1	NA	Syn	RA01	BT	TRUE	singlet	TRUE	yes 5'	1	paired	classical	Paired chain	TRUE	FALSE	Plasmacells	14.0352338243615	-2.17326332967972	0.0526218989549647	1	Singleton
59	18332	CACACAATCTCCAGGG-1	CACACAATCTCCAGGG-18	1	300_1883_Syn_BT_1	NA	Syn	RA09	BT	TRUE	singlet	TRUE	yes 5'	1	paired	classical	Paired chain	TRUE	FALSE	Plasmacells	14.4024880815636	-1.82214667242264	0.0509290461880829	1	Singleton
60	1948	TCACGAATCTTGTATC-1	TCACGAATCTTGTATC-25	1	301_0270_Syn_BT_1	NA	Syn	RA12	BT	TRUE	singlet	TRUE	yes 5'	1	paired	classical	Paired chain	TRUE	FALSE	Plasmacells	13.8343976427208	-1.77308751981949	0.0226146727776432	1	Singleton
61	10448	TGGGCGTTCATGGTCA-1	TGGGCGTTCATGGTCA-7	1	300_0173_Syn_BT_1	NA	Syn	RA03	BT	TRUE	singlet	TRUE	yes 5'	1	paired	classical	Paired chain	TRUE	FALSE	Plasmacells	14.1893580843102	-2.0431194488356	0.0349111368332441	1	Singleton
62	15170	AGTGAGGCATCCGTGG-1	AGTGAGGCATCCGTGG-7	1	300_0173_Syn_BT_1	NA	Syn	RA03	BT	TRUE	singlet	TRUE	yes 5'	1	paired	classical	Paired chain	TRUE	FALSE	Plasmacells	14.4461015154015	-1.99427296560501	0.0815790359878595	2	Small (1<X<=5)
63	14453	GGTGCGTTCGGTCTAA-1	GGTGCGTTCGGTCTAA-25	1	301_0270_Syn_BT_1	NA	Syn	RA12	BT	TRUE	singlet	TRUE	yes 5'	1	paired	classical	Paired chain	TRUE	FALSE	Plasmacells	14.2654069353234	-1.37012602728104	0.0409748679330963	1	Singleton
64	4360	CTTCTCTCAAGAAAGG-1	CTTCTCTCAAGAAAGG-2	1	300_0150_Syn_BT_1	NA	Syn	RA01	BT	TRUE	singlet	TRUE	yes 5'	1	paired	classical	Paired chain	TRUE	FALSE	Plasmacells	13.6273625780236	-1.78936054151749	0.0519501158038147	1	Singleton
65	8278	GGTGAAGCACGAGAGT-1	GGTGAAGCACGAGAGT-7	1	300_0173_Syn_BT_1	NA	Syn	RA03	BT	TRUE	singlet	TRUE	yes 5'	1	paired	double-light	Paired chain	TRUE	FALSE	Plasmacells	14.0676015306603	0.308732431714782	0.126177355072464	9	Medium (5<X<=20)
66	839	GATTCAGAGCTACCTA-1	GATTCAGAGCTACCTA-7	1	300_0173_Syn_BT_1	NA	Syn	RA03	BT	TRUE	singlet	TRUE	yes 5'	1	paired	classical	Paired chain	TRUE	FALSE	Plasmacells	13.4896138597618	-1.72643615644669	0.048589321998756	1	Singleton
67	20641	CCAATCCGTCAGAAGC-1	CCAATCCGTCAGAAGC-18	1	300_1883_Syn_BT_1	NA	Syn	RA09	BT	TRUE	singlet	TRUE	yes 5'	1	paired	classical	Paired chain	TRUE	FALSE	Plasmacells	14.100053160299	-1.04935063760971	0.00607833333333334	18	Medium (5<X<=20)
68	35111	CGTCTACCAATACGCT-1	CGTCTACCAATACGCT-7	1	300_0173_Syn_BT_1	NA	Syn	RA03	BT	TRUE	singlet	TRUE	yes 5'	1	paired	double-light	Paired chain	TRUE	FALSE	Plasmacells	13.6885331560265	-0.0508030835935978	0.0894482787734582	5	Small (1<X<=5)
69	8265	AGGGAGTCATCTATGG-1	AGGGAGTCATCTATGG-7	1	300_0173_Syn_BT_1	NA	Syn	RA03	BT	TRUE	singlet	TRUE	yes 5'	1	paired	classical	Paired chain	TRUE	FALSE	Plasmacells	14.4867833543907	-0.707986373121491	0.0645138579592318	1	Singleton
70	13119	CTCACACGTGCAGGTA-1	CTCACACGTGCAGGTA-11	1	300_0392_Syn_BT_1	NA	Syn	RA05	BT	TRUE	singlet	TRUE	yes 5'	1	paired	classical	Paired chain	TRUE	FALSE	Plasmacells	14.1502870012413	-1.78038384359573	0.0468999734884748	1	Singleton
71	8295	GGGACCTTCGGATGTT-1	GGGACCTTCGGATGTT-7	1	300_0173_Syn_BT_1	NA	Syn	RA03	BT	TRUE	singlet	TRUE	yes 5'	1	paired	classical	Paired chain	TRUE	FALSE	Plasmacells	14.3690617967736	-1.85039903562759	0.00727772283476262	1	Singleton
72	22405	CAACCAAGTACATGTC-1	CAACCAAGTACATGTC-7	1	300_0173_Syn_BT_1	NA	Syn	RA03	BT	TRUE	singlet	TRUE	yes 5'	1	paired	double-light	Paired chain	TRUE	FALSE	Plasmacells	14.3643210817467	-2.09528757971024	0.101679573630455	1	Singleton
73	4715	ACATACGCAAATACAG-1	ACATACGCAAATACAG-7	1	300_0173_Syn_BT_1	NA	Syn	RA03	BT	TRUE	singlet	TRUE	yes 5'	1	paired	classical	Paired chain	TRUE	FALSE	Plasmacells	14.1856530595909	-2.10879470747208	0.0645488331202047	2	Small (1<X<=5)
74	8261	TACACGACAGAGCCAA-1	TACACGACAGAGCCAA-7	1	300_0173_Syn_BT_1	NA	Syn	RA03	BT	TRUE	singlet	TRUE	yes 5'	1	paired	classical	Paired chain	TRUE	FALSE	Plasmacells	14.2821696687828	-1.28903450411057	0.0281784373347436	16	Medium (5<X<=20)
75	9926	ACCTTTATCAAAGTAG-1	ACCTTTATCAAAGTAG-2	1	300_0150_Syn_BT_1	NA	Syn	RA01	BT	TRUE	singlet	TRUE	yes 5'	1	paired	classical	Paired chain	TRUE	FALSE	Plasmacells	14.4013350893151	-1.57078983228897	0.173067244540093	1	Singleton
76	13735	CAACTAGTCCGCATCT-1	CAACTAGTCCGCATCT-18	1	300_1883_Syn_BT_1	NA	Syn	RA09	BT	TRUE	singlet	TRUE	yes 5'	1	paired	classical	Paired chain	TRUE	FALSE	Plasmacells	14.6064322878014	-1.28140117567276	0.0796060772809728	1	Singleton
77	19754	TTCCCAGCAGTTAACC-1	TTCCCAGCAGTTAACC-7	1	300_0173_Syn_BT_1	NA	Syn	RA03	BT	TRUE	singlet	TRUE	yes 5'	1	paired	classical	Paired chain	TRUE	FALSE	Plasmacells	13.7710231233727	-1.68431546133255	0.00380611944928647	1	Singleton
78	9119	GTCACGGAGAGTACCG-1	GTCACGGAGAGTACCG-17	1	300_0416_Syn_BT_1	NA	Syn	RA08	BT	TRUE	singlet	TRUE	yes 5'	1	paired	double-light	Paired chain	TRUE	FALSE	Plasmacells	14.5011771608483	-1.87553312223648	0.10512112095034	1	Singleton
79	9563	TGCCCTATCTCAACTT-1	TGCCCTATCTCAACTT-22	1	301_0174_Syn_BT_1	NA	Syn	RA11	BT	TRUE	singlet	TRUE	yes 5'	1	paired	classical	Paired chain	TRUE	FALSE	Plasmacells	13.9661658693444	-2.38923193853592	0.128666166319753	1	Singleton
80	4728	CTCACACGTCCGCTGA-1	CTCACACGTCCGCTGA-7	1	300_0173_Syn_BT_1	NA	Syn	RA03	BT	TRUE	singlet	TRUE	yes 5'	1	paired	double-heavy	Paired chain	TRUE	FALSE	Plasmacells	13.5091899324547	-2.13503076475357	0.0667669007144617	2	Small (1<X<=5)
81	7615	TGATTTCCAATAACGA-1	TGATTTCCAATAACGA-25	1	301_0270_Syn_BT_1	NA	Syn	RA12	BT	TRUE	singlet	TRUE	yes 5'	1	paired	double-light	Paired chain	TRUE	FALSE	Plasmacells	13.8413432527672	-1.30122389238571	0.0319439775910364	1	Singleton
82	12696	GCACTCTAGTTGAGTA-1	GCACTCTAGTTGAGTA-7	1	300_0173_Syn_BT_1	NA	Syn	RA03	BT	TRUE	singlet	TRUE	yes 5'	1	paired	double-light	Paired chain	TRUE	FALSE	Plasmacells	13.4321740556847	-1.86170555990433	0.0481769290818472	1	Singleton
83	6345	TGCGGGTCATACGCCG-1	TGCGGGTCATACGCCG-7	1	300_0173_Syn_BT_1	NA	Syn	RA03	BT	TRUE	singlet	TRUE	yes 5'	1	paired	classical	Paired chain	TRUE	FALSE	Plasmacells	14.2701819826256	-0.448832172567597	0.048991731786134	24	Large (20<X<100)
84	27320	TCATTACTCTGGCGAC-1	TCATTACTCTGGCGAC-18	1	300_1883_Syn_BT_1	NA	Syn	RA09	BT	TRUE	singlet	TRUE	yes 5'	1	paired	double-light	Paired chain	TRUE	FALSE	Plasmacells	13.8411048341881	-1.80950452726578	0.0753274050603848	13	Medium (5<X<=20)
85	20659	CAGCGACGTATAAACG-1	CAGCGACGTATAAACG-18	1	300_1883_Syn_BT_1	NA	Syn	RA09	BT	TRUE	singlet	TRUE	yes 5'	1	paired	classical	Paired chain	TRUE	FALSE	Plasmacells	14.0206273485314	-1.76444937628006	0.0279085453952613	1	Singleton
86	8261	GTTACAGCAGGTCGTC-1	GTTACAGCAGGTCGTC-7	1	300_0173_Syn_BT_1	NA	Syn	RA03	BT	TRUE	singlet	TRUE	yes 5'	1	paired	classical	Paired chain	TRUE	FALSE	Plasmacells	14.1490844179283	-1.19520761411881	0.0281784373347436	16	Medium (5<X<=20)
87	15176	CCACCTAGTGGTCCGT-1	CCACCTAGTGGTCCGT-7	1	300_0173_Syn_BT_1	NA	Syn	RA03	BT	TRUE	singlet	TRUE	yes 5'	1	paired	classical	Paired chain	TRUE	FALSE	Plasmacells	13.8299239565026	-1.90155031126236	0.0183540557052329	1	Singleton
88	14657	ACGTCAAAGACTGTAA-1	ACGTCAAAGACTGTAA-2	1	300_0150_Syn_BT_1	NA	Syn	RA01	BT	TRUE	singlet	TRUE	yes 5'	1	paired	classical	Paired chain	TRUE	FALSE	Plasmacells	13.5598834444176	-0.845477956945649	0.0672242784987354	1	Singleton
89	3808	AGGGATGCAGCGTTCG-1	AGGGATGCAGCGTTCG-18	1	300_1883_Syn_BT_1	NA	Syn	RA09	BT	TRUE	singlet	TRUE	yes 5'	1	paired	classical	Paired chain	TRUE	FALSE	Plasmacells	14.4792884279381	-1.83936263960098	0.0938015765361121	1	Singleton
90	12708	TTGGCAAGTCGCTTCT-1	TTGGCAAGTCGCTTCT-7	1	300_0173_Syn_BT_1	NA	Syn	RA03	BT	TRUE	singlet	TRUE	yes 5'	1	paired	classical	Paired chain	TRUE	FALSE	Plasmacells	13.419500677694	-2.18687774580216	0.0457265572910236	1	Singleton
91	8258	CATCAGATCACAGTAC-1	CATCAGATCACAGTAC-7	1	300_0173_Syn_BT_1	NA	Syn	RA03	BT	TRUE	singlet	TRUE	yes 5'	1	paired	classical	Paired chain	TRUE	FALSE	Plasmacells	14.1764005113732	-1.13111426275467	0.0558633365370023	11	Medium (5<X<=20)
92	3334	AACTCAGGTGTGAAAT-1	AACTCAGGTGTGAAAT-7	1	300_0173_Syn_BT_1	NA	Syn	RA03	BT	TRUE	singlet	TRUE	yes 5'	1	paired	classical	Paired chain	TRUE	FALSE	Plasmacells	13.2221892763268	0.926313530986557	0.0674145776566758	2	Small (1<X<=5)
93	6133	AGAGTGGGTAGGGTAC-1	AGAGTGGGTAGGGTAC-5	1	300_0171_Syn_BT_1	NA	Syn	RA02	BT	TRUE	singlet	TRUE	yes 5'	1	paired	classical	Paired chain	TRUE	FALSE	Plasmacells	13.3158391405236	-1.86995675008987	0.0515854910170355	1	Singleton
94	9126	AACTCCCGTTCAGGCC-1	AACTCCCGTTCAGGCC-18	1	300_1883_Syn_BT_1	NA	Syn	RA09	BT	TRUE	singlet	TRUE	yes 5'	1	paired	classical	Paired chain	TRUE	FALSE	Plasmacells	14.2303450990807	-1.23907091062759	0.0170473707403056	1	Singleton
95	19223	ACTGCTCGTATGAAAC-1	ACTGCTCGTATGAAAC-2	1	300_0150_Syn_BT_1	NA	Syn	RA01	BT	TRUE	singlet	TRUE	yes 5'	1	paired	classical	Paired chain	TRUE	FALSE	Plasmacells	13.570961325277	-1.7892496768782	0.00937994247653644	1	Singleton
96	12229	TATTACCGTTCCATGA-1	TATTACCGTTCCATGA-2	1	300_0150_Syn_BT_1	NA	Syn	RA01	BT	TRUE	singlet	TRUE	yes 5'	1	paired	classical	Paired chain	TRUE	FALSE	Plasmacells	13.8991597581993	-1.95796014707779	0.0662138459355937	1	Singleton
97	16810	GTCAAGTGTCGCTTTC-1	GTCAAGTGTCGCTTTC-25	1	301_0270_Syn_BT_1	NA	Syn	RA12	BT	TRUE	singlet	TRUE	yes 5'	1	paired	double-light	Paired chain	TRUE	FALSE	Plasmacells	13.4653008867394	-0.925405401403656	0.0300432763473366	1	Singleton
98	9971	GCGCCAAAGTACGTAA-1	GCGCCAAAGTACGTAA-2	1	300_0150_Syn_BT_1	NA	Syn	RA01	BT	TRUE	singlet	TRUE	yes 5'	1	paired	classical	Paired chain	TRUE	FALSE	Plasmacells	13.5103171754967	-2.17282750051712	0.0605470898789596	1	Singleton
99	4341	ACCGTAATCGTATCAG-1	ACCGTAATCGTATCAG-2	1	300_0150_Syn_BT_1	NA	Syn	RA01	BT	TRUE	singlet	TRUE	yes 5'	1	paired	classical	Paired chain	TRUE	FALSE	Plasmacells	13.6168187547814	-2.02598120611404	0.0232304729002089	2	Small (1<X<=5)
100	16787	TGGGCGTCAGGACGTA-1	TGGGCGTCAGGACGTA-25	1	301_0270_Syn_BT_1	NA	Syn	RA12	BT	TRUE	singlet	TRUE	yes 5'	1	paired	classical	Paired chain	TRUE	FALSE	Plasmacells	14.6994613100182	-1.26391293447708	0.112007383603838	5	Small (1<X<=5)
101	17040	TGACTAGTCTCCAGGG-1	TGACTAGTCTCCAGGG-2	1	300_0150_Syn_BT_1	NA	Syn	RA01	BT	TRUE	singlet	TRUE	yes 5'	1	paired	classical	Paired chain	TRUE	FALSE	Plasmacells	14.059694616903	-2.43505098264908	0.0821578069315752	1	Singleton
102	7071	CATCAAGAGTGGTAAT-1	CATCAAGAGTGGTAAT-18	1	300_1883_Syn_BT_1	NA	Syn	RA09	BT	TRUE	singlet	TRUE	yes 5'	1	paired	double-heavy	Paired chain	TRUE	FALSE	Plasmacells	13.6227630067955	0.811080050056228	0.0660096300870824	1	Singleton
103	7063	CGAGCCATCGAGGTAG-1	CGAGCCATCGAGGTAG-18	1	300_1883_Syn_BT_1	NA	Syn	RA09	BT	TRUE	singlet	TRUE	yes 5'	1	paired	classical	Paired chain	TRUE	FALSE	Plasmacells	14.1546033311974	-0.282665509397736	0.102435896076352	2	Small (1<X<=5)
104	11380	GCTCTGTTCATAGCAC-1	GCTCTGTTCATAGCAC-18	1	300_1883_Syn_BT_1	NA	Syn	RA09	BT	TRUE	singlet	TRUE	yes 5'	1	paired	classical	Paired chain	TRUE	FALSE	Plasmacells	14.2265885759484	-2.02665259283279	0.0244591280653952	1	Singleton
105	11342	AGTAGTCTCGGATGGA-1	AGTAGTCTCGGATGGA-18	1	300_1883_Syn_BT_1	NA	Syn	RA09	BT	TRUE	singlet	TRUE	yes 5'	1	paired	multi-light	Paired chain	TRUE	FALSE	Plasmacells	13.8099273134362	-0.992360729391327	0.0145022770434091	1	Singleton
106	2030	TACTCGCTCGTGGGAA-1	TACTCGCTCGTGGGAA-2	1	300_0150_Syn_BT_1	NA	Syn	RA01	BT	TRUE	singlet	TRUE	yes 5'	1	paired	classical	Paired chain	TRUE	FALSE	Plasmacells	14.4412330080162	-0.795439619238129	0.124251737796501	1	Singleton
107	8261	TGGGAAGCAGGGTTAG-1	TGGGAAGCAGGGTTAG-7	1	300_0173_Syn_BT_1	NA	Syn	RA03	BT	TRUE	singlet	TRUE	yes 5'	1	paired	classical	Paired chain	TRUE	FALSE	Plasmacells	14.3767779756676	-1.00793613832687	0.0281784373347436	16	Medium (5<X<=20)
108	3667	GAACATCAGTAGCGGT-1	GAACATCAGTAGCGGT-13	1	300_0410_Syn_BT_1	NA	Syn	RA06	BT	TRUE	singlet	TRUE	yes 5'	1	paired	double-light	Paired chain	TRUE	FALSE	Plasmacells	13.91626962911	-0.332864183599701	0.0661384438960881	2	Small (1<X<=5)
109	2690	TAAACCGTCACGATGT-1	TAAACCGTCACGATGT-18	1	300_1883_Syn_BT_1	NA	Syn	RA09	BT	TRUE	singlet	TRUE	yes 5'	1	paired	classical	Paired chain	TRUE	FALSE	Plasmacells	14.072200148214	0.921056907956848	0.097340881713613	1	Singleton
110	5318	AGCTCCTTCGCACTCT-1	AGCTCCTTCGCACTCT-18	1	300_1883_Syn_BT_1	NA	Syn	RA09	BT	TRUE	singlet	TRUE	yes 5'	1	paired	classical	Paired chain	TRUE	FALSE	Plasmacells	14.2014525819908	-2.06658913534378	0.0395164283222882	2	Small (1<X<=5)
111	18344	TGAAAGAAGGCAATTA-1	TGAAAGAAGGCAATTA-18	1	300_1883_Syn_BT_1	NA	Syn	RA09	BT	TRUE	singlet	TRUE	yes 5'	1	paired	classical	Paired chain	TRUE	FALSE	Plasmacells	13.8904498506676	-2.22684289854263	0.0598824813410733	1	Singleton
112	7433	ACTATCTGTACATGTC-1	ACTATCTGTACATGTC-22	1	301_0174_Syn_BT_1	NA	Syn	RA11	BT	TRUE	singlet	TRUE	yes 5'	1	paired	double-light	Paired chain	TRUE	FALSE	Plasmacells	13.3313792635094	-1.86449887197708	0.0843635075211825	1	Singleton
113	25905	GGTATTGAGCTCCCAG-1	GGTATTGAGCTCCCAG-7	1	300_0173_Syn_BT_1	NA	Syn	RA03	BT	TRUE	singlet	TRUE	yes 5'	1	paired	classical	Paired chain	TRUE	FALSE	Plasmacells	13.5494359422814	-1.9439733211348	0.0825451871657754	3	Small (1<X<=5)
114	8261	CCTTACGTCTACTATC-1	CCTTACGTCTACTATC-7	1	300_0173_Syn_BT_1	NA	Syn	RA03	BT	TRUE	singlet	TRUE	yes 5'	1	paired	classical	Paired chain	TRUE	FALSE	Plasmacells	14.4853642870079	-1.1253298703978	0.0281784373347436	16	Medium (5<X<=20)
115	6345	CCCAATCAGTGATCGG-1	CCCAATCAGTGATCGG-7	1	300_0173_Syn_BT_1	NA	Syn	RA03	BT	TRUE	singlet	TRUE	yes 5'	1	paired	classical	Paired chain	TRUE	FALSE	Plasmacells	14.0584910799156	0.195848953311691	0.048991731786134	24	Large (20<X<100)
116	9925	ACCGTAATCTGTACGA-1	ACCGTAATCTGTACGA-2	1	300_0150_Syn_BT_1	NA	Syn	RA01	BT	TRUE	singlet	TRUE	yes 5'	1	paired	classical	Paired chain	TRUE	FALSE	Plasmacells	13.9087365556847	-2.54188253324722	0.0860171635707654	1	Singleton
117	35111	CGTCACTGTGCTCTTC-1	CGTCACTGTGCTCTTC-7	1	300_0173_Syn_BT_1	NA	Syn	RA03	BT	TRUE	singlet	TRUE	yes 5'	1	paired	double-light	Paired chain	TRUE	FALSE	Plasmacells	14.1781123567711	-1.88871790807938	0.0645445995317957	5	Small (1<X<=5)
118	6825	ATTGGACGTGAGTATA-1	ATTGGACGTGAGTATA-13	1	300_0410_Syn_BT_1	NA	Syn	RA06	BT	TRUE	singlet	TRUE	yes 5'	1	paired	classical	Paired chain	TRUE	FALSE	Plasmacells	13.4551385332238	-1.91553975980972	0.061478351198362	1	Singleton
119	10206	AGTGTCAAGCTAACAA-1	AGTGTCAAGCTAACAA-5	1	300_0171_Syn_BT_1	NA	Syn	RA02	BT	TRUE	singlet	TRUE	yes 5'	1	paired	classical	Paired chain	TRUE	FALSE	Plasmacells	13.6392739702355	-2.07539274137711	0.0328703148806501	1	Singleton
120	8258	CTGCTGTTCCCTCTTT-1	CTGCTGTTCCCTCTTT-7	1	300_0173_Syn_BT_1	NA	Syn	RA03	BT	TRUE	singlet	TRUE	yes 5'	1	paired	double-heavy	Paired chain	TRUE	FALSE	Plasmacells	14.2498973299156	-0.266796130354157	0.0622377842654084	11	Medium (5<X<=20)
121	3817	CGAGCCAGTCAATGTC-1	CGAGCCAGTCAATGTC-18	1	300_1883_Syn_BT_1	NA	Syn	RA09	BT	TRUE	singlet	TRUE	yes 5'	1	paired	classical	Paired chain	TRUE	FALSE	Plasmacells	13.8379071642052	-0.424401361162415	0.0277673192818111	1	Singleton
122	10416	AATCCAGCACTCGACG-1	AATCCAGCACTCGACG-7	1	300_0173_Syn_BT_1	NA	Syn	RA03	BT	TRUE	singlet	TRUE	yes 5'	1	paired	classical	Paired chain	TRUE	FALSE	Plasmacells	14.2086404253136	-2.14187838476395	0.0730502698215026	1	Singleton
123	3051	AAAGATGCATCGACGC-1	AAAGATGCATCGACGC-2	1	300_0150_Syn_BT_1	NA	Syn	RA01	BT	TRUE	singlet	TRUE	yes 5'	1	paired	classical	Paired chain	TRUE	FALSE	Plasmacells	14.4183495927941	-2.01716877859329	0.00592647058823529	1	Singleton
124	20641	TCGAGGCAGTACCGGA-1	TCGAGGCAGTACCGGA-18	1	300_1883_Syn_BT_1	NA	Syn	RA09	BT	TRUE	singlet	TRUE	yes 5'	1	paired	classical	Paired chain	TRUE	FALSE	Plasmacells	14.2631228853356	-0.814257044012299	0.00607833333333334	18	Medium (5<X<=20)
125	13784	GTTACAGAGGACCACA-1	GTTACAGAGGACCACA-18	1	300_1883_Syn_BT_1	NA	Syn	RA09	BT	TRUE	singlet	TRUE	yes 5'	1	paired	classical	Paired chain	TRUE	FALSE	Plasmacells	14.295459120382	-0.61469294470047	0.00947034567788483	1	Singleton
126	10417	CACAGGCAGACCTAGG-1	CACAGGCAGACCTAGG-7	1	300_0173_Syn_BT_1	NA	Syn	RA03	BT	TRUE	singlet	TRUE	yes 5'	1	paired	other	Paired chain	TRUE	FALSE	Plasmacells	14.0830110002648	-0.036156434232941	0.0478256122367837	6	Medium (5<X<=20)
127	8912	TCGGTAAAGAAGGCCT-1	TCGGTAAAGAAGGCCT-13	1	300_0410_Syn_BT_1	NA	Syn	RA06	BT	TRUE	singlet	TRUE	yes 5'	1	paired	classical	Paired chain	TRUE	FALSE	Plasmacells	14.3300040651451	-2.06458260458206	0.140940891030325	1	Singleton
128	8261	GATCTAGGTTGAGTTC-1	GATCTAGGTTGAGTTC-7	1	300_0173_Syn_BT_1	NA	Syn	RA03	BT	TRUE	singlet	TRUE	yes 5'	1	paired	double-light	Paired chain	TRUE	FALSE	Plasmacells	14.5554173875939	-1.012361187155	0.0281784373347436	16	Medium (5<X<=20)
129	6351	CGGAGTCTCTGCGTAA-1	CGGAGTCTCTGCGTAA-7	1	300_0173_Syn_BT_1	NA	Syn	RA03	BT	TRUE	singlet	TRUE	yes 5'	1	paired	classical	Paired chain	TRUE	FALSE	Plasmacells	14.4343655992638	-0.482971924955597	0.0406001314148254	11	Medium (5<X<=20)
130	4710	ACGGGCTGTGTCTGAT-1	ACGGGCTGTGTCTGAT-7	1	300_0173_Syn_BT_1	NA	Syn	RA03	BT	TRUE	singlet	TRUE	yes 5'	1	paired	double-light	Paired chain	TRUE	FALSE	Plasmacells	14.4949849535118	-0.228162426168671	0.0338278871691547	10	Medium (5<X<=20)
131	15170	GCACATACACAGAGGT-1	GCACATACACAGAGGT-7	1	300_0173_Syn_BT_1	NA	Syn	RA03	BT	TRUE	singlet	TRUE	yes 5'	1	paired	double-heavy	Paired chain	TRUE	FALSE	Plasmacells	14.6533177782189	-1.78222872656082	0.0815790359878595	2	Small (1<X<=5)
132	10424	CGTAGCGAGCGGCTTC-1	CGTAGCGAGCGGCTTC-7	1	300_0173_Syn_BT_1	NA	Syn	RA03	BT	TRUE	singlet	TRUE	yes 5'	1	paired	classical	Paired chain	TRUE	FALSE	Plasmacells	14.0938723970543	-1.19697954099869	0.0625787796850197	2	Small (1<X<=5)
133	9730	AATCCAGGTAAGGATT-1	AATCCAGGTAAGGATT-25	1	301_0270_Syn_BT_1	NA	Syn	RA12	BT	TRUE	singlet	TRUE	yes 5'	1	paired	classical	Paired chain	TRUE	FALSE	Plasmacells	14.3126185823571	-1.89664842527603	0.0148262463538013	1	Singleton
134	8261	GTCCTCATCTGTACGA-1	GTCCTCATCTGTACGA-7	1	300_0173_Syn_BT_1	NA	Syn	RA03	BT	TRUE	singlet	TRUE	yes 5'	1	paired	classical	Paired chain	TRUE	FALSE	Plasmacells	14.1199515749108	-0.462414640600434	0.0281784373347436	16	Medium (5<X<=20)
135	20641	CACAGTAGTGCTGTAT-1	CACAGTAGTGCTGTAT-18	1	300_1883_Syn_BT_1	NA	Syn	RA09	BT	TRUE	singlet	TRUE	yes 5'	1	paired	classical	Paired chain	TRUE	FALSE	Plasmacells	13.78305944692	0.202519040887603	0.00607833333333334	18	Medium (5<X<=20)
136	29231	TAAGTGCTCGTCTGAA-1	TAAGTGCTCGTCTGAA-2	1	300_0150_Syn_BT_1	NA	Syn	RA01	BT	TRUE	singlet	TRUE	yes 5'	1	paired	classical	Paired chain	TRUE	FALSE	Plasmacells	14.5233300615441	-0.644664901907196	0.0719192200557103	1	Singleton
137	6358	CAGCGACTCCACTCCA-1	CAGCGACTCCACTCCA-7	1	300_0173_Syn_BT_1	NA	Syn	RA03	BT	TRUE	singlet	TRUE	yes 5'	1	paired	classical	Paired chain	TRUE	FALSE	Plasmacells	14.5674889970909	-0.827792424375763	0.0694003808802566	1	Singleton
138	4713	CTCGTACAGTGTCCCG-1	CTCGTACAGTGTCCCG-7	1	300_0173_Syn_BT_1	NA	Syn	RA03	BT	TRUE	singlet	TRUE	yes 5'	1	paired	classical	Paired chain	TRUE	FALSE	Plasmacells	13.3806279588829	1.29812930185104	0.0302880813435496	11	Medium (5<X<=20)
139	9157	CTTAGGAGTCATGCCG-1	CTTAGGAGTCATGCCG-18	1	300_1883_Syn_BT_1	NA	Syn	RA09	BT	TRUE	singlet	TRUE	yes 5'	1	paired	classical	Paired chain	TRUE	FALSE	Plasmacells	14.3380044389855	-2.1563470546553	0.0415375720284094	1	Singleton
140	12492	GGTGAAGTCACCTCGT-1	GGTGAAGTCACCTCGT-5	1	300_0171_Syn_BT_1	NA	Syn	RA02	BT	TRUE	singlet	TRUE	yes 5'	1	paired	classical	Paired chain	TRUE	FALSE	Plasmacells	14.0183156419884	-2.42764522474503	0.0573844157993596	1	Singleton
141	5354	TGTTCCGTCCCTAATT-1	TGTTCCGTCCCTAATT-18	1	300_1883_Syn_BT_1	NA	Syn	RA09	BT	TRUE	singlet	TRUE	yes 5'	1	paired	classical	Paired chain	TRUE	FALSE	Plasmacells	14.2225240160118	-1.1606469337294	0.120108789134438	1	Singleton
142	11361	CGCGGTAGTAAGTGGC-1	CGCGGTAGTAAGTGGC-18	1	300_1883_Syn_BT_1	NA	Syn	RA09	BT	TRUE	singlet	TRUE	yes 5'	1	paired	classical	Paired chain	TRUE	FALSE	Plasmacells	14.2613061357628	-0.41314311664795	0.00832270270270273	1	Singleton
143	5788	CAGGTGCCATGCCCGA-1	CAGGTGCCATGCCCGA-25	1	301_0270_Syn_BT_1	NA	Syn	RA12	BT	TRUE	singlet	TRUE	yes 5'	1	paired	classical	Paired chain	TRUE	FALSE	Plasmacells	13.7813905168663	-0.762511629278412	0.016181414562357	3	Small (1<X<=5)
144	22382	AAGGCAGCATCCAACA-1	AAGGCAGCATCCAACA-7	1	300_0173_Syn_BT_1	NA	Syn	RA03	BT	TRUE	singlet	TRUE	yes 5'	1	paired	classical	Paired chain	TRUE	FALSE	Plasmacells	13.3770650316368	-1.9717037860701	0.0924320346849048	3	Small (1<X<=5)
145	10442	GGGTTGCTCCAAATGC-1	GGGTTGCTCCAAATGC-7	1	300_0173_Syn_BT_1	NA	Syn	RA03	BT	TRUE	singlet	TRUE	yes 5'	1	paired	classical	Paired chain	TRUE	FALSE	Plasmacells	14.0670436311852	-2.2497160617659	0.0715895427659999	1	Singleton
146	7101	TGGGAAGTCTCTGAGA-1	TGGGAAGTCTCTGAGA-18	1	300_1883_Syn_BT_1	NA	Syn	RA09	BT	TRUE	singlet	TRUE	yes 5'	1	paired	classical	Paired chain	TRUE	FALSE	Plasmacells	14.0005191255699	-0.967393416578522	0.0560560439560439	1	Singleton
147	22434	GCAGCCACATTTGCTT-1	GCAGCCACATTTGCTT-7	1	300_0173_Syn_BT_1	NA	Syn	RA03	BT	TRUE	singlet	TRUE	yes 5'	1	paired	classical	Paired chain	TRUE	FALSE	Plasmacells	14.0464309145104	-0.683218616659394	0.0649705452794136	1	Singleton
148	24608	TAGTGGTTCATCGCTC-1	TAGTGGTTCATCGCTC-25	1	301_0270_Syn_BT_1	NA	Syn	RA12	BT	TRUE	singlet	TRUE	yes 5'	1	paired	classical	Paired chain	TRUE	FALSE	Plasmacells	14.0280869890343	-1.66599513929581	0.0399831638616176	1	Singleton
149	8053	CAGCAGCCACCACCAG-1	CAGCAGCCACCACCAG-5	1	300_0171_Syn_BT_1	NA	Syn	RA02	BT	TRUE	singlet	TRUE	yes 5'	1	paired	classical	Paired chain	TRUE	FALSE	Plasmacells	13.7004226137291	-1.91597606580948	0.118807100179695	2	Small (1<X<=5)
150	23726	GGAAAGCAGTATTGGA-1	GGAAAGCAGTATTGGA-18	1	300_1883_Syn_BT_1	NA	Syn	RA09	BT	TRUE	singlet	TRUE	yes 5'	1	paired	classical	Paired chain	TRUE	FALSE	Plasmacells	14.3296998430382	-1.61520196836685	0.0151681766558649	1	Singleton
151	15172	ATTATCCTCTGGCGAC-1	ATTATCCTCTGGCGAC-7	1	300_0173_Syn_BT_1	NA	Syn	RA03	BT	TRUE	singlet	TRUE	yes 5'	1	paired	classical	Paired chain	TRUE	FALSE	Plasmacells	14.0980189729821	0.239514064376602	0.0626029264001198	1	Singleton
152	6345	GGAAAGCGTAAGAGGA-1	GGAAAGCGTAAGAGGA-7	1	300_0173_Syn_BT_1	NA	Syn	RA03	BT	TRUE	singlet	TRUE	yes 5'	1	paired	classical	Paired chain	TRUE	FALSE	Plasmacells	13.8405936647545	0.829069417302856	0.048991731786134	24	Large (20<X<100)
153	23680	CATCGGGTCCTACAGA-1	CATCGGGTCCTACAGA-18	1	300_1883_Syn_BT_1	NA	Syn	RA09	BT	TRUE	singlet	TRUE	yes 5'	1	paired	classical	Paired chain	TRUE	FALSE	Plasmacells	13.8426383424889	-0.84302296083664	0.012773489010989	1	Singleton
154	15168	ACGAGGACACGCGAAA-1	ACGAGGACACGCGAAA-7	1	300_0173_Syn_BT_1	NA	Syn	RA03	BT	TRUE	singlet	TRUE	yes 5'	1	paired	classical	Paired chain	TRUE	FALSE	Plasmacells	14.1690171648156	-1.38428797167038	0.0399738125830748	1	Singleton
155	16092	CCCAGTTGTAAGGGCT-1	CCCAGTTGTAAGGGCT-18	1	300_1883_Syn_BT_1	NA	Syn	RA09	BT	TRUE	singlet	TRUE	yes 5'	1	paired	classical	Paired chain	TRUE	FALSE	Plasmacells	13.8993056703698	0.465446267609844	0.0446506995063219	19	Medium (5<X<=20)
156	8254	GTCTTCGCATATGCTG-1	GTCTTCGCATATGCTG-7	1	300_0173_Syn_BT_1	NA	Syn	RA03	BT	TRUE	singlet	TRUE	yes 5'	1	paired	classical	Paired chain	TRUE	FALSE	Plasmacells	14.2280534196984	-0.504988331014862	0.075494297836421	23	Large (20<X<100)
157	2014	CAAGTTGAGACTTGAA-1	CAAGTTGAGACTTGAA-2	1	300_0150_Syn_BT_1	NA	Syn	RA01	BT	TRUE	singlet	TRUE	yes 5'	1	paired	classical	Paired chain	TRUE	FALSE	Plasmacells	13.7369597841393	-2.20864464681839	0.0260175971087736	4	Small (1<X<=5)
158	17411	AGGGATGGTACTTAGC-1	AGGGATGGTACTTAGC-7	1	300_0173_Syn_BT_1	NA	Syn	RA03	BT	TRUE	singlet	TRUE	yes 5'	1	paired	other	Paired chain	TRUE	FALSE	Plasmacells	13.8093284059655	-1.76310707967972	0.0768237530877175	1	Singleton
159	4349	TAGCCGGCAGCTGCTG-1	TAGCCGGCAGCTGCTG-2	1	300_0150_Syn_BT_1	NA	Syn	RA01	BT	TRUE	singlet	TRUE	yes 5'	1	paired	multi-light	Paired chain	TRUE	FALSE	Plasmacells	13.7801240373741	-2.41029908102249	0.0384263122445187	4	Small (1<X<=5)
160	24554	TACGGGCAGGGCATGT-1	TACGGGCAGGGCATGT-25	1	301_0270_Syn_BT_1	NA	Syn	RA12	BT	TRUE	singlet	TRUE	yes 5'	1	paired	classical	Paired chain	TRUE	FALSE	Plasmacells	13.9392627168785	-1.59177257459854	0.103736883394383	2	Small (1<X<=5)
161	3338	CCCAGTTGTACCTACA-1	CCCAGTTGTACCTACA-7	1	300_0173_Syn_BT_1	NA	Syn	RA03	BT	TRUE	singlet	TRUE	yes 5'	1	paired	double-light	Paired chain	TRUE	FALSE	Plasmacells	13.6070588518273	-1.85801364820694	0.0620171195652174	1	Singleton
162	1947	GACTAACGTACGACCC-1	GACTAACGTACGACCC-25	1	301_0270_Syn_BT_1	NA	Syn	RA12	BT	TRUE	singlet	TRUE	yes 5'	1	paired	double-light	Paired chain	TRUE	FALSE	Plasmacells	14.3096793581139	-1.84531595152115	0.1213070985713	1	Singleton
163	13746	CCGGTAGAGTGTCCCG-1	CCGGTAGAGTGTCCCG-18	1	300_1883_Syn_BT_1	NA	Syn	RA09	BT	TRUE	singlet	TRUE	yes 5'	1	paired	classical	Paired chain	TRUE	FALSE	Plasmacells	14.2807696748864	0.385060485785255	0.0210329929806895	1	Singleton
164	13740	CATCAGAAGACAGGCT-1	CATCAGAAGACAGGCT-18	1	300_1883_Syn_BT_1	NA	Syn	RA09	BT	TRUE	singlet	TRUE	yes 5'	1	paired	classical	Paired chain	TRUE	FALSE	Plasmacells	14.2949164796959	-1.13764740865921	0.164427115920291	1	Singleton
165	27320	TAGTTGGGTTGATTGC-1	TAGTTGGGTTGATTGC-18	1	300_1883_Syn_BT_1	NA	Syn	RA09	BT	TRUE	singlet	TRUE	yes 5'	1	paired	classical	Paired chain	TRUE	FALSE	Plasmacells	13.99217638265	-1.34825803678726	0.0753274050603848	13	Medium (5<X<=20)
166	13725	AGAGTGGAGGCCGAAT-1	AGAGTGGAGGCCGAAT-18	1	300_1883_Syn_BT_1	NA	Syn	RA09	BT	TRUE	singlet	TRUE	yes 5'	1	paired	classical	Paired chain	TRUE	FALSE	Plasmacells	14.2421649385582	-2.3529396240065	0.00597513586956524	1	Singleton
167	27320	GATCGCGCACCATCCT-1	GATCGCGCACCATCCT-18	1	300_1883_Syn_BT_1	NA	Syn	RA09	BT	TRUE	singlet	TRUE	yes 5'	1	paired	classical	Paired chain	TRUE	FALSE	Plasmacells	13.7222484041344	-1.31081523340439	0.0753274050603848	13	Medium (5<X<=20)
168	9172	GGGTTGCAGCCCAACC-1	GGGTTGCAGCCCAACC-18	1	300_1883_Syn_BT_1	NA	Syn	RA09	BT	TRUE	singlet	TRUE	yes 5'	1	paired	classical	Paired chain	TRUE	FALSE	Plasmacells	14.3480103899132	-0.222873050386658	0.155027673796791	1	Singleton
169	8693	TTCTTAGGTCTAAACC-1	TTCTTAGGTCTAAACC-11	1	300_0392_Syn_BT_1	NA	Syn	RA05	BT	TRUE	singlet	TRUE	yes 5'	1	paired	classical	Paired chain	TRUE	FALSE	Plasmacells	13.905810682882	-1.25118913095688	0.0291541872864381	1	Singleton
170	8250	CAAGTTGCATCTATGG-1	CAAGTTGCATCTATGG-7	1	300_0173_Syn_BT_1	NA	Syn	RA03	BT	TRUE	singlet	TRUE	yes 5'	1	paired	classical	Paired chain	TRUE	FALSE	Plasmacells	14.2142184663903	-0.541486758405915	0.0574303212585933	84	Large (20<X<100)
171	8261	TCGCGAGAGAGGTAGA-1	TCGCGAGAGAGGTAGA-7	1	300_0173_Syn_BT_1	NA	Syn	RA03	BT	TRUE	singlet	TRUE	yes 5'	1	paired	classical	Paired chain	TRUE	FALSE	Plasmacells	13.946431486715	0.114094060247192	0.0281784373347436	16	Medium (5<X<=20)
172	3354	GTATTCTAGGGCTCTC-1	GTATTCTAGGGCTCTC-7	1	300_0173_Syn_BT_1	NA	Syn	RA03	BT	TRUE	singlet	TRUE	yes 5'	1	paired	classical	Paired chain	TRUE	FALSE	Plasmacells	14.1018012453209	-1.03794099729752	0.0411040192621518	1	Singleton
173	12240	TTTGGTTGTAAGGATT-1	TTTGGTTGTAAGGATT-2	1	300_0150_Syn_BT_1	NA	Syn	RA01	BT	TRUE	singlet	TRUE	yes 5'	1	paired	classical	Paired chain	TRUE	FALSE	Plasmacells	13.7967713762413	-2.22197653692459	0.068199894283885	1	Singleton
174	13732	ATCCGAATCATGGTCA-1	ATCCGAATCATGGTCA-18	1	300_1883_Syn_BT_1	NA	Syn	RA09	BT	TRUE	singlet	TRUE	yes 5'	1	paired	classical	Paired chain	TRUE	FALSE	Plasmacells	14.3229401994835	-1.13724626939987	0.00950704225352113	1	Singleton
175	8250	CGATGGCCAAAGCGGT-1	CGATGGCCAAAGCGGT-7	1	300_0173_Syn_BT_1	NA	Syn	RA03	BT	TRUE	singlet	TRUE	yes 5'	1	paired	classical	Paired chain	TRUE	FALSE	Plasmacells	14.3285916734825	-0.480542916471711	0.0574303212585933	84	Large (20<X<100)
176	18366	GTCACAAAGTATCTCG-1	GTCACAAAGTATCTCG-18	1	300_1883_Syn_BT_1	NA	Syn	RA09	BT	TRUE	singlet	TRUE	yes 5'	1	paired	classical	Paired chain	TRUE	FALSE	Plasmacells	13.8425267625939	-0.177589971239319	0.0410062386182975	1	Singleton
177	16111	ATGAGGGCACCAGCAC-1	ATGAGGGCACCAGCAC-18	1	300_1883_Syn_BT_1	NA	Syn	RA09	BT	TRUE	singlet	TRUE	yes 5'	1	paired	classical	Paired chain	TRUE	FALSE	Plasmacells	14.4890511919152	-2.01741005819534	0.0677666773514058	1	Singleton
178	10440	GCTCTGTCAGCATACT-1	GCTCTGTCAGCATACT-7	1	300_0173_Syn_BT_1	NA	Syn	RA03	BT	TRUE	singlet	TRUE	yes 5'	1	paired	other	Paired chain	TRUE	FALSE	Plasmacells	13.670890181173	-0.959572333509674	0.0526020761941172	1	Singleton
179	2249	AGTCTTTCAATGGAAT-1	AGTCTTTCAATGGAAT-7	1	300_0173_Syn_BT_1	NA	Syn	RA03	BT	TRUE	singlet	TRUE	yes 5'	1	paired	multi-light	Paired chain	TRUE	FALSE	Plasmacells	13.6963685442101	-1.3431397859404	0.0495941734417344	1	Singleton
180	4710	CGAGCACGTCGAGTTT-1	CGAGCACGTCGAGTTT-7	1	300_0173_Syn_BT_1	NA	Syn	RA03	BT	TRUE	singlet	TRUE	yes 5'	1	paired	double-light	Paired chain	TRUE	FALSE	Plasmacells	14.2818559099327	0.224471282546768	0.0338278871691547	10	Medium (5<X<=20)
181	8261	CATTCGCTCCACGACG-1	CATTCGCTCCACGACG-7	1	300_0173_Syn_BT_1	NA	Syn	RA03	BT	TRUE	singlet	TRUE	yes 5'	1	paired	classical	Paired chain	TRUE	FALSE	Plasmacells	14.3497842241417	-0.267737645323029	0.0281784373347436	16	Medium (5<X<=20)
182	3058	CAAGAAACACACCGCA-1	CAAGAAACACACCGCA-2	1	300_0150_Syn_BT_1	NA	Syn	RA01	BT	TRUE	singlet	TRUE	yes 5'	1	paired	classical	Paired chain	TRUE	FALSE	Plasmacells	13.9708264757286	-2.45421649854874	0.0238936275680841	1	Singleton
183	8473	ACTGATGTCTTAGCCC-1	ACTGATGTCTTAGCCC-9	1	300_0174_Syn_BT_1	NA	Syn	RA04	BT	TRUE	singlet	TRUE	yes 5'	1	paired	other	Paired chain	TRUE	FALSE	Plasmacells	14.4878590990197	-1.0761652175734	0.0732336191150281	1	Singleton
184	2014	ACTGTCCTCCTTTCTC-1	ACTGTCCTCCTTTCTC-2	1	300_0150_Syn_BT_1	NA	Syn	RA01	BT	TRUE	singlet	TRUE	yes 5'	1	paired	classical	Paired chain	TRUE	FALSE	Plasmacells	13.6633313585411	-2.15563990514969	0.0260175971087736	4	Small (1<X<=5)
185	16092	GGGAGATGTGCACGAA-1	GGGAGATGTGCACGAA-18	1	300_1883_Syn_BT_1	NA	Syn	RA09	BT	TRUE	singlet	TRUE	yes 5'	1	paired	classical	Paired chain	TRUE	FALSE	Plasmacells	13.5850385118615	-0.265312093908539	0.0446506995063219	19	Medium (5<X<=20)
186	3355	TAAGAGAGTAAGTAGT-1	TAAGAGAGTAAGTAGT-7	1	300_0173_Syn_BT_1	NA	Syn	RA03	BT	TRUE	singlet	TRUE	yes 5'	1	paired	double-heavy	Paired chain	TRUE	FALSE	Plasmacells	14.3262580324303	-1.1617318574736	0.054606774485741	1	Singleton
187	590	TTGGCAACACGTGAGA-1	TTGGCAACACGTGAGA-18	1	300_1883_Syn_BT_1	NA	Syn	RA09	BT	TRUE	singlet	TRUE	yes 5'	1	paired	classical	Paired chain	TRUE	FALSE	Plasmacells	14.3332103181969	-1.1121370975325	0.0192891160357122	1	Singleton
188	15173	CACAGGCGTCTTTCAT-1	CACAGGCGTCTTTCAT-7	1	300_0173_Syn_BT_1	NA	Syn	RA03	BT	TRUE	singlet	TRUE	yes 5'	1	paired	classical	Paired chain	TRUE	FALSE	Plasmacells	14.4170459200035	-1.20144750517105	0.0368816130225675	1	Singleton
189	2252	CCATTCGCATGACGGA-1	CCATTCGCATGACGGA-7	1	300_0173_Syn_BT_1	NA	Syn	RA03	BT	TRUE	singlet	TRUE	yes 5'	1	paired	classical	Paired chain	TRUE	FALSE	Plasmacells	13.7435410905968	-2.19938709181046	0.0634851290477421	1	Singleton
190	18971	AACCATGAGTGAAGAG-1	AACCATGAGTGAAGAG-25	1	301_0270_Syn_BT_1	NA	Syn	RA12	BT	TRUE	singlet	TRUE	yes 5'	1	paired	double-light	Paired chain	TRUE	FALSE	Plasmacells	13.7747014452111	-1.34933640402054	0.00716857046070461	1	Singleton
191	4710	GGACGTCGTCAGAGGT-1	GGACGTCGTCAGAGGT-7	1	300_0173_Syn_BT_1	NA	Syn	RA03	BT	TRUE	singlet	TRUE	yes 5'	1	paired	double-light	Paired chain	TRUE	FALSE	Plasmacells	13.82971128713	0.60865167189146	0.0338278871691547	10	Medium (5<X<=20)
192	6345	GCACATATCACATACG-1	GCACATATCACATACG-7	1	300_0173_Syn_BT_1	NA	Syn	RA03	BT	TRUE	singlet	TRUE	yes 5'	1	paired	other	Paired chain	TRUE	FALSE	Plasmacells	14.2145512987267	0.0295835550477597	0.048991731786134	24	Large (20<X<100)
193	18315	AAGGCAGGTCGCGTGT-1	AAGGCAGGTCGCGTGT-18	1	300_1883_Syn_BT_1	NA	Syn	RA09	BT	TRUE	singlet	TRUE	yes 5'	1	paired	classical	Paired chain	TRUE	FALSE	Plasmacells	14.3664935518395	-1.0964037362883	0.0140439387409574	1	Singleton
194	8256	TCAGCAAGTTCTGTTT-1	TCAGCAAGTTCTGTTT-7	1	300_0173_Syn_BT_1	NA	Syn	RA03	BT	TRUE	singlet	TRUE	yes 5'	1	paired	classical	Paired chain	TRUE	FALSE	Plasmacells	14.2193950105797	0.188943308179626	0.0277501178974005	4	Small (1<X<=5)
195	8260	ACCGTAAAGAACTCGG-1	ACCGTAAAGAACTCGG-7	1	300_0173_Syn_BT_1	NA	Syn	RA03	BT	TRUE	singlet	TRUE	yes 5'	1	paired	classical	Paired chain	TRUE	FALSE	Plasmacells	14.0465510774742	-1.81337835233902	0.0848886345521209	1	Singleton
196	27320	GCTGCGATCAATAAGG-1	GCTGCGATCAATAAGG-18	1	300_1883_Syn_BT_1	NA	Syn	RA09	BT	TRUE	singlet	TRUE	yes 5'	1	paired	double-light	Paired chain	TRUE	FALSE	Plasmacells	13.8514979768883	0.813604932611236	0.0753274050603848	13	Medium (5<X<=20)
197	17224	CGCTATCCAGAGCCAA-1	CGCTATCCAGAGCCAA-5	1	300_0171_Syn_BT_1	NA	Syn	RA02	BT	TRUE	singlet	TRUE	yes 5'	1	paired	classical	Paired chain	TRUE	FALSE	Plasmacells	14.2870610643517	-1.83171131056046	0.0375844633666364	1	Singleton
198	5786	ACTTTCATCGCCAGCA-1	ACTTTCATCGCCAGCA-25	1	301_0270_Syn_BT_1	NA	Syn	RA12	BT	TRUE	singlet	TRUE	yes 5'	1	paired	classical	Paired chain	TRUE	FALSE	Plasmacells	13.3906663347374	-1.85604192655777	0.0818244628099174	1	Singleton
199	2956	CAGAATCGTAGAGTGC-1	CAGAATCGTAGAGTGC-25	1	301_0270_Syn_BT_1	NA	Syn	RA12	BT	TRUE	singlet	TRUE	yes 5'	1	paired	classical	Paired chain	TRUE	FALSE	Plasmacells	14.1092236925255	-1.2879080955336	0.0379080897473561	1	Singleton
200	16105	AGCTCTCTCCACGAAT-1	AGCTCTCTCCACGAAT-18	1	300_1883_Syn_BT_1	NA	Syn	RA09	BT	TRUE	singlet	TRUE	yes 5'	1	paired	double-light	Paired chain	TRUE	FALSE	Plasmacells	14.4895852495323	-1.99392010610794	0.0410546831485373	1	Singleton
201	8074	TAGCCGGGTAGAGTGC-1	TAGCCGGGTAGAGTGC-5	1	300_0171_Syn_BT_1	NA	Syn	RA02	BT	TRUE	singlet	TRUE	yes 5'	1	paired	classical	Paired chain	TRUE	FALSE	Plasmacells	14.1765550066124	-1.5508315746138	0.0361458767926988	1	Singleton
202	3346	GAAGCAGTCATCGCTC-1	GAAGCAGTCATCGCTC-7	1	300_0173_Syn_BT_1	NA	Syn	RA03	BT	TRUE	singlet	TRUE	yes 5'	1	paired	classical	Paired chain	TRUE	FALSE	Plasmacells	13.3311751772057	-1.88520600240921	0.0581160957614162	1	Singleton
203	6351	GGACGTCCAGGGAGAG-1	GGACGTCCAGGGAGAG-7	1	300_0173_Syn_BT_1	NA	Syn	RA03	BT	TRUE	singlet	TRUE	yes 5'	1	paired	double-light	Paired chain	TRUE	FALSE	Plasmacells	14.0519298006188	-0.0862086598226932	0.0406001314148254	11	Medium (5<X<=20)
204	8291	GACTGCGCAGATGGGT-1	GACTGCGCAGATGGGT-7	1	300_0173_Syn_BT_1	NA	Syn	RA03	BT	TRUE	singlet	TRUE	yes 5'	1	paired	multi-light	Paired chain	TRUE	FALSE	Plasmacells	14.3374818254601	-0.275565463716736	0.0889817423343442	1	Singleton
205	21364	TGTATTCTCTACTATC-1	TGTATTCTCTACTATC-25	1	301_0270_Syn_BT_1	NA	Syn	RA12	BT	TRUE	singlet	TRUE	yes 5'	1	paired	classical	Paired chain	TRUE	FALSE	Plasmacells	13.5641892839562	-1.04280294817184	0.0285898650057333	1	Singleton
206	9140	TCAGGATAGTTAACGA-1	TCAGGATAGTTAACGA-18	1	300_1883_Syn_BT_1	NA	Syn	RA09	BT	TRUE	singlet	TRUE	yes 5'	1	paired	classical	Paired chain	TRUE	FALSE	Plasmacells	14.0997908998619	-1.14068819921707	0.00952952836509826	3	Small (1<X<=5)
207	4729	TGGCGCACATATGGTC-1	TGGCGCACATATGGTC-7	1	300_0173_Syn_BT_1	NA	Syn	RA03	BT	TRUE	singlet	TRUE	yes 5'	1	paired	classical	Paired chain	TRUE	FALSE	Plasmacells	13.6452306200157	0.369930517261276	0.101979172714078	3	Small (1<X<=5)
208	2686	GGGAATGCACGGTTTA-1	GGGAATGCACGGTTTA-18	1	300_1883_Syn_BT_1	NA	Syn	RA09	BT	TRUE	singlet	TRUE	yes 5'	1	paired	classical	Paired chain	TRUE	FALSE	Plasmacells	14.4870904375206	-1.73822523992752	0.110138442014109	1	Singleton
209	19515	TGCCAAATCCACTCCA-1	TGCCAAATCCACTCCA-5	1	300_0171_Syn_BT_1	NA	Syn	RA02	BT	TRUE	singlet	TRUE	yes 5'	1	paired	classical	Paired chain	TRUE	FALSE	Plasmacells	11.8022616792809	2.19686637479568	0.0164487099856665	1	Singleton
210	14649	AAGGTTCTCAGTCCCT-1	AAGGTTCTCAGTCCCT-2	1	300_0150_Syn_BT_1	NA	Syn	RA01	BT	TRUE	singlet	TRUE	yes 5'	1	paired	classical	Paired chain	TRUE	FALSE	Plasmacells	13.8964227129113	-2.49214627187943	0.0597492202605353	1	Singleton
211	8254	GTGTTAGTCCATGCTC-1	GTGTTAGTCCATGCTC-7	1	300_0173_Syn_BT_1	NA	Syn	RA03	BT	TRUE	singlet	TRUE	yes 5'	1	paired	double-light	Paired chain	TRUE	FALSE	Plasmacells	14.2454780031334	-0.0960424129316715	0.075494297836421	23	Large (20<X<100)
212	16787	GAGCAGATCAACCATG-1	GAGCAGATCAACCATG-25	1	301_0270_Syn_BT_1	NA	Syn	RA12	BT	TRUE	singlet	TRUE	yes 5'	1	paired	classical	Paired chain	TRUE	FALSE	Plasmacells	13.8457873750817	-1.75120665472244	0.112007383603838	5	Small (1<X<=5)
213	25846	ACATCAGAGCCAGTTT-1	ACATCAGAGCCAGTTT-7	1	300_0173_Syn_BT_1	NA	Syn	RA03	BT	TRUE	singlet	TRUE	yes 5'	1	paired	classical	Paired chain	TRUE	FALSE	Plasmacells	13.5893577028405	-0.692331570799103	0.0727355752279925	1	Singleton
214	7087	GGAACTTAGACTGGGT-1	GGAACTTAGACTGGGT-18	1	300_1883_Syn_BT_1	NA	Syn	RA09	BT	TRUE	singlet	TRUE	yes 5'	1	paired	classical	Paired chain	TRUE	FALSE	Plasmacells	13.7761004854332	-1.34172346037125	0.0155941226783969	1	Singleton
215	14413	ACTGCTCGTGCTCTTC-1	ACTGCTCGTGCTCTTC-25	1	301_0270_Syn_BT_1	NA	Syn	RA12	BT	TRUE	singlet	TRUE	yes 5'	1	paired	classical	Paired chain	TRUE	FALSE	Plasmacells	13.8978608537804	-1.30952491205429	0.039758606248367	1	Singleton
216	1053	GACCAATCAAGCTGGA-1	GACCAATCAAGCTGGA-18	1	300_1883_Syn_BT_1	NA	Syn	RA09	BT	TRUE	singlet	TRUE	yes 5'	1	paired	double-light	Paired chain	TRUE	FALSE	Plasmacells	14.1076529909264	-1.40324797075485	0.0709803636363636	1	Singleton
217	20645	ACGGGTCTCACGATGT-1	ACGGGTCTCACGATGT-18	1	300_1883_Syn_BT_1	NA	Syn	RA09	BT	TRUE	singlet	TRUE	yes 5'	1	paired	classical	Paired chain	TRUE	FALSE	Plasmacells	13.4075015474449	-1.25683583658432	0.0422564570393375	1	Singleton
218	13700	GAAGCAGCATCTGGTA-1	GAAGCAGCATCTGGTA-17	1	300_0416_Syn_BT_1	NA	Syn	RA08	BT	TRUE	singlet	TRUE	yes 5'	1	paired	classical	Paired chain	TRUE	FALSE	Plasmacells	14.4414571214806	-1.67492987554764	0.0510392050883898	1	Singleton
219	14395	CGAACATCACCAGGTC-1	CGAACATCACCAGGTC-25	1	301_0270_Syn_BT_1	NA	Syn	RA12	BT	TRUE	singlet	TRUE	yes 5'	1	paired	classical	Paired chain	TRUE	FALSE	Plasmacells	14.4702723909508	-1.86165835302567	0.118951774446759	9	Medium (5<X<=20)
220	6135	ATCGAGTGTGCTTCTC-1	ATCGAGTGTGCTTCTC-5	1	300_0171_Syn_BT_1	NA	Syn	RA02	BT	TRUE	singlet	TRUE	yes 5'	1	paired	classical	Paired chain	TRUE	FALSE	Plasmacells	13.807138769735	-2.06037165563797	0.0196141027945008	1	Singleton
221	20438	TACCTTAAGCTTATCG-1	TACCTTAAGCTTATCG-13	1	300_0410_Syn_BT_1	NA	Syn	RA06	BT	TRUE	singlet	TRUE	yes 5'	1	paired	classical	Paired chain	TRUE	FALSE	Plasmacells	14.5545085359703	-0.518381613905182	0.00440706521739131	1	Singleton
222	5514	GTGAAGGAGAAACCTA-1	GTGAAGGAGAAACCTA-20	1	300_1930_Syn_BT_1	NA	Syn	RA10	BT	TRUE	singlet	TRUE	yes 5'	1	paired	classical	Paired chain	TRUE	FALSE	Plasmacells	14.2199662614952	-1.09664298933243	0.00543227513227514	1	Singleton
223	15169	CAACCAAAGAGTACCG-1	CAACCAAAGAGTACCG-7	1	300_0173_Syn_BT_1	NA	Syn	RA03	BT	TRUE	singlet	TRUE	yes 5'	1	paired	classical	Paired chain	TRUE	FALSE	Plasmacells	13.4656051088463	-1.92838789861893	0.10775303689908	3	Small (1<X<=5)
224	1350	CGAACATCAGCATGAG-1	CGAACATCAGCATGAG-5	1	300_0171_Syn_BT_1	NA	Syn	RA02	BT	TRUE	singlet	TRUE	yes 5'	1	paired	double-light	Paired chain	TRUE	FALSE	Plasmacells	14.0463145662438	-2.43354703825211	0.0274759941835887	1	Singleton
225	6383	TGGGCGTAGGGATGGG-1	TGGGCGTAGGGATGGG-7	1	300_0173_Syn_BT_1	NA	Syn	RA03	BT	TRUE	singlet	TRUE	yes 5'	1	paired	classical	Paired chain	TRUE	FALSE	Plasmacells	14.16333994161	-0.0597663108656314	0.0796694818688345	1	Singleton
226	19545	TAGAGCTTCGTACGGC-1	TAGAGCTTCGTACGGC-5	1	300_0171_Syn_BT_1	NA	Syn	RA02	BT	TRUE	singlet	TRUE	yes 5'	1	paired	classical	Paired chain	TRUE	FALSE	Plasmacells	13.8179582048546	-0.524056214506379	0.0263707069044703	1	Singleton
227	14457	GTTCATTGTATTAGCC-1	GTTCATTGTATTAGCC-25	1	301_0270_Syn_BT_1	NA	Syn	RA12	BT	TRUE	singlet	TRUE	yes 5'	1	paired	double-light	Paired chain	TRUE	FALSE	Plasmacells	13.5479453493248	-0.993017691786042	0.0204067801265712	1	Singleton
228	7740	GGGATGACAAGCGATG-1	GGGATGACAAGCGATG-1	1	300_0150_PBL_BT_1	NA	PBL	RA01	BT	TRUE	singlet	TRUE	yes 5'	1	paired	classical	Paired chain	TRUE	FALSE	Plasmacells	14.1319325853478	1.80096469480301	0.0920047530937738	1	Singleton
229	10426	TGCTACCCACACCGAC-1	TGCTACCCACACCGAC-7	1	300_0173_Syn_BT_1	NA	Syn	RA03	BT	TRUE	singlet	TRUE	yes 5'	1	paired	other	Paired chain	TRUE	FALSE	Plasmacells	14.1688455034386	0.124436717813263	0.0520889653510819	13	Medium (5<X<=20)
230	9757	TCTTCGGGTACTCAAC-1	TCTTCGGGTACTCAAC-25	1	301_0270_Syn_BT_1	NA	Syn	RA12	BT	TRUE	singlet	TRUE	yes 5'	1	paired	other	Paired chain	TRUE	FALSE	Plasmacells	14.0290225435387	-1.12193324011063	0.0739773733971257	1	Singleton
231	19035	AACACGTAGGCCCTCA-1	AACACGTAGGCCCTCA-1	1	300_0150_PBL_BT_1	NA	PBL	RA01	BT	TRUE	singlet	TRUE	yes 5'	1	paired	classical	Paired chain	TRUE	FALSE	Plasmacells	14.0765355516564	1.07837055284286	0.0141186699912601	1	Singleton
232	19287	TCAGGTAGTCGGATCC-1	TCAGGTAGTCGGATCC-2	1	300_0150_Syn_BT_1	NA	Syn	RA01	BT	TRUE	singlet	TRUE	yes 5'	1	paired	classical	Paired chain	TRUE	FALSE	Plasmacells	14.0369256425988	-0.280640501196137	0.0644867182177409	1	Singleton
233	575	GTGTTAGAGATACACA-1	GTGTTAGAGATACACA-17	1	300_0416_Syn_BT_1	NA	Syn	RA08	BT	TRUE	singlet	TRUE	yes 5'	1	paired	classical	Paired chain	TRUE	FALSE	Plasmacells	14.1117747713219	-1.65013219755386	0.0591853343744603	1	Singleton
234	34129	CACATTTAGCTCTCGG-1	CACATTTAGCTCTCGG-7	1	300_0173_Syn_BT_1	NA	Syn	RA03	BT	TRUE	singlet	TRUE	yes 5'	1	paired	multi-heavy	Paired chain	TRUE	FALSE	Plasmacells	14.2437327791344	-1.44676436823105	0.12261222502452	1	Singleton
235	4710	GGTGCGTTCTCTGAGA-1	GGTGCGTTCTCTGAGA-7	1	300_0173_Syn_BT_1	NA	Syn	RA03	BT	TRUE	singlet	TRUE	yes 5'	1	paired	double-light	Paired chain	TRUE	FALSE	Plasmacells	14.3209145952355	-0.275228041822663	0.0338278871691547	10	Medium (5<X<=20)
236	6345	GCATGCGTCATAGCAC-1	GCATGCGTCATAGCAC-7	1	300_0173_Syn_BT_1	NA	Syn	RA03	BT	TRUE	singlet	TRUE	yes 5'	1	paired	classical	Paired chain	TRUE	FALSE	Plasmacells	13.9914248872887	0.0995400663068386	0.048991731786134	24	Large (20<X<100)
237	2014	CATGACAAGTGTGGCA-1	CATGACAAGTGTGGCA-2	1	300_0150_Syn_BT_1	NA	Syn	RA01	BT	TRUE	singlet	TRUE	yes 5'	1	paired	classical	Paired chain	TRUE	FALSE	Plasmacells	13.5702012468468	-2.39541389387344	0.0260175971087736	4	Small (1<X<=5)
238	10436	GAACATCGTAATTGGA-1	GAACATCGTAATTGGA-7	1	300_0173_Syn_BT_1	NA	Syn	RA03	BT	TRUE	singlet	TRUE	yes 5'	1	paired	classical	Paired chain	TRUE	FALSE	Plasmacells	13.4979918886315	-2.07117320936417	0.046638950256168	1	Singleton
239	14395	GGGCATCGTGGCAAAC-1	GGGCATCGTGGCAAAC-25	1	301_0270_Syn_BT_1	NA	Syn	RA12	BT	TRUE	singlet	TRUE	yes 5'	1	paired	classical	Paired chain	TRUE	FALSE	Plasmacells	14.5636208940636	-1.03798462789749	0.118951774446759	9	Medium (5<X<=20)
240	5788	ATAACGCGTCTGGAGA-1	ATAACGCGTCTGGAGA-25	1	301_0270_Syn_BT_1	NA	Syn	RA12	BT	TRUE	singlet	TRUE	yes 5'	1	paired	double-light	Paired chain	TRUE	FALSE	Plasmacells	13.8932774950157	-1.10450949114059	0.0261725511392805	3	Small (1<X<=5)
241	15189	GTTCATTGTGATAAAC-1	GTTCATTGTGATAAAC-7	1	300_0173_Syn_BT_1	NA	Syn	RA03	BT	TRUE	singlet	TRUE	yes 5'	1	paired	multi-light	Paired chain	TRUE	FALSE	Plasmacells	13.8730166841637	-1.37020148676132	0.0474881800902828	1	Singleton
242	6345	GAGGTGATCGTGGGAA-1	GAGGTGATCGTGGGAA-7	1	300_0173_Syn_BT_1	NA	Syn	RA03	BT	TRUE	singlet	TRUE	yes 5'	1	paired	classical	Paired chain	TRUE	FALSE	Plasmacells	13.7996571947228	0.496045910154829	0.048991731786134	24	Large (20<X<100)
243	9175	GTTTCTAGTGGCCCTA-1	GTTTCTAGTGGCCCTA-18	1	300_1883_Syn_BT_1	NA	Syn	RA09	BT	TRUE	singlet	TRUE	yes 5'	1	paired	classical	Paired chain	TRUE	FALSE	Plasmacells	14.4697974611412	-2.03319241445755	0.0360842648342888	1	Singleton
244	17227	CTCGAAACAGTCAGCC-1	CTCGAAACAGTCAGCC-5	1	300_0171_Syn_BT_1	NA	Syn	RA02	BT	TRUE	singlet	TRUE	yes 5'	1	paired	classical	Paired chain	TRUE	FALSE	Plasmacells	14.4844773698937	-1.65215851705765	0.0229952882241359	1	Singleton
245	20641	CTACACCCAGGGTTAG-1	CTACACCCAGGGTTAG-18	1	300_1883_Syn_BT_1	NA	Syn	RA09	BT	TRUE	singlet	TRUE	yes 5'	1	paired	classical	Paired chain	TRUE	FALSE	Plasmacells	13.962165205587	-0.948729056532135	0.00607833333333334	18	Medium (5<X<=20)
246	3809	CGAACATTCCAGAAGG-1	CGAACATTCCAGAAGG-18	1	300_1883_Syn_BT_1	NA	Syn	RA09	BT	TRUE	singlet	TRUE	yes 5'	1	paired	double-light	Paired chain	TRUE	FALSE	Plasmacells	13.5103658128868	-1.06520952623581	0.0102966505578119	2	Small (1<X<=5)
247	22418	CGGACTGGTATTAGCC-1	CGGACTGGTATTAGCC-7	1	300_0173_Syn_BT_1	NA	Syn	RA03	BT	TRUE	singlet	TRUE	yes 5'	1	paired	classical	Paired chain	TRUE	FALSE	Plasmacells	14.2510264803063	-1.95092656057571	0.0448092267786561	1	Singleton
248	3667	GTGAAGGCACATTAGC-1	GTGAAGGCACATTAGC-13	1	300_0410_Syn_BT_1	NA	Syn	RA06	BT	TRUE	singlet	TRUE	yes 5'	1	paired	classical	Paired chain	TRUE	FALSE	Plasmacells	13.862519590963	-0.386761385614624	0.0661384438960881	2	Small (1<X<=5)
249	8268	GTCGTAATCGATCCCT-1	GTCGTAATCGATCCCT-7	1	300_0173_Syn_BT_1	NA	Syn	RA03	BT	TRUE	singlet	TRUE	yes 5'	1	paired	classical	Paired chain	TRUE	FALSE	Plasmacells	14.0982507158409	-0.851224679167023	0.0426171271813856	5	Small (1<X<=5)
250	3824	GAAGCAGTCCAGTAGT-1	GAAGCAGTCCAGTAGT-18	1	300_1883_Syn_BT_1	NA	Syn	RA09	BT	TRUE	singlet	TRUE	yes 5'	1	paired	classical	Paired chain	TRUE	FALSE	Plasmacells	13.6720841814171	-0.994508880789032	0.0145437848446922	1	Singleton
251	16092	TATGCCCCATGCAATC-1	TATGCCCCATGCAATC-18	1	300_1883_Syn_BT_1	NA	Syn	RA09	BT	TRUE	singlet	TRUE	yes 5'	1	paired	classical	Paired chain	TRUE	FALSE	Plasmacells	13.8986762453209	-0.707250613386383	0.0446506995063219	19	Medium (5<X<=20)
252	9189	TTAACTCAGAGAGCTC-1	TTAACTCAGAGAGCTC-18	1	300_1883_Syn_BT_1	NA	Syn	RA09	BT	TRUE	singlet	TRUE	yes 5'	1	paired	double-light	Paired chain	TRUE	FALSE	Plasmacells	13.8374732423912	-1.54585649412369	0.00255420054200542	1	Singleton
253	10423	CAAGATCAGGGTGTGT-1	CAAGATCAGGGTGTGT-7	1	300_0173_Syn_BT_1	NA	Syn	RA03	BT	TRUE	singlet	TRUE	yes 5'	1	paired	classical	Paired chain	TRUE	FALSE	Plasmacells	13.9654649187218	-0.330132323915711	0.0755473130193906	7	Medium (5<X<=20)
254	6345	CACACAAGTCGACTGC-1	CACACAAGTCGACTGC-7	1	300_0173_Syn_BT_1	NA	Syn	RA03	BT	TRUE	singlet	TRUE	yes 5'	1	paired	classical	Paired chain	TRUE	FALSE	Plasmacells	13.7259763170372	0.29134125668312	0.048991731786134	24	Large (20<X<100)
255	6353	CCTTCGAAGTGGTAGC-1	CCTTCGAAGTGGTAGC-7	1	300_0173_Syn_BT_1	NA	Syn	RA03	BT	TRUE	singlet	TRUE	yes 5'	1	paired	double-light	Paired chain	TRUE	FALSE	Plasmacells	14.1317456651818	-0.12567277591919	0.0501751158108272	2	Small (1<X<=5)
256	8250	TGCGTGGGTGATGCCC-1	TGCGTGGGTGATGCCC-7	1	300_0173_Syn_BT_1	NA	Syn	RA03	BT	TRUE	singlet	TRUE	yes 5'	1	paired	classical	Paired chain	TRUE	FALSE	Plasmacells	13.9040740419518	0.0691374655416104	0.0574303212585933	84	Large (20<X<100)
257	2663	AGATTGCGTGAGTATA-1	AGATTGCGTGAGTATA-18	1	300_1883_Syn_BT_1	NA	Syn	RA09	BT	TRUE	singlet	TRUE	yes 5'	1	paired	classical	Paired chain	TRUE	FALSE	Plasmacells	14.3349584032189	-1.83597137373184	0.0170281977747111	1	Singleton
258	14436	CGAATGTTCTTGTTTG-1	CGAATGTTCTTGTTTG-25	1	301_0270_Syn_BT_1	NA	Syn	RA12	BT	TRUE	singlet	TRUE	yes 5'	1	paired	classical	Paired chain	TRUE	FALSE	Plasmacells	14.3410399843346	-1.68411542814468	0.0415872760424925	1	Singleton
259	8278	GTCATTTGTACTTGAC-1	GTCATTTGTACTTGAC-7	1	300_0173_Syn_BT_1	NA	Syn	RA03	BT	TRUE	singlet	TRUE	yes 5'	1	paired	classical	Paired chain	TRUE	FALSE	Plasmacells	14.1971190858971	0.420397017483959	0.11676699805585	9	Medium (5<X<=20)
260	35177	AGAGCTTTCATTGCGA-1	AGAGCTTTCATTGCGA-18	1	300_1883_Syn_BT_1	NA	Syn	RA09	BT	TRUE	singlet	TRUE	yes 5'	1	paired	classical	Paired chain	TRUE	FALSE	Plasmacells	13.7703135896813	-1.87844468992447	0.0771478973120278	1	Singleton
261	14695	GACGTGCGTACTCGCG-1	GACGTGCGTACTCGCG-2	1	300_0150_Syn_BT_1	NA	Syn	RA01	BT	TRUE	singlet	TRUE	yes 5'	1	paired	double-heavy	Paired chain	TRUE	FALSE	Plasmacells	13.9356454301964	-1.55427433889603	0.0073726084474886	1	Singleton
262	12701	TACAGTGCAGATGGGT-1	TACAGTGCAGATGGGT-7	1	300_0173_Syn_BT_1	NA	Syn	RA03	BT	TRUE	singlet	TRUE	yes 5'	1	paired	double-light	Paired chain	TRUE	FALSE	Plasmacells	14.2275889803063	-1.3998465720961	0.0125537028189202	1	Singleton
263	11083	GTTCTCGAGGCAATTA-1	GTTCTCGAGGCAATTA-13	1	300_0410_Syn_BT_1	NA	Syn	RA06	BT	TRUE	singlet	TRUE	yes 5'	1	paired	classical	Paired chain	TRUE	FALSE	Plasmacells	14.3462575365197	-2.06598975103592	0.0321983371875766	1	Singleton
264	1181	GTTCATTAGACTGTAA-1	GTTCATTAGACTGTAA-25	1	301_0270_Syn_BT_1	NA	Syn	RA12	BT	TRUE	singlet	TRUE	yes 5'	1	paired	classical	Paired chain	TRUE	FALSE	Plasmacells	13.807868330587	-1.94787408750748	0.117141914448882	2	Small (1<X<=5)
265	13421	CCACGGACAGCTTAAC-1	CCACGGACAGCTTAAC-13	1	300_0410_Syn_BT_1	NA	Syn	RA06	BT	TRUE	singlet	TRUE	yes 5'	1	paired	classical	Paired chain	TRUE	FALSE	Plasmacells	14.2130978990685	-1.11083151739334	0.0372502438877514	1	Singleton
266	19753	TTAGGCAAGTTCGCGC-1	TTAGGCAAGTTCGCGC-7	1	300_0173_Syn_BT_1	NA	Syn	RA03	BT	TRUE	singlet	TRUE	yes 5'	1	paired	classical	Paired chain	TRUE	FALSE	Plasmacells	13.6828578401696	-1.86334492605423	0.0448806193806194	1	Singleton
267	13726	AGCGGTCGTCAGATAA-1	AGCGGTCGTCAGATAA-18	1	300_1883_Syn_BT_1	NA	Syn	RA09	BT	TRUE	singlet	TRUE	yes 5'	1	paired	classical	Paired chain	TRUE	FALSE	Plasmacells	13.8898175645958	-1.24342240732407	0.00378787878787879	3	Small (1<X<=5)
268	11974	CATGCCTGTGTTCGAT-1	CATGCCTGTGTTCGAT-25	1	301_0270_Syn_BT_1	NA	Syn	RA12	BT	TRUE	singlet	TRUE	yes 5'	1	paired	classical	Paired chain	TRUE	FALSE	Plasmacells	14.080633490194	-0.830129522497406	0.027287664160855	1	Singleton
269	25838	ATGTGTGAGTCATCCA-1	ATGTGTGAGTCATCCA-7	1	300_0173_Syn_BT_1	NA	Syn	RA03	BT	TRUE	singlet	TRUE	yes 5'	1	paired	double-heavy	Paired chain	TRUE	FALSE	Plasmacells	13.831326811422	-0.675368208105317	0.0732971991134321	2	Small (1<X<=5)
270	35111	GTGTGCGCAGGTTTCA-1	GTGTGCGCAGGTTTCA-7	1	300_0173_Syn_BT_1	NA	Syn	RA03	BT	TRUE	singlet	TRUE	yes 5'	1	paired	classical	Paired chain	TRUE	FALSE	Plasmacells	13.7069047380577	-0.108122665102234	0.0822566534904249	5	Small (1<X<=5)
271	4226	CAGATCATCATATCGG-1	CAGATCATCATATCGG-25	1	301_0270_Syn_BT_1	NA	Syn	RA12	BT	TRUE	singlet	TRUE	yes 5'	1	paired	classical	Paired chain	TRUE	FALSE	Plasmacells	14.3500903535973	-0.514035720045319	0.118196932459161	2	Small (1<X<=5)
272	5316	AGATCTGGTAAAGGAG-1	AGATCTGGTAAAGGAG-18	1	300_1883_Syn_BT_1	NA	Syn	RA09	BT	TRUE	singlet	TRUE	yes 5'	1	paired	classical	Paired chain	TRUE	FALSE	Plasmacells	13.6674207140099	-0.0916579548666385	0.0381878732022906	1	Singleton
273	16127	CGTCTACTCGCAAACT-1	CGTCTACTCGCAAACT-18	1	300_1883_Syn_BT_1	NA	Syn	RA09	BT	TRUE	singlet	TRUE	yes 5'	1	paired	classical	Paired chain	TRUE	FALSE	Plasmacells	14.3058122087609	-0.949674028570404	0.0163527940551373	1	Singleton
274	12684	AGCGTATTCGCACTCT-1	AGCGTATTCGCACTCT-7	1	300_0173_Syn_BT_1	NA	Syn	RA03	BT	TRUE	singlet	TRUE	yes 5'	1	paired	classical	Paired chain	TRUE	FALSE	Plasmacells	14.5230649400841	-0.934361356909027	0.0798463400236128	1	Singleton
275	8250	TCATTTGAGACGCACA-1	TCATTTGAGACGCACA-7	1	300_0173_Syn_BT_1	NA	Syn	RA03	BT	TRUE	singlet	TRUE	yes 5'	1	paired	classical	Paired chain	TRUE	FALSE	Plasmacells	13.8160499025475	-0.550439137632599	0.0574303212585933	84	Large (20<X<100)
276	6350	ATGGGAGGTGTGTGCC-1	ATGGGAGGTGTGTGCC-7	1	300_0173_Syn_BT_1	NA	Syn	RA03	BT	TRUE	singlet	TRUE	yes 5'	1	paired	classical	Paired chain	TRUE	FALSE	Plasmacells	14.2756741930138	-0.666990775282135	0.0785002281864206	2	Small (1<X<=5)
277	10437	TATCAGGAGAGTTGGC-1	TATCAGGAGAGTTGGC-7	1	300_0173_Syn_BT_1	NA	Syn	RA03	BT	TRUE	singlet	TRUE	yes 5'	1	paired	classical	Paired chain	TRUE	FALSE	Plasmacells	14.1007131029259	-0.877248186285248	0.0379564013431525	4	Small (1<X<=5)
278	11397	TGATTTCTCACAACGT-1	TGATTTCTCACAACGT-18	1	300_1883_Syn_BT_1	NA	Syn	RA09	BT	TRUE	singlet	TRUE	yes 5'	1	paired	classical	Paired chain	TRUE	FALSE	Plasmacells	14.1616338182579	-1.17853845995163	0.1082328535165	1	Singleton
279	14943	CACAAACAGAGTGACC-1	CACAAACAGAGTGACC-5	1	300_0171_Syn_BT_1	NA	Syn	RA02	BT	TRUE	singlet	TRUE	yes 5'	1	paired	classical	Paired chain	TRUE	FALSE	Plasmacells	13.9851458955895	-1.47042252462601	0.00369812332439678	1	Singleton
280	8250	GCACTCTAGCCAGAAC-1	GCACTCTAGCCAGAAC-7	1	300_0173_Syn_BT_1	NA	Syn	RA03	BT	TRUE	singlet	TRUE	yes 5'	1	paired	classical	Paired chain	TRUE	FALSE	Plasmacells	13.5673736024987	-0.756536382848969	0.0574303212585933	84	Large (20<X<100)
281	23658	AGGCCGTAGCCACTAT-1	AGGCCGTAGCCACTAT-18	1	300_1883_Syn_BT_1	NA	Syn	RA09	BT	TRUE	singlet	TRUE	yes 5'	1	paired	classical	Paired chain	TRUE	FALSE	Plasmacells	13.8952868868004	-1.18831397932266	0.0387988771719776	1	Singleton
282	6132	AGAATAGTCACGACTA-1	AGAATAGTCACGACTA-5	1	300_0171_Syn_BT_1	NA	Syn	RA02	BT	TRUE	singlet	TRUE	yes 5'	1	paired	classical	Paired chain	TRUE	FALSE	Plasmacells	13.6660293031823	-1.72279288213944	0.0355803224341508	1	Singleton
283	8258	CAGCTAAAGTAATCCC-1	CAGCTAAAGTAATCCC-7	1	300_0173_Syn_BT_1	NA	Syn	RA03	BT	TRUE	singlet	TRUE	yes 5'	1	paired	classical	Paired chain	TRUE	FALSE	Plasmacells	14.151636450399	0.0661543722798916	0.0542428513618002	11	Medium (5<X<=20)
284	1255	CCTATTAGTACCCAAT-1	CCTATTAGTACCCAAT-2	1	300_0150_Syn_BT_1	NA	Syn	RA01	BT	TRUE	singlet	TRUE	yes 5'	1	paired	classical	Paired chain	TRUE	FALSE	Plasmacells	14.6208842683922	-1.6526713554213	0.03122954654944	1	Singleton
285	5342	GGACATTCACGTAAGG-1	GGACATTCACGTAAGG-18	1	300_1883_Syn_BT_1	NA	Syn	RA09	BT	TRUE	singlet	TRUE	yes 5'	1	paired	classical	Paired chain	TRUE	FALSE	Plasmacells	14.0200341631066	-1.64929534834122	0.0107338615416686	1	Singleton
286	8261	AGTCTTTGTCAACTGT-1	AGTCTTTGTCAACTGT-7	1	300_0173_Syn_BT_1	NA	Syn	RA03	BT	TRUE	singlet	TRUE	yes 5'	1	paired	classical	Paired chain	TRUE	FALSE	Plasmacells	14.5297368456017	-1.01370086115097	0.0281784373347436	16	Medium (5<X<=20)
287	10421	AGACGTTAGGAGTTGC-1	AGACGTTAGGAGTTGC-7	1	300_0173_Syn_BT_1	NA	Syn	RA03	BT	TRUE	singlet	TRUE	yes 5'	1	paired	classical	Paired chain	TRUE	FALSE	Plasmacells	14.1748631883751	-1.40591349046921	0.0574542465753425	2	Small (1<X<=5)
288	1040	CATGGCGTCAAGGTAA-1	CATGGCGTCAAGGTAA-18	1	300_1883_Syn_BT_1	NA	Syn	RA09	BT	TRUE	singlet	TRUE	yes 5'	1	paired	other	Paired chain	TRUE	FALSE	Plasmacells	14.0490725923668	-2.02587582510208	0.0515992595639655	1	Singleton
289	10437	GAACGGAGTTCGCGAC-1	GAACGGAGTTCGCGAC-7	1	300_0173_Syn_BT_1	NA	Syn	RA03	BT	TRUE	singlet	TRUE	yes 5'	1	paired	classical	Paired chain	TRUE	FALSE	Plasmacells	14.5821641374718	-1.32478179376816	0.0379564013431525	4	Small (1<X<=5)
290	20179	TGCGCAGAGTAACCCT-1	TGCGCAGAGTAACCCT-11	1	300_0392_Syn_BT_1	NA	Syn	RA05	BT	TRUE	singlet	TRUE	yes 5'	1	paired	classical	Paired chain	TRUE	FALSE	Plasmacells	14.0613139558922	-0.236265916044464	0.0191120157496961	1	Singleton
291	7088	GGACATTGTGTTCGAT-1	GGACATTGTGTTCGAT-18	1	300_1883_Syn_BT_1	NA	Syn	RA09	BT	TRUE	singlet	TRUE	yes 5'	1	paired	classical	Paired chain	TRUE	FALSE	Plasmacells	13.9487956453453	-1.81904031675552	0.0794786012494744	1	Singleton
292	9147	CCTAGCTAGGGCTCTC-1	CCTAGCTAGGGCTCTC-18	1	300_1883_Syn_BT_1	NA	Syn	RA09	BT	TRUE	singlet	TRUE	yes 5'	1	paired	classical	Paired chain	TRUE	FALSE	Plasmacells	13.65148863088	-1.31540622156357	0.00504767123287671	1	Singleton
293	12160	ACGATGTTCCTAAGTG-1	ACGATGTTCCTAAGTG-2	1	300_0150_Syn_BT_1	NA	Syn	RA01	BT	TRUE	singlet	TRUE	yes 5'	1	paired	classical	Paired chain	TRUE	FALSE	Plasmacells	14.5713237215172	-1.85105325620865	0.158442965965788	1	Singleton
294	8250	GTGCAGCAGCGTGAAC-1	GTGCAGCAGCGTGAAC-7	1	300_0173_Syn_BT_1	NA	Syn	RA03	BT	TRUE	singlet	TRUE	yes 5'	1	paired	classical	Paired chain	TRUE	FALSE	Plasmacells	14.0026601244103	-0.19075747173523	0.0574303212585933	84	Large (20<X<100)
295	35111	GATCGATAGTGGGTTG-1	GATCGATAGTGGGTTG-7	1	300_0173_Syn_BT_1	NA	Syn	RA03	BT	TRUE	singlet	TRUE	yes 5'	1	paired	double-light	Paired chain	TRUE	FALSE	Plasmacells	13.761204092611	-0.99087669294571	0.0624763027209579	5	Small (1<X<=5)
296	30311	CTTAGGATCATGCATG-1	CTTAGGATCATGCATG-7	1	300_0173_Syn_BT_1	NA	Syn	RA03	BT	TRUE	singlet	TRUE	yes 5'	1	paired	double-heavy	Paired chain	TRUE	FALSE	Plasmacells	14.1111710954796	-0.901306409055939	0.0666463030495217	1	Singleton
297	13710	TGTTCCGGTACGACCC-1	TGTTCCGGTACGACCC-17	1	300_0416_Syn_BT_1	NA	Syn	RA08	BT	TRUE	singlet	TRUE	yes 5'	1	paired	classical	Paired chain	TRUE	FALSE	Plasmacells	13.6494897295128	-1.34850181978439	0.0277526507092198	1	Singleton
298	388	ACGCCAGAGAGGTTGC-1	ACGCCAGAGAGGTTGC-2	1	300_0150_Syn_BT_1	NA	Syn	RA01	BT	TRUE	singlet	TRUE	yes 5'	1	paired	classical	Paired chain	TRUE	FALSE	Plasmacells	14.4599288393151	-1.26119675081467	0.0261954220456802	1	Singleton
299	11358	TTTACTGCATACCATG-1	TTTACTGCATACCATG-18	1	300_1883_Syn_BT_1	NA	Syn	RA09	BT	TRUE	singlet	TRUE	yes 5'	1	paired	double-light	Paired chain	TRUE	FALSE	Plasmacells	14.0031684328209	-0.600060004408112	0.0125944442729118	2	Small (1<X<=5)
300	14635	TTCGAAGCAGAAGCAC-1	TTCGAAGCAGAAGCAC-1	1	300_0150_PBL_BT_1	NA	PBL	RA01	BT	TRUE	singlet	FALSE	yes 5'	1	paired	classical	Paired chain	TRUE	FALSE	Plasmacells	14.0549891878258	1.15625051814819	0.0777033581951778	1	Singleton
301	10447	TGGACGCGTAAATGAC-1	TGGACGCGTAAATGAC-7	1	300_0173_Syn_BT_1	NA	Syn	RA03	BT	TRUE	singlet	TRUE	yes 5'	1	paired	classical	Paired chain	TRUE	FALSE	Plasmacells	13.9939845491539	-2.02252652090286	0.0682508277710622	1	Singleton
302	13628	GCTTCCACAAGCGAGT-1	GCTTCCACAAGCGAGT-14	1	300_0414_PBL_BT_1	NA	PBL	RA07	BT	TRUE	singlet	TRUE	yes 5'	1	paired	classical	Paired chain	TRUE	FALSE	Plasmacells	13.6847480226647	-0.0360018793890384	0.0933101832725355	1	Singleton
303	5883	GATGCTATCACATAGC-1	GATGCTATCACATAGC-1	1	300_0150_PBL_BT_1	NA	PBL	RA01	BT	TRUE	singlet	FALSE	yes 5'	1	paired	double-light	Paired chain	TRUE	FALSE	Plasmacells	13.6102384019982	0.980269831006775	0.0607692633994279	2	Small (1<X<=5)
304	19007	GCTGCTTGTTGATTCG-1	GCTGCTTGTTGATTCG-25	1	301_0270_Syn_BT_1	NA	Syn	RA12	BT	TRUE	singlet	TRUE	yes 5'	1	paired	double-light	Paired chain	TRUE	FALSE	Plasmacells	13.8287909914147	-0.798718709165802	0.00709628099173553	1	Singleton
305	2528	CAGTAACTCTGCGTAA-1	CAGTAACTCTGCGTAA-13	1	300_0410_Syn_BT_1	NA	Syn	RA06	BT	TRUE	singlet	TRUE	yes 5'	1	paired	classical	Paired chain	TRUE	FALSE	Plasmacells	14.3233931947838	-2.01471163671707	0.0507959479134778	1	Singleton
306	7632	TTGCGTCCAGCTGTAT-1	TTGCGTCCAGCTGTAT-25	1	301_0270_Syn_BT_1	NA	Syn	RA12	BT	TRUE	singlet	TRUE	yes 5'	1	paired	classical	Paired chain	TRUE	FALSE	Plasmacells	13.8451951433312	-1.17313398760056	0.00673688425069376	1	Singleton
307	30302	GTAACGTCAGCTCGCA-1	GTAACGTCAGCTCGCA-7	1	300_0173_Syn_BT_1	NA	Syn	RA03	BT	TRUE	singlet	TRUE	yes 5'	1	paired	classical	Paired chain	TRUE	FALSE	Plasmacells	13.9470075060021	-1.08792390268539	0.0923063711243958	2	Small (1<X<=5)
308	8254	AACTCAGGTGAGTATA-1	AACTCAGGTGAGTATA-7	1	300_0173_Syn_BT_1	NA	Syn	RA03	BT	TRUE	singlet	TRUE	yes 5'	1	paired	classical	Paired chain	TRUE	FALSE	Plasmacells	14.2322085786949	0.18418161231781	0.075494297836421	23	Large (20<X<100)
309	33780	ATAAGAGCACCATGTA-1	ATAAGAGCACCATGTA-1	1	300_0150_PBL_BT_1	NA	PBL	RA01	BT	TRUE	singlet	TRUE	yes 5'	1	paired	double-light	Paired chain	TRUE	FALSE	Plasmacells	14.1865466524254	1.4184848483255	0.0762798400457873	1	Singleton
310	3008	ATCATGGTCTGTGCAA-1	ATCATGGTCTGTGCAA-2	1	300_0150_Syn_BT_1	NA	Syn	RA01	BT	TRUE	singlet	TRUE	yes 5'	1	paired	classical	Paired chain	TRUE	FALSE	Plasmacells	13.9964373994957	-2.29319598119949	0.0658120289855073	2	Small (1<X<=5)
311	13779	GCATGTAGTTCACCTC-1	GCATGTAGTTCACCTC-18	1	300_1883_Syn_BT_1	NA	Syn	RA09	BT	TRUE	singlet	TRUE	yes 5'	1	paired	classical	Paired chain	TRUE	FALSE	Plasmacells	14.0572493959557	-0.178275186235657	0.0210532258064516	1	Singleton
312	11385	GGGTCTGAGAGGTACC-1	GGGTCTGAGAGGTACC-18	1	300_1883_Syn_BT_1	NA	Syn	RA09	BT	TRUE	singlet	TRUE	yes 5'	1	paired	classical	Paired chain	TRUE	FALSE	Plasmacells	14.043991415609	-1.51772667806839	0.0473513112730338	1	Singleton
313	20641	TCTATTGAGTGGGTTG-1	TCTATTGAGTGGGTTG-18	1	300_1883_Syn_BT_1	NA	Syn	RA09	BT	TRUE	singlet	TRUE	yes 5'	1	paired	double-light	Paired chain	TRUE	FALSE	Plasmacells	14.2820399690758	-0.25061174076294	0.00607833333333334	18	Medium (5<X<=20)
314	16092	TGTATTCCACACCGCA-1	TGTATTCCACACCGCA-18	1	300_1883_Syn_BT_1	NA	Syn	RA09	BT	TRUE	singlet	TRUE	yes 5'	1	paired	other	Paired chain	TRUE	FALSE	Plasmacells	14.0460494447838	0.099168580358276	0.0315822111662044	19	Medium (5<X<=20)
315	11340	AGCTCTCAGTGATCGG-1	AGCTCTCAGTGATCGG-18	1	300_1883_Syn_BT_1	NA	Syn	RA09	BT	TRUE	singlet	TRUE	yes 5'	1	paired	double-light	Paired chain	TRUE	FALSE	Plasmacells	14.2598222185265	-1.7615192119429	0.0391300709285188	1	Singleton
316	22382	GGTATTGCAAGCCCAC-1	GGTATTGCAAGCCCAC-7	1	300_0173_Syn_BT_1	NA	Syn	RA03	BT	TRUE	singlet	TRUE	yes 5'	1	paired	other	Paired chain	TRUE	FALSE	Plasmacells	13.9618733812462	-0.34200509231781	0.0616417453670706	3	Small (1<X<=5)
317	9171	GGGATGACAATAAGCA-1	GGGATGACAATAAGCA-18	1	300_1883_Syn_BT_1	NA	Syn	RA09	BT	TRUE	singlet	TRUE	yes 5'	1	paired	double-light	Paired chain	TRUE	FALSE	Plasmacells	13.9230445314537	-0.216546494180909	0.0496517464582315	1	Singleton
318	9568	AGGCCACTCCTCTAGC-1	AGGCCACTCCTCTAGC-22	1	301_0174_Syn_BT_1	NA	Syn	RA11	BT	TRUE	singlet	TRUE	yes 5'	1	paired	double-light	Paired chain	TRUE	FALSE	Plasmacells	14.5533412386071	-1.78319718282913	0.0992164015696837	1	Singleton
319	25905	GCACATACAAGGACTG-1	GCACATACAAGGACTG-7	1	300_0173_Syn_BT_1	NA	Syn	RA03	BT	TRUE	singlet	TRUE	yes 5'	1	paired	classical	Paired chain	TRUE	FALSE	Plasmacells	13.4427331377159	-1.9220633689711	0.0825451871657754	3	Small (1<X<=5)
320	8278	TTTACTGAGTTTAGGA-1	TTTACTGAGTTTAGGA-7	1	300_0173_Syn_BT_1	NA	Syn	RA03	BT	TRUE	singlet	TRUE	yes 5'	1	paired	classical	Paired chain	TRUE	FALSE	Plasmacells	13.7572415758263	0.771390732710609	0.119903783728055	9	Medium (5<X<=20)
321	8250	TTTGGTTAGCGTCAAG-1	TTTGGTTAGCGTCAAG-7	1	300_0173_Syn_BT_1	NA	Syn	RA03	BT	TRUE	singlet	TRUE	yes 5'	1	paired	classical	Paired chain	TRUE	FALSE	Plasmacells	14.4657987047325	-1.11941935461258	0.0574303212585933	84	Large (20<X<100)
322	11341	AGCTTGAAGGTAGCCA-1	AGCTTGAAGGTAGCCA-18	1	300_1883_Syn_BT_1	NA	Syn	RA09	BT	TRUE	singlet	TRUE	yes 5'	1	paired	double-light	Paired chain	TRUE	FALSE	Plasmacells	13.6915858675133	-1.28858925741409	0.0069799637169925	1	Singleton
323	40	TCTGGAAGTCTTCAAG-1	TCTGGAAGTCTTCAAG-7	1	300_0173_Syn_BT_1	NA	Syn	RA03	BT	TRUE	singlet	TRUE	yes 5'	1	paired	classical	Paired chain	TRUE	FALSE	Plasmacells	13.9047463823448	-1.9772710983107	0.0883374706199461	2	Small (1<X<=5)
324	23757	TGTGGTAGTCGAGATG-1	TGTGGTAGTCGAGATG-18	1	300_1883_Syn_BT_1	NA	Syn	RA09	BT	TRUE	singlet	TRUE	yes 5'	1	paired	multi-light	Paired chain	TRUE	FALSE	Plasmacells	13.3679040361534	-1.67305876653885	0.0431609622035573	1	Singleton
325	8250	GCATGATTCCCTTGTG-1	GCATGATTCCCTTGTG-7	1	300_0173_Syn_BT_1	NA	Syn	RA03	BT	TRUE	singlet	TRUE	yes 5'	1	paired	classical	Paired chain	TRUE	FALSE	Plasmacells	14.092409460653	-0.897908825094452	0.0574303212585933	84	Large (20<X<100)
326	6349	GTATCTTCATTCTTAC-1	GTATCTTCATTCTTAC-7	1	300_0173_Syn_BT_1	NA	Syn	RA03	BT	TRUE	singlet	TRUE	yes 5'	1	paired	classical	Paired chain	TRUE	FALSE	Plasmacells	13.9129336763512	0.769466679876098	0.0487239210358056	7	Medium (5<X<=20)
327	4147	CACACCTAGGATTCGG-1	CACACCTAGGATTCGG-25	1	301_0270_Syn_BT_1	NA	Syn	RA12	BT	TRUE	singlet	TRUE	yes 5'	1	paired	double-light	Paired chain	TRUE	FALSE	Plasmacells	14.0731109071862	-1.21875335615372	0.0297994026809651	2	Small (1<X<=5)
328	8250	CTAATGGCATCAGTAC-1	CTAATGGCATCAGTAC-7	1	300_0173_Syn_BT_1	NA	Syn	RA03	BT	TRUE	singlet	TRUE	yes 5'	1	paired	classical	Paired chain	TRUE	FALSE	Plasmacells	14.4616597581993	-1.20949580114578	0.0574303212585933	84	Large (20<X<100)
329	7244	GTCACGGCAGACAAGC-1	GTCACGGCAGACAAGC-19	1	300_1930_PBL_BT_1	NA	PBL	RA10	BT	TRUE	singlet	TRUE	yes 5'	1	paired	classical	Paired chain	TRUE	FALSE	Plasmacells	13.6198323656212	0.259046268050918	0.0768808390593532	1	Singleton
330	4715	TAAGCGTCATGCAACT-1	TAAGCGTCATGCAACT-7	1	300_0173_Syn_BT_1	NA	Syn	RA03	BT	TRUE	singlet	TRUE	yes 5'	1	paired	classical	Paired chain	TRUE	FALSE	Plasmacells	13.7699807573448	-1.6363651935408	0.0629298113810742	2	Small (1<X<=5)
331	9127	GATGCTATCGTTTAGG-1	GATGCTATCGTTTAGG-18	1	300_1883_Syn_BT_1	NA	Syn	RA09	BT	TRUE	singlet	FALSE	yes 5'	1	paired	classical	Paired chain	TRUE	FALSE	Plasmacells	14.3827222276818	-1.38814927976822	0.0610831608845608	2	Small (1<X<=5)
332	16796	CTCGAGGTCATTATCC-1	CTCGAGGTCATTATCC-25	1	301_0270_Syn_BT_1	NA	Syn	RA12	BT	TRUE	singlet	TRUE	yes 5'	1	paired	classical	Paired chain	TRUE	FALSE	Plasmacells	14.4850619722496	-0.478407758886567	0.13813720162519	1	Singleton
333	8886	CTACGTCGTCCAGTGC-1	CTACGTCGTCCAGTGC-13	1	300_0410_Syn_BT_1	NA	Syn	RA06	BT	TRUE	singlet	TRUE	yes 5'	1	paired	classical	Paired chain	TRUE	FALSE	Plasmacells	14.3527310777794	-0.99680497091507	0.0228215976771888	1	Singleton
334	3812	ATCTACTAGTATGACA-1	ATCTACTAGTATGACA-18	1	300_1883_Syn_BT_1	NA	Syn	RA09	BT	TRUE	singlet	TRUE	yes 5'	1	paired	classical	Paired chain	TRUE	FALSE	Plasmacells	13.9125970293175	-0.467985290701142	0.00619568245125345	2	Small (1<X<=5)
335	8250	GGACAAGTCCGCATCT-1	GGACAAGTCCGCATCT-7	1	300_0173_Syn_BT_1	NA	Syn	RA03	BT	TRUE	singlet	TRUE	yes 5'	1	paired	multi-light	Paired chain	TRUE	FALSE	Plasmacells	13.8380502153527	0.228231441562423	0.0637850916622599	84	Large (20<X<100)
336	7068	CAGCTAATCCAGAAGG-1	CAGCTAATCCAGAAGG-18	1	300_1883_Syn_BT_1	NA	Syn	RA09	BT	TRUE	singlet	TRUE	yes 5'	1	paired	double-light	Paired chain	TRUE	FALSE	Plasmacells	13.6309550691735	0.36022510785366	0.00986372222461169	1	Singleton
337	6363	TGACTAGGTGTTTGGT-1	TGACTAGGTGTTTGGT-7	1	300_0173_Syn_BT_1	NA	Syn	RA03	BT	TRUE	singlet	TRUE	yes 5'	1	paired	double-light	Paired chain	TRUE	FALSE	Plasmacells	14.5320151735436	-0.221097904855957	0.0958711356770525	2	Small (1<X<=5)
338	6353	TCAGGTACATTGGTAC-1	TCAGGTACATTGGTAC-7	1	300_0173_Syn_BT_1	NA	Syn	RA03	BT	TRUE	singlet	TRUE	yes 5'	1	paired	other	Paired chain	TRUE	FALSE	Plasmacells	14.1965144563805	-0.714983958418122	0.0533898415656841	2	Small (1<X<=5)
339	3821	CTACACCTCGTCTGCT-1	CTACACCTCGTCTGCT-18	1	300_1883_Syn_BT_1	NA	Syn	RA09	BT	TRUE	singlet	TRUE	yes 5'	1	paired	classical	Paired chain	TRUE	FALSE	Plasmacells	14.2731364656578	-1.10901202600693	0.0937835648301987	1	Singleton
340	13145	GTTAAGCGTCAATACC-1	GTTAAGCGTCAATACC-11	1	300_0392_Syn_BT_1	NA	Syn	RA05	BT	TRUE	singlet	TRUE	yes 5'	1	paired	classical	Paired chain	TRUE	FALSE	Plasmacells	13.7291110445153	0.0429068024804684	0.00855109912144547	1	Singleton
341	15182	TCTGAGAGTCCTAGCG-1	TCTGAGAGTCCTAGCG-7	1	300_0173_Syn_BT_1	NA	Syn	RA03	BT	TRUE	singlet	TRUE	yes 5'	1	paired	classical	Paired chain	TRUE	FALSE	Plasmacells	14.0817283083092	-2.07911111753677	0.0399368536440697	1	Singleton
342	19737	CCGGGATTCGCGATCG-1	CCGGGATTCGCGATCG-7	1	300_0173_Syn_BT_1	NA	Syn	RA03	BT	TRUE	singlet	TRUE	yes 5'	1	paired	other	Paired chain	TRUE	FALSE	Plasmacells	14.4874318529259	-1.60205747526382	0.0591912466883543	1	Singleton
343	6361	CATGGCGAGTCGTACT-1	CATGGCGAGTCGTACT-7	1	300_0173_Syn_BT_1	NA	Syn	RA03	BT	TRUE	singlet	TRUE	yes 5'	1	paired	double-heavy	Paired chain	TRUE	FALSE	Plasmacells	14.1192153383385	-1.75510169904923	0.0267029162205073	1	Singleton
344	7066	ATAGACCCACCGAAAG-1	ATAGACCCACCGAAAG-18	1	300_1883_Syn_BT_1	NA	Syn	RA09	BT	TRUE	singlet	TRUE	yes 5'	1	paired	double-light	Paired chain	TRUE	FALSE	Plasmacells	13.821992247213	-0.978257197553864	0.0347249637389203	1	Singleton
345	9160	GACCAATCATCACGTA-1	GACCAATCATCACGTA-18	1	300_1883_Syn_BT_1	NA	Syn	RA09	BT	TRUE	singlet	TRUE	yes 5'	1	paired	classical	Paired chain	TRUE	FALSE	Plasmacells	14.2696793962609	-0.0405667607138065	0.0270369998208314	1	Singleton
346	9136	CAAGGCCTCAGTGCAT-1	CAAGGCCTCAGTGCAT-18	1	300_1883_Syn_BT_1	NA	Syn	RA09	BT	TRUE	singlet	TRUE	yes 5'	1	paired	double-light	Paired chain	TRUE	FALSE	Plasmacells	14.0456565309655	-0.681028861219635	0.0281812710344564	1	Singleton
347	20650	ACTTGTTGTTATGCGT-1	ACTTGTTGTTATGCGT-18	1	300_1883_Syn_BT_1	NA	Syn	RA09	BT	TRUE	singlet	TRUE	yes 5'	1	paired	classical	Paired chain	TRUE	FALSE	Plasmacells	14.33241781484	-0.259885687048188	0.011014375777559	2	Small (1<X<=5)
348	34558	TACTTGTTCTTGACGA-1	TACTTGTTCTTGACGA-18	1	300_1883_Syn_BT_1	NA	Syn	RA09	BT	TRUE	singlet	TRUE	yes 5'	1	paired	classical	Paired chain	TRUE	FALSE	Plasmacells	14.1598390031945	-0.489009637052765	0.153259753844733	1	Singleton
349	11928	TAAGAGAAGGTGGGTT-1	TAAGAGAAGGTGGGTT-25	1	301_0270_Syn_BT_1	NA	Syn	RA12	BT	TRUE	singlet	TRUE	yes 5'	1	paired	classical	Paired chain	TRUE	FALSE	Plasmacells	14.5071576524865	-0.709748286421051	0.0050760103214055	1	Singleton
350	9178	TCAACGACAAGACGTG-1	TCAACGACAAGACGTG-18	1	300_1883_Syn_BT_1	NA	Syn	RA09	BT	TRUE	singlet	TRUE	yes 5'	1	paired	classical	Paired chain	TRUE	FALSE	Plasmacells	14.3724549699913	-0.733766454870453	0.0144790336912255	1	Singleton
351	4713	CTGATCCCATCCGTGG-1	CTGATCCCATCCGTGG-7	1	300_0173_Syn_BT_1	NA	Syn	RA03	BT	TRUE	singlet	TRUE	yes 5'	1	paired	classical	Paired chain	TRUE	FALSE	Plasmacells	13.835760443319	0.503979336803207	0.0302880813435496	11	Medium (5<X<=20)
352	12680	CACAAACAGAGCCTAG-1	CACAAACAGAGCCTAG-7	1	300_0173_Syn_BT_1	NA	Syn	RA03	BT	TRUE	singlet	TRUE	yes 5'	1	paired	classical	Paired chain	TRUE	FALSE	Plasmacells	13.6368182588707	-0.416197735483399	0.0814132720861444	2	Small (1<X<=5)
353	8261	GCTCTGTAGCTGCCCA-1	GCTCTGTAGCTGCCCA-7	1	300_0173_Syn_BT_1	NA	Syn	RA03	BT	TRUE	singlet	TRUE	yes 5'	1	paired	classical	Paired chain	TRUE	FALSE	Plasmacells	14.4869178224694	-1.14626326006149	0.0281784373347436	16	Medium (5<X<=20)
354	4228	CATGCCTTCACTCCTG-1	CATGCCTTCACTCCTG-25	1	301_0270_Syn_BT_1	NA	Syn	RA12	BT	TRUE	singlet	TRUE	yes 5'	1	paired	classical	Paired chain	TRUE	FALSE	Plasmacells	13.3664821077477	-0.804634231741181	0.147133036399765	2	Small (1<X<=5)
355	16777	ACGGAGAAGATCGGGT-1	ACGGAGAAGATCGGGT-25	1	301_0270_Syn_BT_1	NA	Syn	RA12	BT	TRUE	singlet	TRUE	yes 5'	1	paired	classical	Paired chain	TRUE	FALSE	Plasmacells	13.7872317720543	-1.08714534681534	0.0696886917380903	3	Small (1<X<=5)
356	13768	CTGAAACGTACCGAGA-1	CTGAAACGTACCGAGA-18	1	300_1883_Syn_BT_1	NA	Syn	RA09	BT	TRUE	singlet	TRUE	yes 5'	1	paired	classical	Paired chain	TRUE	FALSE	Plasmacells	14.054133741964	1.3232140954187	0.184768414568415	1	Singleton
357	2247	ACTGAACAGAGACTAT-1	ACTGAACAGAGACTAT-7	1	300_0173_Syn_BT_1	NA	Syn	RA03	BT	TRUE	singlet	TRUE	yes 5'	1	paired	classical	Paired chain	TRUE	FALSE	Plasmacells	13.2665494371544	-1.65107371252274	0.0291126349717969	1	Singleton
358	8264	AGCGGTCCAGTCCTTC-1	AGCGGTCCAGTCCTTC-7	1	300_0173_Syn_BT_1	NA	Syn	RA03	BT	TRUE	singlet	TRUE	yes 5'	1	paired	classical	Paired chain	TRUE	FALSE	Plasmacells	13.9894078661095	0.2659408863237	0.0672388347501554	1	Singleton
359	18565	TGACGGCGTTCGCGAC-1	TGACGGCGTTCGCGAC-19	1	300_1930_PBL_BT_1	NA	PBL	RA10	BT	TRUE	singlet	TRUE	yes 5'	1	paired	classical	Paired chain	TRUE	FALSE	Plasmacells	13.7493880678307	-0.0316944901297	0.0556446076458753	1	Singleton
360	17423	GCCTCTACAAGCGCTC-1	GCCTCTACAAGCGCTC-7	1	300_0173_Syn_BT_1	NA	Syn	RA03	BT	TRUE	singlet	TRUE	yes 5'	1	paired	classical	Paired chain	TRUE	FALSE	Plasmacells	14.4030688692223	-1.8789131824324	0.06266241322616	1	Singleton
361	20667	CCTTACGGTAGAGTGC-1	CCTTACGGTAGAGTGC-18	1	300_1883_Syn_BT_1	NA	Syn	RA09	BT	TRUE	singlet	TRUE	yes 5'	1	paired	classical	Paired chain	TRUE	FALSE	Plasmacells	13.7599843431603	1.25342569906021	0.00381375387256915	1	Singleton
362	8250	GTCCTCATCCTGCTTG-1	GTCCTCATCCTGCTTG-7	1	300_0173_Syn_BT_1	NA	Syn	RA03	BT	TRUE	singlet	TRUE	yes 5'	1	paired	classical	Paired chain	TRUE	FALSE	Plasmacells	14.4301961351525	-0.188730258161774	0.0574303212585933	84	Large (20<X<100)
363	25923	TACCTATCATCTACGA-1	TACCTATCATCTACGA-7	1	300_0173_Syn_BT_1	NA	Syn	RA03	BT	TRUE	singlet	TRUE	yes 5'	1	paired	classical	Paired chain	TRUE	FALSE	Plasmacells	14.1362155367028	-1.60342480581497	0.0725662007168459	1	Singleton
364	14408	AAGGAGCCAAAGGAAG-1	AAGGAGCCAAAGGAAG-25	1	301_0270_Syn_BT_1	NA	Syn	RA12	BT	TRUE	singlet	TRUE	yes 5'	1	paired	classical	Paired chain	TRUE	FALSE	Plasmacells	14.3324397493492	-1.72436572950577	0.0123926966292135	1	Singleton
365	11329	AAACCTGGTTCATGGT-1	AAACCTGGTTCATGGT-18	1	300_1883_Syn_BT_1	NA	Syn	RA09	BT	TRUE	singlet	TRUE	yes 5'	1	paired	classical	Paired chain	TRUE	FALSE	Plasmacells	13.1633962083947	0.113416444843063	0.00955074589389104	1	Singleton
366	25859	GGTGCGTCACCGTTGG-1	GGTGCGTCACCGTTGG-7	1	300_0173_Syn_BT_1	NA	Syn	RA03	BT	TRUE	singlet	TRUE	yes 5'	1	paired	classical	Paired chain	TRUE	FALSE	Plasmacells	14.6317332674156	-1.1092633191893	0.0709893100358423	1	Singleton
367	9924	ACCAGTATCTATGTGG-1	ACCAGTATCTATGTGG-2	1	300_0150_Syn_BT_1	NA	Syn	RA01	BT	TRUE	singlet	TRUE	yes 5'	1	paired	classical	Paired chain	TRUE	FALSE	Plasmacells	14.2549556184899	-2.4884331409285	0.0490885993116566	1	Singleton
368	19740	CGTCAGGGTGGTAACG-1	CGTCAGGGTGGTAACG-7	1	300_0173_Syn_BT_1	NA	Syn	RA03	BT	TRUE	singlet	TRUE	yes 5'	1	paired	classical	Paired chain	TRUE	FALSE	Plasmacells	14.3951238084923	-1.25077952783798	0.0734668675666988	1	Singleton
369	3345	CTTTGCGTCCATGAAC-1	CTTTGCGTCCATGAAC-7	1	300_0173_Syn_BT_1	NA	Syn	RA03	BT	TRUE	singlet	TRUE	yes 5'	1	paired	classical	Paired chain	TRUE	FALSE	Plasmacells	14.3160098482262	-1.73727561872696	0.0498675334943361	1	Singleton
370	4545	ACTGAGTGTAGGAGTC-1	ACTGAGTGTAGGAGTC-5	1	300_0171_Syn_BT_1	NA	Syn	RA02	BT	TRUE	singlet	TRUE	yes 5'	1	paired	classical	Paired chain	TRUE	FALSE	Plasmacells	14.3412316728722	-1.09479834478592	0.0222013480008935	1	Singleton
371	7801	ACTGAGTAGCGATCCC-1	ACTGAGTAGCGATCCC-2	1	300_0150_Syn_BT_1	NA	Syn	RA01	BT	TRUE	singlet	TRUE	yes 5'	1	paired	classical	Paired chain	TRUE	FALSE	Plasmacells	14.1369164873253	-0.990718621427765	0.118505371982588	1	Singleton
372	4723	GATCGATTCAGCTGGC-1	GATCGATTCAGCTGGC-7	1	300_0173_Syn_BT_1	NA	Syn	RA03	BT	TRUE	singlet	TRUE	yes 5'	1	paired	classical	Paired chain	TRUE	FALSE	Plasmacells	14.1171496797692	-2.1209798042128	0.0648313580135981	4	Small (1<X<=5)
373	16777	GCATACAGTACGACCC-1	GCATACAGTACGACCC-25	1	301_0270_Syn_BT_1	NA	Syn	RA12	BT	TRUE	singlet	TRUE	yes 5'	1	paired	classical	Paired chain	TRUE	FALSE	Plasmacells	14.108670561422	-1.39518477361893	0.0898267762500378	3	Small (1<X<=5)
374	5346	GTTAAGCCACCGAATT-1	GTTAAGCCACCGAATT-18	1	300_1883_Syn_BT_1	NA	Syn	RA09	BT	TRUE	singlet	TRUE	yes 5'	1	paired	classical	Paired chain	TRUE	FALSE	Plasmacells	14.5504964281212	-0.919357437307587	0.0449774413086913	1	Singleton
375	6345	CGCTTCAAGGTCGGAT-1	CGCTTCAAGGTCGGAT-7	1	300_0173_Syn_BT_1	NA	Syn	RA03	BT	TRUE	singlet	TRUE	yes 5'	1	paired	classical	Paired chain	TRUE	FALSE	Plasmacells	13.7201550890099	-0.306169051344147	0.0518278451821386	24	Large (20<X<100)
376	11627	CACACTCTCTACTCAT-1	CACACTCTCTACTCAT-21	1	301_0174_PBL_BT_1	NA	PBL	RA11	BT	TRUE	singlet	FALSE	yes 5'	1	paired	classical	Paired chain	TRUE	FALSE	Plasmacells	14.0286153246056	1.11159221488739	0.102728736740598	1	Singleton
377	5336	CTCGGAGGTACATCCA-1	CTCGGAGGTACATCCA-18	1	300_1883_Syn_BT_1	NA	Syn	RA09	BT	TRUE	singlet	TRUE	yes 5'	1	paired	classical	Paired chain	TRUE	FALSE	Plasmacells	13.9632714677941	-1.84084679525589	0.00882165775401068	1	Singleton
378	4722	CAGCTGGAGCCCAACC-1	CAGCTGGAGCCCAACC-7	1	300_0173_Syn_BT_1	NA	Syn	RA03	BT	TRUE	singlet	TRUE	yes 5'	1	paired	double-light	Paired chain	TRUE	FALSE	Plasmacells	13.9539197374474	-1.12602414530014	0.024755826471982	1	Singleton
379	14395	TGTCCCAAGGGCTTGA-1	TGTCCCAAGGGCTTGA-25	1	301_0270_Syn_BT_1	NA	Syn	RA12	BT	TRUE	singlet	TRUE	yes 5'	1	paired	classical	Paired chain	TRUE	FALSE	Plasmacells	14.3782399583947	-2.08646037023758	0.118951774446759	9	Medium (5<X<=20)
380	11346	CAAGTTGTCTATCGCC-1	CAAGTTGTCTATCGCC-18	1	300_1883_Syn_BT_1	NA	Syn	RA09	BT	TRUE	singlet	TRUE	yes 5'	1	paired	classical	Paired chain	TRUE	FALSE	Plasmacells	13.3365100313317	-0.656659502203217	0.025114511092125	1	Singleton
381	1449	TGACTTTTCGGACAAG-1	TGACTTTTCGGACAAG-7	1	300_0173_Syn_BT_1	NA	Syn	RA03	BT	TRUE	singlet	TRUE	yes 5'	1	paired	classical	Paired chain	TRUE	FALSE	Plasmacells	13.5510981966149	-0.070915955717316	0.0414045795818031	1	Singleton
382	14415	AGCGTATAGATGTGGC-1	AGCGTATAGATGTGGC-25	1	301_0270_Syn_BT_1	NA	Syn	RA12	BT	TRUE	singlet	TRUE	yes 5'	1	paired	classical	Paired chain	TRUE	FALSE	Plasmacells	14.2771924425255	-1.17833043974136	0.0113843835616438	1	Singleton
383	20641	TGGTTAGCATCCCATC-1	TGGTTAGCATCCCATC-18	1	300_1883_Syn_BT_1	NA	Syn	RA09	BT	TRUE	singlet	TRUE	yes 5'	1	paired	classical	Paired chain	TRUE	FALSE	Plasmacells	14.0522006441246	-0.346923429186097	0.00607833333333334	18	Medium (5<X<=20)
384	5325	CACACTCCATAGAAAC-1	CACACTCCATAGAAAC-18	1	300_1883_Syn_BT_1	NA	Syn	RA09	BT	TRUE	singlet	TRUE	yes 5'	1	paired	classical	Paired chain	TRUE	FALSE	Plasmacells	14.4353526521813	-0.436566311533203	0.0214186199921505	1	Singleton
385	9174	GTCACGGGTTAAAGTG-1	GTCACGGGTTAAAGTG-18	1	300_1883_Syn_BT_1	NA	Syn	RA09	BT	TRUE	singlet	TRUE	yes 5'	1	paired	classical	Paired chain	TRUE	FALSE	Plasmacells	13.8703034807335	-0.520458716566315	0.00797664505879512	1	Singleton
386	34135	CCACGGATCTCGATGA-1	CCACGGATCTCGATGA-7	1	300_0173_Syn_BT_1	NA	Syn	RA03	BT	TRUE	singlet	TRUE	yes 5'	1	paired	classical	Paired chain	TRUE	FALSE	Plasmacells	14.4967044283043	-0.864866632635346	0.16516780831655	1	Singleton
387	30330	GCAAACTAGCCTATGT-1	GCAAACTAGCCTATGT-7	1	300_0173_Syn_BT_1	NA	Syn	RA03	BT	TRUE	singlet	TRUE	yes 5'	1	paired	classical	Paired chain	TRUE	FALSE	Plasmacells	14.2327378679406	-0.947299260313263	0.126841248458834	1	Singleton
388	10415	AGTGGGATCACAATGC-1	AGTGGGATCACAATGC-7	1	300_0173_Syn_BT_1	NA	Syn	RA03	BT	TRUE	singlet	TRUE	yes 5'	1	paired	classical	Paired chain	TRUE	FALSE	Plasmacells	13.6319163728844	-0.520250100309601	0.125700365861064	3	Small (1<X<=5)
389	10424	AGGGTGAGTTATCGGT-1	AGGGTGAGTTATCGGT-7	1	300_0173_Syn_BT_1	NA	Syn	RA03	BT	TRUE	singlet	TRUE	yes 5'	1	paired	classical	Paired chain	TRUE	FALSE	Plasmacells	14.5860885072838	-1.1573544923613	0.0625787796850197	2	Small (1<X<=5)
390	4726	CCCTCCTAGAAGATTC-1	CCCTCCTAGAAGATTC-7	1	300_0173_Syn_BT_1	NA	Syn	RA03	BT	TRUE	singlet	TRUE	yes 5'	1	paired	classical	Paired chain	TRUE	FALSE	Plasmacells	14.4285176683556	-1.19407500665878	0.0757334012701226	2	Small (1<X<=5)
391	29256	TCGGTAATCAAACCAC-1	TCGGTAATCAAACCAC-2	1	300_0150_Syn_BT_1	NA	Syn	RA01	BT	TRUE	singlet	TRUE	yes 5'	1	paired	classical	Paired chain	TRUE	FALSE	Plasmacells	13.6748412538658	-0.996101516897431	0.0540952885695037	1	Singleton
392	8261	TGCCCATGTTATCACG-1	TGCCCATGTTATCACG-7	1	300_0173_Syn_BT_1	NA	Syn	RA03	BT	TRUE	singlet	TRUE	yes 5'	1	paired	classical	Paired chain	TRUE	FALSE	Plasmacells	13.765580504049	0.0935566242387387	0.0281784373347436	16	Medium (5<X<=20)
393	25075	GCTCTGTCATCTATGG-1	GCTCTGTCATCTATGG-2	1	300_0150_Syn_BT_1	NA	Syn	RA01	BT	TRUE	singlet	TRUE	yes 5'	1	paired	classical	Paired chain	TRUE	FALSE	Plasmacells	13.4806722093712	-1.08357538622116	0.0529552289567338	1	Singleton
394	16128	CTAGCCTAGGCCCGTT-1	CTAGCCTAGGCCCGTT-18	1	300_1883_Syn_BT_1	NA	Syn	RA09	BT	TRUE	singlet	TRUE	yes 5'	1	paired	multi-light	Paired chain	TRUE	FALSE	Plasmacells	14.0752671648156	-0.776702183897248	0.0123296875	1	Singleton
395	296	AGCATACCACTTAAGC-1	AGCATACCACTTAAGC-18	1	300_1883_Syn_BT_1	NA	Syn	RA09	BT	TRUE	singlet	TRUE	yes 5'	1	paired	double-light	Paired chain	TRUE	FALSE	Plasmacells	13.9624293733727	-1.06872333925461	0.0497577496351887	1	Singleton
396	16139	GGCAATTCATTAGGCT-1	GGCAATTCATTAGGCT-18	1	300_1883_Syn_BT_1	NA	Syn	RA09	BT	TRUE	singlet	TRUE	yes 5'	1	paired	classical	Paired chain	TRUE	FALSE	Plasmacells	14.1048596788536	-0.915671247656098	0.128479202329915	1	Singleton
397	15165	ACACCCTAGTCTTGCA-1	ACACCCTAGTCTTGCA-7	1	300_0173_Syn_BT_1	NA	Syn	RA03	BT	TRUE	singlet	TRUE	yes 5'	1	paired	double-light	Paired chain	TRUE	FALSE	Plasmacells	13.4301398683678	-1.96964313429092	0.0162733210124045	1	Singleton
398	3071	CTTAACTCATGAACCT-1	CTTAACTCATGAACCT-2	1	300_0150_Syn_BT_1	NA	Syn	RA01	BT	TRUE	singlet	TRUE	yes 5'	1	paired	classical	Paired chain	TRUE	FALSE	Plasmacells	13.625778524984	-1.33769859712814	0.045636874153244	1	Singleton
399	35111	ACGGGTCTCCTCCTAG-1	ACGGGTCTCCTCCTAG-7	1	300_0173_Syn_BT_1	NA	Syn	RA03	BT	TRUE	singlet	TRUE	yes 5'	1	paired	classical	Paired chain	TRUE	FALSE	Plasmacells	13.7893403459679	-1.02384998243546	0.0800767014621791	5	Small (1<X<=5)
400	16988	CACACAAGTATAGTAG-1	CACACAAGTATAGTAG-2	1	300_0150_Syn_BT_1	NA	Syn	RA01	BT	TRUE	singlet	TRUE	yes 5'	1	paired	classical	Paired chain	TRUE	FALSE	Plasmacells	13.8631165910851	-0.189083773309937	0.0385161747405102	2	Small (1<X<=5)
401	18997	CTACCCAGTGTCAATC-1	CTACCCAGTGTCAATC-25	1	301_0270_Syn_BT_1	NA	Syn	RA12	BT	TRUE	singlet	TRUE	yes 5'	1	paired	classical	Paired chain	TRUE	FALSE	Plasmacells	13.8822616029869	-1.29203988950943	0.103242643051771	1	Singleton
402	13723	CTGTTTATCCTCCTAG-1	CTGTTTATCCTCCTAG-18	1	300_1883_Syn_BT_1	NA	Syn	RA09	BT	TRUE	singlet	TRUE	yes 5'	1	paired	classical	Paired chain	TRUE	FALSE	Plasmacells	14.2671426225792	-0.980407971555939	0.0100023276911245	5	Small (1<X<=5)
403	4712	AACTTTCGTGAGGGAG-1	AACTTTCGTGAGGGAG-7	1	300_0173_Syn_BT_1	NA	Syn	RA03	BT	TRUE	singlet	TRUE	yes 5'	1	paired	classical	Paired chain	TRUE	FALSE	Plasmacells	13.3430159975182	-0.683242577726593	0.0765293441641088	1	Singleton
404	18591	CTTGGCTTCGAGCCCA-1	CTTGGCTTCGAGCCCA-20	1	300_1930_Syn_BT_1	NA	Syn	RA10	BT	TRUE	singlet	TRUE	yes 5'	1	paired	classical	Paired chain	TRUE	FALSE	Plasmacells	13.7318519045006	-1.54246546667313	0.11593316456271	1	Singleton
405	39	AACTCAGGTCTAGTGT-1	AACTCAGGTCTAGTGT-7	1	300_0173_Syn_BT_1	NA	Syn	RA03	BT	TRUE	singlet	TRUE	yes 5'	1	paired	double-light	Paired chain	TRUE	FALSE	Plasmacells	13.5689137865197	-2.23592593115067	0.0420016667509738	2	Small (1<X<=5)
406	16125	CGGGTCATCGTGGTCG-1	CGGGTCATCGTGGTCG-18	1	300_1883_Syn_BT_1	NA	Syn	RA09	BT	TRUE	singlet	TRUE	yes 5'	1	paired	double-light	Paired chain	TRUE	FALSE	Plasmacells	14.1881841112267	-1.64673234861588	0.0165904116973747	1	Singleton
407	299	CTCCTAGTCTGTCTCG-1	CTCCTAGTCTGTCTCG-18	1	300_1883_Syn_BT_1	NA	Syn	RA09	BT	TRUE	singlet	TRUE	yes 5'	1	paired	double-light	Paired chain	TRUE	FALSE	Plasmacells	13.9151938844811	-1.85845972936844	0.0335924540133779	1	Singleton
408	1943	ATGCGATGTCTTTCAT-1	ATGCGATGTCTTTCAT-25	1	301_0270_Syn_BT_1	NA	Syn	RA12	BT	TRUE	singlet	TRUE	yes 5'	1	paired	classical	Paired chain	TRUE	FALSE	Plasmacells	13.9367326189171	-1.60215784948563	0.032464454400925	2	Small (1<X<=5)
409	2954	GAGTCCGTCAAGGCTT-1	GAGTCCGTCAAGGCTT-25	1	301_0270_Syn_BT_1	NA	Syn	RA12	BT	TRUE	singlet	TRUE	yes 5'	1	paired	classical	Paired chain	TRUE	FALSE	Plasmacells	14.2785552431237	-1.16857566278671	0.0791066845389821	1	Singleton
410	6345	GTGAAGGAGAGATGAG-1	GTGAAGGAGAGATGAG-7	1	300_0173_Syn_BT_1	NA	Syn	RA03	BT	TRUE	singlet	TRUE	yes 5'	1	paired	classical	Paired chain	TRUE	FALSE	Plasmacells	14.2297357011925	-0.54997457903122	0.0518278451821386	24	Large (20<X<100)
411	10211	CACCACTGTCCCGACA-1	CACCACTGTCCCGACA-5	1	300_0171_Syn_BT_1	NA	Syn	RA02	BT	TRUE	singlet	TRUE	yes 5'	1	paired	classical	Paired chain	TRUE	FALSE	Plasmacells	13.8990672517906	-1.95157744329666	0.0182596529315771	1	Singleton
412	6349	TACCTATGTCTAGTGT-1	TACCTATGTCTAGTGT-7	1	300_0173_Syn_BT_1	NA	Syn	RA03	BT	TRUE	singlet	TRUE	yes 5'	1	paired	classical	Paired chain	TRUE	FALSE	Plasmacells	14.2433103014122	-0.29004957121109	0.0487239210358056	7	Medium (5<X<=20)
413	5338	CTGATCCGTCATACTG-1	CTGATCCGTCATACTG-18	1	300_1883_Syn_BT_1	NA	Syn	RA09	BT	TRUE	singlet	TRUE	yes 5'	1	paired	other	Paired chain	TRUE	FALSE	Plasmacells	14.4691089082848	-1.63975669782852	0.0360349350126524	1	Singleton
414	6384	TGGTTCCGTGTGCCTG-1	TGGTTCCGTGTGCCTG-7	1	300_0173_Syn_BT_1	NA	Syn	RA03	BT	TRUE	singlet	TRUE	yes 5'	1	paired	classical	Paired chain	TRUE	FALSE	Plasmacells	13.7566436220299	-1.86262156408524	0.0362694948242243	1	Singleton
415	4365	TGACTTTTCCACTCCA-1	TGACTTTTCCACTCCA-2	1	300_0150_Syn_BT_1	NA	Syn	RA01	BT	TRUE	singlet	TRUE	yes 5'	1	paired	double-light	Paired chain	TRUE	FALSE	Plasmacells	13.7087167192589	-1.46088077467178	0.0655666666666667	1	Singleton
416	10430	CACTCCAGTCCAACTA-1	CACTCCAGTCCAACTA-7	1	300_0173_Syn_BT_1	NA	Syn	RA03	BT	TRUE	singlet	TRUE	yes 5'	1	paired	classical	Paired chain	TRUE	FALSE	Plasmacells	13.7573331285607	0.602267310356149	0.0990029766786858	1	Singleton
417	7284	ACGATGTGTCGGCATC-1	ACGATGTGTCGGCATC-20	1	300_1930_Syn_BT_1	NA	Syn	RA10	BT	TRUE	singlet	TRUE	yes 5'	1	paired	classical	Paired chain	TRUE	FALSE	Plasmacells	14.1387628008019	-1.2301665727446	0.0073406191369606	2	Small (1<X<=5)
418	2980	GTTCATTTCACCCTCA-1	GTTCATTTCACCCTCA-1	1	300_0150_PBL_BT_1	NA	PBL	RA01	BT	TRUE	singlet	TRUE	yes 5'	1	paired	classical	Paired chain	TRUE	FALSE	Plasmacells	13.9559586931359	0.665283006017456	0.1111335775813	2	Small (1<X<=5)
419	9928	GGATTACAGGCCGAAT-1	GGATTACAGGCCGAAT-2	1	300_0150_Syn_BT_1	NA	Syn	RA01	BT	TRUE	singlet	TRUE	yes 5'	1	paired	classical	Paired chain	TRUE	FALSE	Plasmacells	14.1301139284264	-2.14637305181717	0.0551564515525347	1	Singleton
420	21527	GACCAATGTGCACCAC-1	GACCAATGTGCACCAC-1	1	300_0150_PBL_BT_1	NA	PBL	RA01	BT	TRUE	singlet	TRUE	yes 5'	1	paired	classical	Paired chain	TRUE	FALSE	Plasmacells	14.0817626405846	1.16248540241028	0.0508393939393939	1	Singleton
421	9391	CGGAGCTTCAGTCAGT-1	CGGAGCTTCAGTCAGT-20	1	300_1930_Syn_BT_1	NA	Syn	RA10	BT	TRUE	singlet	TRUE	yes 5'	1	paired	classical	Paired chain	TRUE	FALSE	Plasmacells	13.6815694261681	-0.978728431875458	0.0178738043478261	1	Singleton
422	9785	ATAACGCGTCCGAATT-1	ATAACGCGTCCGAATT-1	1	300_0150_PBL_BT_1	NA	PBL	RA01	BT	TRUE	singlet	TRUE	yes 5'	1	paired	classical	Paired chain	TRUE	FALSE	Plasmacells	13.4624045778405	0.547115267121592	0.0391851530945593	1	Singleton
423	27320	CGGACGTTCAATACCG-1	CGGACGTTCAATACCG-18	1	300_1883_Syn_BT_1	NA	Syn	RA09	BT	TRUE	singlet	TRUE	yes 5'	1	paired	classical	Paired chain	TRUE	FALSE	Plasmacells	13.2374347139489	-1.87486626547073	0.0753274050603848	13	Medium (5<X<=20)
424	7823	CGGACTGGTGCAGACA-1	CGGACTGGTGCAGACA-2	1	300_0150_Syn_BT_1	NA	Syn	RA01	BT	TRUE	singlet	TRUE	yes 5'	1	paired	classical	Paired chain	TRUE	FALSE	Plasmacells	13.6250966478478	-1.35005940836166	0.0283754567430957	1	Singleton
425	4726	GACGCGTGTTATCCGA-1	GACGCGTGTTATCCGA-7	1	300_0173_Syn_BT_1	NA	Syn	RA03	BT	TRUE	singlet	TRUE	yes 5'	1	paired	double-heavy	Paired chain	TRUE	FALSE	Plasmacells	14.2068189073693	-1.65210749548172	0.0705452068591688	2	Small (1<X<=5)
426	19738	CCGTGGATCAACACTG-1	CCGTGGATCAACACTG-7	1	300_0173_Syn_BT_1	NA	Syn	RA03	BT	TRUE	singlet	TRUE	yes 5'	1	paired	classical	Paired chain	TRUE	FALSE	Plasmacells	14.3716681886803	-1.79099776190018	0.0519311320754717	1	Singleton
427	19556	TGAAAGATCTCTTATG-1	TGAAAGATCTCTTATG-6	1	300_0173_PBL_BT_1	NA	PBL	RA03	BT	TRUE	singlet	FALSE	yes 5'	1	paired	classical	Paired chain	TRUE	FALSE	Plasmacells	13.5698293138634	2.11868284303451	0.0875374483876025	2	Small (1<X<=5)
428	33684	GCAGCCATCTTTCCTC-1	GCAGCCATCTTTCCTC-25	1	301_0270_Syn_BT_1	NA	Syn	RA12	BT	TRUE	singlet	TRUE	yes 5'	1	paired	classical	Paired chain	TRUE	FALSE	Plasmacells	13.7218144823204	-1.37510682981705	0.087091516771998	1	Singleton
429	700	CATATGGCATCCGCGA-1	CATATGGCATCCGCGA-25	1	301_0270_Syn_BT_1	NA	Syn	RA12	BT	TRUE	singlet	TRUE	yes 5'	1	paired	classical	Paired chain	TRUE	FALSE	Plasmacells	13.5899814058434	-1.42057432573532	0.0127229749851102	1	Singleton
430	6355	CAAGGCCCACCCATGG-1	CAAGGCCCACCCATGG-7	1	300_0173_Syn_BT_1	NA	Syn	RA03	BT	TRUE	singlet	TRUE	yes 5'	1	paired	classical	Paired chain	TRUE	FALSE	Plasmacells	13.8510850359093	-1.42415954511856	0.069259169820388	2	Small (1<X<=5)
431	5927	AAGACCTTCGAACTGT-1	AAGACCTTCGAACTGT-2	1	300_0150_Syn_BT_1	NA	Syn	RA01	BT	TRUE	singlet	TRUE	yes 5'	1	paired	classical	Paired chain	TRUE	FALSE	Plasmacells	14.1077264238488	-2.41265656393265	0.0367772195886678	2	Small (1<X<=5)
432	32128	CATCGGGGTCTTCTCG-1	CATCGGGGTCTTCTCG-17	1	300_0416_Syn_BT_1	NA	Syn	RA08	BT	TRUE	singlet	TRUE	yes 5'	1	paired	classical	Paired chain	TRUE	FALSE	Plasmacells	13.8275445390831	-1.19759561460709	0.113248487570665	1	Singleton
433	8250	CTGTTTATCAGGCCCA-1	CTGTTTATCAGGCCCA-7	1	300_0173_Syn_BT_1	NA	Syn	RA03	BT	TRUE	singlet	TRUE	yes 5'	1	paired	classical	Paired chain	TRUE	FALSE	Plasmacells	13.9105342317711	0.582468025719175	0.0574303212585933	84	Large (20<X<100)
434	18336	CATCGGGGTGGGTCAA-1	CATCGGGGTGGGTCAA-18	1	300_1883_Syn_BT_1	NA	Syn	RA09	BT	TRUE	singlet	TRUE	yes 5'	1	paired	classical	Paired chain	TRUE	FALSE	Plasmacells	14.4654544283043	-1.91089727323746	0.0184475034912205	1	Singleton
435	34140	GATCTAGTCACAATGC-1	GATCTAGTCACAATGC-7	1	300_0173_Syn_BT_1	NA	Syn	RA03	BT	TRUE	singlet	TRUE	yes 5'	1	paired	double-light	Paired chain	TRUE	FALSE	Plasmacells	13.9298642564904	-2.16080071371292	0.0924579749851101	5	Small (1<X<=5)
436	20641	CGAACATAGTGGTCCC-1	CGAACATAGTGGTCCC-18	1	300_1883_Syn_BT_1	NA	Syn	RA09	BT	TRUE	singlet	TRUE	yes 5'	1	paired	double-light	Paired chain	TRUE	FALSE	Plasmacells	13.2566159654747	-0.578203934843293	0.00607833333333334	18	Medium (5<X<=20)
437	18301	CGACTTCAGTGCAAGC-1	CGACTTCAGTGCAAGC-17	1	300_0416_Syn_BT_1	NA	Syn	RA08	BT	TRUE	singlet	TRUE	yes 5'	1	paired	classical	Paired chain	TRUE	FALSE	Plasmacells	13.7196334291588	-1.69702770155167	0.0253447190602422	1	Singleton
438	840	ACTGAACTCCGATATG-1	ACTGAACTCCGATATG-7	1	300_0173_Syn_BT_1	NA	Syn	RA03	BT	TRUE	singlet	TRUE	yes 5'	1	paired	classical	Paired chain	TRUE	FALSE	Plasmacells	13.4788201738488	-1.62367441099381	0.0528283734724139	1	Singleton
439	6350	CGGAGTCTCGCCTGAG-1	CGGAGTCTCGCCTGAG-7	1	300_0173_Syn_BT_1	NA	Syn	RA03	BT	TRUE	singlet	TRUE	yes 5'	1	paired	classical	Paired chain	TRUE	FALSE	Plasmacells	14.4149878908287	0.0620434101274105	0.0671331674359739	2	Small (1<X<=5)
440	2691	TCTTCGGAGTAGATGT-1	TCTTCGGAGTAGATGT-18	1	300_1883_Syn_BT_1	NA	Syn	RA09	BT	TRUE	singlet	TRUE	yes 5'	1	paired	classical	Paired chain	TRUE	FALSE	Plasmacells	13.8455317903649	-1.54475523870682	0.130712348066298	1	Singleton
441	15169	TGAGAGGAGGATCGCA-1	TGAGAGGAGGATCGCA-7	1	300_0173_Syn_BT_1	NA	Syn	RA03	BT	TRUE	singlet	TRUE	yes 5'	1	paired	classical	Paired chain	TRUE	FALSE	Plasmacells	13.6211198259484	-1.98860241811966	0.117282658596205	3	Small (1<X<=5)
442	3343	CTCACACAGATCCGAG-1	CTCACACAGATCCGAG-7	1	300_0173_Syn_BT_1	NA	Syn	RA03	BT	TRUE	singlet	TRUE	yes 5'	1	paired	classical	Paired chain	TRUE	FALSE	Plasmacells	13.8264878679406	-1.79238440435623	0.0462998382749327	1	Singleton
443	24554	CATCGAAGTTGTGGAG-1	CATCGAAGTTGTGGAG-25	1	301_0270_Syn_BT_1	NA	Syn	RA12	BT	TRUE	singlet	TRUE	yes 5'	1	paired	classical	Paired chain	TRUE	FALSE	Plasmacells	13.9836009431969	-1.50690867346024	0.103736883394383	2	Small (1<X<=5)
444	6352	CAACCAAAGCTAGTTC-1	CAACCAAAGCTAGTTC-7	1	300_0173_Syn_BT_1	NA	Syn	RA03	BT	TRUE	singlet	TRUE	yes 5'	1	paired	other	Paired chain	TRUE	FALSE	Plasmacells	14.2372287202965	-1.52857591551041	0.03705474859416	1	Singleton
445	20830	GGTGTTATCCGAGCCA-1	GGTGTTATCCGAGCCA-19	1	300_1930_PBL_BT_1	NA	PBL	RA10	BT	TRUE	singlet	TRUE	yes 5'	1	paired	classical	Paired chain	TRUE	FALSE	Plasmacells	14.0090640474449	0.996373456304321	0.0415751122888969	1	Singleton
446	9392	GCCAAATCAGGGATTG-1	GCCAAATCAGGGATTG-20	1	300_1930_Syn_BT_1	NA	Syn	RA10	BT	TRUE	singlet	TRUE	yes 5'	1	paired	classical	Paired chain	TRUE	FALSE	Plasmacells	13.607091276754	-1.67070128362869	0.0310611614286146	4	Small (1<X<=5)
447	2685	GGATTACCAACACGCC-1	GGATTACCAACACGCC-18	1	300_1883_Syn_BT_1	NA	Syn	RA09	BT	TRUE	singlet	TRUE	yes 5'	1	paired	classical	Paired chain	TRUE	FALSE	Plasmacells	14.2930243898522	0.0471747632672879	0.141631568812507	1	Singleton
448	18367	GTGCTTCTCAGGCGAA-1	GTGCTTCTCAGGCGAA-18	1	300_1883_Syn_BT_1	NA	Syn	RA09	BT	TRUE	singlet	TRUE	yes 5'	1	paired	classical	Paired chain	TRUE	FALSE	Plasmacells	14.4583648134362	-1.71323038976883	0.0545936117853792	1	Singleton
449	6351	ATTGGACGTCTTGTCC-1	ATTGGACGTCTTGTCC-7	1	300_0173_Syn_BT_1	NA	Syn	RA03	BT	TRUE	singlet	TRUE	yes 5'	1	paired	classical	Paired chain	TRUE	FALSE	Plasmacells	13.5497992921959	0.793398153369674	0.0406001314148254	11	Medium (5<X<=20)
450	4723	TACGGTAAGATGTAAC-1	TACGGTAAGATGTAAC-7	1	300_0173_Syn_BT_1	NA	Syn	RA03	BT	TRUE	singlet	TRUE	yes 5'	1	paired	classical	Paired chain	TRUE	FALSE	Plasmacells	14.3266194749962	-2.22000410001968	0.0740114685356576	4	Small (1<X<=5)
451	22383	GCACTCTGTGCTTCTC-1	GCACTCTGTGCTTCTC-7	1	300_0173_Syn_BT_1	NA	Syn	RA03	BT	TRUE	singlet	TRUE	yes 5'	1	paired	classical	Paired chain	TRUE	FALSE	Plasmacells	13.915461866964	-2.15707590025162	0.0417419226130811	1	Singleton
452	10426	TTTGGTTAGAGGTTAT-1	TTTGGTTAGAGGTTAT-7	1	300_0173_Syn_BT_1	NA	Syn	RA03	BT	TRUE	singlet	TRUE	yes 5'	1	paired	double-light	Paired chain	TRUE	FALSE	Plasmacells	13.9060271669518	0.00834916192794765	0.0520889653510819	13	Medium (5<X<=20)
453	75	ATCGAGTGTCAAACTC-1	ATCGAGTGTCAAACTC-13	1	300_0410_Syn_BT_1	NA	Syn	RA06	BT	TRUE	singlet	TRUE	yes 5'	1	paired	double-light	Paired chain	TRUE	FALSE	Plasmacells	14.3286069322716	-2.1035671417067	0.0806632507381815	1	Singleton
454	9125	TATTACCGTTCCATGA-1	TATTACCGTTCCATGA-18	1	300_1883_Syn_BT_1	NA	Syn	RA09	BT	TRUE	singlet	TRUE	yes 5'	1	paired	classical	Paired chain	TRUE	FALSE	Plasmacells	13.5664266039025	-0.795161742384186	0.0241033077453856	3	Small (1<X<=5)
455	6345	CTTGGCTTCATTCACT-1	CTTGGCTTCATTCACT-7	1	300_0173_Syn_BT_1	NA	Syn	RA03	BT	TRUE	singlet	TRUE	yes 5'	1	paired	classical	Paired chain	TRUE	FALSE	Plasmacells	13.7785075594078	0.776974719350586	0.048991731786134	24	Large (20<X<100)
456	9737	CAACCTCAGATCCCAT-1	CAACCTCAGATCCCAT-25	1	301_0270_Syn_BT_1	NA	Syn	RA12	BT	TRUE	singlet	TRUE	yes 5'	1	paired	classical	Paired chain	TRUE	FALSE	Plasmacells	13.8990338731896	0.0186366255929562	0.0558074076232661	1	Singleton
457	9363	TCAGATGTCAGTCAGT-1	TCAGATGTCAGTCAGT-19	1	300_1930_PBL_BT_1	NA	PBL	RA10	BT	TRUE	singlet	TRUE	yes 5'	1	paired	classical	Paired chain	TRUE	FALSE	Plasmacells	13.6526072908531	-0.0741953436682132	0.0664265759380716	1	Singleton
458	25090	GTAGTCACAGATCCAT-1	GTAGTCACAGATCCAT-2	1	300_0150_Syn_BT_1	NA	Syn	RA01	BT	TRUE	singlet	TRUE	yes 5'	1	paired	classical	Paired chain	TRUE	FALSE	Plasmacells	14.034415571798	-1.00108577650284	0.0179449657643872	1	Singleton
459	19221	ACCAGTATCAACACAC-1	ACCAGTATCAACACAC-2	1	300_0150_Syn_BT_1	NA	Syn	RA01	BT	TRUE	singlet	TRUE	yes 5'	1	paired	classical	Paired chain	TRUE	FALSE	Plasmacells	13.5674756456505	-1.89530207555985	0.0715765251572327	1	Singleton
460	8688	TCGTAGAAGGATTCGG-1	TCGTAGAAGGATTCGG-11	1	300_0392_Syn_BT_1	NA	Syn	RA05	BT	TRUE	singlet	TRUE	yes 5'	1	paired	double-light	Paired chain	TRUE	FALSE	Plasmacells	14.4815162111412	-1.00854565542435	0.0724349470435198	1	Singleton
461	1059	TTTCCTCTCCAATGGT-1	TTTCCTCTCCAATGGT-18	1	300_1883_Syn_BT_1	NA	Syn	RA09	BT	TRUE	singlet	TRUE	yes 5'	1	paired	classical	Paired chain	TRUE	FALSE	Plasmacells	13.5293954301964	-1.15249874037003	0.0478679076819408	1	Singleton
462	5747	GTGCAGCCACGGCCAT-1	GTGCAGCCACGGCCAT-24	1	301_0270_PBL_BT_1	NA	PBL	RA12	BT	TRUE	singlet	FALSE	yes 5'	1	paired	classical	Paired chain	TRUE	FALSE	Plasmacells	13.263157217611	1.46413413841034	0.111473764822134	1	Singleton
463	14716	TATGCCCTCCGAATGT-1	TATGCCCTCCGAATGT-2	1	300_0150_Syn_BT_1	NA	Syn	RA01	BT	TRUE	singlet	TRUE	yes 5'	1	paired	classical	Paired chain	TRUE	FALSE	Plasmacells	13.7387336183678	-1.24072899263596	0.039099568939348	1	Singleton
464	2253	GAAGCAGAGCAGCCTC-1	GAAGCAGAGCAGCCTC-7	1	300_0173_Syn_BT_1	NA	Syn	RA03	BT	TRUE	singlet	TRUE	yes 5'	1	paired	double-heavy	Paired chain	TRUE	FALSE	Plasmacells	14.5343688417565	-0.995837825948944	0.0481551506849315	1	Singleton
465	19130	GACAGAGTCACGAAGG-1	GACAGAGTCACGAAGG-1	1	300_0150_PBL_BT_1	NA	PBL	RA01	BT	TRUE	singlet	TRUE	yes 5'	1	paired	classical	Paired chain	TRUE	FALSE	Plasmacells	13.8046573091637	0.938933711831817	0.0387026511984393	1	Singleton
466	16133	GACTAACCACGGTTTA-1	GACTAACCACGGTTTA-18	1	300_1883_Syn_BT_1	NA	Syn	RA09	BT	TRUE	singlet	TRUE	yes 5'	1	paired	classical	Paired chain	TRUE	FALSE	Plasmacells	13.7141698290001	-1.86828185957169	0.0199209024278516	1	Singleton
467	8279	CCGGTAGGTTTGTTGG-1	CCGGTAGGTTTGTTGG-7	1	300_0173_Syn_BT_1	NA	Syn	RA03	BT	TRUE	singlet	TRUE	yes 5'	1	paired	classical	Paired chain	TRUE	FALSE	Plasmacells	13.5770638872277	-1.86511399191116	0.0664413223140496	1	Singleton
468	11330	CGGAGTCCATAGAAAC-1	CGGAGTCCATAGAAAC-18	1	300_1883_Syn_BT_1	NA	Syn	RA09	BT	TRUE	singlet	TRUE	yes 5'	1	paired	double-light	Paired chain	TRUE	FALSE	Plasmacells	13.6972268510948	-0.469030756170502	0.0247988129271148	2	Small (1<X<=5)
469	3682	TGTATTCCACGGTAGA-1	TGTATTCCACGGTAGA-13	1	300_0410_Syn_BT_1	NA	Syn	RA06	BT	TRUE	singlet	TRUE	yes 5'	1	paired	classical	Paired chain	TRUE	FALSE	Plasmacells	14.1254561830651	-0.691788810903778	0.0738126241358345	1	Singleton
470	844	TGAGGGAAGCGATAGC-1	TGAGGGAAGCGATAGC-7	1	300_0173_Syn_BT_1	NA	Syn	RA03	BT	TRUE	singlet	TRUE	yes 5'	1	paired	other	Paired chain	TRUE	FALSE	Plasmacells	13.99621519338	-2.13514186781143	0.0466455101936464	1	Singleton
471	27748	TAGGCATAGGTGCACA-1	TAGGCATAGGTGCACA-20	1	300_1930_Syn_BT_1	NA	Syn	RA10	BT	TRUE	singlet	TRUE	yes 5'	1	paired	classical	Paired chain	TRUE	FALSE	Plasmacells	13.2620137621056	-1.77951099317764	0.0175509583343088	1	Singleton
472	13726	CAACCTCTCCCGGATG-1	CAACCTCTCCCGGATG-18	1	300_1883_Syn_BT_1	NA	Syn	RA09	BT	TRUE	singlet	TRUE	yes 5'	1	paired	classical	Paired chain	TRUE	FALSE	Plasmacells	13.5828832079064	-1.00727857988571	0.00378787878787879	3	Small (1<X<=5)
473	8250	AACGTTGGTATAATGG-1	AACGTTGGTATAATGG-7	1	300_0173_Syn_BT_1	NA	Syn	RA03	BT	TRUE	singlet	TRUE	yes 5'	1	paired	multi-light	Paired chain	TRUE	FALSE	Plasmacells	14.1215499330651	-0.0480503622839359	0.0574303212585933	84	Large (20<X<100)
474	8254	CGTGTCTGTAGCTAAA-1	CGTGTCTGTAGCTAAA-7	1	300_0173_Syn_BT_1	NA	Syn	RA03	BT	TRUE	singlet	TRUE	yes 5'	1	paired	classical	Paired chain	TRUE	FALSE	Plasmacells	14.3412631441246	-0.584430593664399	0.075494297836421	23	Large (20<X<100)
475	5942	CATGCCTTCCACGAAT-1	CATGCCTTCCACGAAT-2	1	300_0150_Syn_BT_1	NA	Syn	RA01	BT	TRUE	singlet	TRUE	yes 5'	1	paired	classical	Paired chain	TRUE	FALSE	Plasmacells	13.87902769338	-0.387503165418854	0.0654046054523713	1	Singleton
476	9767	AATCGGTGTTTAAGCC-1	AATCGGTGTTTAAGCC-1	1	300_0150_PBL_BT_1	NA	PBL	RA01	BT	TRUE	singlet	TRUE	yes 5'	1	paired	classical	Paired chain	TRUE	FALSE	Plasmacells	14.0331042696129	1.10234157401825	0.0878301089165784	1	Singleton
477	25872	CAGTCCTGTCATCCCT-1	CAGTCCTGTCATCCCT-7	1	300_0173_Syn_BT_1	NA	Syn	RA03	BT	TRUE	singlet	TRUE	yes 5'	1	paired	double-heavy	Paired chain	TRUE	FALSE	Plasmacells	13.6294320512902	-1.52503945272659	0.0730278846153846	1	Singleton
478	7614	GACGTTAAGCACCGCT-1	GACGTTAAGCACCGCT-25	1	301_0270_Syn_BT_1	NA	Syn	RA12	BT	TRUE	singlet	TRUE	yes 5'	1	paired	classical	Paired chain	TRUE	FALSE	Plasmacells	13.5601685930382	-0.699729818517914	0.207292557522962	1	Singleton
479	13728	AGCTCTCTCAATCTCT-1	AGCTCTCTCAATCTCT-18	1	300_1883_Syn_BT_1	NA	Syn	RA09	BT	TRUE	singlet	TRUE	yes 5'	1	paired	classical	Paired chain	TRUE	FALSE	Plasmacells	14.0539639879357	-1.48024846952652	0.0527218130311614	1	Singleton
480	11347	CACACAAAGATGGGTC-1	CACACAAAGATGGGTC-18	1	300_1883_Syn_BT_1	NA	Syn	RA09	BT	TRUE	singlet	TRUE	yes 5'	1	paired	classical	Paired chain	TRUE	FALSE	Plasmacells	13.7526067186486	-1.02372350137924	0.00256830601092896	1	Singleton
481	10433	CATCGGGCAAGCCATT-1	CATCGGGCAAGCCATT-7	1	300_0173_Syn_BT_1	NA	Syn	RA03	BT	TRUE	singlet	TRUE	yes 5'	1	paired	classical	Paired chain	TRUE	FALSE	Plasmacells	13.5245879579674	-2.24167849462723	0.0387324653607262	1	Singleton
482	9978	GTGGGTCAGATCCGAG-1	GTGGGTCAGATCCGAG-2	1	300_0150_Syn_BT_1	NA	Syn	RA01	BT	TRUE	singlet	TRUE	yes 5'	1	paired	double-light	Paired chain	TRUE	FALSE	Plasmacells	13.9156020570885	-2.39160038870071	0.0513325428971206	1	Singleton
483	5329	GAACATCCAGACAAAT-1	GAACATCCAGACAAAT-18	1	300_1883_Syn_BT_1	NA	Syn	RA09	BT	TRUE	singlet	TRUE	yes 5'	1	paired	classical	Paired chain	TRUE	FALSE	Plasmacells	13.2010348726403	0.210094433610687	0.0142190155908714	7	Medium (5<X<=20)
484	8303	TGAAAGAGTTCGAATC-1	TGAAAGAGTTCGAATC-7	1	300_0173_Syn_BT_1	NA	Syn	RA03	BT	TRUE	singlet	TRUE	yes 5'	1	paired	classical	Paired chain	TRUE	FALSE	Plasmacells	13.6366752077233	-2.01229359548782	0.0356492549569995	1	Singleton
485	2681	CTGCCTACATCAGTAC-1	CTGCCTACATCAGTAC-18	1	300_1883_Syn_BT_1	NA	Syn	RA09	BT	TRUE	singlet	TRUE	yes 5'	1	paired	classical	Paired chain	TRUE	FALSE	Plasmacells	14.2090114046227	-1.77320053022598	0.0255973276446085	1	Singleton
486	1355	GGTGCGTCACTAAGTC-1	GGTGCGTCACTAAGTC-5	1	300_0171_Syn_BT_1	NA	Syn	RA02	BT	TRUE	singlet	TRUE	yes 5'	1	paired	classical	Paired chain	TRUE	FALSE	Plasmacells	13.5631211687218	-2.01023890417313	0.028114889373297	2	Small (1<X<=5)
487	301	TGCCAAACATGGTCTA-1	TGCCAAACATGGTCTA-18	1	300_1883_Syn_BT_1	NA	Syn	RA09	BT	TRUE	singlet	TRUE	yes 5'	1	paired	classical	Paired chain	TRUE	FALSE	Plasmacells	13.5902284074913	-1.32329036634659	0.0036784	1	Singleton
488	30374	TGTGTTTCAACACCTA-1	TGTGTTTCAACACCTA-7	1	300_0173_Syn_BT_1	NA	Syn	RA03	BT	TRUE	singlet	TRUE	yes 5'	1	paired	classical	Paired chain	TRUE	FALSE	Plasmacells	13.3965066362511	-1.58288266103958	0.0613644550488983	1	Singleton
489	20658	CACACTCAGCTGCAAG-1	CACACTCAGCTGCAAG-18	1	300_1883_Syn_BT_1	NA	Syn	RA09	BT	TRUE	singlet	TRUE	yes 5'	1	paired	double-light	Paired chain	TRUE	FALSE	Plasmacells	14.5687154222618	-0.525024670774689	0.034083271390941	1	Singleton
490	16873	CAGATCATCATCTGTT-1	CAGATCATCATCTGTT-1	1	300_0150_PBL_BT_1	NA	PBL	RA01	BT	TRUE	singlet	TRUE	yes 5'	1	paired	classical	Paired chain	TRUE	FALSE	Plasmacells	13.9522088457238	0.754382979457626	0.0728095131467088	1	Singleton
491	16082	GCGGGTTCAAGCTGAG-1	GCGGGTTCAAGCTGAG-17	1	300_0416_Syn_BT_1	NA	Syn	RA08	BT	TRUE	singlet	TRUE	yes 5'	1	paired	double-light	Paired chain	TRUE	FALSE	Plasmacells	13.5732053209435	-1.97138597410416	0.0375106929955291	1	Singleton
492	12478	CATCAGAAGGCCATAG-1	CATCAGAAGGCCATAG-5	1	300_0171_Syn_BT_1	NA	Syn	RA02	BT	TRUE	singlet	TRUE	yes 5'	1	paired	classical	Paired chain	TRUE	FALSE	Plasmacells	14.2406886507164	-0.733058232481232	0.0150379516439841	1	Singleton
493	14702	GGAAAGCTCCGAATGT-1	GGAAAGCTCCGAATGT-2	1	300_0150_Syn_BT_1	NA	Syn	RA01	BT	TRUE	singlet	TRUE	yes 5'	1	paired	double-light	Paired chain	TRUE	FALSE	Plasmacells	13.8942559648644	-1.20670666139816	0.0280910023353708	1	Singleton
494	19729	CGTGTAATCACCACCT-1	CGTGTAATCACCACCT-7	1	300_0173_Syn_BT_1	NA	Syn	RA03	BT	TRUE	singlet	TRUE	yes 5'	1	paired	classical	Paired chain	TRUE	FALSE	Plasmacells	14.1876443315636	0.327562552278289	0.046638878162323	3	Small (1<X<=5)
495	14511	CATTATCGTCCCTTGT-1	CATTATCGTCCCTTGT-1	1	300_0150_PBL_BT_1	NA	PBL	RA01	BT	TRUE	singlet	FALSE	yes 5'	1	paired	classical	Paired chain	TRUE	FALSE	Plasmacells	14.0075906206261	0.983739268367538	0.0162375350140056	1	Singleton
496	6380	TATTACCTCCACGTGG-1	TATTACCTCCACGTGG-7	1	300_0173_Syn_BT_1	NA	Syn	RA03	BT	TRUE	singlet	TRUE	yes 5'	1	paired	classical	Paired chain	TRUE	FALSE	Plasmacells	14.5017236162316	-0.994427937681427	0.0309958208740656	1	Singleton
497	20895	TACAGTGGTCTTCGTC-1	TACAGTGGTCTTCGTC-20	1	300_1930_Syn_BT_1	NA	Syn	RA10	BT	TRUE	singlet	TRUE	yes 5'	1	paired	classical	Paired chain	TRUE	FALSE	Plasmacells	13.7768119264733	-1.55390526693558	0.0388265277777778	1	Singleton
498	17421	GACCAATCAGACACTT-1	GACCAATCAGACACTT-7	1	300_0173_Syn_BT_1	NA	Syn	RA03	BT	TRUE	singlet	TRUE	yes 5'	1	paired	classical	Paired chain	TRUE	FALSE	Plasmacells	14.0681174684655	-2.04489113729691	0.0327602265489609	1	Singleton
499	4728	TGTATTCTCTGCAAGT-1	TGTATTCTCTGCAAGT-7	1	300_0173_Syn_BT_1	NA	Syn	RA03	BT	TRUE	singlet	TRUE	yes 5'	1	paired	classical	Paired chain	TRUE	FALSE	Plasmacells	13.4400723863732	-1.89278962057327	0.0635850825326435	2	Small (1<X<=5)
500	3351	TCACGAATCATGCTCC-1	TCACGAATCATGCTCC-7	1	300_0173_Syn_BT_1	NA	Syn	RA03	BT	TRUE	singlet	TRUE	yes 5'	1	paired	classical	Paired chain	TRUE	FALSE	Plasmacells	14.1070960451256	-1.05422796648239	0.103545380434783	2	Small (1<X<=5)
501	2406	GCGCGATAGCCGTCGT-1	GCGCGATAGCCGTCGT-11	1	300_0392_Syn_BT_1	NA	Syn	RA05	BT	TRUE	singlet	TRUE	yes 5'	1	paired	double-light	Paired chain	TRUE	FALSE	Plasmacells	13.6599629808556	-1.33822645586227	0.005225251977342	1	Singleton
502	15526	ACGGAGAAGTCGTTTG-1	ACGGAGAAGTCGTTTG-11	1	300_0392_Syn_BT_1	NA	Syn	RA05	BT	TRUE	singlet	TRUE	yes 5'	1	paired	classical	Paired chain	TRUE	FALSE	Plasmacells	13.8657153535973	0.189148944204101	0.0528211857296655	1	Singleton
503	13788	TCCACACGTTATCGGT-1	TCCACACGTTATCGGT-18	1	300_1883_Syn_BT_1	NA	Syn	RA09	BT	TRUE	singlet	TRUE	yes 5'	1	paired	classical	Paired chain	TRUE	FALSE	Plasmacells	13.6076768327843	-0.695618051702729	0.00755395095367851	1	Singleton
504	6345	TAGTTGGAGTAGCGGT-1	TAGTTGGAGTAGCGGT-7	1	300_0173_Syn_BT_1	NA	Syn	RA03	BT	TRUE	singlet	TRUE	yes 5'	1	paired	classical	Paired chain	TRUE	FALSE	Plasmacells	14.0204738069664	-0.497931856329193	0.048991731786134	24	Large (20<X<100)
505	18360	GCTCCTACAGGCTGAA-1	GCTCCTACAGGCTGAA-18	1	300_1883_Syn_BT_1	NA	Syn	RA09	BT	TRUE	singlet	TRUE	yes 5'	1	paired	classical	Paired chain	TRUE	FALSE	Plasmacells	13.7457078386437	0.325529378240356	0.0110262553582364	1	Singleton
506	16123	CGATGTACAAACGTGG-1	CGATGTACAAACGTGG-18	1	300_1883_Syn_BT_1	NA	Syn	RA09	BT	TRUE	singlet	TRUE	yes 5'	1	paired	classical	Paired chain	TRUE	FALSE	Plasmacells	14.2721646715294	0.466140892689476	0.0581773667111975	3	Small (1<X<=5)
507	21818	TGGTTCCAGAGACTAT-1	TGGTTCCAGAGACTAT-2	1	300_0150_Syn_BT_1	NA	Syn	RA01	BT	TRUE	singlet	TRUE	yes 5'	1	paired	double-heavy	Paired chain	TRUE	FALSE	Plasmacells	13.8329232622277	-1.69581987302994	0.0827989130434783	1	Singleton
508	8254	TTGCGTCTCATGCATG-1	TTGCGTCTCATGCATG-7	1	300_0173_Syn_BT_1	NA	Syn	RA03	BT	TRUE	singlet	TRUE	yes 5'	1	paired	classical	Paired chain	TRUE	FALSE	Plasmacells	13.8579142976891	-0.634843367750397	0.075494297836421	23	Large (20<X<100)
509	1720	CGCGGTAGTCACCCAG-1	CGCGGTAGTCACCCAG-18	1	300_1883_Syn_BT_1	NA	Syn	RA09	BT	TRUE	singlet	TRUE	yes 5'	1	paired	double-light	Paired chain	TRUE	FALSE	Plasmacells	13.6704343248497	0.0340878184487912	0.0330201651387892	2	Small (1<X<=5)
510	9129	ACATACGGTGTGACGA-1	ACATACGGTGTGACGA-18	1	300_1883_Syn_BT_1	NA	Syn	RA09	BT	TRUE	singlet	TRUE	yes 5'	1	paired	classical	Paired chain	TRUE	FALSE	Plasmacells	14.6001885820519	-1.2748431150267	0.043164406779661	1	Singleton
511	16787	CTTCTCTTCCACGTGG-1	CTTCTCTTCCACGTGG-25	1	301_0270_Syn_BT_1	NA	Syn	RA12	BT	TRUE	singlet	TRUE	yes 5'	1	paired	classical	Paired chain	TRUE	FALSE	Plasmacells	13.6658709932457	-1.46044351499771	0.112007383603838	5	Small (1<X<=5)
512	8258	CGTAGCGCACGGATAG-1	CGTAGCGCACGGATAG-7	1	300_0173_Syn_BT_1	NA	Syn	RA03	BT	TRUE	singlet	TRUE	yes 5'	1	paired	classical	Paired chain	TRUE	FALSE	Plasmacells	13.4932721544396	1.02377213198448	0.0667277306461054	11	Medium (5<X<=20)
513	16143	GTGTGCGTCTTGTACT-1	GTGTGCGTCTTGTACT-18	1	300_1883_Syn_BT_1	NA	Syn	RA09	BT	TRUE	singlet	TRUE	yes 5'	1	paired	classical	Paired chain	TRUE	FALSE	Plasmacells	14.161796896566	-1.00084402006363	0.111495941618426	1	Singleton
514	20662	CATGACAGTCTCGTTC-1	CATGACAGTCTCGTTC-18	1	300_1883_Syn_BT_1	NA	Syn	RA09	BT	TRUE	singlet	TRUE	yes 5'	1	paired	double-light	Paired chain	TRUE	FALSE	Plasmacells	14.1808265138756	0.0127805884530636	0.032712238292011	1	Singleton
515	16942	GTCCTCAAGTACCGGA-1	GTCCTCAAGTACCGGA-1	1	300_0150_PBL_BT_1	NA	PBL	RA01	BT	TRUE	singlet	FALSE	yes 5'	1	paired	classical	Paired chain	TRUE	FALSE	Plasmacells	13.9606908250939	1.93561301786209	0.0766142224022041	1	Singleton
516	8281	CGCTGGAAGTAGGTGC-1	CGCTGGAAGTAGGTGC-7	1	300_0173_Syn_BT_1	NA	Syn	RA03	BT	TRUE	singlet	TRUE	yes 5'	1	paired	classical	Paired chain	TRUE	FALSE	Plasmacells	14.358540861715	-1.36849929731583	0.0258141167367611	1	Singleton
517	21773	TGCGGGTTCGAGCCCA-1	TGCGGGTTCGAGCCCA-2	1	300_0150_Syn_BT_1	NA	Syn	RA01	BT	TRUE	singlet	TRUE	yes 5'	1	paired	double-light	Paired chain	TRUE	FALSE	Plasmablasts	11.6772521425377	2.59675047952438	0.0792493897515528	1	Singleton
518	12103	GCTCTGTTCGGCGCTA-1	GCTCTGTTCGGCGCTA-1	1	300_0150_PBL_BT_1	NA	PBL	RA01	BT	TRUE	singlet	TRUE	yes 5'	1	paired	classical	Paired chain	TRUE	FALSE	Plasmacells	13.8517726350914	0.970733654086837	0.0634535326086956	1	Singleton
519	3811	ATAACGCGTAGCAAAT-1	ATAACGCGTAGCAAAT-18	1	300_1883_Syn_BT_1	NA	Syn	RA09	BT	TRUE	singlet	TRUE	yes 5'	1	paired	classical	Paired chain	TRUE	FALSE	Plasmacells	14.6555646349083	-1.02294983309006	0.021207472826087	1	Singleton
520	639	GGCTCGAAGGATGGAA-1	GGCTCGAAGGATGGAA-20	1	300_1930_Syn_BT_1	NA	Syn	RA10	BT	TRUE	singlet	TRUE	yes 5'	1	paired	classical	Paired chain	TRUE	FALSE	Plasmacells	13.3732865739952	-1.96809460561966	0.0468405906771599	1	Singleton
521	5927	GTCGTAAGTAGGACAC-1	GTCGTAAGTAGGACAC-2	1	300_0150_Syn_BT_1	NA	Syn	RA01	BT	TRUE	singlet	TRUE	yes 5'	1	paired	classical	Paired chain	TRUE	FALSE	Plasmacells	14.0653499055992	-2.3059437457869	0.0367772195886678	2	Small (1<X<=5)
522	11968	ACGGAGAGTAAAGTCA-1	ACGGAGAGTAAAGTCA-25	1	301_0270_Syn_BT_1	NA	Syn	RA12	BT	TRUE	singlet	TRUE	yes 5'	1	paired	classical	Paired chain	TRUE	FALSE	Plasmacells	13.7393010545861	-1.36104669016098	0.0550338712099032	2	Small (1<X<=5)
523	4228	GTGCGGTTCGGATGTT-1	GTGCGGTTCGGATGTT-25	1	301_0270_Syn_BT_1	NA	Syn	RA12	BT	TRUE	singlet	TRUE	yes 5'	1	paired	classical	Paired chain	TRUE	FALSE	Plasmacells	13.6405213762413	-0.770305055792084	0.147133036399765	2	Small (1<X<=5)
524	5344	GTAACGTGTTAGTGGG-1	GTAACGTGTTAGTGGG-18	1	300_1883_Syn_BT_1	NA	Syn	RA09	BT	TRUE	singlet	TRUE	yes 5'	1	paired	classical	Paired chain	TRUE	FALSE	Plasmacells	14.4230283189904	-1.92142512243485	0.00790666666666667	1	Singleton
525	8250	ATCTACTAGCTCAACT-1	ATCTACTAGCTCAACT-7	1	300_0173_Syn_BT_1	NA	Syn	RA03	BT	TRUE	singlet	TRUE	yes 5'	1	paired	classical	Paired chain	TRUE	FALSE	Plasmacells	14.1077292848717	-0.897544640714875	0.0574303212585933	84	Large (20<X<100)
526	10435	CCTTACGGTGACGCCT-1	CCTTACGGTGACGCCT-7	1	300_0173_Syn_BT_1	NA	Syn	RA03	BT	TRUE	singlet	TRUE	yes 5'	1	paired	double-light	Paired chain	TRUE	FALSE	Plasmacells	13.9073012758385	1.16704003173614	0.0423248962001366	2	Small (1<X<=5)
527	4733	GCGGGTTAGCTAACTC-1	GCGGGTTAGCTAACTC-7	1	300_0173_Syn_BT_1	NA	Syn	RA03	BT	TRUE	singlet	TRUE	yes 5'	1	paired	classical	Paired chain	TRUE	FALSE	Plasmacells	13.6306003023278	-1.99723078649735	0.045539458445357	1	Singleton
528	6348	AGTGTCATCAACGGCC-1	AGTGTCATCAACGGCC-7	1	300_0173_Syn_BT_1	NA	Syn	RA03	BT	TRUE	singlet	TRUE	yes 5'	1	paired	classical	Paired chain	TRUE	FALSE	Plasmacells	13.7291749406945	-0.26103939455246	0.0387046432884748	2	Small (1<X<=5)
529	7809	CACAGGCAGGCAAAGA-1	CACAGGCAGGCAAAGA-2	1	300_0150_Syn_BT_1	NA	Syn	RA01	BT	TRUE	singlet	TRUE	yes 5'	1	paired	classical	Paired chain	TRUE	FALSE	Plasmacells	13.5271647859703	-1.31402637403702	0.015567	1	Singleton
530	14395	TCAACGAGTGAGGCTA-1	TCAACGAGTGAGGCTA-25	1	301_0270_Syn_BT_1	NA	Syn	RA12	BT	TRUE	singlet	TRUE	yes 5'	1	paired	classical	Paired chain	TRUE	FALSE	Plasmacells	14.6047700334679	-1.27206184309219	0.118951774446759	9	Medium (5<X<=20)
531	799	TGTTCCGTCTAGCACA-1	TGTTCCGTCTAGCACA-5	1	300_0171_Syn_BT_1	NA	Syn	RA02	BT	TRUE	singlet	TRUE	yes 5'	1	paired	classical	Paired chain	TRUE	FALSE	Plasmacells	14.261556952108	-0.807582515890351	0.0172854923101316	1	Singleton
532	15874	ACGTCAAAGACTTGAA-1	ACGTCAAAGACTTGAA-14	1	300_0414_PBL_BT_1	NA	PBL	RA07	BT	TRUE	singlet	TRUE	yes 5'	1	paired	classical	Paired chain	TRUE	FALSE	Plasmacells	13.8121817995201	-0.840717214758149	0.183383340751427	1	Singleton
533	7702	CTGAAGTAGACTTTCG-1	CTGAAGTAGACTTTCG-1	1	300_0150_PBL_BT_1	NA	PBL	RA01	BT	TRUE	singlet	TRUE	yes 5'	1	paired	classical	Paired chain	TRUE	FALSE	Plasmacells	14.019951193441	1.23819170552994	0.0411357059142384	1	Singleton
534	1057	TAAGAGACACATCTTT-1	TAAGAGACACATCTTT-18	1	300_1883_Syn_BT_1	NA	Syn	RA09	BT	TRUE	singlet	TRUE	yes 5'	1	paired	double-light	Paired chain	TRUE	FALSE	Plasmacells	13.6507543016564	-1.12345792692398	0.0353793354651294	1	Singleton
535	25518	TACACGAGTCGAACAG-1	TACACGAGTCGAACAG-5	1	300_0171_Syn_BT_1	NA	Syn	RA02	BT	TRUE	singlet	TRUE	yes 5'	1	paired	double-light	Paired chain	TRUE	FALSE	Plasmacells	13.9553636003624	-1.6503131572554	0.00668434903047092	1	Singleton
536	3347	GAATGAAGTCACCTAA-1	GAATGAAGTCACCTAA-7	1	300_0173_Syn_BT_1	NA	Syn	RA03	BT	TRUE	singlet	TRUE	yes 5'	1	paired	classical	Paired chain	TRUE	FALSE	Plasmacells	14.4889205385338	-1.74437381666397	0.118239740732141	1	Singleton
537	10417	GATCGCGTCGGAGGTA-1	GATCGCGTCGGAGGTA-7	1	300_0173_Syn_BT_1	NA	Syn	RA03	BT	TRUE	singlet	TRUE	yes 5'	1	paired	classical	Paired chain	TRUE	FALSE	Plasmacells	13.3505786348473	-1.67815687101578	0.0501423860154982	6	Medium (5<X<=20)
538	12188	CGATCGGGTAGTAGTA-1	CGATCGGGTAGTAGTA-2	1	300_0150_Syn_BT_1	NA	Syn	RA01	BT	TRUE	singlet	TRUE	yes 5'	1	paired	classical	Paired chain	TRUE	FALSE	Plasmacells	13.818070738424	0.0228558595826718	0.0792689642324888	1	Singleton
539	4226	ACATCAGTCAGTCCCT-1	ACATCAGTCAGTCCCT-25	1	301_0270_Syn_BT_1	NA	Syn	RA12	BT	TRUE	singlet	TRUE	yes 5'	1	paired	classical	Paired chain	TRUE	FALSE	Plasmacells	14.5651648927819	-1.01290120523666	0.118196932459161	2	Small (1<X<=5)
540	12131	TAGTTGGAGAGGTTGC-1	TAGTTGGAGAGGTTGC-1	1	300_0150_PBL_BT_1	NA	PBL	RA01	BT	TRUE	singlet	FALSE	yes 5'	1	paired	classical	Paired chain	TRUE	FALSE	Plasmacells	13.8468573976647	1.21021483499313	0.0393815151675258	1	Singleton
541	8296	GTAGTCATCAGGATCT-1	GTAGTCATCAGGATCT-7	1	300_0173_Syn_BT_1	NA	Syn	RA03	BT	TRUE	singlet	TRUE	yes 5'	1	paired	other	Paired chain	TRUE	FALSE	Plasmacells	14.3589814592491	-0.356625456030121	0.0782284720820456	1	Singleton
542	5350	TCAGCTCGTTAGGGTG-1	TCAGCTCGTTAGGGTG-18	1	300_1883_Syn_BT_1	NA	Syn	RA09	BT	TRUE	singlet	TRUE	yes 5'	1	paired	classical	Paired chain	TRUE	FALSE	Plasmacells	14.5679143358361	-0.855626243765107	0.137549404239597	1	Singleton
543	13721	ACGGGTCCACATTAGC-1	ACGGGTCCACATTAGC-18	1	300_1883_Syn_BT_1	NA	Syn	RA09	BT	TRUE	singlet	TRUE	yes 5'	1	paired	classical	Paired chain	TRUE	FALSE	Plasmablasts	11.8328088213097	2.44030664521957	0.00838691675971086	1	Singleton
544	10265	ATCCACCCAGGTCGTC-1	ATCCACCCAGGTCGTC-6	1	300_0173_PBL_BT_1	NA	PBL	RA03	BT	TRUE	singlet	TRUE	yes 5'	1	heavy	classical	Single chain	TRUE	FALSE	Plasmacells	13.7115786958824	2.1949997957399	0.191949860724234	1	Singleton
545	21002	CTCATTATCCACGAAT-1	CTCATTATCCACGAAT-21	1	301_0174_PBL_BT_1	NA	PBL	RA11	BT	TRUE	singlet	FALSE	yes 5'	1	paired	classical	Paired chain	TRUE	FALSE	Plasmacells	14.0343736101281	1.04555891114975	0.0674950367389137	1	Singleton
546	11332	ACCCACTAGAATTGTG-1	ACCCACTAGAATTGTG-18	1	300_1883_Syn_BT_1	NA	Syn	RA09	BT	TRUE	singlet	TRUE	yes 5'	1	paired	classical	Paired chain	TRUE	FALSE	Plasmacells	13.6105864931237	-0.720955747778168	0.00130489130434782	1	Singleton
547	7293	TTATGCTCACGCGAAA-1	TTATGCTCACGCGAAA-20	1	300_1930_Syn_BT_1	NA	Syn	RA10	BT	TRUE	singlet	TRUE	yes 5'	1	paired	classical	Paired chain	TRUE	FALSE	Plasmacells	13.964739172567	-1.33775832098221	0.0207494664854871	2	Small (1<X<=5)
548	5308	GTACTTTGTAAGGATT-1	GTACTTTGTAAGGATT-18	1	300_1883_Syn_BT_1	NA	Syn	RA09	BT	TRUE	singlet	TRUE	yes 5'	1	paired	classical	Paired chain	TRUE	FALSE	Plasmacells	13.9880431581627	0.717469971959839	0.038972192513369	2	Small (1<X<=5)
549	8283	CTCGGGAGTCACAAGG-1	CTCGGGAGTCACAAGG-7	1	300_0173_Syn_BT_1	NA	Syn	RA03	BT	TRUE	singlet	TRUE	yes 5'	1	paired	classical	Paired chain	TRUE	FALSE	Plasmacells	13.8487142015587	-0.617126959974518	0.0914848599203919	1	Singleton
550	6351	CTTAGGATCGGATGGA-1	CTTAGGATCGGATGGA-7	1	300_0173_Syn_BT_1	NA	Syn	RA03	BT	TRUE	singlet	TRUE	yes 5'	1	paired	classical	Paired chain	TRUE	FALSE	Plasmacells	14.0974925447594	-0.75518788736557	0.0406001314148254	11	Medium (5<X<=20)
551	4723	CATATGGGTTCGTGAT-1	CATATGGGTTCGTGAT-7	1	300_0173_Syn_BT_1	NA	Syn	RA03	BT	TRUE	singlet	TRUE	yes 5'	1	paired	classical	Paired chain	TRUE	FALSE	Plasmacells	14.1267379213463	-1.36718167703842	0.0672365441638961	4	Small (1<X<=5)
552	9140	GATTCAGTCGGCTACG-1	GATTCAGTCGGCTACG-18	1	300_1883_Syn_BT_1	NA	Syn	RA09	BT	TRUE	singlet	TRUE	yes 5'	1	paired	classical	Paired chain	TRUE	FALSE	Plasmacells	14.2035334993492	-1.75268008154129	0.00952952836509826	3	Small (1<X<=5)
553	16135	GATGAAACAGGTCGTC-1	GATGAAACAGGTCGTC-18	1	300_1883_Syn_BT_1	NA	Syn	RA09	BT	TRUE	singlet	TRUE	yes 5'	1	paired	classical	Paired chain	TRUE	FALSE	Plasmacells	14.4865582872521	-1.7579541389296	0.177375202003878	1	Singleton
554	7063	ACTGAGTGTACCAGTT-1	ACTGAGTGTACCAGTT-18	1	300_1883_Syn_BT_1	NA	Syn	RA09	BT	TRUE	singlet	TRUE	yes 5'	1	paired	classical	Paired chain	TRUE	FALSE	Plasmacells	12.4743760515343	2.12332938272263	0.105115164369035	2	Small (1<X<=5)
555	19002	GACAGAGAGCCCGAAA-1	GACAGAGAGCCCGAAA-25	1	301_0270_Syn_BT_1	NA	Syn	RA12	BT	TRUE	singlet	TRUE	yes 5'	1	paired	double-light	Paired chain	TRUE	FALSE	Plasmacells	13.453451483358	-0.769230622465363	0.0366822034852728	1	Singleton
556	14674	CAGCTGGAGGTTCCTA-1	CAGCTGGAGGTTCCTA-2	1	300_0150_Syn_BT_1	NA	Syn	RA01	BT	TRUE	singlet	TRUE	yes 5'	1	paired	classical	Paired chain	TRUE	FALSE	Plasmacells	14.2150348116051	-0.359789687807312	0.00857367883737686	1	Singleton
557	7070	CATCAAGAGATGCCTT-1	CATCAAGAGATGCCTT-18	1	300_1883_Syn_BT_1	NA	Syn	RA09	BT	TRUE	singlet	TRUE	yes 5'	1	paired	double-light	Paired chain	TRUE	FALSE	Plasmacells	13.4582398821007	-1.72409250181412	0.0118666806963435	1	Singleton
558	10446	TGCGGGTCAGCATACT-1	TGCGGGTCAGCATACT-7	1	300_0173_Syn_BT_1	NA	Syn	RA03	BT	TRUE	singlet	TRUE	yes 5'	1	paired	double-heavy	Paired chain	TRUE	FALSE	Plasmacells	13.9245599199425	-0.858272928411713	0.0715325825837035	1	Singleton
559	9180	TCAGCAACAAGAGGCT-1	TCAGCAACAAGAGGCT-18	1	300_1883_Syn_BT_1	NA	Syn	RA09	BT	TRUE	singlet	TRUE	yes 5'	1	paired	double-light	Paired chain	TRUE	FALSE	Plasmacells	13.577682821859	-1.35738219660019	0.0396174722621357	1	Singleton
560	12209	GCGCAGTAGGGAAACA-1	GCGCAGTAGGGAAACA-2	1	300_0150_Syn_BT_1	NA	Syn	RA01	BT	TRUE	singlet	TRUE	yes 5'	1	paired	classical	Paired chain	TRUE	FALSE	Plasmacells	14.0853255678307	-0.0690259520361332	0.069788292123298	2	Small (1<X<=5)
561	3842	TGCTGCTGTAAATACG-1	TGCTGCTGTAAATACG-18	1	300_1883_Syn_BT_1	NA	Syn	RA09	BT	TRUE	singlet	TRUE	yes 5'	1	paired	classical	Paired chain	TRUE	FALSE	Plasmacells	14.4784358430992	-0.83165182512497	0.0927676274545127	1	Singleton
562	17414	CCTACACGTAGTGAAT-1	CCTACACGTAGTGAAT-7	1	300_0173_Syn_BT_1	NA	Syn	RA03	BT	TRUE	singlet	TRUE	yes 5'	1	paired	classical	Paired chain	TRUE	FALSE	Plasmacells	13.6996558595787	-0.117910045797577	0.0272086239008305	2	Small (1<X<=5)
563	18498	CTGATAGCAAGAAAGG-1	CTGATAGCAAGAAAGG-19	1	300_1930_PBL_BT_1	NA	PBL	RA10	BT	TRUE	singlet	TRUE	yes 5'	1	paired	classical	Paired chain	TRUE	FALSE	Plasmacells	13.6421254564415	1.0180557485273	0.0451130366276945	1	Singleton
564	8250	TACTCGCGTTCACCTC-1	TACTCGCGTTCACCTC-7	1	300_0173_Syn_BT_1	NA	Syn	RA03	BT	TRUE	singlet	TRUE	yes 5'	1	paired	multi-light	Paired chain	TRUE	FALSE	Plasmacells	14.4341796327721	-1.02814711969589	0.0558122884717081	84	Large (20<X<100)
565	6345	CACACCTCAGGGTATG-1	CACACCTCAGGGTATG-7	1	300_0173_Syn_BT_1	NA	Syn	RA03	BT	TRUE	singlet	TRUE	yes 5'	1	paired	other	Paired chain	TRUE	FALSE	Plasmacells	14.2890160967003	0.137427460735092	0.0530029271145588	24	Large (20<X<100)
566	8250	GACTGCGAGATGTGTA-1	GACTGCGAGATGTGTA-7	1	300_0173_Syn_BT_1	NA	Syn	RA03	BT	TRUE	singlet	TRUE	yes 5'	1	paired	classical	Paired chain	TRUE	FALSE	Plasmacells	13.8963960100304	0.670736875717888	0.0574303212585933	84	Large (20<X<100)
567	5377	ATTTCTGAGCTAAACA-1	ATTTCTGAGCTAAACA-19	1	300_1930_PBL_BT_1	NA	PBL	RA10	BT	TRUE	singlet	FALSE	yes 5'	1	paired	classical	Paired chain	TRUE	FALSE	Plasmacells	13.4683087755333	1.52245525676514	0.0653934822709571	1	Singleton
568	10445	TGAGCCGAGGGTCTCC-1	TGAGCCGAGGGTCTCC-7	1	300_0173_Syn_BT_1	NA	Syn	RA03	BT	TRUE	singlet	TRUE	yes 5'	1	paired	double-heavy	Paired chain	TRUE	FALSE	Plasmacells	13.8122285295616	-0.227666694338074	0.0649897506925207	1	Singleton
569	11389	TAAGCGTTCGTACCGG-1	TAAGCGTTCGTACCGG-18	1	300_1883_Syn_BT_1	NA	Syn	RA09	BT	TRUE	singlet	TRUE	yes 5'	1	paired	double-light	Paired chain	TRUE	FALSE	Plasmacells	13.9451878954064	-1.49165322225784	0.0506690733279613	1	Singleton
570	3344	CTGATCCGTTAAGTAG-1	CTGATCCGTTAAGTAG-7	1	300_0173_Syn_BT_1	NA	Syn	RA03	BT	TRUE	singlet	TRUE	yes 5'	1	paired	classical	Paired chain	TRUE	FALSE	Plasmacells	13.8317931581627	-0.577156919653168	0.0634694429888913	2	Small (1<X<=5)
571	2021	CGTCTACTCATTATCC-1	CGTCTACTCATTATCC-2	1	300_0150_Syn_BT_1	NA	Syn	RA01	BT	TRUE	singlet	TRUE	yes 5'	1	paired	classical	Paired chain	TRUE	FALSE	Plasmacells	13.5770085741173	-1.7666051570723	0.027105462287279	1	Singleton
572	24224	TCCACACAGGACTGGT-1	TCCACACAGGACTGGT-21	1	301_0174_PBL_BT_1	NA	PBL	RA11	BT	TRUE	singlet	TRUE	yes 5'	1	paired	double-light	Paired chain	TRUE	FALSE	Plasmacells	13.8765424181115	0.535540954077044	0.104358647030739	1	Singleton
573	20642	AACTCAGCACGTCTCT-1	AACTCAGCACGTCTCT-18	1	300_1883_Syn_BT_1	NA	Syn	RA09	BT	TRUE	singlet	TRUE	yes 5'	1	paired	classical	Paired chain	TRUE	FALSE	Plasmacells	14.0241683412682	-0.0923314873526004	0.0375566252807965	2	Small (1<X<=5)
574	8250	CTTAACTTCTGCGTAA-1	CTTAACTTCTGCGTAA-7	1	300_0173_Syn_BT_1	NA	Syn	RA03	BT	TRUE	singlet	TRUE	yes 5'	1	paired	classical	Paired chain	TRUE	FALSE	Plasmacells	13.5445722032677	0.486056123261699	0.0574303212585933	84	Large (20<X<100)
575	3054	TCTTTCCAGTGAACAT-1	TCTTTCCAGTGAACAT-2	1	300_0150_Syn_BT_1	NA	Syn	RA01	BT	TRUE	singlet	TRUE	yes 5'	1	paired	classical	Paired chain	TRUE	FALSE	Plasmacells	13.7231925417076	-1.0383404676268	0.0506656081122574	2	Small (1<X<=5)
576	12705	TGGCCAGAGACCTAGG-1	TGGCCAGAGACCTAGG-7	1	300_0173_Syn_BT_1	NA	Syn	RA03	BT	TRUE	singlet	TRUE	yes 5'	1	paired	classical	Paired chain	TRUE	FALSE	Plasmacells	13.5206674028527	0.218402307813415	0.0354737216360745	1	Singleton
577	5322	ATTCTACAGTACTTGC-1	ATTCTACAGTACTTGC-18	1	300_1883_Syn_BT_1	NA	Syn	RA09	BT	TRUE	singlet	TRUE	yes 5'	1	paired	multi-light	Paired chain	TRUE	FALSE	Plasmacells	14.4492906023156	-1.2721336070845	0.0921556666543588	1	Singleton
578	16793	CGTGTAACAGACGCTC-1	CGTGTAACAGACGCTC-25	1	301_0270_Syn_BT_1	NA	Syn	RA12	BT	TRUE	singlet	TRUE	yes 5'	1	paired	double-light	Paired chain	TRUE	FALSE	Plasmacells	14.2062066484581	-1.6512384597609	0.0657648347057672	1	Singleton
579	201	TTGCCGTCATACAGCT-1	TTGCCGTCATACAGCT-7	1	300_0173_Syn_BT_1	NA	Syn	RA03	BT	TRUE	singlet	TRUE	yes 5'	1	paired	classical	Paired chain	TRUE	FALSE	Plasmacells	14.2291816164147	-1.94254352491592	0.0692482240437159	1	Singleton
580	12197	CTGTTTAAGAGTCGGT-1	CTGTTTAAGAGTCGGT-2	1	300_0150_Syn_BT_1	NA	Syn	RA01	BT	TRUE	singlet	TRUE	yes 5'	1	paired	classical	Paired chain	TRUE	FALSE	Plasmacells	14.1428664613854	-2.38354947012161	0.0733956588006518	1	Singleton
581	7284	TTTGCGCTCGTTGCCT-1	TTTGCGCTCGTTGCCT-20	1	300_1930_Syn_BT_1	NA	Syn	RA10	BT	TRUE	singlet	TRUE	yes 5'	1	paired	double-light	Paired chain	TRUE	FALSE	Plasmacells	13.8947108675133	-1.34473421018814	0.0073406191369606	2	Small (1<X<=5)
582	8250	CACAAACGTCTCTCGT-1	CACAAACGTCTCTCGT-7	1	300_0173_Syn_BT_1	NA	Syn	RA03	BT	TRUE	singlet	TRUE	yes 5'	1	paired	classical	Paired chain	TRUE	FALSE	Plasmacells	14.3784707475792	-0.908303398306122	0.0574303212585933	84	Large (20<X<100)
583	8053	GAATAAGTCGGTCCGA-1	GAATAAGTCGGTCCGA-5	1	300_0171_Syn_BT_1	NA	Syn	RA02	BT	TRUE	singlet	TRUE	yes 5'	1	paired	classical	Paired chain	TRUE	FALSE	Plasmacells	13.9190314699303	-0.356648165399781	0.118807100179695	2	Small (1<X<=5)
584	15534	CAACCAATCTCTTGAT-1	CAACCAATCTCTTGAT-11	1	300_0392_Syn_BT_1	NA	Syn	RA05	BT	TRUE	singlet	TRUE	yes 5'	1	paired	classical	Paired chain	TRUE	FALSE	Plasmacells	13.6903909135948	-1.27580537241196	0.024931875369033	1	Singleton
585	11326	GGGACCTCAACTGCGC-1	GGGACCTCAACTGCGC-17	1	300_0416_Syn_BT_1	NA	Syn	RA08	BT	TRUE	singlet	TRUE	yes 5'	1	paired	classical	Paired chain	TRUE	FALSE	Plasmacells	13.7106336046349	-2.02258827131485	0.01681763133222	1	Singleton
586	18379	TTGGCAAGTTCGTCTC-1	TTGGCAAGTTCGTCTC-18	1	300_1883_Syn_BT_1	NA	Syn	RA09	BT	TRUE	singlet	TRUE	yes 5'	1	paired	classical	Paired chain	TRUE	FALSE	Plasmacells	14.0719932008873	-1.53251506727432	0.0226572222222222	1	Singleton
587	24388	CCTTCGAGTAGCGTAG-1	CCTTCGAGTAGCGTAG-24	1	301_0270_PBL_BT_1	NA	PBL	RA12	BT	TRUE	singlet	FALSE	yes 5'	1	paired	classical	Paired chain	TRUE	FALSE	Plasmacells	13.5799354005944	1.40376548129822	0.0533371697093442	1	Singleton
588	9803	TTCTCCTCATGCTAGT-1	TTCTCCTCATGCTAGT-1	1	300_0150_PBL_BT_1	NA	PBL	RA01	BT	TRUE	singlet	TRUE	yes 5'	1	paired	double-light	Paired chain	TRUE	FALSE	Plasmacells	13.8133281160485	1.03309546071793	0.0707440691617487	1	Singleton
589	14450	GGAGCAACAACTGCTA-1	GGAGCAACAACTGCTA-25	1	301_0270_Syn_BT_1	NA	Syn	RA12	BT	TRUE	singlet	TRUE	yes 5'	1	paired	classical	Paired chain	TRUE	FALSE	Plasmacells	14.4693673540245	-1.71341683309769	0.0128351123595506	1	Singleton
590	9191	TTTACTGCAAATCCGT-1	TTTACTGCAAATCCGT-18	1	300_1883_Syn_BT_1	NA	Syn	RA09	BT	TRUE	singlet	TRUE	yes 5'	1	paired	classical	Paired chain	TRUE	FALSE	Plasmacells	13.993321745504	1.48266385156418	0.0679008196410275	1	Singleton
591	22453	TATCTCATCAGAAATG-1	TATCTCATCAGAAATG-7	1	300_0173_Syn_BT_1	NA	Syn	RA03	BT	TRUE	singlet	TRUE	yes 5'	1	paired	double-light	Paired chain	TRUE	FALSE	Plasmacells	14.0275290895592	-2.01533748548721	0.0865025069637883	1	Singleton
592	1723	CTACACCCAAGAGTCG-1	CTACACCCAAGAGTCG-18	1	300_1883_Syn_BT_1	NA	Syn	RA09	BT	TRUE	singlet	TRUE	yes 5'	1	paired	double-heavy	Paired chain	TRUE	FALSE	Plasmacells	13.9478953767906	-1.56765367429947	0.00662400730530069	2	Small (1<X<=5)
593	16007	TAAACCGGTTCACCTC-1	TAAACCGGTTCACCTC-14	1	300_0414_PBL_BT_1	NA	PBL	RA07	BT	TRUE	singlet	TRUE	yes 5'	1	paired	classical	Paired chain	TRUE	FALSE	Plasmacells	13.9337256837975	0.324221175496826	0.176180502946774	1	Singleton
594	1043	CGAACATGTTCAGCGC-1	CGAACATGTTCAGCGC-18	1	300_1883_Syn_BT_1	NA	Syn	RA09	BT	TRUE	singlet	TRUE	yes 5'	1	paired	classical	Paired chain	TRUE	FALSE	Plasmacells	13.9771636415612	0.377015706484565	0.0124469809264306	1	Singleton
595	8250	TAGGCATTCTGTCTAT-1	TAGGCATTCTGTCTAT-7	1	300_0173_Syn_BT_1	NA	Syn	RA03	BT	TRUE	singlet	TRUE	yes 5'	1	paired	classical	Paired chain	TRUE	FALSE	Plasmacells	13.9725287843834	0.264390569513092	0.0574303212585933	84	Large (20<X<100)
596	13723	GCCAAATCAGCTTCGG-1	GCCAAATCAGCTTCGG-18	1	300_1883_Syn_BT_1	NA	Syn	RA09	BT	TRUE	singlet	TRUE	yes 5'	1	paired	double-light	Paired chain	TRUE	FALSE	Plasmacells	14.3059943605553	-1.55762316625809	0.0100023276911245	5	Small (1<X<=5)
597	7754	TAAGCGTAGTACGATA-1	TAAGCGTAGTACGATA-1	1	300_0150_PBL_BT_1	NA	PBL	RA01	BT	TRUE	singlet	FALSE	yes 5'	1	paired	classical	Paired chain	TRUE	FALSE	Plasmacells	13.344567625631	1.77950130063797	0.0438323723672866	1	Singleton
598	13776	GATCGCGGTGTAAGTA-1	GATCGCGGTGTAAGTA-18	1	300_1883_Syn_BT_1	NA	Syn	RA09	BT	TRUE	singlet	TRUE	yes 5'	1	paired	classical	Paired chain	TRUE	FALSE	Plasmacells	14.0916665483605	0.670618530695686	0.024351340782123	1	Singleton
599	6349	ATAAGAGTCCACGTGG-1	ATAAGAGTCCACGTGG-7	1	300_0173_Syn_BT_1	NA	Syn	RA03	BT	TRUE	singlet	TRUE	yes 5'	1	paired	classical	Paired chain	TRUE	FALSE	Plasmacells	13.8680556703698	0.737279694860229	0.0487239210358056	7	Medium (5<X<=20)
600	18362	TGAAAGAAGATGCCAG-1	TGAAAGAAGATGCCAG-18	1	300_1883_Syn_BT_1	NA	Syn	RA09	BT	TRUE	singlet	TRUE	yes 5'	1	paired	classical	Paired chain	TRUE	FALSE	Plasmacells	14.306873648275	-1.16997768324112	0.0465802611152509	2	Small (1<X<=5)
601	22448	GTTCTCGTCCCGGATG-1	GTTCTCGTCCCGGATG-7	1	300_0173_Syn_BT_1	NA	Syn	RA03	BT	TRUE	singlet	TRUE	yes 5'	1	paired	other	Paired chain	TRUE	FALSE	Plasmacells	14.0130933214318	-0.00440527837966953	0.0543103546101458	1	Singleton
602	22458	TGACAACTCCGAGCCA-1	TGACAACTCCGAGCCA-7	1	300_0173_Syn_BT_1	NA	Syn	RA03	BT	TRUE	singlet	TRUE	yes 5'	1	paired	classical	Paired chain	TRUE	FALSE	Plasmacells	13.3581689287316	-1.64684631269669	0.0480519131443027	1	Singleton
603	8250	GCTGGGTTCATGTCCC-1	GCTGGGTTCATGTCCC-7	1	300_0173_Syn_BT_1	NA	Syn	RA03	BT	TRUE	singlet	TRUE	yes 5'	1	paired	classical	Paired chain	TRUE	FALSE	Plasmacells	13.6878693987023	0.44526143777872	0.0574303212585933	84	Large (20<X<100)
604	9121	TCAGATGTCCAATGGT-1	TCAGATGTCCAATGGT-17	1	300_0416_Syn_BT_1	NA	Syn	RA08	BT	TRUE	singlet	TRUE	yes 5'	1	paired	classical	Paired chain	TRUE	FALSE	Plasmacells	13.6898673463951	-1.6002130691359	0.0238078043805184	1	Singleton
605	8259	ACCAGTACATCCGCGA-1	ACCAGTACATCCGCGA-7	1	300_0173_Syn_BT_1	NA	Syn	RA03	BT	TRUE	singlet	TRUE	yes 5'	1	paired	classical	Paired chain	TRUE	FALSE	Plasmacells	13.6561406541954	-0.537678856069794	0.0644566050018166	1	Singleton
606	20685	GGGCATCCACGCATCG-1	GGGCATCCACGCATCG-18	1	300_1883_Syn_BT_1	NA	Syn	RA09	BT	TRUE	singlet	TRUE	yes 5'	1	paired	classical	Paired chain	TRUE	FALSE	Plasmacells	13.7531751085411	0.706861120050201	0.0266999099099099	1	Singleton
607	6346	CATCCACGTCGGATCC-1	CATCCACGTCGGATCC-7	1	300_0173_Syn_BT_1	NA	Syn	RA03	BT	TRUE	singlet	TRUE	yes 5'	1	paired	classical	Paired chain	TRUE	FALSE	Plasmacells	14.1549752641808	0.0938066657235714	0.0346265099909173	3	Small (1<X<=5)
608	14693	CTTAACTCATGGAATA-1	CTTAACTCATGGAATA-2	1	300_0150_Syn_BT_1	NA	Syn	RA01	BT	TRUE	singlet	TRUE	yes 5'	1	paired	classical	Paired chain	TRUE	FALSE	Plasmacells	13.4185279298912	-0.342152911836853	0.0138456375642824	1	Singleton
609	1070	AGAATAGTCTGCTGTC-1	AGAATAGTCTGCTGTC-19	1	300_1930_PBL_BT_1	NA	PBL	RA10	BT	TRUE	singlet	TRUE	yes 5'	1	paired	classical	Paired chain	TRUE	FALSE	Plasmacells	13.6599934984337	-0.13014407795166	0.0670560485896518	1	Singleton
610	14732	TTTGGTTTCTCTAAGG-1	TTTGGTTTCTCTAAGG-2	1	300_0150_Syn_BT_1	NA	Syn	RA01	BT	TRUE	singlet	TRUE	yes 5'	1	paired	classical	Paired chain	TRUE	FALSE	Plasmacells	14.0024197984825	-0.568032521421662	0.00494261923853647	1	Singleton
611	9127	AAGGCAGTCACTTACT-1	AAGGCAGTCACTTACT-18	1	300_1883_Syn_BT_1	NA	Syn	RA09	BT	TRUE	singlet	TRUE	yes 5'	1	paired	classical	Paired chain	TRUE	FALSE	Plasmacells	13.0655415941368	-1.82378031652664	0.0610831608845608	2	Small (1<X<=5)
612	24591	GATTCAGAGGAATCGC-1	GATTCAGAGGAATCGC-25	1	301_0270_Syn_BT_1	NA	Syn	RA12	BT	TRUE	singlet	TRUE	yes 5'	1	paired	double-light	Paired chain	TRUE	FALSE	Plasmacells	14.5363124300133	-1.829868334944	0.0953864685410752	1	Singleton
613	1039	CATGCCTTCACGATGT-1	CATGCCTTCACGATGT-18	1	300_1883_Syn_BT_1	NA	Syn	RA09	BT	TRUE	singlet	TRUE	yes 5'	1	paired	classical	Paired chain	TRUE	FALSE	Plasmacells	14.6126101900231	-1.86603285711502	0.0860751808527013	1	Singleton
614	19029	TTAGGCACATGCAATC-1	TTAGGCACATGCAATC-25	1	301_0270_Syn_BT_1	NA	Syn	RA12	BT	TRUE	singlet	TRUE	yes 5'	1	paired	double-light	Paired chain	TRUE	FALSE	Plasmacells	14.2026484895836	-1.55225970190262	0.0309801541541843	1	Singleton
615	12482	CTGCTGTGTGTGCGTC-1	CTGCTGTGTGTGCGTC-5	1	300_0171_Syn_BT_1	NA	Syn	RA02	BT	TRUE	singlet	TRUE	yes 5'	1	paired	double-light	Paired chain	TRUE	FALSE	Plasmacells	13.9522622514855	-1.02140225809311	0.0619604641287893	1	Singleton
616	15374	AAGGTTCAGTCCCACG-1	AAGGTTCAGTCCCACG-10	1	300_0392_PBL_BT_1	NA	PBL	RA05	BT	TRUE	singlet	TRUE	yes 5'	1	paired	other	Paired chain	TRUE	FALSE	Plasmacells	13.9341329027306	0.553435057734499	0.0694854927574869	1	Singleton
617	9734	GTGCTTCCAAACGTGG-1	GTGCTTCCAAACGTGG-25	1	301_0270_Syn_BT_1	NA	Syn	RA12	BT	TRUE	singlet	TRUE	yes 5'	1	paired	classical	Paired chain	TRUE	FALSE	Plasmacells	14.0354436327111	-1.99726178091263	0.0134906811050739	1	Singleton
618	5883	GGGCATCGTGTGACGA-1	GGGCATCGTGTGACGA-1	1	300_0150_PBL_BT_1	NA	PBL	RA01	BT	TRUE	singlet	FALSE	yes 5'	1	paired	classical	Paired chain	TRUE	FALSE	Plasmacells	14.0072673250328	1.50302640754486	0.0607692633994279	2	Small (1<X<=5)
619	9141	CATCGGGAGAGTGACC-1	CATCGGGAGAGTGACC-18	1	300_1883_Syn_BT_1	NA	Syn	RA09	BT	TRUE	singlet	TRUE	yes 5'	1	paired	double-light	Paired chain	TRUE	FALSE	Plasmacells	13.7762177873741	-1.87366892736649	0.0423419281045751	1	Singleton
620	3351	GCATGATTCTCGTATT-1	GCATGATTCTCGTATT-7	1	300_0173_Syn_BT_1	NA	Syn	RA03	BT	TRUE	singlet	TRUE	yes 5'	1	paired	classical	Paired chain	TRUE	FALSE	Plasmacells	14.1256822038781	-0.907621521169892	0.103545380434783	2	Small (1<X<=5)
621	20641	CCACCTAGTTTACTCT-1	CCACCTAGTTTACTCT-18	1	300_1883_Syn_BT_1	NA	Syn	RA09	BT	TRUE	singlet	TRUE	yes 5'	1	paired	double-light	Paired chain	TRUE	FALSE	Plasmacells	13.5076850343834	-0.975914735014191	0.00607833333333334	18	Medium (5<X<=20)
622	7595	ACGGAGACAGCATACT-1	ACGGAGACAGCATACT-25	1	301_0270_Syn_BT_1	NA	Syn	RA12	BT	TRUE	singlet	TRUE	yes 5'	1	paired	classical	Paired chain	TRUE	FALSE	Plasmacells	13.0020736147057	-1.82149173658585	0.00373961218836565	2	Small (1<X<=5)
623	16092	AAGACCTCATCATCCC-1	AAGACCTCATCATCCC-18	1	300_1883_Syn_BT_1	NA	Syn	RA09	BT	TRUE	singlet	TRUE	yes 5'	1	paired	classical	Paired chain	TRUE	FALSE	Plasmacells	13.9077723909508	-1.05844511430954	0.0446506995063219	19	Medium (5<X<=20)
624	17430	TACCTATTCGGAATCT-1	TACCTATTCGGAATCT-7	1	300_0173_Syn_BT_1	NA	Syn	RA03	BT	TRUE	singlet	TRUE	yes 5'	1	paired	double-light	Paired chain	TRUE	FALSE	Plasmacells	14.0258563448082	-2.18808891218399	0.0438796595216438	1	Singleton
625	7092	TACTTACAGGGCACTA-1	TACTTACAGGGCACTA-18	1	300_1883_Syn_BT_1	NA	Syn	RA09	BT	TRUE	singlet	TRUE	yes 5'	1	paired	classical	Paired chain	TRUE	FALSE	Plasmacells	14.5409844804894	-1.53095962446426	0.0373444373039947	1	Singleton
626	7430	AAAGTAGAGCTAGTCT-1	AAAGTAGAGCTAGTCT-22	1	301_0174_Syn_BT_1	NA	Syn	RA11	BT	TRUE	singlet	TRUE	yes 5'	1	paired	double-light	Paired chain	TRUE	FALSE	Plasmacells	13.7322572160851	-2.27868081968521	0.0863079171435955	1	Singleton
627	7491	CCACTACCAGAGCCAA-1	CCACTACCAGAGCCAA-24	1	301_0270_PBL_BT_1	NA	PBL	RA12	BT	TRUE	singlet	FALSE	yes 5'	1	paired	classical	Paired chain	TRUE	FALSE	Plasmacells	13.4793570924889	0.891249996011505	0.0915067299698239	1	Singleton
628	14501	AGGGATGTCGTGGACC-1	AGGGATGTCGTGGACC-1	1	300_0150_PBL_BT_1	NA	PBL	RA01	BT	TRUE	singlet	TRUE	yes 5'	1	paired	classical	Paired chain	TRUE	FALSE	Plasmacells	13.8750909258019	1.84959481317306	0.0701508086253369	1	Singleton
629	5313	GGCAATTTCAGCCTAA-1	GGCAATTTCAGCCTAA-18	1	300_1883_Syn_BT_1	NA	Syn	RA09	BT	TRUE	singlet	TRUE	yes 5'	1	paired	classical	Paired chain	TRUE	FALSE	Plasmacells	14.3132403780114	-1.90260698240494	0.0185755434782609	1	Singleton
630	13105	CAAGATCCAGCTGTAT-1	CAAGATCCAGCTGTAT-11	1	300_0392_Syn_BT_1	NA	Syn	RA05	BT	TRUE	singlet	TRUE	yes 5'	1	paired	classical	Paired chain	TRUE	FALSE	Plasmacells	13.7640746523033	0.26937721330429	0.00545916114302549	1	Singleton
631	6336	TTCTTAGTCACTTATC-1	TTCTTAGTCACTTATC-6	1	300_0173_PBL_BT_1	NA	PBL	RA03	BT	TRUE	singlet	TRUE	yes 5'	1	paired	classical	Paired chain	TRUE	FALSE	Plasmacells	13.626908629049	2.09431038457657	0.0541277321904563	1	Singleton
632	19745	GATCGCGAGGCTATCT-1	GATCGCGAGGCTATCT-7	1	300_0173_Syn_BT_1	NA	Syn	RA03	BT	TRUE	singlet	TRUE	yes 5'	1	paired	double-heavy	Paired chain	TRUE	FALSE	Plasmacells	13.2599423814904	-2.11692048948502	0.0554337079616289	1	Singleton
633	13717	AAGTCTGCACAGAGGT-1	AAGTCTGCACAGAGGT-18	1	300_1883_Syn_BT_1	NA	Syn	RA09	BT	TRUE	singlet	TRUE	yes 5'	1	paired	classical	Paired chain	TRUE	FALSE	Plasmacells	14.6813901353966	-1.25884308260178	0.00557661707056314	1	Singleton
634	4362	GCAGCCACACCACCAG-1	GCAGCCACACCACCAG-2	1	300_0150_Syn_BT_1	NA	Syn	RA01	BT	TRUE	singlet	TRUE	yes 5'	1	paired	classical	Paired chain	TRUE	FALSE	Plasmacells	14.3887780595909	-0.746762770826569	0.153348824786325	1	Singleton
635	20691	GTTACAGCATGAACCT-1	GTTACAGCATGAACCT-18	1	300_1883_Syn_BT_1	NA	Syn	RA09	BT	TRUE	singlet	TRUE	yes 5'	1	paired	double-light	Paired chain	TRUE	FALSE	Plasmablasts	11.6745723177086	2.68551514703537	0.0120192	1	Singleton
636	3833	GTACTCCTCGGCATCG-1	GTACTCCTCGGCATCG-18	1	300_1883_Syn_BT_1	NA	Syn	RA09	BT	TRUE	singlet	TRUE	yes 5'	1	paired	classical	Paired chain	TRUE	FALSE	Plasmacells	14.2444566179406	-0.480064410383454	0.0092812919518841	1	Singleton
637	21282	TCAGCTCTCTTAACCT-1	TCAGCTCTCTTAACCT-24	1	301_0270_PBL_BT_1	NA	PBL	RA12	BT	TRUE	singlet	TRUE	yes 5'	1	paired	double-light	Paired chain	TRUE	FALSE	Plasmacells	13.6595300127159	1.56813488561417	0.115018885048476	1	Singleton
638	8252	CCGTTCACAGTCAGAG-1	CCGTTCACAGTCAGAG-7	1	300_0173_Syn_BT_1	NA	Syn	RA03	BT	TRUE	singlet	TRUE	yes 5'	1	paired	classical	Paired chain	TRUE	FALSE	Plasmacells	14.4340308595787	-0.359521466905823	0.0456764038579302	2	Small (1<X<=5)
639	8255	TCGCGAGGTCTAGCGC-1	TCGCGAGGTCTAGCGC-7	1	300_0173_Syn_BT_1	NA	Syn	RA03	BT	TRUE	singlet	TRUE	yes 5'	1	paired	other	Paired chain	TRUE	FALSE	Plasmacells	14.3383429933678	-0.6090591136763	0.0569887112697437	8	Medium (5<X<=20)
640	10700	CGTGTAAGTAGAAGGA-1	CGTGTAAGTAGAAGGA-10	1	300_0392_PBL_BT_1	NA	PBL	RA05	BT	TRUE	singlet	TRUE	yes 5'	1	paired	classical	Paired chain	TRUE	FALSE	Plasmacells	13.9742148805748	0.954960506742248	0.0588501722474852	1	Singleton
641	18318	ACTGAGTTCCTATTCA-1	ACTGAGTTCCTATTCA-18	1	300_1883_Syn_BT_1	NA	Syn	RA09	BT	TRUE	singlet	TRUE	yes 5'	1	paired	double-light	Paired chain	TRUE	FALSE	Plasmacells	14.0487683702599	-1.5913326923201	0.103955694818808	1	Singleton
642	2284	CCGGTAGAGAAACGAG-1	CCGGTAGAGAAACGAG-8	1	300_0174_PBL_BT_1	NA	PBL	RA04	BT	TRUE	singlet	TRUE	yes 5'	1	paired	classical	Paired chain	TRUE	FALSE	Plasmacells	13.4050525118004	0.728744741862068	0.0438957159800624	1	Singleton
643	7611	CTCGGGACATATACGC-1	CTCGGGACATATACGC-25	1	301_0270_Syn_BT_1	NA	Syn	RA12	BT	TRUE	singlet	TRUE	yes 5'	1	paired	double-light	Paired chain	TRUE	FALSE	Plasmacells	13.855493872274	-1.34398915212845	0.0344786094687419	1	Singleton
644	7855	TCTTCGGCATATGGTC-1	TCTTCGGCATATGGTC-2	1	300_0150_Syn_BT_1	NA	Syn	RA01	BT	TRUE	singlet	TRUE	yes 5'	1	paired	classical	Paired chain	TRUE	FALSE	Plasmacells	13.6566346574913	-1.98099424284195	0.0181312328767123	1	Singleton
645	5945	CGATCGGGTCCGAACC-1	CGATCGGGTCCGAACC-2	1	300_0150_Syn_BT_1	NA	Syn	RA01	BT	TRUE	singlet	TRUE	yes 5'	1	paired	classical	Paired chain	TRUE	FALSE	Plasmacells	13.8386233736168	-2.07935025137161	0.0192529919137467	1	Singleton
646	9923	ACATGGTGTTCACGGC-1	ACATGGTGTTCACGGC-2	1	300_0150_Syn_BT_1	NA	Syn	RA01	BT	TRUE	singlet	TRUE	yes 5'	1	paired	classical	Paired chain	TRUE	FALSE	Plasmacells	13.6954530168663	-1.11309303682541	0.032556230561891	1	Singleton
647	13723	ACTATCTCAAGTTCTG-1	ACTATCTCAAGTTCTG-18	1	300_1883_Syn_BT_1	NA	Syn	RA09	BT	TRUE	singlet	TRUE	yes 5'	1	paired	double-light	Paired chain	TRUE	FALSE	Plasmacells	14.1905854631554	-2.04554917257523	0.0100023276911245	5	Small (1<X<=5)
648	8250	GTTCTCGTCATCGCTC-1	GTTCTCGTCATCGCTC-7	1	300_0173_Syn_BT_1	NA	Syn	RA03	BT	TRUE	singlet	TRUE	yes 5'	1	paired	multi-heavy	Paired chain	TRUE	FALSE	Plasmacells	14.3002684999596	-0.46163548868393	0.0574303212585933	84	Large (20<X<100)
649	6351	TAAGCGTGTGTGCCTG-1	TAAGCGTGTGTGCCTG-7	1	300_0173_Syn_BT_1	NA	Syn	RA03	BT	TRUE	singlet	TRUE	yes 5'	1	paired	classical	Paired chain	TRUE	FALSE	Plasmacells	13.8464578081261	0.472324546759376	0.0406001314148254	11	Medium (5<X<=20)
650	3846	TTTGGTTAGACCTTTG-1	TTTGGTTAGACCTTTG-18	1	300_1883_Syn_BT_1	NA	Syn	RA09	BT	TRUE	singlet	TRUE	yes 5'	1	paired	classical	Paired chain	TRUE	FALSE	Plasmacells	13.5319398332726	-0.277140933687439	0.0188583916083916	1	Singleton
651	472	ACCCACTCAATGAAAC-1	ACCCACTCAATGAAAC-7	1	300_0173_Syn_BT_1	NA	Syn	RA03	BT	TRUE	singlet	TRUE	yes 5'	1	paired	double-heavy	Paired chain	TRUE	FALSE	Plasmacells	13.3948329378258	-2.10292055052017	0.0434754645276293	1	Singleton
652	1727	GCACATAAGATGTCGG-1	GCACATAAGATGTCGG-18	1	300_1883_Syn_BT_1	NA	Syn	RA09	BT	TRUE	singlet	TRUE	yes 5'	1	paired	classical	Paired chain	TRUE	FALSE	Plasmacells	14.1067889619957	0.440854218189964	0.101184025425642	1	Singleton
653	13781	GCTGCGAAGTCTCAAC-1	GCTGCGAAGTCTCAAC-18	1	300_1883_Syn_BT_1	NA	Syn	RA09	BT	TRUE	singlet	TRUE	yes 5'	1	paired	double-light	Paired chain	TRUE	FALSE	Plasmacells	13.5785487581383	-1.64323164861893	0.0470999064400437	1	Singleton
654	12013	ACTTGTTGTCAGGACA-1	ACTTGTTGTCAGGACA-1	1	300_0150_PBL_BT_1	NA	PBL	RA01	BT	TRUE	singlet	TRUE	yes 5'	1	paired	classical	Paired chain	TRUE	FALSE	Plasmacells	13.8228076387535	1.24382023174072	0.0332356697127545	2	Small (1<X<=5)
655	9929	ACTGATGAGTCCAGGA-1	ACTGATGAGTCCAGGA-2	1	300_0150_Syn_BT_1	NA	Syn	RA01	BT	TRUE	singlet	TRUE	yes 5'	1	paired	classical	Paired chain	TRUE	FALSE	Plasmacells	13.7892249513756	-1.49808289449905	0.0662258837167289	1	Singleton
656	8278	TACGGATAGTCACGCC-1	TACGGATAGTCACGCC-7	1	300_0173_Syn_BT_1	NA	Syn	RA03	BT	TRUE	singlet	TRUE	yes 5'	1	paired	classical	Paired chain	TRUE	FALSE	Plasmacells	13.6954577852379	-0.0842653695890812	0.118206785377636	9	Medium (5<X<=20)
657	3838	TACTCGCGTACTTCTT-1	TACTCGCGTACTTCTT-18	1	300_1883_Syn_BT_1	NA	Syn	RA09	BT	TRUE	singlet	TRUE	yes 5'	1	paired	classical	Paired chain	TRUE	FALSE	Plasmacells	14.2787030626427	-0.0268836800405887	0.0310955444408246	1	Singleton
658	15180	GCGACCATCGTGGTCG-1	GCGACCATCGTGGTCG-7	1	300_0173_Syn_BT_1	NA	Syn	RA03	BT	TRUE	singlet	TRUE	yes 5'	1	paired	classical	Paired chain	TRUE	FALSE	Plasmacells	13.3871978212487	-1.98594786565994	0.0769656567122011	1	Singleton
659	15166	ACAGCCGGTGTTCTTT-1	ACAGCCGGTGTTCTTT-7	1	300_0173_Syn_BT_1	NA	Syn	RA03	BT	TRUE	singlet	TRUE	yes 5'	1	paired	classical	Paired chain	TRUE	FALSE	Plasmacells	14.2990029741417	-0.198596853430024	0.0633124055208675	1	Singleton
660	14482	ACCGTAAAGGGCACTA-1	ACCGTAAAGGGCACTA-1	1	300_0150_PBL_BT_1	NA	PBL	RA01	BT	TRUE	singlet	FALSE	yes 5'	1	paired	classical	Paired chain	TRUE	FALSE	Plasmacells	13.3820918489586	1.61480842191483	0.0328795901639344	1	Singleton
661	30250	ACGGGTCTCAAGAAGT-1	ACGGGTCTCAAGAAGT-7	1	300_0173_Syn_BT_1	NA	Syn	RA03	BT	TRUE	singlet	TRUE	yes 5'	1	paired	double-heavy	Paired chain	TRUE	FALSE	Plasmacells	13.437793104757	0.666688394134292	0.0958275515764889	1	Singleton
662	2664	AGCATACCATTAGCCA-1	AGCATACCATTAGCCA-18	1	300_1883_Syn_BT_1	NA	Syn	RA09	BT	TRUE	singlet	TRUE	yes 5'	1	paired	classical	Paired chain	TRUE	FALSE	Plasmacells	14.077459662069	-0.702467579061737	0.0308369698859587	1	Singleton
663	10426	ATTTCTGCATCTCGCT-1	ATTTCTGCATCTCGCT-7	1	300_0173_Syn_BT_1	NA	Syn	RA03	BT	TRUE	singlet	TRUE	yes 5'	1	paired	other	Paired chain	TRUE	FALSE	Plasmacells	14.342744200338	-0.178453523332825	0.0520889653510819	13	Medium (5<X<=20)
664	5532	ACCTTTAAGGACATTA-1	ACCTTTAAGGACATTA-21	1	301_0174_PBL_BT_1	NA	PBL	RA11	BT	TRUE	singlet	FALSE	yes 5'	1	paired	classical	Paired chain	TRUE	FALSE	Plasmacells	13.4026416231285	1.61717115003372	0.0408714876033058	1	Singleton
665	19188	TCGCGTTAGTGACTCT-1	TCGCGTTAGTGACTCT-1	1	300_0150_PBL_BT_1	NA	PBL	RA01	BT	TRUE	singlet	FALSE	yes 5'	1	paired	double-light	Paired chain	TRUE	FALSE	Plasmacells	13.5803540636193	1.03757337886597	0.0461319491939423	1	Singleton
666	18320	GTCACAAAGTCCGGTC-1	GTCACAAAGTCCGGTC-18	1	300_1883_Syn_BT_1	NA	Syn	RA09	BT	TRUE	singlet	TRUE	yes 5'	1	paired	multi-light	Paired chain	TRUE	FALSE	Plasmacells	14.5907796312462	-1.64814092558121	0.0163893654541877	2	Small (1<X<=5)
667	8254	TGGACGCTCTACTCAT-1	TGGACGCTCTACTCAT-7	1	300_0173_Syn_BT_1	NA	Syn	RA03	BT	TRUE	singlet	TRUE	yes 5'	1	paired	double-light	Paired chain	TRUE	FALSE	Plasmacells	13.7287257600914	0.503906648938903	0.075494297836421	23	Large (20<X<100)
668	9921	CTGTGCTTCTGTCCGT-1	CTGTGCTTCTGTCCGT-2	1	300_0150_Syn_BT_1	NA	Syn	RA01	BT	TRUE	singlet	TRUE	yes 5'	1	paired	classical	Paired chain	TRUE	FALSE	Plasmablasts	11.526506750692	2.40461860257889	0.0115306322063416	1	Singleton
669	14412	ACGGGTCTCTGGGCCA-1	ACGGGTCTCTGGGCCA-25	1	301_0270_Syn_BT_1	NA	Syn	RA12	BT	TRUE	singlet	TRUE	yes 5'	1	paired	classical	Paired chain	TRUE	FALSE	Plasmacells	14.0065024782311	-1.95423652570938	0.0530080482792512	1	Singleton
670	4713	AGAATAGGTGAGTGAC-1	AGAATAGGTGAGTGAC-7	1	300_0173_Syn_BT_1	NA	Syn	RA03	BT	TRUE	singlet	TRUE	yes 5'	1	paired	classical	Paired chain	TRUE	FALSE	Plasmacells	13.7125619341027	0.531716927287528	0.0302880813435496	11	Medium (5<X<=20)
671	7847	GTGTTAGCATCATCCC-1	GTGTTAGCATCATCCC-2	1	300_0150_Syn_BT_1	NA	Syn	RA01	BT	TRUE	singlet	TRUE	yes 5'	1	paired	classical	Paired chain	TRUE	FALSE	Plasmacells	14.09484800588	-0.673614997083893	0.120655314415215	2	Small (1<X<=5)
672	30361	TCTTCGGAGGCACATG-1	TCTTCGGAGGCACATG-7	1	300_0173_Syn_BT_1	NA	Syn	RA03	BT	TRUE	singlet	TRUE	yes 5'	1	paired	classical	Paired chain	TRUE	FALSE	Plasmacells	13.9559224535118	-1.88168479841446	0.0839832138290099	1	Singleton
673	1250	AACCATGTCATCACCC-1	AACCATGTCATCACCC-2	1	300_0150_Syn_BT_1	NA	Syn	RA01	BT	TRUE	singlet	TRUE	yes 5'	1	paired	double-light	Paired chain	TRUE	FALSE	Plasmacells	14.0107863832604	-2.38197400015091	0.104385649577695	3	Small (1<X<=5)
674	15192	TTCTTAGTCCGTCATC-1	TTCTTAGTCCGTCATC-7	1	300_0173_Syn_BT_1	NA	Syn	RA03	BT	TRUE	singlet	TRUE	yes 5'	1	paired	classical	Paired chain	TRUE	FALSE	Plasmacells	13.6273415971886	-1.14833022993301	0.0420998633879781	1	Singleton
675	4724	CATGCCTCAAGCTGGA-1	CATGCCTCAAGCTGGA-7	1	300_0173_Syn_BT_1	NA	Syn	RA03	BT	TRUE	singlet	TRUE	yes 5'	1	paired	classical	Paired chain	TRUE	FALSE	Plasmacells	14.3234942842614	-1.01017333906387	0.0743008384765918	1	Singleton
676	1738	TCTTTCCAGGATGCGT-1	TCTTTCCAGGATGCGT-18	1	300_1883_Syn_BT_1	NA	Syn	RA09	BT	TRUE	singlet	TRUE	yes 5'	1	paired	classical	Paired chain	TRUE	FALSE	Plasmacells	14.3406327654015	-1.03934373300766	0.0316400522806318	1	Singleton
677	9392	GCACTCTGTAGCGCAA-1	GCACTCTGTAGCGCAA-20	1	300_1930_Syn_BT_1	NA	Syn	RA10	BT	TRUE	singlet	TRUE	yes 5'	1	paired	classical	Paired chain	TRUE	FALSE	Plasmacells	13.4219439912926	-1.99003889005875	0.0310611614286146	4	Small (1<X<=5)
678	28443	CAACTAGAGAATAGGG-1	CAACTAGAGAATAGGG-1	1	300_0150_PBL_BT_1	NA	PBL	RA01	BT	TRUE	singlet	TRUE	yes 5'	1	paired	classical	Paired chain	TRUE	FALSE	Plasmacells	13.8792489458214	0.878651839082489	0.062923989353782	1	Singleton
679	7841	GGACAAGTCCTAGTGA-1	GGACAAGTCCTAGTGA-2	1	300_0150_Syn_BT_1	NA	Syn	RA01	BT	TRUE	singlet	TRUE	yes 5'	1	paired	classical	Paired chain	TRUE	FALSE	Plasmacells	13.8511813570153	-0.493661898786774	0.0790025826540892	1	Singleton
680	7682	CGAGCACAGGAGCGTT-1	CGAGCACAGGAGCGTT-1	1	300_0150_PBL_BT_1	NA	PBL	RA01	BT	TRUE	singlet	TRUE	yes 5'	1	paired	classical	Paired chain	TRUE	FALSE	Plasmacells	14.1761964250695	1.24239997226501	0.0493410468319559	1	Singleton
681	17419	CTCGAGGTCGGACAAG-1	CTCGAGGTCGGACAAG-7	1	300_0173_Syn_BT_1	NA	Syn	RA03	BT	TRUE	singlet	TRUE	yes 5'	1	paired	classical	Paired chain	TRUE	FALSE	Plasmacells	14.5445846010338	-0.462978738958588	0.0676918471234648	2	Small (1<X<=5)
682	34140	TTGTAGGCACCCTATC-1	TTGTAGGCACCCTATC-7	1	300_0173_Syn_BT_1	NA	Syn	RA03	BT	TRUE	singlet	TRUE	yes 5'	1	paired	classical	Paired chain	TRUE	FALSE	Plasmacells	13.9551223207604	-0.504624027425995	0.0924622275163788	5	Small (1<X<=5)
683	4541	AACCATGTCTCAACTT-1	AACCATGTCTCAACTT-5	1	300_0171_Syn_BT_1	NA	Syn	RA02	BT	TRUE	singlet	TRUE	yes 5'	1	paired	classical	Paired chain	TRUE	FALSE	Plasmacells	14.036838858236	0.016181212251434	0.0319514055898602	1	Singleton
684	1259	GATTCAGAGTGACTCT-1	GATTCAGAGTGACTCT-2	1	300_0150_Syn_BT_1	NA	Syn	RA01	BT	TRUE	singlet	TRUE	yes 5'	1	paired	double-light	Paired chain	TRUE	FALSE	Plasmacells	13.0193084169518	0.975042622869262	0.0244870837545232	1	Singleton
685	17404	ACATCAGAGCTTATCG-1	ACATCAGAGCTTATCG-7	1	300_0173_Syn_BT_1	NA	Syn	RA03	BT	TRUE	singlet	TRUE	yes 5'	1	paired	classical	Paired chain	TRUE	FALSE	Plasmacells	14.111748068441	-0.677262920553437	0.0827087558390827	1	Singleton
686	14699	GATTCAGTCGTGGTCG-1	GATTCAGTCGTGGTCG-2	1	300_0150_Syn_BT_1	NA	Syn	RA01	BT	TRUE	singlet	TRUE	yes 5'	1	paired	double-light	Paired chain	TRUE	FALSE	Plasmablasts	11.7379430223595	2.129724126642	0.0127925511508952	1	Singleton
687	20666	CCTTACGAGTTAGGTA-1	CCTTACGAGTTAGGTA-18	1	300_1883_Syn_BT_1	NA	Syn	RA09	BT	TRUE	singlet	TRUE	yes 5'	1	paired	other	Paired chain	TRUE	FALSE	Plasmacells	14.4822247911583	-1.14665390890335	0.0191292108866275	1	Singleton
688	16141	GTATTCTTCTTACCGC-1	GTATTCTTCTTACCGC-18	1	300_1883_Syn_BT_1	NA	Syn	RA09	BT	TRUE	singlet	TRUE	yes 5'	1	paired	classical	Paired chain	TRUE	FALSE	Plasmacells	13.9111836839806	1.51521335202957	0.0123679064852046	1	Singleton
689	16090	GTTCATTGTCAAACTC-1	GTTCATTGTCAAACTC-18	1	300_1883_Syn_BT_1	NA	Syn	RA09	BT	TRUE	singlet	TRUE	yes 5'	1	paired	classical	Paired chain	TRUE	FALSE	Plasmacells	14.0344136644493	-1.57840110700821	0.0349657548309179	7	Medium (5<X<=20)
690	17426	GGGAGATCAGTGACAG-1	GGGAGATCAGTGACAG-7	1	300_0173_Syn_BT_1	NA	Syn	RA03	BT	TRUE	singlet	TRUE	yes 5'	1	paired	classical	Paired chain	TRUE	FALSE	Plasmacells	13.4854281831871	-1.70466305654739	0.0435283756684491	1	Singleton
691	2256	TACCTATGTTGTGGCC-1	TACCTATGTTGTGGCC-7	1	300_0173_Syn_BT_1	NA	Syn	RA03	BT	TRUE	singlet	TRUE	yes 5'	1	paired	classical	Paired chain	TRUE	FALSE	Plasmacells	13.4218648363243	-2.15764667432999	0.0324420847595028	1	Singleton
692	10410	AAACCTGCAACTGCGC-1	AAACCTGCAACTGCGC-7	1	300_0173_Syn_BT_1	NA	Syn	RA03	BT	TRUE	singlet	TRUE	yes 5'	1	paired	classical	Paired chain	TRUE	FALSE	Plasmacells	13.8457606722008	-0.519465822393647	0.0830396780761778	1	Singleton
693	13722	ACGTCAACACGAGAGT-1	ACGTCAACACGAGAGT-18	1	300_1883_Syn_BT_1	NA	Syn	RA09	BT	TRUE	singlet	TRUE	yes 5'	1	paired	classical	Paired chain	TRUE	FALSE	Plasmacells	13.5634234834801	-1.35666801374649	0.035322384219554	1	Singleton
694	21729	CGCGGTATCTTAGCCC-1	CGCGGTATCTTAGCCC-2	1	300_0150_Syn_BT_1	NA	Syn	RA01	BT	TRUE	singlet	TRUE	yes 5'	1	paired	double-light	Paired chain	TRUE	FALSE	Plasmacells	14.0917342592369	-1.46299650114273	0.0103409868370705	1	Singleton
695	9183	TCTATTGGTAGCGTGA-1	TCTATTGGTAGCGTGA-18	1	300_1883_Syn_BT_1	NA	Syn	RA09	BT	TRUE	singlet	TRUE	yes 5'	1	paired	classical	Paired chain	TRUE	FALSE	Plasmacells	13.6802781511437	-1.40670492094254	0.0075443560448999	1	Singleton
696	10417	GGACAGAAGGTGCTAG-1	GGACAGAAGGTGCTAG-7	1	300_0173_Syn_BT_1	NA	Syn	RA03	BT	TRUE	singlet	TRUE	yes 5'	1	paired	classical	Paired chain	TRUE	FALSE	Plasmacells	13.584554998983	0.466520373111019	0.0674727871388238	6	Medium (5<X<=20)
697	13979	CGGACGTTCCCTAATT-1	CGGACGTTCCCTAATT-20	1	300_1930_Syn_BT_1	NA	Syn	RA10	BT	TRUE	singlet	TRUE	yes 5'	1	paired	classical	Paired chain	TRUE	FALSE	Plasmacells	13.6352494646202	-1.72386552732681	0.01374127343245	1	Singleton
698	18596	TCAGGTATCTGTCTAT-1	TCAGGTATCTGTCTAT-20	1	300_1930_Syn_BT_1	NA	Syn	RA10	BT	TRUE	singlet	TRUE	yes 5'	1	paired	double-light	Paired chain	TRUE	FALSE	Plasmacells	14.144899695028	-1.27752329748367	0.00746383263847533	1	Singleton
699	20398	CACATAGAGGTAGCTG-1	CACATAGAGGTAGCTG-13	1	300_0410_Syn_BT_1	NA	Syn	RA06	BT	TRUE	singlet	TRUE	yes 5'	1	paired	classical	Paired chain	TRUE	FALSE	Plasmacells	13.5139592577111	-1.23196389120316	0.0259264436821041	1	Singleton
700	16847	ACTATCTGTATTCTCT-1	ACTATCTGTATTCTCT-1	1	300_0150_PBL_BT_1	NA	PBL	RA01	BT	TRUE	singlet	TRUE	yes 5'	1	paired	classical	Paired chain	TRUE	FALSE	Plasmacells	13.7894166399132	1.35771010476852	0.00152465753424655	1	Singleton
701	8250	TGCGGGTGTTGGGACA-1	TGCGGGTGTTGGGACA-7	1	300_0173_Syn_BT_1	NA	Syn	RA03	BT	TRUE	singlet	TRUE	yes 5'	1	paired	double-heavy	Paired chain	TRUE	FALSE	Plasmacells	14.3308156419884	-1.28057720106339	0.0574303212585933	84	Large (20<X<100)
702	12683	AGCAGCCAGACGCACA-1	AGCAGCCAGACGCACA-7	1	300_0173_Syn_BT_1	NA	Syn	RA03	BT	TRUE	singlet	TRUE	yes 5'	1	paired	classical	Paired chain	TRUE	FALSE	Plasmacells	13.9740117479454	-1.78848149221634	0.0305326410810006	1	Singleton
703	842	TCAATCTTCTAACTTC-1	TCAATCTTCTAACTTC-7	1	300_0173_Syn_BT_1	NA	Syn	RA03	BT	TRUE	singlet	TRUE	yes 5'	1	paired	classical	Paired chain	TRUE	FALSE	Plasmacells	13.9776576448571	-1.02668203752731	0.0420114037363778	1	Singleton
704	9170	GGGAGATTCATGGTCA-1	GGGAGATTCATGGTCA-18	1	300_1883_Syn_BT_1	NA	Syn	RA09	BT	TRUE	singlet	TRUE	yes 5'	1	paired	classical	Paired chain	TRUE	FALSE	Plasmacells	13.2655728746544	1.23727146941925	0.0290286729574773	1	Singleton
705	6351	CTTAACTTCAACGGCC-1	CTTAACTTCAACGGCC-7	1	300_0173_Syn_BT_1	NA	Syn	RA03	BT	TRUE	singlet	TRUE	yes 5'	1	paired	classical	Paired chain	TRUE	FALSE	Plasmacells	13.6005166460167	1.40552381831909	0.0406001314148254	11	Medium (5<X<=20)
706	1943	TTAGTTCCAGGATTGG-1	TTAGTTCCAGGATTGG-25	1	301_0270_Syn_BT_1	NA	Syn	RA12	BT	TRUE	singlet	TRUE	yes 5'	1	paired	classical	Paired chain	TRUE	FALSE	Plasmacells	13.6332515169274	-1.72269417684769	0.032464454400925	2	Small (1<X<=5)
707	4727	CCTTACGTCTTACCTA-1	CCTTACGTCTTACCTA-7	1	300_0173_Syn_BT_1	NA	Syn	RA03	BT	TRUE	singlet	TRUE	yes 5'	1	paired	classical	Paired chain	TRUE	FALSE	Plasmacells	13.5725511003624	-2.20058419149612	0.0747363632969986	1	Singleton
708	4369	GTAACGTTCGGCATCG-1	GTAACGTTCGGCATCG-2	1	300_0150_Syn_BT_1	NA	Syn	RA01	BT	TRUE	singlet	TRUE	yes 5'	1	paired	classical	Paired chain	TRUE	FALSE	Plasmacells	14.1538852144371	-2.14205409925674	0.017022816428984	1	Singleton
709	2135	ACACCAATCAACACTG-1	ACACCAATCAACACTG-5	1	300_0171_Syn_BT_1	NA	Syn	RA02	BT	TRUE	singlet	TRUE	yes 5'	1	paired	classical	Paired chain	TRUE	FALSE	Plasmacells	13.8803466249596	-0.204504090959778	0.0101637617486339	1	Singleton
710	16119	GAACGGAGTAAACACA-1	GAACGGAGTAAACACA-18	1	300_1883_Syn_BT_1	NA	Syn	RA09	BT	TRUE	singlet	TRUE	yes 5'	1	paired	classical	Paired chain	TRUE	FALSE	Plasmacells	13.4190410066735	0.77369072694088	0.0191514780969912	2	Small (1<X<=5)
711	1725	CTCCTAGTCATAAAGG-1	CTCCTAGTCATAAAGG-18	1	300_1883_Syn_BT_1	NA	Syn	RA09	BT	TRUE	singlet	TRUE	yes 5'	1	paired	classical	Paired chain	TRUE	FALSE	Plasmacells	14.5272363115441	-1.68782283704971	0.0367573773215671	1	Singleton
712	14280	CCTCAGTTCTACGAGT-1	CCTCAGTTCTACGAGT-24	1	301_0270_PBL_BT_1	NA	PBL	RA12	BT	TRUE	singlet	FALSE	yes 5'	1	paired	classical	Paired chain	TRUE	FALSE	Plasmacells	13.9231370378624	1.60711882669235	0.0737627223320158	1	Singleton
713	9161	GATCGTAAGATCACGG-1	GATCGTAAGATCACGG-18	1	300_1883_Syn_BT_1	NA	Syn	RA09	BT	TRUE	singlet	TRUE	yes 5'	1	paired	classical	Paired chain	TRUE	FALSE	Plasmacells	14.2227004457604	-1.12910534780716	0.0189059257781325	1	Singleton
714	18335	GATGCTAGTTGGTGGA-1	GATGCTAGTTGGTGGA-18	1	300_1883_Syn_BT_1	NA	Syn	RA09	BT	TRUE	singlet	TRUE	yes 5'	1	paired	classical	Paired chain	TRUE	FALSE	Plasmacells	14.1523011613976	1.10699896175171	0.0505735372734273	1	Singleton
715	13964	TGTGTTTTCACCGTAA-1	TGTGTTTTCACCGTAA-19	1	300_1930_PBL_BT_1	NA	PBL	RA10	BT	TRUE	singlet	FALSE	yes 5'	1	paired	classical	Paired chain	TRUE	FALSE	Plasmablasts	11.3681748796593	2.20805976945663	0.0531119444444444	1	Singleton
716	3081	TGGCTGGCAATTGCTG-1	TGGCTGGCAATTGCTG-2	1	300_0150_Syn_BT_1	NA	Syn	RA01	BT	TRUE	singlet	TRUE	yes 5'	1	paired	classical	Paired chain	TRUE	FALSE	Plasmacells	13.6128648210656	-1.62904717367386	0.0143985797221646	1	Singleton
717	7709	GAACCTAGTGGGTCAA-1	GAACCTAGTGGGTCAA-1	1	300_0150_PBL_BT_1	NA	PBL	RA01	BT	TRUE	singlet	TRUE	yes 5'	1	paired	classical	Paired chain	TRUE	FALSE	Plasmacells	13.7265284944664	1.57794199544693	0.090487222981206	1	Singleton
718	9949	CGCTATCAGCCACTAT-1	CGCTATCAGCCACTAT-2	1	300_0150_Syn_BT_1	NA	Syn	RA01	BT	TRUE	singlet	TRUE	yes 5'	1	paired	classical	Paired chain	TRUE	FALSE	Plasmacells	14.0023644853722	0.0115587528398129	0.0359834975861865	1	Singleton
719	11575	AACTCAGGTAAGTTCC-1	AACTCAGGTAAGTTCC-20	1	300_1930_Syn_BT_1	NA	Syn	RA10	BT	TRUE	singlet	TRUE	yes 5'	1	paired	classical	Paired chain	TRUE	FALSE	Plasmacells	13.4733966280114	-2.00855209272598	0.00348189415041783	1	Singleton
720	19051	AGCGTATCAACTGGCC-1	AGCGTATCAACTGGCC-1	1	300_0150_PBL_BT_1	NA	PBL	RA01	BT	TRUE	singlet	TRUE	yes 5'	1	paired	classical	Paired chain	TRUE	FALSE	Plasmacells	14.1875966478478	1.0604708607843	0.0491553424689788	1	Singleton
721	20893	GGGAATGTCCCAAGAT-1	GGGAATGTCCCAAGAT-20	1	300_1930_Syn_BT_1	NA	Syn	RA10	BT	TRUE	singlet	TRUE	yes 5'	1	paired	classical	Paired chain	TRUE	FALSE	Plasmacells	13.5944970537316	-1.67796399038528	0.0371325970377937	1	Singleton
722	16114	CACACAAAGAGTTGGC-1	CACACAAAGAGTTGGC-18	1	300_1883_Syn_BT_1	NA	Syn	RA09	BT	TRUE	singlet	TRUE	yes 5'	1	paired	classical	Paired chain	TRUE	FALSE	Plasmacells	13.7682040620934	0.347459670489082	0.0437772323472845	1	Singleton
723	26312	CGGCTAGAGAAGATTC-1	CGGCTAGAGAAGATTC-10	1	300_0392_PBL_BT_1	NA	PBL	RA05	BT	TRUE	singlet	TRUE	yes 5'	1	paired	classical	Paired chain	TRUE	FALSE	Plasmacells	13.9509747911583	1.11987910825516	0.149453512747875	1	Singleton
724	19212	TTTGGTTCAATAACGA-1	TTTGGTTCAATAACGA-1	1	300_0150_PBL_BT_1	NA	PBL	RA01	BT	TRUE	singlet	TRUE	yes 5'	1	paired	classical	Paired chain	TRUE	FALSE	Plasmacells	13.7827685762535	1.67837188798691	0.090481935064935	1	Singleton
725	11336	ACTGTCCAGTCATCCA-1	ACTGTCCAGTCATCCA-18	1	300_1883_Syn_BT_1	NA	Syn	RA09	BT	TRUE	singlet	TRUE	yes 5'	1	paired	multi-light	Paired chain	TRUE	FALSE	Plasmacells	14.0484336305748	-1.72742916982864	0.0536631387421356	1	Singleton
726	17402	GGCTCGACACCTATCC-1	GGCTCGACACCTATCC-7	1	300_0173_Syn_BT_1	NA	Syn	RA03	BT	TRUE	singlet	TRUE	yes 5'	1	paired	classical	Paired chain	TRUE	FALSE	Plasmacells	13.5844815660607	1.10759333926941	0.0491607242339833	3	Small (1<X<=5)
727	3019	GCCTCTATCCGATATG-1	GCCTCTATCCGATATG-1	1	300_0150_PBL_BT_1	NA	PBL	RA01	BT	TRUE	singlet	TRUE	yes 5'	1	paired	double-light	Paired chain	TRUE	FALSE	Plasmacells	13.7900803972374	1.79974721032883	0.017482120357483	1	Singleton
728	19120	CTGATAGAGCTAACTC-1	CTGATAGAGCTAACTC-1	1	300_0150_PBL_BT_1	NA	PBL	RA01	BT	TRUE	singlet	FALSE	yes 5'	1	paired	classical	Paired chain	TRUE	FALSE	Plasmablasts	11.395460455526	2.96289060670639	0.0193711813673661	1	Singleton
729	6374	GGTGTTAGTCTCCCTA-1	GGTGTTAGTCTCCCTA-7	1	300_0173_Syn_BT_1	NA	Syn	RA03	BT	TRUE	singlet	TRUE	yes 5'	1	paired	classical	Paired chain	TRUE	FALSE	Plasmacells	13.3376134325157	-2.08280183714127	0.0824149368863955	1	Singleton
730	20641	GTATCTTGTGTTGGGA-1	GTATCTTGTGTTGGGA-18	1	300_1883_Syn_BT_1	NA	Syn	RA09	BT	TRUE	singlet	TRUE	yes 5'	1	paired	double-light	Paired chain	TRUE	FALSE	Plasmacells	13.5665648866783	-0.759967703039399	0.00607833333333334	18	Medium (5<X<=20)
731	8278	TCGGGACGTATGAATG-1	TCGGGACGTATGAATG-7	1	300_0173_Syn_BT_1	NA	Syn	RA03	BT	TRUE	singlet	TRUE	yes 5'	1	paired	classical	Paired chain	TRUE	FALSE	Plasmacells	13.4742778230797	-0.771775740797272	0.118279870684576	9	Medium (5<X<=20)
732	8250	CTCGTACAGTCACGCC-1	CTCGTACAGTCACGCC-7	1	300_0173_Syn_BT_1	NA	Syn	RA03	BT	TRUE	singlet	TRUE	yes 5'	1	paired	double-heavy	Paired chain	TRUE	FALSE	Plasmacells	13.4986413408409	-0.370582718069306	0.0574303212585933	84	Large (20<X<100)
733	1264	GTGGGTCGTTGAGTTC-1	GTGGGTCGTTGAGTTC-2	1	300_0150_Syn_BT_1	NA	Syn	RA01	BT	TRUE	singlet	TRUE	yes 5'	1	paired	classical	Paired chain	TRUE	FALSE	Plasmacells	13.6174033571373	-1.97585465353226	0.0772210603505433	2	Small (1<X<=5)
734	14433	CCTCAGTAGTTATCGC-1	CCTCAGTAGTTATCGC-25	1	301_0270_Syn_BT_1	NA	Syn	RA12	BT	TRUE	singlet	TRUE	yes 5'	1	paired	classical	Paired chain	TRUE	FALSE	Plasmacells	13.7404530931603	-1.63234092634415	0.0904684842283698	1	Singleton
735	18341	CGGCTAGCATCAGTCA-1	CGGCTAGCATCAGTCA-18	1	300_1883_Syn_BT_1	NA	Syn	RA09	BT	TRUE	singlet	TRUE	yes 5'	1	paired	classical	Paired chain	TRUE	FALSE	Plasmacells	14.5493768144738	-1.5399365608046	0.190182087193852	1	Singleton
736	8250	GCGCCAAAGAACTCGG-1	GCGCCAAAGAACTCGG-7	1	300_0173_Syn_BT_1	NA	Syn	RA03	BT	TRUE	singlet	TRUE	yes 5'	1	paired	classical	Paired chain	TRUE	FALSE	Plasmacells	13.5503552843224	-0.463262695486298	0.0574303212585933	84	Large (20<X<100)
737	21827	TTGGCAAGTAATAGCA-1	TTGGCAAGTAATAGCA-2	1	300_0150_Syn_BT_1	NA	Syn	RA01	BT	TRUE	singlet	TRUE	yes 5'	1	paired	classical	Paired chain	TRUE	FALSE	Plasmacells	14.0763820100914	-2.41565277021622	0.0588122064806358	1	Singleton
738	12690	CTGAAACGTTTGCATG-1	CTGAAACGTTTGCATG-7	1	300_0173_Syn_BT_1	NA	Syn	RA03	BT	TRUE	singlet	TRUE	yes 5'	1	paired	classical	Paired chain	TRUE	FALSE	Plasmacells	13.6614764619957	-1.30879094045853	0.0757016509433962	2	Small (1<X<=5)
739	3356	TGCCAAATCTATCGCC-1	TGCCAAATCTATCGCC-7	1	300_0173_Syn_BT_1	NA	Syn	RA03	BT	TRUE	singlet	TRUE	yes 5'	1	paired	classical	Paired chain	TRUE	FALSE	Plasmacells	14.2224744249474	-0.519775885755768	0.0734244957815001	1	Singleton
740	10431	CAGCAGCGTGTCAATC-1	CAGCAGCGTGTCAATC-7	1	300_0173_Syn_BT_1	NA	Syn	RA03	BT	TRUE	singlet	TRUE	yes 5'	1	paired	classical	Paired chain	TRUE	FALSE	Plasmacells	14.0265372682701	-1.97959091108536	0.0252155764047273	1	Singleton
741	10426	TCAGCTCAGCCACCTG-1	TCAGCTCAGCCACCTG-7	1	300_0173_Syn_BT_1	NA	Syn	RA03	BT	TRUE	singlet	TRUE	yes 5'	1	paired	double-light	Paired chain	TRUE	FALSE	Plasmacells	13.7779344011437	0.781226452772865	0.0520889653510819	13	Medium (5<X<=20)
742	6369	CTGAAGTAGGAGTTGC-1	CTGAAGTAGGAGTTGC-7	1	300_0173_Syn_BT_1	NA	Syn	RA03	BT	TRUE	singlet	TRUE	yes 5'	1	paired	classical	Paired chain	TRUE	FALSE	Plasmacells	14.3050177980553	-1.93393279951309	0.0495534907081868	1	Singleton
743	16602	GACGTTATCGTCCAGG-1	GACGTTATCGTCCAGG-24	1	301_0270_PBL_BT_1	NA	PBL	RA12	BT	TRUE	singlet	TRUE	yes 5'	1	paired	classical	Paired chain	TRUE	FALSE	Plasmacells	14.0358403612267	1.1711709316423	0.038912405826218	3	Small (1<X<=5)
744	16150	TCGCGAGTCCTTTCGG-1	TCGCGAGTCCTTTCGG-18	1	300_1883_Syn_BT_1	NA	Syn	RA09	BT	TRUE	singlet	TRUE	yes 5'	1	paired	classical	Paired chain	TRUE	FALSE	Plasmacells	14.5287879396569	-1.32016517561173	0.0173055998750336	1	Singleton
745	27345	CACCACTAGGGAAACA-1	CACCACTAGGGAAACA-18	1	300_1883_Syn_BT_1	NA	Syn	RA09	BT	TRUE	singlet	TRUE	yes 5'	1	paired	classical	Paired chain	TRUE	FALSE	Plasmacells	14.1466887880455	-0.910012382681122	0.00547692567567568	1	Singleton
746	6347	GTTCGGGCAAATACAG-1	GTTCGGGCAAATACAG-7	1	300_0173_Syn_BT_1	NA	Syn	RA03	BT	TRUE	singlet	TRUE	yes 5'	1	paired	classical	Paired chain	TRUE	FALSE	Plasmacells	13.5630429674279	0.604484152381668	0.083342490215995	12	Medium (5<X<=20)
747	6347	TGTGGTATCTCGGACG-1	TGTGGTATCTCGGACG-7	1	300_0173_Syn_BT_1	NA	Syn	RA03	BT	TRUE	singlet	TRUE	yes 5'	1	paired	classical	Paired chain	TRUE	FALSE	Plasmacells	13.9156745363365	-0.194636661226502	0.0819624465987512	12	Medium (5<X<=20)
748	9690	GTCGTAACAGCCTTGG-1	GTCGTAACAGCCTTGG-24	1	301_0270_PBL_BT_1	NA	PBL	RA12	BT	TRUE	singlet	TRUE	yes 5'	1	paired	classical	Paired chain	TRUE	FALSE	Plasmacells	13.8194259096276	1.12815473634506	0.0408967112891325	1	Singleton
749	39	TTAGGCAAGATGCGAC-1	TTAGGCAAGATGCGAC-7	1	300_0173_Syn_BT_1	NA	Syn	RA03	BT	TRUE	singlet	TRUE	yes 5'	1	paired	classical	Paired chain	TRUE	FALSE	Plasmacells	13.5326388765465	-2.01929594915604	0.0260356062522131	2	Small (1<X<=5)
750	3820	CGTGTCTAGCGAAGGG-1	CGTGTCTAGCGAAGGG-18	1	300_1883_Syn_BT_1	NA	Syn	RA09	BT	TRUE	singlet	TRUE	yes 5'	1	paired	classical	Paired chain	TRUE	FALSE	Plasmacells	13.7041076112877	-1.44376208227371	0.0193190901417211	2	Small (1<X<=5)
751	5329	TCACAAGGTCCAGTTA-1	TCACAAGGTCCAGTTA-18	1	300_1883_Syn_BT_1	NA	Syn	RA09	BT	TRUE	singlet	TRUE	yes 5'	1	paired	classical	Paired chain	TRUE	FALSE	Plasmacells	13.5735810686241	1.60135732251907	0.0151705338529865	7	Medium (5<X<=20)
752	20697	TCTTCGGCAGTGACAG-1	TCTTCGGCAGTGACAG-18	1	300_1883_Syn_BT_1	NA	Syn	RA09	BT	TRUE	singlet	TRUE	yes 5'	1	paired	classical	Paired chain	TRUE	FALSE	Plasmacells	14.1594232011925	-2.0308919135878	0.032733696886641	1	Singleton
753	20641	GCAATCACATTGGTAC-1	GCAATCACATTGGTAC-18	1	300_1883_Syn_BT_1	NA	Syn	RA09	BT	TRUE	singlet	TRUE	yes 5'	1	paired	classical	Paired chain	TRUE	FALSE	Plasmacells	14.4370444704186	-1.042031068022	0.00607833333333334	18	Medium (5<X<=20)
754	18983	ATGTGTGCAATAACGA-1	ATGTGTGCAATAACGA-25	1	301_0270_Syn_BT_1	NA	Syn	RA12	BT	TRUE	singlet	TRUE	yes 5'	1	paired	classical	Paired chain	TRUE	FALSE	Plasmacells	14.3793967653405	-0.271795112306824	0.216367537703449	1	Singleton
755	15936	CTAGCCTCATTATCTC-1	CTAGCCTCATTATCTC-14	1	300_0414_PBL_BT_1	NA	PBL	RA07	BT	TRUE	singlet	TRUE	yes 5'	1	paired	classical	Paired chain	TRUE	FALSE	Plasmacells	14.148351042379	-0.444524008447876	0.0582099587527435	1	Singleton
756	33831	GGACATTAGGCTATCT-1	GGACATTAGGCTATCT-1	1	300_0150_PBL_BT_1	NA	PBL	RA01	BT	TRUE	singlet	TRUE	yes 5'	1	paired	classical	Paired chain	TRUE	FALSE	Plasmacells	14.0063527513634	1.3661069687059	0.0452182656927678	1	Singleton
757	16666	CCTACACTCTCCGGTT-1	CCTACACTCTCCGGTT-24	1	301_0270_PBL_BT_1	NA	PBL	RA12	BT	TRUE	singlet	FALSE	yes 5'	1	paired	classical	Paired chain	TRUE	FALSE	Plasmacells	13.8728297639977	1.81574056703354	0.036944093735055	1	Singleton
758	20767	CATGCCTCATGTAAGA-1	CATGCCTCATGTAAGA-19	1	300_1930_PBL_BT_1	NA	PBL	RA10	BT	TRUE	singlet	TRUE	yes 5'	1	paired	classical	Paired chain	TRUE	FALSE	Plasmacells	13.8047650743615	1.42068169671799	0.0756259315046773	1	Singleton
759	8250	CGTGAGCCAACGATCT-1	CGTGAGCCAACGATCT-7	1	300_0173_Syn_BT_1	NA	Syn	RA03	BT	TRUE	singlet	TRUE	yes 5'	1	paired	classical	Paired chain	TRUE	FALSE	Plasmacells	13.3905137468468	-1.11710502546524	0.0574303212585933	84	Large (20<X<100)
760	18323	AGTGTCAAGGGCTTCC-1	AGTGTCAAGGGCTTCC-18	1	300_1883_Syn_BT_1	NA	Syn	RA09	BT	TRUE	singlet	TRUE	yes 5'	1	paired	classical	Paired chain	TRUE	FALSE	Plasmacells	14.1669515062462	-0.0306624953100589	0.0369853910614525	1	Singleton
761	8250	GCTGGGTCACAACGTT-1	GCTGGGTCACAACGTT-7	1	300_0173_Syn_BT_1	NA	Syn	RA03	BT	TRUE	singlet	TRUE	yes 5'	1	paired	classical	Paired chain	TRUE	FALSE	Plasmacells	14.00327429067	0.240968387906799	0.0574303212585933	84	Large (20<X<100)
762	14652	ACACTGAAGGACATTA-1	ACACTGAAGGACATTA-2	1	300_0150_Syn_BT_1	NA	Syn	RA01	BT	TRUE	singlet	FALSE	yes 5'	1	paired	classical	Paired chain	TRUE	FALSE	Plasmacells	12.9776671816002	0.774041828100929	0.109432178741407	1	Singleton
763	3342	CGAGCCAGTTCCGTCT-1	CGAGCCAGTTCCGTCT-7	1	300_0173_Syn_BT_1	NA	Syn	RA03	BT	TRUE	singlet	TRUE	yes 5'	1	paired	classical	Paired chain	TRUE	FALSE	Plasmacells	14.1934064317833	-1.14195408266281	0.0368760530059146	1	Singleton
764	9182	TCGTAGAGTTGTGGCC-1	TCGTAGAGTTGTGGCC-18	1	300_1883_Syn_BT_1	NA	Syn	RA09	BT	TRUE	singlet	TRUE	yes 5'	1	paired	classical	Paired chain	TRUE	FALSE	Plasmacells	14.2718165804039	-1.99729039114212	0.0687538817170679	1	Singleton
765	4713	CGTCACTTCTAACTCT-1	CGTCACTTCTAACTCT-7	1	300_0173_Syn_BT_1	NA	Syn	RA03	BT	TRUE	singlet	TRUE	yes 5'	1	paired	classical	Paired chain	TRUE	FALSE	Plasmacells	14.1421426225792	0.0871186073472592	0.0302880813435496	11	Medium (5<X<=20)
766	2400	CCTCAGTCAGTACACT-1	CCTCAGTCAGTACACT-11	1	300_0392_Syn_BT_1	NA	Syn	RA05	BT	TRUE	singlet	TRUE	yes 5'	1	paired	double-light	Paired chain	TRUE	FALSE	Plasmacells	13.8311198640953	-1.71920587461685	0.0658593189272622	1	Singleton
767	16138	GGATTACTCGCGTAGC-1	GGATTACTCGCGTAGC-18	1	300_1883_Syn_BT_1	NA	Syn	RA09	BT	TRUE	singlet	TRUE	yes 5'	1	paired	double-light	Paired chain	TRUE	FALSE	Plasmacells	14.5642608095299	-0.795924681837311	0.11997889513616	1	Singleton
768	4252	ACTGCTCTCGTCTGCT-1	ACTGCTCTCGTCTGCT-1	1	300_0150_PBL_BT_1	NA	PBL	RA01	BT	TRUE	singlet	FALSE	yes 5'	1	paired	classical	Paired chain	TRUE	FALSE	Plasmacells	14.0105927873741	2.16685889322067	0.0930120793035303	1	Singleton
769	14567	GCATGTAGTACCGGCT-1	GCATGTAGTACCGGCT-1	1	300_0150_PBL_BT_1	NA	PBL	RA01	BT	TRUE	singlet	FALSE	yes 5'	1	paired	double-light	Paired chain	TRUE	FALSE	Plasmacells	13.7045148302208	1.83602557737137	0.0594658963941086	1	Singleton
770	13771	GAAATGAGTCGGCATC-1	GAAATGAGTCGGCATC-18	1	300_1883_Syn_BT_1	NA	Syn	RA09	BT	TRUE	singlet	TRUE	yes 5'	1	paired	classical	Paired chain	TRUE	FALSE	Plasmacells	14.6128381181847	-1.65700890463089	0.0836131715506716	1	Singleton
771	29207	GTAGTCATCCTACAGA-1	GTAGTCATCCTACAGA-2	1	300_0150_Syn_BT_1	NA	Syn	RA01	BT	TRUE	singlet	TRUE	yes 5'	1	paired	classical	Paired chain	TRUE	FALSE	Plasmacells	13.8865426469933	-0.998626369650116	0.122416554490135	2	Small (1<X<=5)
772	18320	CCGGTAGGTCAACATC-1	CCGGTAGGTCAACATC-18	1	300_1883_Syn_BT_1	NA	Syn	RA09	BT	TRUE	singlet	TRUE	yes 5'	1	paired	double-light	Paired chain	TRUE	FALSE	Plasmacells	14.4133981157433	-1.3470175449202	0.0163893654541877	2	Small (1<X<=5)
773	13712	AAAGATGGTCAGTGGA-1	AAAGATGGTCAGTGGA-18	1	300_1883_Syn_BT_1	NA	Syn	RA09	BT	TRUE	singlet	TRUE	yes 5'	1	paired	classical	Paired chain	TRUE	FALSE	Plasmacells	13.8221286226403	-0.532545942480317	0.0150744687388935	1	Singleton
774	1447	GTCCTCAGTGGGTCAA-1	GTCCTCAGTGGGTCAA-7	1	300_0173_Syn_BT_1	NA	Syn	RA03	BT	TRUE	singlet	TRUE	yes 5'	1	paired	multi-light	Paired chain	TRUE	FALSE	Plasmacells	13.8659089494835	-1.41005887430405	0.0341476482406122	1	Singleton
775	17046	TTAGGCATCCCATTTA-1	TTAGGCATCCCATTTA-2	1	300_0150_Syn_BT_1	NA	Syn	RA01	BT	TRUE	singlet	TRUE	yes 5'	1	paired	double-light	Paired chain	TRUE	FALSE	Plasmablasts	11.5098784853112	2.28732321817184	0.0875052107728337	1	Singleton
776	15179	GCACTCTTCTCAACTT-1	GCACTCTTCTCAACTT-7	1	300_0173_Syn_BT_1	NA	Syn	RA03	BT	TRUE	singlet	TRUE	yes 5'	1	paired	classical	Paired chain	TRUE	FALSE	Plasmacells	14.0839713503014	-1.65233232420181	0.111721474493781	1	Singleton
777	4584	CTAATGGCACGTGAGA-1	CTAATGGCACGTGAGA-7	1	300_0173_Syn_BT_1	NA	Syn	RA03	BT	TRUE	singlet	TRUE	yes 5'	1	paired	double-heavy	Paired chain	TRUE	FALSE	Plasmacells	13.3244489122521	1.89160285550858	0.0112729088235949	2	Small (1<X<=5)
778	16092	TCAGGTATCGGTTAAC-1	TCAGGTATCGGTTAAC-18	1	300_1883_Syn_BT_1	NA	Syn	RA09	BT	TRUE	singlet	TRUE	yes 5'	1	paired	classical	Paired chain	TRUE	FALSE	Plasmacells	13.5135034013878	-0.303753036672821	0.0446506995063219	19	Medium (5<X<=20)
779	16144	TACCTATCAAACCTAC-1	TACCTATCAAACCTAC-18	1	300_1883_Syn_BT_1	NA	Syn	RA09	BT	TRUE	singlet	TRUE	yes 5'	1	paired	double-light	Paired chain	TRUE	FALSE	Plasmacells	13.6204894472252	0.222866308276901	0.00509560338372493	1	Singleton
780	2963	GGACAGATCAGAGGTG-1	GGACAGATCAGAGGTG-25	1	301_0270_Syn_BT_1	NA	Syn	RA12	BT	TRUE	singlet	TRUE	yes 5'	1	paired	classical	Paired chain	TRUE	FALSE	Plasmacells	13.8433507372032	-0.183337706739655	0.0493071311475409	1	Singleton
781	35274	AAGGTTCCACACCGCA-1	AAGGTTCCACACCGCA-7	1	300_0173_Syn_BT_1	NA	Syn	RA03	BT	TRUE	singlet	TRUE	yes 5'	1	paired	classical	Paired chain	TRUE	FALSE	Plasmacells	14.4597228456627	-0.371554273779145	0.0709225126915411	2	Small (1<X<=5)
782	14681	CGCTGGAGTCCAGTTA-1	CGCTGGAGTCCAGTTA-2	1	300_0150_Syn_BT_1	NA	Syn	RA01	BT	TRUE	singlet	TRUE	yes 5'	1	paired	classical	Paired chain	TRUE	FALSE	Plasmablasts	11.6609242845665	2.40230546552444	0.0316650730529045	1	Singleton
783	8250	AATCCAGGTGGAAAGA-1	AATCCAGGTGGAAAGA-7	1	300_0173_Syn_BT_1	NA	Syn	RA03	BT	TRUE	singlet	TRUE	yes 5'	1	paired	classical	Paired chain	TRUE	FALSE	Plasmacells	13.6930154253136	0.337047543709526	0.0574303212585933	84	Large (20<X<100)
784	16090	CATGGCGAGCCCAACC-1	CATGGCGAGCCCAACC-18	1	300_1883_Syn_BT_1	NA	Syn	RA09	BT	TRUE	singlet	TRUE	yes 5'	1	paired	classical	Paired chain	TRUE	FALSE	Plasmacells	13.8625367571007	-1.57693840902542	0.0349657548309179	7	Medium (5<X<=20)
785	8258	AGGGATGGTAAAGTCA-1	AGGGATGGTAAAGTCA-7	1	300_0173_Syn_BT_1	NA	Syn	RA03	BT	TRUE	singlet	TRUE	yes 5'	1	paired	classical	Paired chain	TRUE	FALSE	Plasmacells	14.350990622152	0.101790946309814	0.0667277306461054	11	Medium (5<X<=20)
786	7197	CGTGAGCCAGCTTCGG-1	CGTGAGCCAGCTTCGG-19	1	300_1930_PBL_BT_1	NA	PBL	RA10	BT	TRUE	singlet	FALSE	yes 5'	1	paired	classical	Paired chain	TRUE	FALSE	Plasmacells	13.5134108949791	1.21092615682388	0.0405128024980484	1	Singleton
787	18362	GGATGTTGTCTCATCC-1	GGATGTTGTCTCATCC-18	1	300_1883_Syn_BT_1	NA	Syn	RA09	BT	TRUE	singlet	TRUE	yes 5'	1	paired	classical	Paired chain	TRUE	FALSE	Plasmacells	14.0351108003746	-0.398655254060974	0.0465802611152509	2	Small (1<X<=5)
788	3344	GTCCTCAGTATGAAAC-1	GTCCTCAGTATGAAAC-7	1	300_0173_Syn_BT_1	NA	Syn	RA03	BT	TRUE	singlet	TRUE	yes 5'	1	paired	classical	Paired chain	TRUE	FALSE	Plasmacells	13.6336177278649	-1.84763290327286	0.0674605582088211	2	Small (1<X<=5)
789	16787	TGTCCCACATGAGCGA-1	TGTCCCACATGAGCGA-25	1	301_0270_Syn_BT_1	NA	Syn	RA12	BT	TRUE	singlet	TRUE	yes 5'	1	paired	classical	Paired chain	TRUE	FALSE	Plasmacells	13.7730964113365	-1.47033860128616	0.112007383603838	5	Small (1<X<=5)
790	9137	GGGCATCTCGCGTTTC-1	GGGCATCTCGCGTTTC-18	1	300_1883_Syn_BT_1	NA	Syn	RA09	BT	TRUE	singlet	TRUE	yes 5'	1	paired	classical	Paired chain	TRUE	FALSE	Plasmacells	14.3642180849205	-1.10374202173447	0.0287277280566989	2	Small (1<X<=5)
791	27253	TTATGCTCATCGACGC-1	TTATGCTCATCGACGC-14	1	300_0414_PBL_BT_1	NA	PBL	RA07	BT	TRUE	singlet	TRUE	yes 5'	1	paired	double-light	Paired chain	TRUE	FALSE	Plasmacells	13.2675116945397	0.84618402678276	0.0437898777173913	1	Singleton
792	9996	TTTACTGGTAAAGGAG-1	TTTACTGGTAAAGGAG-2	1	300_0150_Syn_BT_1	NA	Syn	RA01	BT	TRUE	singlet	TRUE	yes 5'	1	paired	double-light	Paired chain	TRUE	FALSE	Plasmablasts	11.6330150056969	2.45568667012955	0.0481971721213569	1	Singleton
793	9392	TAGGCATTCGCGTTTC-1	TAGGCATTCGCGTTTC-20	1	300_1930_Syn_BT_1	NA	Syn	RA10	BT	TRUE	singlet	TRUE	yes 5'	1	paired	classical	Paired chain	TRUE	FALSE	Plasmacells	13.6384805132042	-1.55781151693558	0.0230933007275911	4	Small (1<X<=5)
794	6345	GTTCGGGTCTTTAGGG-1	GTTCGGGTCTTTAGGG-7	1	300_0173_Syn_BT_1	NA	Syn	RA03	BT	TRUE	singlet	TRUE	yes 5'	1	paired	double-light	Paired chain	TRUE	FALSE	Plasmacells	13.9153989244591	0.179552000348816	0.048991731786134	24	Large (20<X<100)
795	5351	TCCCGATAGTTCGCGC-1	TCCCGATAGTTCGCGC-18	1	300_1883_Syn_BT_1	NA	Syn	RA09	BT	TRUE	singlet	TRUE	yes 5'	1	paired	classical	Paired chain	TRUE	FALSE	Plasmacells	13.9662745882164	-0.692395347769013	0.0404375362669246	1	Singleton
796	14544	CTAACTTTCTTGTTTG-1	CTAACTTTCTTGTTTG-1	1	300_0150_PBL_BT_1	NA	PBL	RA01	BT	TRUE	singlet	FALSE	yes 5'	1	paired	classical	Paired chain	TRUE	FALSE	Plasmacells	13.7604955125939	1.00738758999611	0.0344062956327999	1	Singleton
797	589	TTCGAAGGTGGAAAGA-1	TTCGAAGGTGGAAAGA-18	1	300_1883_Syn_BT_1	NA	Syn	RA09	BT	TRUE	singlet	TRUE	yes 5'	1	paired	classical	Paired chain	TRUE	FALSE	Plasmacells	13.861750929464	-2.04601981085037	0.0775592218229011	1	Singleton
798	699	CAAGTTGGTAGCGATG-1	CAAGTTGGTAGCGATG-25	1	301_0270_Syn_BT_1	NA	Syn	RA12	BT	TRUE	singlet	TRUE	yes 5'	1	paired	double-light	Paired chain	TRUE	FALSE	Plasmacells	14.1653140474449	-0.954986471349945	0.0213524399636694	1	Singleton
799	14432	CCCAGTTGTTACGACT-1	CCCAGTTGTTACGACT-25	1	301_0270_Syn_BT_1	NA	Syn	RA12	BT	TRUE	singlet	TRUE	yes 5'	1	paired	classical	Paired chain	TRUE	FALSE	Plasmablasts	11.7224505830895	2.46844420987869	0.0338871075950817	1	Singleton
800	16092	CTTACCGTCCGCAGTG-1	CTTACCGTCCGCAGTG-18	1	300_1883_Syn_BT_1	NA	Syn	RA09	BT	TRUE	singlet	TRUE	yes 5'	1	paired	classical	Paired chain	TRUE	FALSE	Plasmacells	13.7699349809777	1.4246220405748	0.0446506995063219	19	Medium (5<X<=20)
801	2257	TTTATGCCATGCTGGC-1	TTTATGCCATGCTGGC-7	1	300_0173_Syn_BT_1	NA	Syn	RA03	BT	TRUE	singlet	TRUE	yes 5'	1	paired	double-light	Paired chain	TRUE	FALSE	Plasmacells	14.5751470018517	-1.6131980602095	0.0511556294277929	2	Small (1<X<=5)
802	8254	CTGCTGTCAAAGGTGC-1	CTGCTGTCAAAGGTGC-7	1	300_0173_Syn_BT_1	NA	Syn	RA03	BT	TRUE	singlet	TRUE	yes 5'	1	paired	classical	Paired chain	TRUE	FALSE	Plasmacells	13.7859328676354	0.246339958493957	0.067449079257186	23	Large (20<X<100)
803	7290	GAGCAGACAGTAAGAT-1	GAGCAGACAGTAAGAT-20	1	300_1930_Syn_BT_1	NA	Syn	RA10	BT	TRUE	singlet	TRUE	yes 5'	1	paired	classical	Paired chain	TRUE	FALSE	Plasmacells	13.7219766069542	-2.10763289373612	0.0107232590529248	1	Singleton
804	8250	GTTCGGGGTCTCCATC-1	GTTCGGGGTCTCCATC-7	1	300_0173_Syn_BT_1	NA	Syn	RA03	BT	TRUE	singlet	TRUE	yes 5'	1	paired	classical	Paired chain	TRUE	FALSE	Plasmacells	13.3535054613243	1.14726410466934	0.0574303212585933	84	Large (20<X<100)
805	3223	CGCCAAGGTACAAGTA-1	CGCCAAGGTACAAGTA-5	1	300_0171_Syn_BT_1	NA	Syn	RA02	BT	TRUE	singlet	TRUE	yes 5'	1	paired	classical	Paired chain	TRUE	FALSE	Plasmacells	13.3643020082604	0.232976656739959	0.0863668479079435	1	Singleton
806	8254	TCAGGTACACGACTCG-1	TCAGGTACACGACTCG-7	1	300_0173_Syn_BT_1	NA	Syn	RA03	BT	TRUE	singlet	TRUE	yes 5'	1	paired	classical	Paired chain	TRUE	FALSE	Plasmacells	14.3379805971276	-0.25246675651764	0.075494297836421	23	Large (20<X<100)
807	5555	ATCCGAAGTATATGGA-1	ATCCGAAGTATATGGA-21	1	301_0174_PBL_BT_1	NA	PBL	RA11	BT	TRUE	singlet	FALSE	yes 5'	1	paired	multi-light	Paired chain	TRUE	FALSE	Plasmacells	13.948776571859	0.981932055537948	0.0273445060359695	1	Singleton
808	4736	TATCAGGGTATAAACG-1	TATCAGGGTATAAACG-7	1	300_0173_Syn_BT_1	NA	Syn	RA03	BT	TRUE	singlet	TRUE	yes 5'	1	paired	classical	Paired chain	TRUE	FALSE	Plasmacells	14.2327474046837	-1.73249008100723	0.0117382191780822	1	Singleton
809	1358	TTCGGTCTCCACGTTC-1	TTCGGTCTCCACGTTC-5	1	300_0171_Syn_BT_1	NA	Syn	RA02	BT	TRUE	singlet	TRUE	yes 5'	1	paired	classical	Paired chain	TRUE	FALSE	Plasmacells	13.9705308366906	-0.593796152288666	0.0821486449864499	1	Singleton
810	1223	CGTCTACCATCACGAT-1	CGTCTACCATCACGAT-1	1	300_0150_PBL_BT_1	NA	PBL	RA01	BT	TRUE	singlet	FALSE	yes 5'	1	paired	classical	Paired chain	TRUE	FALSE	Plasmacells	13.0769475389611	1.78695772249008	0.0128874651810585	1	Singleton
811	8252	GACCAATTCAGAGACG-1	GACCAATTCAGAGACG-7	1	300_0173_Syn_BT_1	NA	Syn	RA03	BT	TRUE	singlet	TRUE	yes 5'	1	paired	classical	Paired chain	TRUE	FALSE	Plasmacells	14.258274405111	-0.0298050824949649	0.0745721234217293	2	Small (1<X<=5)
812	8256	TTAGTTCGTTTGTTTC-1	TTAGTTCGTTTGTTTC-7	1	300_0173_Syn_BT_1	NA	Syn	RA03	BT	TRUE	singlet	TRUE	yes 5'	1	paired	classical	Paired chain	TRUE	FALSE	Plasmacells	13.7079318452965	0.888928693120727	0.0277501178974005	4	Small (1<X<=5)
813	9389	GTCACAACATGCCACG-1	GTCACAACATGCCACG-20	1	300_1930_Syn_BT_1	NA	Syn	RA10	BT	TRUE	singlet	TRUE	yes 5'	1	paired	classical	Paired chain	TRUE	FALSE	Plasmacells	13.6416400362145	-1.51277806204056	0.0464811372589674	1	Singleton
814	13760	TGCTGCTAGGGTGTGT-1	TGCTGCTAGGGTGTGT-18	1	300_1883_Syn_BT_1	NA	Syn	RA09	BT	TRUE	singlet	TRUE	yes 5'	1	paired	classical	Paired chain	TRUE	FALSE	Plasmacells	13.9649852205406	-1.55040027540421	0.0184956600556871	5	Small (1<X<=5)
815	13940	GTTTCTACATACTACG-1	GTTTCTACATACTACG-19	1	300_1930_PBL_BT_1	NA	PBL	RA10	BT	TRUE	singlet	TRUE	yes 5'	1	paired	classical	Paired chain	TRUE	FALSE	Plasmacells	13.658909170736	0.266965490167389	0.0639551104365993	1	Singleton
816	19276	GGGAATGGTTTACTCT-1	GGGAATGGTTTACTCT-2	1	300_0150_Syn_BT_1	NA	Syn	RA01	BT	TRUE	singlet	TRUE	yes 5'	1	paired	classical	Paired chain	TRUE	FALSE	Plasmacells	13.8241284776818	-1.50827218931412	0.0744487932011331	1	Singleton
817	19217	AAGACCTGTTCCACGG-1	AAGACCTGTTCCACGG-2	1	300_0150_Syn_BT_1	NA	Syn	RA01	BT	TRUE	singlet	TRUE	yes 5'	1	paired	classical	Paired chain	TRUE	FALSE	Plasmacells	14.2582877565514	-1.92336441915726	0.0327725130285885	1	Singleton
818	12170	CGTCAGGTCACTTATC-1	CGTCAGGTCACTTATC-2	1	300_0150_Syn_BT_1	NA	Syn	RA01	BT	TRUE	singlet	TRUE	yes 5'	1	paired	classical	Paired chain	TRUE	FALSE	Plasmacells	13.9106715608727	-0.126849610025635	0.0620331606917672	5	Small (1<X<=5)
819	23745	TAGCCGGTCGTGGGAA-1	TAGCCGGTCGTGGGAA-18	1	300_1883_Syn_BT_1	NA	Syn	RA09	BT	TRUE	singlet	TRUE	yes 5'	1	paired	classical	Paired chain	TRUE	FALSE	Plasmacells	13.8147929597985	-1.57710458677506	0.0153058998866272	1	Singleton
820	16911	GAACATCTCTTCGGTC-1	GAACATCTCTTCGGTC-1	1	300_0150_PBL_BT_1	NA	PBL	RA01	BT	TRUE	singlet	TRUE	yes 5'	1	paired	classical	Paired chain	TRUE	FALSE	Plasmacells	14.0474885393273	1.10793266851212	0.0563009537936606	1	Singleton
821	6289	GTACTCCAGTGTGAAT-1	GTACTCCAGTGTGAAT-6	1	300_0173_PBL_BT_1	NA	PBL	RA03	BT	TRUE	singlet	TRUE	yes 5'	1	paired	classical	Paired chain	TRUE	FALSE	Plasmacells	13.66529306661	2.13147042352463	0.134516377478754	1	Singleton
822	13773	GACGCGTTCTCAACTT-1	GACGCGTTCTCAACTT-18	1	300_1883_Syn_BT_1	NA	Syn	RA09	BT	TRUE	singlet	TRUE	yes 5'	1	paired	double-light	Paired chain	TRUE	FALSE	Plasmacells	13.9335149217736	-1.76868392866348	0.0391821432253693	1	Singleton
823	16092	AGTCTTTTCTGTCTCG-1	AGTCTTTTCTGTCTCG-18	1	300_1883_Syn_BT_1	NA	Syn	RA09	BT	TRUE	singlet	TRUE	yes 5'	1	paired	classical	Paired chain	TRUE	FALSE	Plasmacells	13.745687811483	-0.0224347893545536	0.0446506995063219	19	Medium (5<X<=20)
824	20650	CTGAAACTCCTACAGA-1	CTGAAACTCCTACAGA-18	1	300_1883_Syn_BT_1	NA	Syn	RA09	BT	TRUE	singlet	TRUE	yes 5'	1	paired	classical	Paired chain	TRUE	FALSE	Plasmablasts	11.6129163194786	2.54129264909531	0.011014375777559	2	Small (1<X<=5)
825	7520	GAAATGACAGCCTTGG-1	GAAATGACAGCCTTGG-24	1	301_0270_PBL_BT_1	NA	PBL	RA12	BT	TRUE	singlet	FALSE	yes 5'	1	paired	multi-light	Paired chain	TRUE	FALSE	Plasmablasts	11.6153024126183	2.81292102891708	0.0258294782087166	1	Singleton
826	13953	TCGAGGCAGGGCTCTC-1	TCGAGGCAGGGCTCTC-19	1	300_1930_PBL_BT_1	NA	PBL	RA10	BT	TRUE	singlet	FALSE	yes 5'	1	paired	classical	Paired chain	TRUE	FALSE	Plasmablasts	11.3248532701622	2.51031468469406	0.0515008051113907	1	Singleton
827	3836	GTGAAGGAGCAACGGT-1	GTGAAGGAGCAACGGT-18	1	300_1883_Syn_BT_1	NA	Syn	RA09	BT	TRUE	singlet	TRUE	yes 5'	1	paired	classical	Paired chain	TRUE	FALSE	Plasmacells	13.5735095430504	-1.65551235120987	0.0105999199332144	1	Singleton
828	588	TGGCTGGAGGCGTACA-1	TGGCTGGAGGCGTACA-18	1	300_1883_Syn_BT_1	NA	Syn	RA09	BT	TRUE	singlet	TRUE	yes 5'	1	paired	double-light	Paired chain	TRUE	FALSE	Plasmacells	14.2707312990319	-0.776399988348236	0.038314917169333	1	Singleton
829	9733	AGGTCCGGTGTTCGAT-1	AGGTCCGGTGTTCGAT-25	1	301_0270_Syn_BT_1	NA	Syn	RA12	BT	TRUE	singlet	TRUE	yes 5'	1	paired	classical	Paired chain	TRUE	FALSE	Plasmacells	14.2767451692711	-1.857536095793	0.0233590244624411	1	Singleton
830	21330	CAGCTAACAGACGCTC-1	CAGCTAACAGACGCTC-25	1	301_0270_Syn_BT_1	NA	Syn	RA12	BT	TRUE	singlet	TRUE	yes 5'	1	paired	classical	Paired chain	TRUE	FALSE	Plasmacells	13.6049292970787	-1.6528413478682	0.0451806970935513	1	Singleton
831	14715	TATCTCACACAGGCCT-1	TATCTCACACAGGCCT-2	1	300_0150_Syn_BT_1	NA	Syn	RA01	BT	TRUE	singlet	TRUE	yes 5'	1	paired	classical	Paired chain	TRUE	FALSE	Plasmacells	13.8472731996666	-1.81648351591324	0.0233091886055122	1	Singleton
832	22378	AACTCAGGTGACCAAG-1	AACTCAGGTGACCAAG-7	1	300_0173_Syn_BT_1	NA	Syn	RA03	BT	TRUE	singlet	TRUE	yes 5'	1	paired	classical	Paired chain	TRUE	FALSE	Plasmacells	14.0340655733239	-2.2046184722731	0.0793533337047354	1	Singleton
833	9931	AGAGTGGCAACGATCT-1	AGAGTGGCAACGATCT-2	1	300_0150_Syn_BT_1	NA	Syn	RA01	BT	TRUE	singlet	TRUE	yes 5'	1	paired	classical	Paired chain	TRUE	FALSE	Plasmacells	13.879721014608	-2.18833114546036	0.0708225480206801	1	Singleton
834	8255	TGCCAAAGTCTCACCT-1	TGCCAAAGTCTCACCT-7	1	300_0173_Syn_BT_1	NA	Syn	RA03	BT	TRUE	singlet	TRUE	yes 5'	1	paired	classical	Paired chain	TRUE	FALSE	Plasmacells	14.322046606649	-0.271041053945771	0.0378113722461825	8	Medium (5<X<=20)
835	7056	ACACCAAAGTCGTACT-1	ACACCAAAGTCGTACT-18	1	300_1883_Syn_BT_1	NA	Syn	RA09	BT	TRUE	singlet	TRUE	yes 5'	1	paired	classical	Paired chain	TRUE	FALSE	Plasmacells	13.8227523256432	-0.734892267400971	0.0217253999173376	1	Singleton
836	12607	GCAGTTATCCCAAGTA-1	GCAGTTATCCCAAGTA-6	1	300_0173_PBL_BT_1	NA	PBL	RA03	BT	TRUE	singlet	TRUE	yes 5'	1	paired	classical	Paired chain	TRUE	FALSE	Plasmacells	13.4446776796471	2.06926010209824	0.0178481233243968	1	Singleton
837	19727	AAACCTGCAGGTGGAT-1	AAACCTGCAGGTGGAT-7	1	300_0173_Syn_BT_1	NA	Syn	RA03	BT	TRUE	singlet	TRUE	yes 5'	1	paired	classical	Paired chain	TRUE	FALSE	Plasmacells	13.9234717775475	0.024354081933746	0.0675405189365787	1	Singleton
838	2254	GGATTACTCTTGGGTA-1	GGATTACTCTTGGGTA-7	1	300_0173_Syn_BT_1	NA	Syn	RA03	BT	TRUE	singlet	TRUE	yes 5'	1	paired	double-light	Paired chain	TRUE	FALSE	Plasmacells	14.2736333299767	-1.56930210035538	0.0680011897970214	1	Singleton
839	19166	GTACGTAGTCATCCCT-1	GTACGTAGTCATCCCT-1	1	300_0150_PBL_BT_1	NA	PBL	RA01	BT	TRUE	singlet	TRUE	yes 5'	1	paired	classical	Paired chain	TRUE	FALSE	Plasmacells	14.1601441789757	1.36362264711166	0.0742696967316153	1	Singleton
840	2678	CGGACACAGGCCATAG-1	CGGACACAGGCCATAG-18	1	300_1883_Syn_BT_1	NA	Syn	RA09	BT	TRUE	singlet	TRUE	yes 5'	1	paired	classical	Paired chain	TRUE	FALSE	Plasmacells	14.3671859193932	-1.86485816877579	0.0677534165688077	1	Singleton
841	6351	GATGAAATCTCTTATG-1	GATGAAATCTCTTATG-7	1	300_0173_Syn_BT_1	NA	Syn	RA03	BT	TRUE	singlet	TRUE	yes 5'	1	paired	classical	Paired chain	TRUE	FALSE	Plasmacells	13.3745091844689	0.888050388877639	0.0406001314148254	11	Medium (5<X<=20)
842	16124	TTGCGTCGTCCGTCAG-1	TTGCGTCGTCCGTCAG-18	1	300_1883_Syn_BT_1	NA	Syn	RA09	BT	TRUE	singlet	TRUE	yes 5'	1	paired	classical	Paired chain	TRUE	FALSE	Plasmacells	14.1863807130944	-0.629400629217377	0.0137135474860336	1	Singleton
843	32237	CCGGGATTCCGCATAA-1	CCGGGATTCCGCATAA-18	1	300_1883_Syn_BT_1	NA	Syn	RA09	BT	TRUE	singlet	TRUE	yes 5'	1	paired	double-light	Paired chain	TRUE	FALSE	Plasmacells	14.4092734743248	-1.75841571729874	0.0895777007736232	1	Singleton
844	740	GAAGCAGGTTTAAGCC-1	GAAGCAGGTTTAAGCC-2	1	300_0150_Syn_BT_1	NA	Syn	RA01	BT	TRUE	singlet	TRUE	yes 5'	1	paired	classical	Paired chain	TRUE	FALSE	Plasmacells	13.8731149126183	-2.07055522840714	0.0448255193017356	1	Singleton
845	12171	GGGTTGCCAATAGCAA-1	GGGTTGCCAATAGCAA-2	1	300_0150_Syn_BT_1	NA	Syn	RA01	BT	TRUE	singlet	TRUE	yes 5'	1	paired	classical	Paired chain	TRUE	FALSE	Plasmablasts	11.6845324922692	2.42638979512955	0.00603418079096046	3	Small (1<X<=5)
846	2676	CCTACCAAGTGTACTC-1	CCTACCAAGTGTACTC-18	1	300_1883_Syn_BT_1	NA	Syn	RA09	BT	TRUE	singlet	TRUE	yes 5'	1	paired	classical	Paired chain	TRUE	FALSE	Plasmacells	13.4546883989464	0.336630564515838	0.0412557153349001	1	Singleton
847	35277	GCTCTGTGTAAGGGCT-1	GCTCTGTGTAAGGGCT-7	1	300_0173_Syn_BT_1	NA	Syn	RA03	BT	TRUE	singlet	TRUE	yes 5'	1	paired	double-light	Paired chain	TRUE	FALSE	Plasmacells	14.4459470201622	-1.71290518682694	0.0711362602414423	1	Singleton
848	16092	TTTACTGTCGATCCCT-1	TTTACTGTCGATCCCT-18	1	300_1883_Syn_BT_1	NA	Syn	RA09	BT	TRUE	singlet	TRUE	yes 5'	1	paired	classical	Paired chain	TRUE	FALSE	Plasmacells	13.9310563493859	1.55273697931076	0.0446506995063219	19	Medium (5<X<=20)
849	9659	GAATGAATCGGAAATA-1	GAATGAATCGGAAATA-24	1	301_0270_PBL_BT_1	NA	PBL	RA12	BT	TRUE	singlet	TRUE	yes 5'	1	paired	classical	Paired chain	TRUE	FALSE	Plasmacells	14.0095590044152	1.79248819906021	0.116613592576226	1	Singleton
850	27732	AAGCCGCAGCGAGAAA-1	AAGCCGCAGCGAGAAA-20	1	300_1930_Syn_BT_1	NA	Syn	RA10	BT	TRUE	singlet	TRUE	yes 5'	1	paired	classical	Paired chain	TRUE	FALSE	Plasmacells	13.4438861299645	-1.97048928182816	0.0279388373229116	1	Singleton
851	2626	GGCGACTGTCAAAGCG-1	GGCGACTGTCAAAGCG-14	1	300_0414_PBL_BT_1	NA	PBL	RA07	BT	TRUE	singlet	TRUE	yes 5'	1	paired	classical	Paired chain	TRUE	FALSE	Plasmacells	13.2128861833702	1.09427962857986	0.00711662125340602	1	Singleton
852	2255	GTCACAAGTAAACACA-1	GTCACAAGTAAACACA-7	1	300_0173_Syn_BT_1	NA	Syn	RA03	BT	TRUE	singlet	TRUE	yes 5'	1	paired	classical	Paired chain	TRUE	FALSE	Plasmacells	13.3405478883873	-1.8716802779982	0.0503652595841408	1	Singleton
853	9184	TGAGAGGAGACTGGGT-1	TGAGAGGAGACTGGGT-18	1	300_1883_Syn_BT_1	NA	Syn	RA09	BT	TRUE	singlet	TRUE	yes 5'	1	paired	double-light	Paired chain	TRUE	FALSE	Plasmablasts	11.7195008684288	2.58199403840805	0.0172153005464481	1	Singleton
854	6347	ATCTGCCTCTGGTTCC-1	ATCTGCCTCTGGTTCC-7	1	300_0173_Syn_BT_1	NA	Syn	RA03	BT	TRUE	singlet	TRUE	yes 5'	1	paired	classical	Paired chain	TRUE	FALSE	Plasmacells	13.9024375368248	-0.286038119013062	0.0828227056134795	12	Medium (5<X<=20)
855	10422	AGAGCTTCACCACGTG-1	AGAGCTTCACCACGTG-7	1	300_0173_Syn_BT_1	NA	Syn	RA03	BT	TRUE	singlet	TRUE	yes 5'	1	paired	classical	Paired chain	TRUE	FALSE	Plasmacells	14.4227116991173	-0.822538751775971	0.041031791250891	1	Singleton
856	8250	ACTGAGTAGTCTTGCA-1	ACTGAGTAGTCTTGCA-7	1	300_0173_Syn_BT_1	NA	Syn	RA03	BT	TRUE	singlet	TRUE	yes 5'	1	paired	classical	Paired chain	TRUE	FALSE	Plasmacells	14.0804694582115	0.0648924525430294	0.0574303212585933	84	Large (20<X<100)
857	10415	AAGACCTGTACAGTGG-1	AAGACCTGTACAGTGG-7	1	300_0173_Syn_BT_1	NA	Syn	RA03	BT	TRUE	singlet	TRUE	yes 5'	1	paired	classical	Paired chain	TRUE	FALSE	Plasmacells	13.1878875185143	-0.578145283872834	0.125700365861064	3	Small (1<X<=5)
858	4713	CACTCCAGTTTAGGAA-1	CACTCCAGTTTAGGAA-7	1	300_0173_Syn_BT_1	NA	Syn	RA03	BT	TRUE	singlet	TRUE	yes 5'	1	paired	classical	Paired chain	TRUE	FALSE	Plasmacells	13.7580216814171	0.549898232666204	0.0302880813435496	11	Medium (5<X<=20)
859	13720	ACGCAGCTCCGGGTGT-1	ACGCAGCTCCGGGTGT-18	1	300_1883_Syn_BT_1	NA	Syn	RA09	BT	TRUE	singlet	TRUE	yes 5'	1	paired	other	Paired chain	TRUE	FALSE	Plasmacells	14.5965016771447	-0.983360785658112	0.031695451862994	2	Small (1<X<=5)
860	16092	GTAGTCATCTTTACAC-1	GTAGTCATCTTTACAC-18	1	300_1883_Syn_BT_1	NA	Syn	RA09	BT	TRUE	singlet	TRUE	yes 5'	1	paired	classical	Paired chain	TRUE	FALSE	Plasmacells	13.654716818441	1.61555038053299	0.0446506995063219	19	Medium (5<X<=20)
861	8250	CGTTCTGCACGACTCG-1	CGTTCTGCACGACTCG-7	1	300_0173_Syn_BT_1	NA	Syn	RA03	BT	TRUE	singlet	TRUE	yes 5'	1	paired	classical	Paired chain	TRUE	FALSE	Plasmacells	13.5076449800621	-1.12895192545151	0.0574303212585933	84	Large (20<X<100)
862	20686	GGGTCTGCACGTCAGC-1	GGGTCTGCACGTCAGC-18	1	300_1883_Syn_BT_1	NA	Syn	RA09	BT	TRUE	singlet	TRUE	yes 5'	1	paired	classical	Paired chain	TRUE	FALSE	Plasmacells	13.8906062532555	-1.86002590101456	0.0105562674094708	1	Singleton
863	4713	GCATGATCAGCTGCAC-1	GCATGATCAGCTGCAC-7	1	300_0173_Syn_BT_1	NA	Syn	RA03	BT	TRUE	singlet	TRUE	yes 5'	1	paired	classical	Paired chain	TRUE	FALSE	Plasmacells	13.8238595415245	0.210192721669922	0.0302880813435496	11	Medium (5<X<=20)
864	6368	CTCCTAGGTAGCGATG-1	CTCCTAGGTAGCGATG-7	1	300_0173_Syn_BT_1	NA	Syn	RA03	BT	TRUE	singlet	TRUE	yes 5'	1	paired	classical	Paired chain	TRUE	FALSE	Plasmacells	13.560366957296	0.838844161813507	0.0591567711927766	1	Singleton
865	4713	TCAGATGGTCCGACGT-1	TCAGATGGTCCGACGT-7	1	300_0173_Syn_BT_1	NA	Syn	RA03	BT	TRUE	singlet	TRUE	yes 5'	1	paired	classical	Paired chain	TRUE	FALSE	Plasmacells	14.0546744753014	0.194133919065246	0.0302880813435496	11	Medium (5<X<=20)
866	14321	GACGTTAAGGCTACGA-1	GACGTTAAGGCTACGA-24	1	301_0270_PBL_BT_1	NA	PBL	RA12	BT	TRUE	singlet	TRUE	yes 5'	1	paired	classical	Paired chain	TRUE	FALSE	Plasmacells	13.7973559785973	1.09642074662949	0.0537514399053213	1	Singleton
867	19129	GAATAAGCATGCAACT-1	GAATAAGCATGCAACT-1	1	300_0150_PBL_BT_1	NA	PBL	RA01	BT	TRUE	singlet	FALSE	yes 5'	1	paired	classical	Paired chain	TRUE	FALSE	Plasmacells	14.0991013933312	1.48487065393234	0.082388697133019	1	Singleton
868	2257	TAGCCGGGTCGTTGTA-1	TAGCCGGGTCGTTGTA-7	1	300_0173_Syn_BT_1	NA	Syn	RA03	BT	TRUE	singlet	TRUE	yes 5'	1	paired	double-heavy	Paired chain	TRUE	FALSE	Plasmacells	14.3567870546471	-1.65004469793533	0.0511556294277929	2	Small (1<X<=5)
869	9152	CGTCACTTCCACTGGG-1	CGTCACTTCCACTGGG-18	1	300_1883_Syn_BT_1	NA	Syn	RA09	BT	TRUE	singlet	TRUE	yes 5'	1	paired	classical	Paired chain	TRUE	FALSE	Plasmacells	14.1518729616295	-1.06591476839279	0.0462713935090834	1	Singleton
870	24642	AAGACCTTCGCGTAGC-1	AAGACCTTCGCGTAGC-1	1	300_0150_PBL_BT_1	NA	PBL	RA01	BT	TRUE	singlet	TRUE	yes 5'	1	paired	classical	Paired chain	TRUE	FALSE	Plasmacells	13.7747758318077	0.645413320844421	0.0635389199255122	1	Singleton
871	13729	AGTAGTCTCCAGATCA-1	AGTAGTCTCCAGATCA-18	1	300_1883_Syn_BT_1	NA	Syn	RA09	BT	TRUE	singlet	TRUE	yes 5'	1	paired	classical	Paired chain	TRUE	FALSE	Plasmacells	13.9065602708947	-0.308604020292511	0.0313252835860681	1	Singleton
872	10423	CATCAAGCAGTATGCT-1	CATCAAGCAGTATGCT-7	1	300_0173_Syn_BT_1	NA	Syn	RA03	BT	TRUE	singlet	TRUE	yes 5'	1	paired	other	Paired chain	TRUE	FALSE	Plasmacells	14.3302415300499	-0.312792915518036	0.0516487154583955	7	Medium (5<X<=20)
873	12477	CACCACTAGATAGTCA-1	CACCACTAGATAGTCA-5	1	300_0171_Syn_BT_1	NA	Syn	RA02	BT	TRUE	singlet	TRUE	yes 5'	1	paired	classical	Paired chain	TRUE	FALSE	Plasmacells	13.1342261720787	-1.5137553397963	0.016766411520305	1	Singleton
874	13786	TACTTGTGTTCCCTTG-1	TACTTGTGTTCCCTTG-18	1	300_1883_Syn_BT_1	NA	Syn	RA09	BT	TRUE	singlet	TRUE	yes 5'	1	paired	classical	Paired chain	TRUE	FALSE	Plasmacells	14.2471469331871	-1.59539510648941	0.00696253056788335	1	Singleton
875	10423	AGCTTGAAGTATGACA-1	AGCTTGAAGTATGACA-7	1	300_0173_Syn_BT_1	NA	Syn	RA03	BT	TRUE	singlet	TRUE	yes 5'	1	paired	classical	Paired chain	TRUE	FALSE	Plasmacells	14.2367318559777	-0.54306950014328	0.0755473130193906	7	Medium (5<X<=20)
876	3674	GTAACGTTCTCTAGGA-1	GTAACGTTCTCTAGGA-13	1	300_0410_Syn_BT_1	NA	Syn	RA06	BT	TRUE	singlet	TRUE	yes 5'	1	paired	classical	Paired chain	TRUE	FALSE	Plasmacells	14.0742762972008	-2.10353090208267	0.0869053551912569	1	Singleton
877	19057	ATCATCTCAGGTTTCA-1	ATCATCTCAGGTTTCA-1	1	300_0150_PBL_BT_1	NA	PBL	RA01	BT	TRUE	singlet	TRUE	yes 5'	1	paired	classical	Paired chain	TRUE	FALSE	Plasmacells	14.0103810716759	1.98628149587418	0.074815326863354	1	Singleton
878	16761	TGACTTTAGGGCACTA-1	TGACTTTAGGGCACTA-24	1	301_0270_PBL_BT_1	NA	PBL	RA12	BT	TRUE	singlet	TRUE	yes 5'	1	paired	classical	Paired chain	TRUE	FALSE	Plasmacells	13.9106563020836	1.16647778112198	0.0403222040035526	1	Singleton
879	19752	TGCCCATGTAGCGTAG-1	TGCCCATGTAGCGTAG-7	1	300_0173_Syn_BT_1	NA	Syn	RA03	BT	TRUE	singlet	TRUE	yes 5'	1	paired	other	Paired chain	TRUE	FALSE	Plasmacells	13.4418395448815	-1.98002721708511	0.0564799082015192	1	Singleton
880	1018	TCACAAGGTTCCCTTG-1	TCACAAGGTTCCCTTG-14	1	300_0414_PBL_BT_1	NA	PBL	RA07	BT	TRUE	singlet	FALSE	yes 5'	1	paired	classical	Paired chain	TRUE	FALSE	Plasmacells	13.6035283495079	1.13276461917664	0.173020115176152	1	Singleton
881	33351	CCCAATCGTAATTGGA-1	CCCAATCGTAATTGGA-24	1	301_0270_PBL_BT_1	NA	PBL	RA12	BT	TRUE	singlet	FALSE	yes 5'	1	paired	classical	Paired chain	TRUE	FALSE	Plasmacells	13.2037299562584	1.29133371669556	0.00485950413223141	1	Singleton
882	8059	CGTAGGCAGCGTCAAG-1	CGTAGGCAGCGTCAAG-5	1	300_0171_Syn_BT_1	NA	Syn	RA02	BT	TRUE	singlet	TRUE	yes 5'	1	paired	double-light	Paired chain	TRUE	FALSE	Plasmacells	14.3328860689293	-0.895406622106781	0.0208951800554017	1	Singleton
883	3350	GATGCTAAGTTGTCGT-1	GATGCTAAGTTGTCGT-7	1	300_0173_Syn_BT_1	NA	Syn	RA03	BT	TRUE	singlet	TRUE	yes 5'	1	paired	classical	Paired chain	TRUE	FALSE	Plasmacells	13.541100828756	-0.390299278909913	0.0765753739052325	1	Singleton
884	10426	GGATGTTCACTGTGTA-1	GGATGTTCACTGTGTA-7	1	300_0173_Syn_BT_1	NA	Syn	RA03	BT	TRUE	singlet	TRUE	yes 5'	1	paired	multi-heavy	Paired chain	TRUE	FALSE	Plasmacells	13.8198007036339	0.806041639631042	0.0520889653510819	13	Medium (5<X<=20)
885	8261	CTGCCTAGTGGCTCCA-1	CTGCCTAGTGGCTCCA-7	1	300_0173_Syn_BT_1	NA	Syn	RA03	BT	TRUE	singlet	TRUE	yes 5'	1	paired	double-heavy	Paired chain	TRUE	FALSE	Plasmacells	13.6232903886925	-1.07414402406906	0.0281784373347436	16	Medium (5<X<=20)
886	27320	CTCAGAAAGTCCTCCT-1	CTCAGAAAGTCCTCCT-18	1	300_1883_Syn_BT_1	NA	Syn	RA09	BT	TRUE	singlet	TRUE	yes 5'	1	paired	other	Paired chain	TRUE	FALSE	Plasmacells	13.182928412069	-1.76776816290115	0.0406925486840386	13	Medium (5<X<=20)
887	9156	CTCTACGTCTTGAGAC-1	CTCTACGTCTTGAGAC-18	1	300_1883_Syn_BT_1	NA	Syn	RA09	BT	TRUE	singlet	TRUE	yes 5'	1	paired	classical	Paired chain	TRUE	FALSE	Plasmacells	13.5594581056725	-0.885223526174775	0.0199860962566845	1	Singleton
888	7608	CGGGTCAAGGCGATAC-1	CGGGTCAAGGCGATAC-25	1	301_0270_Syn_BT_1	NA	Syn	RA12	BT	TRUE	singlet	TRUE	yes 5'	1	paired	classical	Paired chain	TRUE	FALSE	Plasmacells	13.6192115236412	-0.933115619833222	0.0414951368983957	1	Singleton
889	1215	CTCAGAAAGGAATCGC-1	CTCAGAAAGGAATCGC-1	1	300_0150_PBL_BT_1	NA	PBL	RA01	BT	TRUE	singlet	TRUE	yes 5'	1	paired	double-light	Paired chain	TRUE	FALSE	Plasmacells	13.9406770158898	1.05250577289368	0.017490149538338	1	Singleton
890	7751	TAAACCGCAAGAGGCT-1	TAAACCGCAAGAGGCT-1	1	300_0150_PBL_BT_1	NA	PBL	RA01	BT	TRUE	singlet	FALSE	yes 5'	1	paired	classical	Paired chain	TRUE	FALSE	Plasmacells	13.0241998125206	1.36031226474548	0.0936662749076154	1	Singleton
891	2670	CAGCGACCATATACGC-1	CAGCGACCATATACGC-18	1	300_1883_Syn_BT_1	NA	Syn	RA09	BT	TRUE	singlet	TRUE	yes 5'	1	paired	classical	Paired chain	TRUE	FALSE	Plasmacells	14.1236184526573	-1.37299289148544	0.0652288505057036	1	Singleton
892	8254	GAAATGAGTTGTGGAG-1	GAAATGAGTTGTGGAG-7	1	300_0173_Syn_BT_1	NA	Syn	RA03	BT	TRUE	singlet	TRUE	yes 5'	1	paired	classical	Paired chain	TRUE	FALSE	Plasmacells	13.6926825929772	0.487884972577343	0.075494297836421	23	Large (20<X<100)
893	13759	CTAAGACCAAACTGCT-1	CTAAGACCAAACTGCT-18	1	300_1883_Syn_BT_1	NA	Syn	RA09	BT	TRUE	singlet	TRUE	yes 5'	1	paired	double-light	Paired chain	TRUE	FALSE	Plasmacells	14.4650653291832	-0.643274802381745	0.0334530348191302	1	Singleton
894	5347	GTTAAGCTCTTGAGAC-1	GTTAAGCTCTTGAGAC-18	1	300_1883_Syn_BT_1	NA	Syn	RA09	BT	TRUE	singlet	TRUE	yes 5'	1	paired	classical	Paired chain	TRUE	FALSE	Plasmacells	13.8933108736168	0.427842300718078	0.0348579231701494	1	Singleton
895	16092	GCACTCTGTAAAGTCA-1	GCACTCTGTAAAGTCA-18	1	300_1883_Syn_BT_1	NA	Syn	RA09	BT	TRUE	singlet	TRUE	yes 5'	1	paired	classical	Paired chain	TRUE	FALSE	Plasmacells	13.7619927812706	-0.157709676439515	0.0446506995063219	19	Medium (5<X<=20)
896	16875	CATATGGTCAGTACGT-1	CATATGGTCAGTACGT-1	1	300_0150_PBL_BT_1	NA	PBL	RA01	BT	TRUE	singlet	FALSE	yes 5'	1	paired	classical	Paired chain	TRUE	FALSE	Plasmacells	14.0314706255089	2.03758965093399	0.0415909678352336	1	Singleton
897	16602	ACGCCGACAGCTGCAC-1	ACGCCGACAGCTGCAC-24	1	301_0270_PBL_BT_1	NA	PBL	RA12	BT	TRUE	singlet	TRUE	yes 5'	1	paired	classical	Paired chain	TRUE	FALSE	Plasmacells	13.6424354005944	1.19501904804016	0.0420309392265193	3	Small (1<X<=5)
898	8900	GTGGGTCCAGCCAATT-1	GTGGGTCCAGCCAATT-13	1	300_0410_Syn_BT_1	NA	Syn	RA06	BT	TRUE	singlet	TRUE	yes 5'	1	paired	classical	Paired chain	TRUE	FALSE	Plasmacells	13.7781556535851	-1.08275916021561	0.0147004492534961	1	Singleton
899	20641	GGAACTTTCGCGTAGC-1	GGAACTTTCGCGTAGC-18	1	300_1883_Syn_BT_1	NA	Syn	RA09	BT	TRUE	singlet	TRUE	yes 5'	1	paired	classical	Paired chain	TRUE	FALSE	Plasmacells	14.0159572054039	-0.0466395799467472	0.00607833333333334	18	Medium (5<X<=20)
900	7289	CAAGATCTCTGTTTGT-1	CAAGATCTCTGTTTGT-20	1	300_1930_Syn_BT_1	NA	Syn	RA10	BT	TRUE	singlet	TRUE	yes 5'	1	paired	classical	Paired chain	TRUE	FALSE	Plasmacells	14.0044654298912	-1.17317594927048	0.0432036903077202	1	Singleton
901	34863	TGGGAAGCATGCAACT-1	TGGGAAGCATGCAACT-1	1	300_0150_PBL_BT_1	NA	PBL	RA01	BT	TRUE	singlet	TRUE	yes 5'	1	paired	classical	Paired chain	TRUE	FALSE	Plasmacells	14.0323127199303	1.18306027013565	0.0176739316239316	1	Singleton
902	7076	CTCATTACACCCAGTG-1	CTCATTACACCCAGTG-18	1	300_1883_Syn_BT_1	NA	Syn	RA09	BT	TRUE	singlet	TRUE	yes 5'	1	paired	double-light	Paired chain	TRUE	FALSE	Plasmacells	13.5884126115929	-1.68132283132767	0.0117464648558988	1	Singleton
903	9162	GCCTCTAAGCTTTGGT-1	GCCTCTAAGCTTTGGT-18	1	300_1883_Syn_BT_1	NA	Syn	RA09	BT	TRUE	singlet	TRUE	yes 5'	1	paired	double-light	Paired chain	TRUE	FALSE	Plasmacells	13.8505052019249	-1.28997995298599	0.038503349375174	1	Singleton
904	6377	GTCCTCACAAAGTCAA-1	GTCCTCACAAAGTCAA-7	1	300_0173_Syn_BT_1	NA	Syn	RA03	BT	TRUE	singlet	TRUE	yes 5'	1	paired	classical	Paired chain	TRUE	FALSE	Plasmacells	13.4141181398522	-1.62547685545181	0.095080664422283	1	Singleton
905	16589	GTGCGGTTCTGTACGA-1	GTGCGGTTCTGTACGA-22	1	301_0174_Syn_BT_1	NA	Syn	RA11	BT	TRUE	singlet	TRUE	yes 5'	1	paired	other	Paired chain	TRUE	FALSE	Plasmacells	14.2493470598351	-1.25113512914871	0.19089068642625	1	Singleton
906	7062	ACTATCTGTTGGAGGT-1	ACTATCTGTTGGAGGT-18	1	300_1883_Syn_BT_1	NA	Syn	RA09	BT	TRUE	singlet	TRUE	yes 5'	1	paired	double-light	Paired chain	TRUE	FALSE	Plasmacells	13.8291438509117	-1.45505906980728	0.0676974196558546	1	Singleton
907	19298	TTTACTGCACTCGACG-1	TTTACTGCACTCGACG-2	1	300_0150_Syn_BT_1	NA	Syn	RA01	BT	TRUE	singlet	TRUE	yes 5'	1	paired	classical	Paired chain	TRUE	FALSE	Plasmablasts	11.414919226278	2.34892223436142	0.0379322476129416	1	Singleton
908	12680	TTGCCGTTCAAACGGG-1	TTGCCGTTCAAACGGG-7	1	300_0173_Syn_BT_1	NA	Syn	RA03	BT	TRUE	singlet	TRUE	yes 5'	1	paired	classical	Paired chain	TRUE	FALSE	Plasmacells	13.6937182832848	1.31030909377838	0.0709903007474974	2	Small (1<X<=5)
909	24990	AGGCCACGTAGCCTAT-1	AGGCCACGTAGCCTAT-2	1	300_0150_Syn_BT_1	NA	Syn	RA01	BT	TRUE	singlet	TRUE	yes 5'	1	paired	classical	Paired chain	TRUE	FALSE	Plasmacells	12.9673531938683	-1.89476277273392	0.130793391393443	1	Singleton
910	15910	CAGCTAAGTCCGTTAA-1	CAGCTAAGTCCGTTAA-14	1	300_0414_PBL_BT_1	NA	PBL	RA07	BT	TRUE	singlet	TRUE	yes 5'	1	paired	classical	Paired chain	TRUE	FALSE	Plasmacells	13.9765647340905	0.988822471683273	0.111236140488616	1	Singleton
911	8269	ATGCGATAGCCCAACC-1	ATGCGATAGCCCAACC-7	1	300_0173_Syn_BT_1	NA	Syn	RA03	BT	TRUE	singlet	TRUE	yes 5'	1	paired	classical	Paired chain	TRUE	FALSE	Plasmacells	13.6700747896324	-1.68904616277908	0.034137664237936	1	Singleton
912	16803	GATCGATCACAAGACG-1	GATCGATCACAAGACG-25	1	301_0270_Syn_BT_1	NA	Syn	RA12	BT	TRUE	singlet	TRUE	yes 5'	1	paired	classical	Paired chain	TRUE	FALSE	Plasmacells	13.5832751680504	-1.21736540239548	0.0616284989220265	1	Singleton
913	27426	TGTGTTTTCAGCTTAG-1	TGTGTTTTCAGCTTAG-18	1	300_1883_Syn_BT_1	NA	Syn	RA09	BT	TRUE	singlet	TRUE	yes 5'	1	paired	double-light	Paired chain	TRUE	FALSE	Plasmacells	13.7440732408654	1.3310830410173	0.00542393144119584	1	Singleton
914	27365	CCTAGCTGTCACACGC-1	CCTAGCTGTCACACGC-18	1	300_1883_Syn_BT_1	NA	Syn	RA09	BT	TRUE	singlet	TRUE	yes 5'	1	paired	classical	Paired chain	TRUE	FALSE	Plasmacells	13.8682950426232	-0.89917256277298	0.00869665204340802	1	Singleton
915	18355	GATGAAAAGTAACCCT-1	GATGAAAAGTAACCCT-18	1	300_1883_Syn_BT_1	NA	Syn	RA09	BT	TRUE	singlet	TRUE	yes 5'	1	paired	classical	Paired chain	TRUE	FALSE	Plasmacells	14.5668548036705	-1.88729550283646	0.0155541325424545	1	Singleton
916	21668	ACCCACTGTTCGCTAA-1	ACCCACTGTTCGCTAA-2	1	300_0150_Syn_BT_1	NA	Syn	RA01	BT	TRUE	singlet	TRUE	yes 5'	1	paired	classical	Paired chain	TRUE	FALSE	Plasmacells	13.5322965074669	-2.23263980787491	0.104299952046036	2	Small (1<X<=5)
917	20819	GGAACTTTCCCTCAGT-1	GGAACTTTCCCTCAGT-19	1	300_1930_PBL_BT_1	NA	PBL	RA10	BT	TRUE	singlet	FALSE	yes 5'	1	paired	classical	Paired chain	TRUE	FALSE	Plasmacells	13.4870923448693	1.12971745092178	0.0735834829196813	1	Singleton
918	17432	TGCCCATGTCTAGGTT-1	TGCCCATGTCTAGGTT-7	1	300_0173_Syn_BT_1	NA	Syn	RA03	BT	TRUE	singlet	TRUE	yes 5'	1	paired	classical	Paired chain	TRUE	FALSE	Plasmacells	14.3410542894493	-2.00654293935989	0.0805385034612582	1	Singleton
919	27320	AATCGGTGTAGCGTCC-1	AATCGGTGTAGCGTCC-18	1	300_1883_Syn_BT_1	NA	Syn	RA09	BT	TRUE	singlet	TRUE	yes 5'	1	paired	classical	Paired chain	TRUE	FALSE	Plasmacells	13.3969672609459	-2.00546624105667	0.0753274050603848	13	Medium (5<X<=20)
920	3035	TGACTAGGTGATAAGT-1	TGACTAGGTGATAAGT-1	1	300_0150_PBL_BT_1	NA	PBL	RA01	BT	TRUE	singlet	TRUE	yes 5'	1	paired	classical	Paired chain	TRUE	FALSE	Plasmacells	13.5049794603478	1.32905582744385	0.0266731653855393	1	Singleton
921	11377	GCAAACTGTGTGAAAT-1	GCAAACTGTGTGAAAT-18	1	300_1883_Syn_BT_1	NA	Syn	RA09	BT	TRUE	singlet	TRUE	yes 5'	1	paired	multi-light	Paired chain	TRUE	FALSE	Plasmablasts	11.8173726488243	1.904391389673	0.00748830906913599	1	Singleton
922	16782	AGTTGGTTCGTCTGAA-1	AGTTGGTTCGTCTGAA-25	1	301_0270_Syn_BT_1	NA	Syn	RA12	BT	TRUE	singlet	TRUE	yes 5'	1	paired	classical	Paired chain	TRUE	FALSE	Plasmacells	14.6413167406212	-1.71799995344376	0.0643372252747252	1	Singleton
923	5855	CGATGGCGTTATCACG-1	CGATGGCGTTATCACG-1	1	300_0150_PBL_BT_1	NA	PBL	RA01	BT	TRUE	singlet	TRUE	yes 5'	1	paired	classical	Paired chain	TRUE	FALSE	Plasmacells	14.0189279008995	1.00555781680847	0.0118300290994713	1	Singleton
924	8258	ACAGCTAAGCGTAGTG-1	ACAGCTAAGCGTAGTG-7	1	300_0173_Syn_BT_1	NA	Syn	RA03	BT	TRUE	singlet	TRUE	yes 5'	1	paired	classical	Paired chain	TRUE	FALSE	Plasmacells	13.0695403505455	1.45097265798355	0.0667277306461054	11	Medium (5<X<=20)
925	5931	ACAGCCGTCATTTGGG-1	ACAGCCGTCATTTGGG-2	1	300_0150_Syn_BT_1	NA	Syn	RA01	BT	TRUE	singlet	TRUE	yes 5'	1	paired	classical	Paired chain	TRUE	FALSE	Plasmacells	13.9216340471398	-0.66845442693924	0.0389916781727379	1	Singleton
926	8263	ACTGATGGTGGCCCTA-1	ACTGATGGTGGCCCTA-7	1	300_0173_Syn_BT_1	NA	Syn	RA03	BT	TRUE	singlet	TRUE	yes 5'	1	paired	multi-light	Paired chain	TRUE	FALSE	Plasmacells	13.5731805254113	-1.66814209860062	0.0257773966823968	1	Singleton
927	8088	AAGGAGCTCGCCATAA-1	AAGGAGCTCGCCATAA-6	1	300_0173_PBL_BT_1	NA	PBL	RA03	BT	TRUE	singlet	TRUE	yes 5'	1	paired	classical	Paired chain	TRUE	FALSE	Plasmacells	13.5722793031823	2.32741127568985	0.140356641488578	1	Singleton
928	9801	CAAGTTGTCCGCATAA-1	CAAGTTGTCCGCATAA-1	1	300_0150_PBL_BT_1	NA	PBL	RA01	BT	TRUE	singlet	TRUE	yes 5'	1	paired	classical	Paired chain	TRUE	FALSE	Plasmacells	13.8532403398644	2.15418110448624	0.0603729101261699	1	Singleton
929	1723	TGGTTAGAGCCAGTAG-1	TGGTTAGAGCCAGTAG-18	1	300_1883_Syn_BT_1	NA	Syn	RA09	BT	TRUE	singlet	FALSE	yes 5'	1	paired	double-heavy	Paired chain	TRUE	FALSE	Plasmablasts	11.6255830217491	2.3173062618425	0.016614575472163	2	Small (1<X<=5)
930	14410	AATCCAGCAAAGGCGT-1	AATCCAGCAAAGGCGT-25	1	301_0270_Syn_BT_1	NA	Syn	RA12	BT	TRUE	singlet	TRUE	yes 5'	1	paired	classical	Paired chain	TRUE	FALSE	Plasmacells	13.9782794405114	-0.80197801035141	0.0322635135135135	1	Singleton
931	10	GCCTCTATCTGCGACG-1	GCCTCTATCTGCGACG-2	1	300_0150_Syn_BT_1	NA	Syn	RA01	BT	TRUE	singlet	TRUE	yes 5'	1	paired	classical	Paired chain	TRUE	FALSE	Plasmacells	13.8115838457238	0.0948413427522274	0.132599633910481	1	Singleton
932	2020	CGTCTACGTGTGAATA-1	CGTCTACGTGTGAATA-2	1	300_0150_Syn_BT_1	NA	Syn	RA01	BT	TRUE	singlet	TRUE	yes 5'	1	paired	classical	Paired chain	FALSE	TRUE	Plasmacells	12.7208083559166	1.12371442872787	0.187162841530055	1	Singleton
933	20641	CATGACAGTTGTACAC-1	CATGACAGTTGTACAC-18	1	300_1883_Syn_BT_1	NA	Syn	RA09	BT	TRUE	singlet	TRUE	yes 5'	1	paired	classical	Paired chain	TRUE	FALSE	Plasmacells	13.4605763841759	0.374189641659507	0.00607833333333334	18	Medium (5<X<=20)
934	3844	TTGGCAACATCCGCGA-1	TTGGCAACATCCGCGA-18	1	300_1883_Syn_BT_1	NA	Syn	RA09	BT	TRUE	singlet	TRUE	yes 5'	1	paired	classical	Paired chain	TRUE	FALSE	Plasmacells	14.4038051057946	-0.9283129159758	0.0480316115917857	1	Singleton
935	21550	GCATGCGCATCCGTGG-1	GCATGCGCATCCGTGG-1	1	300_0150_PBL_BT_1	NA	PBL	RA01	BT	TRUE	singlet	FALSE	yes 5'	1	paired	classical	Paired chain	TRUE	FALSE	Plasmablasts	11.5158437181603	2.90357707101608	0.0483880136561142	1	Singleton
936	1744	TTAGGACGTAAATGTG-1	TTAGGACGTAAATGTG-18	1	300_1883_Syn_BT_1	NA	Syn	RA09	BT	TRUE	singlet	TRUE	yes 5'	1	paired	classical	Paired chain	TRUE	FALSE	Plasmacells	14.2044433046471	0.496806376015196	0.0876076751850139	1	Singleton
937	6357	CAGCAGCTCCAAGTAC-1	CAGCAGCTCCAAGTAC-7	1	300_0173_Syn_BT_1	NA	Syn	RA03	BT	TRUE	singlet	TRUE	yes 5'	1	paired	classical	Paired chain	TRUE	FALSE	Plasmacells	13.8018124986779	-1.89114357870316	0.026839640305494	1	Singleton
938	6359	GCACATATCGTAGGAG-1	GCACATATCGTAGGAG-7	1	300_0173_Syn_BT_1	NA	Syn	RA03	BT	TRUE	singlet	TRUE	yes 5'	1	paired	classical	Paired chain	TRUE	FALSE	Plasmacells	13.3241074968468	1.24686644632126	0.0695898903593941	4	Small (1<X<=5)
939	21045	GTCCTCAGTCTAGTGT-1	GTCCTCAGTCTAGTGT-21	1	301_0174_PBL_BT_1	NA	PBL	RA11	BT	TRUE	singlet	FALSE	yes 5'	1	paired	other	Paired chain	TRUE	FALSE	Plasmacells	13.6064647127281	2.25377045232559	0.0360744202023252	1	Singleton
940	11373	GAACGGATCCGTCAAA-1	GAACGGATCCGTCAAA-18	1	300_1883_Syn_BT_1	NA	Syn	RA09	BT	TRUE	singlet	TRUE	yes 5'	1	paired	classical	Paired chain	TRUE	FALSE	Plasmacells	14.4012607027184	-1.70867635648941	0.0119531790990665	1	Singleton
941	13761	TATCAGGTCCTTTCTC-1	TATCAGGTCCTTTCTC-18	1	300_1883_Syn_BT_1	NA	Syn	RA09	BT	TRUE	singlet	TRUE	yes 5'	1	paired	double-light	Paired chain	TRUE	FALSE	Plasmacells	13.6872828889977	-2.11344625395035	0.0110652721665037	2	Small (1<X<=5)
942	25018	CCGTGGAGTTCCAACA-1	CCGTGGAGTTCCAACA-2	1	300_0150_Syn_BT_1	NA	Syn	RA01	BT	TRUE	singlet	TRUE	yes 5'	1	paired	classical	Paired chain	TRUE	FALSE	Plasmacells	13.6526072908531	-1.16450395029282	0.00824378830083566	1	Singleton
943	20647	CTAGAGTAGCTGATAA-1	CTAGAGTAGCTGATAA-18	1	300_1883_Syn_BT_1	NA	Syn	RA09	BT	TRUE	singlet	TRUE	yes 5'	1	paired	classical	Paired chain	TRUE	FALSE	Plasmacells	14.480348913778	-1.26897766035294	0.00913025522864232	3	Small (1<X<=5)
944	8250	AATCCAGGTAACGTTC-1	AATCCAGGTAACGTTC-7	1	300_0173_Syn_BT_1	NA	Syn	RA03	BT	TRUE	singlet	TRUE	yes 5'	1	paired	double-light	Paired chain	TRUE	FALSE	Plasmacells	14.1496537614952	0.254678439681778	0.0574303212585933	84	Large (20<X<100)
945	18313	AAGACCTCACTTACGA-1	AAGACCTCACTTACGA-18	1	300_1883_Syn_BT_1	NA	Syn	RA09	BT	TRUE	singlet	TRUE	yes 5'	1	paired	classical	Paired chain	TRUE	FALSE	Plasmacells	13.4564450670372	1.1014894064119	0.0311573181549379	1	Singleton
946	22089	CTCCTAGTCAGGCAAG-1	CTCCTAGTCAGGCAAG-5	1	300_0171_Syn_BT_1	NA	Syn	RA02	BT	TRUE	singlet	TRUE	yes 5'	1	paired	double-light	Paired chain	TRUE	FALSE	Plasmacells	13.5942567278038	-1.22830643099045	0.0643179842388113	1	Singleton
947	5772	TGCTACCTCAATCACG-1	TGCTACCTCAATCACG-24	1	301_0270_PBL_BT_1	NA	PBL	RA12	BT	TRUE	singlet	FALSE	yes 5'	1	paired	classical	Paired chain	TRUE	FALSE	Plasmacells	13.0209296632897	1.2788945849588	0.0129012254606769	1	Singleton
948	1393	CGTTCTGAGATAGCAT-1	CGTTCTGAGATAGCAT-6	1	300_0173_PBL_BT_1	NA	PBL	RA03	BT	TRUE	singlet	TRUE	yes 5'	1	paired	classical	Paired chain	TRUE	FALSE	Plasmacells	13.5952895570885	1.81641076165939	0.109499775381851	1	Singleton
949	8254	CGGACTGCACGCTTTC-1	CGGACTGCACGCTTTC-7	1	300_0173_Syn_BT_1	NA	Syn	RA03	BT	TRUE	singlet	TRUE	yes 5'	1	paired	classical	Paired chain	TRUE	FALSE	Plasmacells	14.0179665971886	-0.948834914381256	0.067449079257186	23	Large (20<X<100)
950	17434	TTATGCTAGACACTAA-1	TTATGCTAGACACTAA-7	1	300_0173_Syn_BT_1	NA	Syn	RA03	BT	TRUE	singlet	TRUE	yes 5'	1	paired	other	Paired chain	TRUE	FALSE	Plasmacells	14.4199307848107	-0.599796075041046	0.0570368078138317	1	Singleton
951	12173	CTTACCGTCTTTACGT-1	CTTACCGTCTTTACGT-2	1	300_0150_Syn_BT_1	NA	Syn	RA01	BT	TRUE	singlet	TRUE	yes 5'	1	paired	classical	Paired chain	TRUE	FALSE	Plasmacells	13.696862547506	-2.24928929250931	0.044699182561308	1	Singleton
952	12170	CAGCCGATCTGGTATG-1	CAGCCGATCTGGTATG-2	1	300_0150_Syn_BT_1	NA	Syn	RA01	BT	TRUE	singlet	TRUE	yes 5'	1	paired	classical	Paired chain	TRUE	FALSE	Plasmacells	13.8140538622032	0.162542175834427	0.0555216852819311	5	Small (1<X<=5)
953	19088	CCTAGCTGTTATGCGT-1	CCTAGCTGTTATGCGT-1	1	300_0150_PBL_BT_1	NA	PBL	RA01	BT	TRUE	singlet	FALSE	yes 5'	1	paired	classical	Paired chain	TRUE	FALSE	Plasmacells	13.7691605974327	1.69956110078598	0.0455920925435392	1	Singleton
954	35086	CTCGGAGAGGCTAGGT-1	CTCGGAGAGGCTAGGT-2	1	300_0150_Syn_BT_1	NA	Syn	RA01	BT	TRUE	singlet	TRUE	yes 5'	1	paired	classical	Paired chain	TRUE	FALSE	Plasmacells	13.1023467470299	0.717019420449981	0.0361825089703411	1	Singleton
955	14455	GTACTTTGTGCAGACA-1	GTACTTTGTGCAGACA-25	1	301_0270_Syn_BT_1	NA	Syn	RA12	BT	TRUE	singlet	TRUE	yes 5'	1	paired	classical	Paired chain	TRUE	FALSE	Plasmacells	13.6386159349572	-0.824602026159516	0.0248889095876801	1	Singleton
956	4695	TGAGCCGAGCGGATCA-1	TGAGCCGAGCGGATCA-6	1	300_0173_PBL_BT_1	NA	PBL	RA03	BT	TRUE	singlet	TRUE	yes 5'	1	paired	double-light	Paired chain	TRUE	FALSE	Plasmacells	13.6302941728722	2.22452745992447	0.05769313078748	1	Singleton
957	8075	TCAGCAACAAGCCATT-1	TCAGCAACAAGCCATT-5	1	300_0171_Syn_BT_1	NA	Syn	RA02	BT	TRUE	singlet	TRUE	yes 5'	1	paired	classical	Paired chain	TRUE	FALSE	Plasmacells	14.1236575533043	-0.843633789236298	0.0428476379315423	1	Singleton
958	13733	ATGGGAGGTAAGGGCT-1	ATGGGAGGTAAGGGCT-18	1	300_1883_Syn_BT_1	NA	Syn	RA09	BT	TRUE	singlet	TRUE	yes 5'	1	paired	classical	Paired chain	TRUE	FALSE	Plasmacells	14.5136750627648	-1.35690380972122	0.0161285714285714	2	Small (1<X<=5)
959	16092	ACACTGAAGGCGATAC-1	ACACTGAAGGCGATAC-18	1	300_1883_Syn_BT_1	NA	Syn	RA09	BT	TRUE	singlet	TRUE	yes 5'	1	paired	classical	Paired chain	TRUE	FALSE	Plasmacells	13.4824078966271	0.93999655205513	0.0446506995063219	19	Medium (5<X<=20)
960	7294	GTGCTTCGTACCGTAT-1	GTGCTTCGTACCGTAT-20	1	300_1930_Syn_BT_1	NA	Syn	RA10	BT	TRUE	singlet	TRUE	yes 5'	1	paired	classical	Paired chain	TRUE	FALSE	Plasmacells	13.5931971956383	-1.89906026762222	0.0194321168546129	1	Singleton
961	9151	CGTCACTAGTTGAGTA-1	CGTCACTAGTTGAGTA-18	1	300_1883_Syn_BT_1	NA	Syn	RA09	BT	TRUE	singlet	TRUE	yes 5'	1	paired	classical	Paired chain	TRUE	FALSE	Plasmacells	13.8123544145714	-1.49352790754532	0.0945988294784156	1	Singleton
962	9130	ACTTACTAGCCAGTAG-1	ACTTACTAGCCAGTAG-18	1	300_1883_Syn_BT_1	NA	Syn	RA09	BT	TRUE	singlet	TRUE	yes 5'	1	paired	classical	Paired chain	TRUE	FALSE	Plasmacells	13.7219108034264	0.105489354913482	0.0518584807203879	2	Small (1<X<=5)
963	9159	CTTTGCGGTATAGGTA-1	CTTTGCGGTATAGGTA-18	1	300_1883_Syn_BT_1	NA	Syn	RA09	BT	TRUE	singlet	TRUE	yes 5'	1	paired	classical	Paired chain	TRUE	FALSE	Plasmacells	13.7117837358605	-1.26514400881027	0.0204836836315421	1	Singleton
964	9865	GCATGATAGCCCAGCT-1	GCATGATAGCCCAGCT-1	1	300_0150_PBL_BT_1	NA	PBL	RA01	BT	TRUE	singlet	FALSE	yes 5'	1	paired	classical	Paired chain	TRUE	FALSE	Plasmacells	13.3099845338951	1.64127777177597	0.081769011971269	1	Singleton
965	10230	TGGGAAGGTCTCGTTC-1	TGGGAAGGTCTCGTTC-5	1	300_0171_Syn_BT_1	NA	Syn	RA02	BT	TRUE	singlet	TRUE	yes 5'	1	paired	multi-light	Paired chain	TRUE	FALSE	Plasmacells	13.592780439962	-1.80562474172806	0.05445375	1	Singleton
966	7085	GCTGCTTTCGTAGGTT-1	GCTGCTTTCGTAGGTT-18	1	300_1883_Syn_BT_1	NA	Syn	RA09	BT	TRUE	singlet	TRUE	yes 5'	1	paired	classical	Paired chain	TRUE	FALSE	Plasmacells	13.9373458315026	-0.930636781866303	0	1	Singleton
967	9130	CGAGCCAAGGAGTCTG-1	CGAGCCAAGGAGTCTG-18	1	300_1883_Syn_BT_1	NA	Syn	RA09	BT	TRUE	singlet	TRUE	yes 5'	1	paired	double-heavy	Paired chain	TRUE	FALSE	Plasmacells	14.0028603960167	-0.0745203081915287	0.0518584807203879	2	Small (1<X<=5)
968	8250	CTCGTCAAGTCGCCGT-1	CTCGTCAAGTCGCCGT-7	1	300_0173_Syn_BT_1	NA	Syn	RA03	BT	TRUE	singlet	TRUE	yes 5'	1	paired	classical	Paired chain	TRUE	FALSE	Plasmacells	13.5987513948571	1.20886979657913	0.0574303212585933	84	Large (20<X<100)
969	21683	TTTACTGGTTCAGTAC-1	TTTACTGGTTCAGTAC-2	1	300_0150_Syn_BT_1	NA	Syn	RA01	BT	TRUE	singlet	TRUE	yes 5'	1	paired	classical	Paired chain	TRUE	FALSE	Plasmacells	13.8109067369591	-1.1203432266066	0.0692255279291553	1	Singleton
970	7595	GAAATGATCAACGCTA-1	GAAATGATCAACGCTA-25	1	301_0270_Syn_BT_1	NA	Syn	RA12	BT	TRUE	singlet	TRUE	yes 5'	1	paired	classical	Paired chain	TRUE	FALSE	Plasmacells	13.3070510316979	-2.03871895712112	0.00373961218836565	2	Small (1<X<=5)
971	2250	AGTGGGATCGCCCTTA-1	AGTGGGATCGCCCTTA-7	1	300_0173_Syn_BT_1	NA	Syn	RA03	BT	TRUE	singlet	TRUE	yes 5'	1	paired	classical	Paired chain	TRUE	FALSE	Plasmacells	13.5516837526451	-1.99370624464249	0.0473164871892813	1	Singleton
972	582	CGGACGTCAGCTGCTG-1	CGGACGTCAGCTGCTG-18	1	300_1883_Syn_BT_1	NA	Syn	RA09	BT	TRUE	singlet	TRUE	yes 5'	1	paired	classical	Paired chain	TRUE	FALSE	Plasmacells	14.485846846212	-1.06257523935532	0.0944040859564164	1	Singleton
973	8254	CGGAGTCTCGGCGCTA-1	CGGAGTCTCGGCGCTA-7	1	300_0173_Syn_BT_1	NA	Syn	RA03	BT	TRUE	singlet	TRUE	yes 5'	1	paired	classical	Paired chain	TRUE	FALSE	Plasmacells	13.5577262331139	1.27827588874603	0.075494297836421	23	Large (20<X<100)
974	23649	ACTTGTTCAGCCTGTG-1	ACTTGTTCAGCCTGTG-18	1	300_1883_Syn_BT_1	NA	Syn	RA09	BT	TRUE	singlet	TRUE	yes 5'	1	paired	double-light	Paired chain	TRUE	FALSE	Plasmacells	14.2752412248741	-0.917279977018586	0.0183162537385076	3	Small (1<X<=5)
975	1206	TCGGGACAGTTGTCGT-1	TCGGGACAGTTGTCGT-25	1	301_0270_Syn_BT_1	NA	Syn	RA12	BT	TRUE	singlet	TRUE	yes 5'	1	paired	double-light	Paired chain	TRUE	FALSE	Plasmacells	13.4952128816735	-1.59736062925552	0.085651292797062	1	Singleton
976	13757	CGTTCTGAGTGGAGTC-1	CGTTCTGAGTGGAGTC-18	1	300_1883_Syn_BT_1	NA	Syn	RA09	BT	TRUE	singlet	TRUE	yes 5'	1	paired	classical	Paired chain	TRUE	FALSE	Plasmacells	14.321709005941	-1.70047928732132	0.0127425402025015	1	Singleton
977	11966	ACGCAGCTCATCGCTC-1	ACGCAGCTCATCGCTC-25	1	301_0270_Syn_BT_1	NA	Syn	RA12	BT	TRUE	singlet	TRUE	yes 5'	1	paired	classical	Paired chain	TRUE	FALSE	Plasmacells	13.6809390474449	-1.1999992315123	0.10511987971009	1	Singleton
978	12192	CTAACTTGTCTTTCAT-1	CTAACTTGTCTTTCAT-2	1	300_0150_Syn_BT_1	NA	Syn	RA01	BT	TRUE	singlet	TRUE	yes 5'	1	paired	classical	Paired chain	TRUE	FALSE	Plasmacells	13.3545726228844	-0.921477574522248	0.0394297634865798	1	Singleton
979	9961	CTTGGCTCATTTGCCC-1	CTTGGCTCATTTGCCC-2	1	300_0150_Syn_BT_1	NA	Syn	RA01	BT	TRUE	singlet	TRUE	yes 5'	1	paired	classical	Paired chain	TRUE	FALSE	Plasmacells	13.4076541353356	-1.45354070108627	0.022825476839237	1	Singleton
980	4993	TCTATTGAGAGTGACC-1	TCTATTGAGAGTGACC-11	1	300_0392_Syn_BT_1	NA	Syn	RA05	BT	TRUE	singlet	TRUE	yes 5'	1	paired	classical	Paired chain	TRUE	FALSE	Plasmacells	13.8236878801476	-1.47293664854263	0.0126235242839353	1	Singleton
981	11352	TCTTCGGCAGCCTGTG-1	TCTTCGGCAGCCTGTG-18	1	300_1883_Syn_BT_1	NA	Syn	RA09	BT	TRUE	singlet	TRUE	yes 5'	1	paired	classical	Paired chain	TRUE	FALSE	Plasmablasts	12.6565898347985	1.6603044088533	0.0382019688644689	1	Singleton
982	16959	TCCCGATAGGACACCA-1	TCCCGATAGGACACCA-1	1	300_0150_PBL_BT_1	NA	PBL	RA01	BT	TRUE	singlet	TRUE	yes 5'	1	paired	double-light	Paired chain	TRUE	FALSE	Plasmacells	13.2733529497277	2.14286611634994	0.0253631300797497	1	Singleton
983	19729	GACGTTATCTATCGCC-1	GACGTTATCTATCGCC-7	1	300_0173_Syn_BT_1	NA	Syn	RA03	BT	TRUE	singlet	TRUE	yes 5'	1	paired	classical	Paired chain	TRUE	FALSE	Plasmacells	13.9638837267052	0.585734837090025	0.046638878162323	3	Small (1<X<=5)
984	19729	AAAGTAGTCTACTCAT-1	AAAGTAGTCTACTCAT-7	1	300_0173_Syn_BT_1	NA	Syn	RA03	BT	TRUE	singlet	TRUE	yes 5'	1	paired	classical	Paired chain	TRUE	FALSE	Plasmacells	14.5089600969445	-0.582951564008942	0.046638878162323	3	Small (1<X<=5)
985	13760	CTGGTCTTCGGAATCT-1	CTGGTCTTCGGAATCT-18	1	300_1883_Syn_BT_1	NA	Syn	RA09	BT	TRUE	singlet	TRUE	yes 5'	1	paired	classical	Paired chain	TRUE	FALSE	Plasmacells	13.9457000185143	-1.22287716310715	0.0184956600556871	5	Small (1<X<=5)
986	9955	TGTTCCGAGAGGTTGC-1	TGTTCCGAGAGGTTGC-2	1	300_0150_Syn_BT_1	NA	Syn	RA01	BT	TRUE	singlet	TRUE	yes 5'	1	heavy	classical	Single chain	TRUE	FALSE	Plasmacells	13.6702426363121	0.0018330629518124	0.184231092436975	4	Small (1<X<=5)
987	9168	GGGAATGAGTATCGAA-1	GGGAATGAGTATCGAA-18	1	300_1883_Syn_BT_1	NA	Syn	RA09	BT	TRUE	singlet	TRUE	yes 5'	1	paired	double-light	Paired chain	TRUE	FALSE	Plasmacells	13.8369849611412	-0.401892799551239	0.0239044255222525	1	Singleton
988	12059	CGTGAGCAGCGAGAAA-1	CGTGAGCAGCGAGAAA-1	1	300_0150_PBL_BT_1	NA	PBL	RA01	BT	TRUE	singlet	TRUE	yes 5'	1	paired	double-heavy	Paired chain	TRUE	FALSE	Plasmacells	13.2869771410118	1.10381905395294	0.0707380664183737	1	Singleton
989	8250	TGTGGTATCTTGCAAG-1	TGTGGTATCTTGCAAG-7	1	300_0173_Syn_BT_1	NA	Syn	RA03	BT	TRUE	singlet	TRUE	yes 5'	1	paired	classical	Paired chain	TRUE	FALSE	Plasmacells	14.2164653230797	-0.819583553488007	0.0574303212585933	84	Large (20<X<100)
990	841	CCACTACCATAACCTG-1	CCACTACCATAACCTG-7	1	300_0173_Syn_BT_1	NA	Syn	RA03	BT	TRUE	singlet	TRUE	yes 5'	1	paired	classical	Paired chain	TRUE	FALSE	Plasmacells	14.4859021593224	-0.250266153032532	0.073788936019795	1	Singleton
991	34140	TACTCGCCACAGGAGT-1	TACTCGCCACAGGAGT-7	1	300_0173_Syn_BT_1	NA	Syn	RA03	BT	TRUE	singlet	TRUE	yes 5'	1	paired	classical	Paired chain	TRUE	FALSE	Plasmacells	14.0197652269493	-1.8488543216536	0.0924622275163788	5	Small (1<X<=5)
992	6345	TGGGCGTTCACGCATA-1	TGGGCGTTCACGCATA-7	1	300_0173_Syn_BT_1	NA	Syn	RA03	BT	TRUE	singlet	TRUE	yes 5'	1	paired	classical	Paired chain	TRUE	FALSE	Plasmacells	14.1407969881188	-0.325851101095429	0.048991731786134	24	Large (20<X<100)
993	7054	AAAGATGAGCTGTTCA-1	AAAGATGAGCTGTTCA-18	1	300_1883_Syn_BT_1	NA	Syn	RA09	BT	TRUE	singlet	TRUE	yes 5'	1	paired	classical	Paired chain	TRUE	FALSE	Plasmacells	13.7136710573326	-0.649192232305756	0.0024325	5	Small (1<X<=5)
994	14146	GTCTTCGAGTGAATTG-1	GTCTTCGAGTGAATTG-21	1	301_0174_PBL_BT_1	NA	PBL	RA11	BT	TRUE	singlet	FALSE	yes 5'	1	paired	classical	Paired chain	TRUE	FALSE	Plasmacells	13.3220990587365	1.48376552421356	0.0443403226174711	1	Singleton
995	8250	CCCTCCTGTGCATCTA-1	CCCTCCTGTGCATCTA-7	1	300_0173_Syn_BT_1	NA	Syn	RA03	BT	TRUE	singlet	TRUE	yes 5'	1	paired	classical	Paired chain	TRUE	FALSE	Plasmacells	13.3606284547936	-0.535391587431183	0.0574303212585933	84	Large (20<X<100)
996	1722	CGATCGGTCTCAAACG-1	CGATCGGTCTCAAACG-18	1	300_1883_Syn_BT_1	NA	Syn	RA09	BT	TRUE	singlet	TRUE	yes 5'	1	paired	classical	Paired chain	TRUE	FALSE	Plasmacells	14.0515588213097	-1.47005941313004	0.00481032608695655	1	Singleton
997	17844	TTGTAGGCAGTGACAG-1	TTGTAGGCAGTGACAG-11	1	300_0392_Syn_BT_1	NA	Syn	RA05	BT	TRUE	singlet	TRUE	yes 5'	1	paired	classical	Paired chain	TRUE	FALSE	Plasmacells	13.6449864793907	-2.14296008985733	0.0189453301139142	1	Singleton
998	8254	CAAGTTGCATGGGAAC-1	CAAGTTGCATGGGAAC-7	1	300_0173_Syn_BT_1	NA	Syn	RA03	BT	TRUE	singlet	TRUE	yes 5'	1	paired	double-heavy	Paired chain	TRUE	FALSE	Plasmacells	13.7279313493859	0.243653428142318	0.075494297836421	23	Large (20<X<100)
999	20687	GGGTTGCAGAAGGGTA-1	GGGTTGCAGAAGGGTA-18	1	300_1883_Syn_BT_1	NA	Syn	RA09	BT	TRUE	singlet	TRUE	yes 5'	1	paired	classical	Paired chain	TRUE	FALSE	Plasmacells	13.4113410402428	1.12272582608963	0.017711703022971	1	Singleton
1000	7096	TCTGAGAAGGACAGAA-1	TCTGAGAAGGACAGAA-18	1	300_1883_Syn_BT_1	NA	Syn	RA09	BT	TRUE	singlet	TRUE	yes 5'	1	paired	classical	Paired chain	TRUE	FALSE	Plasmacells	13.6427663255822	-1.07372250002121	0.020625725509416	2	Small (1<X<=5)
1001	9866	GCGCAACAGCTAAGAT-1	GCGCAACAGCTAAGAT-1	1	300_0150_PBL_BT_1	NA	PBL	RA01	BT	TRUE	singlet	FALSE	yes 5'	1	paired	classical	Paired chain	TRUE	FALSE	Plasmacells	14.0665782381188	1.39148889142776	0.0335793823564737	1	Singleton
1002	5324	CAACCAACATATACCG-1	CAACCAACATATACCG-18	1	300_1883_Syn_BT_1	NA	Syn	RA09	BT	TRUE	singlet	TRUE	yes 5'	1	paired	classical	Paired chain	TRUE	FALSE	Plasmacells	14.1464332033287	-0.674530762846222	0.0410652406417112	1	Singleton
1003	2958	CCTTACGAGCGCCTTG-1	CCTTACGAGCGCCTTG-25	1	301_0270_Syn_BT_1	NA	Syn	RA12	BT	TRUE	singlet	TRUE	yes 5'	1	paired	classical	Paired chain	TRUE	FALSE	Plasmacells	13.5495961595665	-0.663055795843354	0.00244827127659574	1	Singleton
1004	4338	TTTACTGGTGCGCTTG-1	TTTACTGGTGCGCTTG-1	1	300_0150_PBL_BT_1	NA	PBL	RA01	BT	TRUE	singlet	FALSE	yes 5'	1	paired	classical	Paired chain	TRUE	FALSE	Plasmacells	13.7483685899865	2.09141312200333	0.0690458633147675	1	Singleton
1005	7689	CGTCACTCAAATACAG-1	CGTCACTCAAATACAG-1	1	300_0150_PBL_BT_1	NA	PBL	RA01	BT	TRUE	singlet	TRUE	yes 5'	1	paired	double-light	Paired chain	TRUE	FALSE	Plasmacells	13.0314277101647	0.815396439616928	0.0525084966737942	1	Singleton
1006	10811	GATGAGGAGAGTAATC-1	GATGAGGAGAGTAATC-11	1	300_0392_Syn_BT_1	NA	Syn	RA05	BT	TRUE	singlet	TRUE	yes 5'	1	paired	classical	Paired chain	TRUE	FALSE	Plasmacells	14.3556197572838	-2.03570606153702	0.030163592710055	1	Singleton
1007	1042	TGAGAGGGTAGCGCAA-1	TGAGAGGGTAGCGCAA-18	1	300_1883_Syn_BT_1	NA	Syn	RA09	BT	TRUE	singlet	TRUE	yes 5'	1	paired	double-light	Paired chain	TRUE	FALSE	Plasmacells	14.3655599046837	-0.812070864851227	0.102039498644986	2	Small (1<X<=5)
1008	7612	GAAGCAGGTGCCTGTG-1	GAAGCAGGTGCCTGTG-25	1	301_0270_Syn_BT_1	NA	Syn	RA12	BT	TRUE	singlet	TRUE	yes 5'	1	paired	classical	Paired chain	TRUE	FALSE	Plasmacells	14.4157727647911	-0.97737707536911	0.061515935828877	1	Singleton
1009	1724	CTCACACTCGGCTACG-1	CTCACACTCGGCTACG-18	1	300_1883_Syn_BT_1	NA	Syn	RA09	BT	TRUE	singlet	TRUE	yes 5'	1	paired	multi-light	Paired chain	TRUE	FALSE	Plasmacells	14.4851916719567	-0.256308335478058	0.119088575374901	1	Singleton
1010	14642	TTGCGTCAGGATGGAA-1	TTGCGTCAGGATGGAA-1	1	300_0150_PBL_BT_1	NA	PBL	RA01	BT	TRUE	singlet	FALSE	yes 5'	1	paired	classical	Paired chain	TRUE	FALSE	Plasmacells	13.8674748827111	1.5885739143541	0.0329516636957814	1	Singleton
1011	7807	CAAGAAAGTAAGAGGA-1	CAAGAAAGTAAGAGGA-2	1	300_0150_Syn_BT_1	NA	Syn	RA01	BT	TRUE	singlet	TRUE	yes 5'	1	paired	classical	Paired chain	TRUE	FALSE	Plasmacells	14.0944875169884	-0.0495550815412906	0.0464276828609176	1	Singleton
1012	16816	TGACTAGGTAGCTGCC-1	TGACTAGGTAGCTGCC-25	1	301_0270_Syn_BT_1	NA	Syn	RA12	BT	TRUE	singlet	TRUE	yes 5'	1	paired	classical	Paired chain	TRUE	FALSE	Plasmacells	13.7492364336144	-1.46838642996048	0.0306974930298459	1	Singleton
1013	9788	CACACTCCAGACACTT-1	CACACTCCAGACACTT-1	1	300_0150_PBL_BT_1	NA	PBL	RA01	BT	TRUE	singlet	TRUE	yes 5'	1	paired	classical	Paired chain	TRUE	FALSE	Plasmacells	13.6145289827477	1.52501915056015	0.0378114689809866	1	Singleton
1014	16110	ATCCACCAGCCCAACC-1	ATCCACCAGCCCAACC-18	1	300_1883_Syn_BT_1	NA	Syn	RA09	BT	TRUE	singlet	TRUE	yes 5'	1	paired	classical	Paired chain	TRUE	FALSE	Plasmacells	13.9253190446984	-0.70872702043747	0.0433081763530088	1	Singleton
1015	16342	TCTTCGGTCAGGTTCA-1	TCTTCGGTCAGGTTCA-19	1	300_1930_PBL_BT_1	NA	PBL	RA10	BT	TRUE	singlet	TRUE	yes 5'	1	paired	classical	Paired chain	TRUE	FALSE	Plasmacells	13.6483157564293	0.764511984174499	0.0274434305260956	1	Singleton
1016	9187	TGGCGCACACGGACAA-1	TGGCGCACACGGACAA-18	1	300_1883_Syn_BT_1	NA	Syn	RA09	BT	TRUE	singlet	TRUE	yes 5'	1	paired	classical	Paired chain	TRUE	FALSE	Plasmacells	13.9766219545494	-1.02839376371597	0.0369745015613741	1	Singleton
1017	2980	ACTTTCAGTGTTGGGA-1	ACTTTCAGTGTTGGGA-1	1	300_0150_PBL_BT_1	NA	PBL	RA01	BT	TRUE	singlet	TRUE	yes 5'	1	paired	classical	Paired chain	TRUE	FALSE	Plasmacells	14.0662501741539	0.962365042751083	0.0956815482382242	2	Small (1<X<=5)
1018	6351	GTGAAGGCAATCTGCA-1	GTGAAGGCAATCTGCA-7	1	300_0173_Syn_BT_1	NA	Syn	RA03	BT	TRUE	singlet	TRUE	yes 5'	1	paired	classical	Paired chain	TRUE	FALSE	Plasmacells	14.1127141405236	0.26618028837944	0.0406001314148254	11	Medium (5<X<=20)
1019	8261	CAGCTAACACGCATCG-1	CAGCTAACACGCATCG-7	1	300_0173_Syn_BT_1	NA	Syn	RA03	BT	TRUE	singlet	TRUE	yes 5'	1	paired	classical	Paired chain	TRUE	FALSE	Plasmacells	13.8021405626427	0.0526079650571438	0.0281784373347436	16	Medium (5<X<=20)
1020	8250	ACAGCCGTCTTTAGTC-1	ACAGCCGTCTTTAGTC-7	1	300_0173_Syn_BT_1	NA	Syn	RA03	BT	TRUE	singlet	TRUE	yes 5'	1	paired	classical	Paired chain	TRUE	FALSE	Plasmacells	14.3992055345665	-0.786099094564667	0.0637850916622599	84	Large (20<X<100)
1021	4711	AAAGCAAAGTGTACCT-1	AAAGCAAAGTGTACCT-7	1	300_0173_Syn_BT_1	NA	Syn	RA03	BT	TRUE	singlet	TRUE	yes 5'	1	paired	double-light	Paired chain	TRUE	FALSE	Plasmacells	14.3536094118248	-0.666757601911774	0.0686399422103781	1	Singleton
1022	7089	GTAGGCCCAAGTTGTC-1	GTAGGCCCAAGTTGTC-18	1	300_1883_Syn_BT_1	NA	Syn	RA09	BT	TRUE	singlet	TRUE	yes 5'	1	paired	classical	Paired chain	TRUE	FALSE	Plasmacells	14.0852359224449	-0.832956451589814	0.0117230780499239	1	Singleton
1023	9822	CCTTCCCTCCAGATCA-1	CCTTCCCTCCAGATCA-1	1	300_0150_PBL_BT_1	NA	PBL	RA01	BT	TRUE	singlet	TRUE	yes 5'	1	paired	classical	Paired chain	TRUE	FALSE	Plasmacells	13.0314086366783	1.46213541585709	0.0316880988046489	1	Singleton
1024	9142	CATGACAAGGTTACCT-1	CATGACAAGGTTACCT-18	1	300_1883_Syn_BT_1	NA	Syn	RA09	BT	TRUE	singlet	TRUE	yes 5'	1	paired	multi-light	Paired chain	TRUE	FALSE	Plasmacells	13.8803485323082	1.12615488130356	0.00866665124884366	2	Small (1<X<=5)
1025	3353	GGGCATCTCCTAGAAC-1	GGGCATCTCCTAGAAC-7	1	300_0173_Syn_BT_1	NA	Syn	RA03	BT	TRUE	singlet	TRUE	yes 5'	1	paired	classical	Paired chain	TRUE	FALSE	Plasmacells	14.3904908586632	-1.9976887885878	0.0566767515216136	1	Singleton
1026	1262	GTATTCTAGTTACCCA-1	GTATTCTAGTTACCCA-2	1	300_0150_Syn_BT_1	NA	Syn	RA01	BT	TRUE	singlet	TRUE	yes 5'	1	paired	classical	Paired chain	TRUE	FALSE	Plasmacells	13.8311437059532	-0.147854525263062	0.136223974627417	1	Singleton
1027	8268	CTCAGAAGTGCAACTT-1	CTCAGAAGTGCAACTT-7	1	300_0173_Syn_BT_1	NA	Syn	RA03	BT	TRUE	singlet	TRUE	yes 5'	1	paired	classical	Paired chain	TRUE	FALSE	Plasmacells	13.5955918718468	1.50872127372528	0.0426171271813856	5	Small (1<X<=5)
1028	14653	ACACTGACAGCTGTGC-1	ACACTGACAGCTGTGC-2	1	300_0150_Syn_BT_1	NA	Syn	RA01	BT	TRUE	singlet	TRUE	yes 5'	1	paired	classical	Paired chain	TRUE	FALSE	Plasmacells	13.8750384737145	-0.837188262159577	0.0449151982895633	1	Singleton
1029	25839	CAACTAGAGCCTATGT-1	CAACTAGAGCCTATGT-7	1	300_0173_Syn_BT_1	NA	Syn	RA03	BT	TRUE	singlet	TRUE	yes 5'	1	paired	double-light	Paired chain	TRUE	FALSE	Plasmacells	14.3281453539025	-1.81073119085526	0.0514769375179785	1	Singleton
1030	19744	GAGGTGATCGGAGCAA-1	GAGGTGATCGGAGCAA-7	1	300_0173_Syn_BT_1	NA	Syn	RA03	BT	TRUE	singlet	TRUE	yes 5'	1	paired	classical	Paired chain	TRUE	FALSE	Plasmacells	13.7130139757286	0.774666842406044	0.0616725237293326	1	Singleton
1031	1742	TGATTTCGTAGCCTAT-1	TGATTTCGTAGCCTAT-18	1	300_1883_Syn_BT_1	NA	Syn	RA09	BT	TRUE	singlet	TRUE	yes 5'	1	paired	double-light	Paired chain	TRUE	FALSE	Plasmacells	14.5598681856285	-1.05237676542496	0.0558237179487179	1	Singleton
1032	13916	GACTACACACAGACTT-1	GACTACACACAGACTT-19	1	300_1930_PBL_BT_1	NA	PBL	RA10	BT	TRUE	singlet	TRUE	yes 5'	1	paired	classical	Paired chain	TRUE	FALSE	Plasmacells	13.3055671144615	0.805136423890838	0.045240432044651	1	Singleton
1033	3544	GCATACAGTGATGCCC-1	GCATACAGTGATGCCC-11	1	300_0392_Syn_BT_1	NA	Syn	RA05	BT	TRUE	singlet	TRUE	yes 5'	1	paired	classical	Paired chain	TRUE	FALSE	Plasmacells	13.8911345888268	-1.11304809492325	0.0185466860907393	1	Singleton
1034	1250	CCTAAAGTCTTGCAAG-1	CCTAAAGTCTTGCAAG-2	1	300_0150_Syn_BT_1	NA	Syn	RA01	BT	TRUE	singlet	TRUE	yes 5'	1	paired	classical	Paired chain	TRUE	FALSE	Plasmacells	14.0735982347618	-2.36927749555801	0.104385649577695	3	Small (1<X<=5)
1035	14545	CTACACCAGAATTCCC-1	CTACACCAGAATTCCC-1	1	300_0150_PBL_BT_1	NA	PBL	RA01	BT	TRUE	singlet	TRUE	yes 5'	1	paired	classical	Paired chain	TRUE	FALSE	Plasmacells	14.0785859514366	1.82101951200272	0.0370655109041902	1	Singleton
1036	8258	GGACAGACAGCTGTAT-1	GGACAGACAGCTGTAT-7	1	300_0173_Syn_BT_1	NA	Syn	RA03	BT	TRUE	singlet	TRUE	yes 5'	1	paired	classical	Paired chain	TRUE	FALSE	Plasmacells	13.5809939790856	0.514053082426438	0.0529313958361937	11	Medium (5<X<=20)
1037	2672	CCCAGTTGTAGCGTGA-1	CCCAGTTGTAGCGTGA-18	1	300_1883_Syn_BT_1	NA	Syn	RA09	BT	TRUE	singlet	TRUE	yes 5'	1	paired	double-light	Paired chain	TRUE	FALSE	Plasmacells	13.5898269106041	-0.282022494489899	0.0313819156695157	1	Singleton
1038	8250	TAAGTGCGTATAATGG-1	TAAGTGCGTATAATGG-7	1	300_0173_Syn_BT_1	NA	Syn	RA03	BT	TRUE	singlet	TRUE	yes 5'	1	paired	classical	Paired chain	TRUE	FALSE	Plasmacells	13.625817625631	1.4993188198259	0.0574303212585933	84	Large (20<X<100)
1039	11274	TCAATCTGTTACGGAG-1	TCAATCTGTTACGGAG-14	1	300_0414_PBL_BT_1	NA	PBL	RA07	BT	TRUE	singlet	TRUE	yes 5'	1	paired	classical	Paired chain	TRUE	FALSE	Plasmacells	13.7864488054406	0.0301034267594906	0.0801273559849803	1	Singleton
1040	11362	CGTAGGCAGGGCACTA-1	CGTAGGCAGGGCACTA-18	1	300_1883_Syn_BT_1	NA	Syn	RA09	BT	TRUE	singlet	TRUE	yes 5'	1	paired	classical	Paired chain	TRUE	FALSE	Plasmacells	13.6045030046593	0.288570117538223	0.00473090659340659	1	Singleton
1041	8689	TGAGCATCAGGGTTAG-1	TGAGCATCAGGGTTAG-11	1	300_0392_Syn_BT_1	NA	Syn	RA05	BT	TRUE	singlet	TRUE	yes 5'	1	paired	classical	Paired chain	TRUE	FALSE	Plasmacells	14.6263984132897	-1.6005940620253	0.0652865096187692	1	Singleton
1042	17425	GGACAAGTCCGGGTGT-1	GGACAAGTCCGGGTGT-7	1	300_0173_Syn_BT_1	NA	Syn	RA03	BT	TRUE	singlet	TRUE	yes 5'	1	paired	classical	Paired chain	TRUE	FALSE	Plasmacells	13.9901259828698	-1.5479772273848	0.09158463843658	1	Singleton
1043	24525	AACTCTTAGAAACCTA-1	AACTCTTAGAAACCTA-25	1	301_0270_Syn_BT_1	NA	Syn	RA12	BT	TRUE	singlet	TRUE	yes 5'	1	paired	classical	Paired chain	TRUE	FALSE	Plasmacells	13.9717601228844	-0.880974072630158	0.0412673942824454	1	Singleton
1044	22385	ACACCGGAGATCCTGT-1	ACACCGGAGATCCTGT-7	1	300_0173_Syn_BT_1	NA	Syn	RA03	BT	TRUE	singlet	TRUE	yes 5'	1	paired	classical	Paired chain	TRUE	FALSE	Plasmacells	13.8248237062584	-1.73225333135819	0.0851249630077004	1	Singleton
1045	6349	CAGCATAGTGGGTATG-1	CAGCATAGTGGGTATG-7	1	300_0173_Syn_BT_1	NA	Syn	RA03	BT	TRUE	singlet	TRUE	yes 5'	1	paired	classical	Paired chain	TRUE	FALSE	Plasmacells	13.7994903017174	0.992391001765976	0.0487239210358056	7	Medium (5<X<=20)
1046	12170	ATCCACCCATACTACG-1	ATCCACCCATACTACG-2	1	300_0150_Syn_BT_1	NA	Syn	RA01	BT	TRUE	singlet	TRUE	yes 5'	1	paired	classical	Paired chain	TRUE	FALSE	Plasmacells	13.7970441270958	0.0773023482015225	0.0620331606917672	5	Small (1<X<=5)
1047	19197	TGGCCAGGTCGGCATC-1	TGGCCAGGTCGGCATC-1	1	300_0150_PBL_BT_1	NA	PBL	RA01	BT	TRUE	singlet	FALSE	yes 5'	1	paired	classical	Paired chain	TRUE	FALSE	Plasmacells	13.4209750581871	1.44528410989548	0.0464798076923077	1	Singleton
1048	12699	GTGCGGTCATACAGCT-1	GTGCGGTCATACAGCT-7	1	300_0173_Syn_BT_1	NA	Syn	RA03	BT	TRUE	singlet	TRUE	yes 5'	1	paired	classical	Paired chain	TRUE	FALSE	Plasmacells	13.8015721727501	1.24746183711792	0.0378709062207318	2	Small (1<X<=5)
1049	26954	CGAACATAGTTAACGA-1	CGAACATAGTTAACGA-13	1	300_0410_Syn_BT_1	NA	Syn	RA06	BT	TRUE	singlet	TRUE	yes 5'	1	paired	classical	Paired chain	TRUE	FALSE	Plasmacells	13.3796208788048	-2.0167591754744	0.0413887819987789	1	Singleton
1050	12170	ATCCGAATCTATCGCC-1	ATCCGAATCTATCGCC-2	1	300_0150_Syn_BT_1	NA	Syn	RA01	BT	TRUE	singlet	TRUE	yes 5'	1	paired	classical	Paired chain	TRUE	FALSE	Plasmacells	13.8929599214684	-0.0767046992132572	0.0620331606917672	5	Small (1<X<=5)
1051	9049	GGTGTTACAGTAACGG-1	GGTGTTACAGTAACGG-14	1	300_0414_PBL_BT_1	NA	PBL	RA07	BT	TRUE	singlet	FALSE	yes 5'	1	paired	classical	Paired chain	TRUE	FALSE	Plasmacells	14.1056064058434	-0.0978858653852848	0.116551844898496	1	Singleton
1052	3055	ACGGAGAGTTGGACCC-1	ACGGAGAGTTGGACCC-2	1	300_0150_Syn_BT_1	NA	Syn	RA01	BT	TRUE	singlet	TRUE	yes 5'	1	paired	double-light	Paired chain	TRUE	FALSE	Plasmablasts	11.6189273286949	2.15806685048843	0.0475796773229976	1	Singleton
1053	8254	TACTCGCCAATGAATG-1	TACTCGCCAATGAATG-7	1	300_0173_Syn_BT_1	NA	Syn	RA03	BT	TRUE	singlet	TRUE	yes 5'	1	paired	classical	Paired chain	TRUE	FALSE	Plasmacells	13.6213572908531	-0.150514740164032	0.0724685525789683	23	Large (20<X<100)
1054	20675	CTAATGGGTCCGACGT-1	CTAATGGGTCCGACGT-18	1	300_1883_Syn_BT_1	NA	Syn	RA09	BT	TRUE	singlet	TRUE	yes 5'	1	paired	classical	Paired chain	TRUE	FALSE	Plasmacells	13.8602126527916	0.361027699296722	0.0425980661217407	1	Singleton
1055	14571	GCGCAACTCACGGTTA-1	GCGCAACTCACGGTTA-1	1	300_0150_PBL_BT_1	NA	PBL	RA01	BT	TRUE	singlet	TRUE	yes 5'	1	paired	double-light	Paired chain	TRUE	FALSE	Plasmacells	13.5873778749596	1.79296193677689	0.0530094696969697	1	Singleton
1056	32525	CCTAGCTTCGTCTGCT-1	CCTAGCTTCGTCTGCT-19	1	300_1930_PBL_BT_1	NA	PBL	RA10	BT	TRUE	singlet	FALSE	yes 5'	1	paired	multi-light	Paired chain	TRUE	FALSE	Plasmablasts	11.6083959032189	2.77816532212997	0.0404412379875636	1	Singleton
1057	9134	ATCTGCCAGCAATATG-1	ATCTGCCAGCAATATG-18	1	300_1883_Syn_BT_1	NA	Syn	RA09	BT	TRUE	singlet	TRUE	yes 5'	1	paired	classical	Paired chain	TRUE	FALSE	Plasmacells	14.0770343233239	-1.99108578603958	0.0178781960359822	1	Singleton
1058	16117	CCGGGATAGCTGTCTA-1	CCGGGATAGCTGTCTA-18	1	300_1883_Syn_BT_1	NA	Syn	RA09	BT	TRUE	singlet	TRUE	yes 5'	1	paired	classical	Paired chain	TRUE	FALSE	Plasmacells	13.565680830587	0.640861872916469	0.00869917800895502	1	Singleton
1059	2029	TAAGCGTTCAGGTTCA-1	TAAGCGTTCAGGTTCA-2	1	300_0150_Syn_BT_1	NA	Syn	RA01	BT	TRUE	singlet	TRUE	yes 5'	1	paired	classical	Paired chain	TRUE	FALSE	Plasmacells	13.2475303102623	0.675246101205597	0.0658662369623813	1	Singleton
1060	10417	CGACTTCTCGACAGCC-1	CGACTTCTCGACAGCC-7	1	300_0173_Syn_BT_1	NA	Syn	RA03	BT	TRUE	singlet	TRUE	yes 5'	1	paired	classical	Paired chain	TRUE	FALSE	Plasmacells	13.4174321581017	-0.940333980734101	0.0674727871388238	6	Medium (5<X<=20)
1061	8250	CTGATAGGTTTGGGCC-1	CTGATAGGTTTGGGCC-7	1	300_0173_Syn_BT_1	NA	Syn	RA03	BT	TRUE	singlet	TRUE	yes 5'	1	paired	classical	Paired chain	TRUE	FALSE	Plasmacells	13.5608743120323	-0.838551897222748	0.0574303212585933	84	Large (20<X<100)
1062	20642	CGACCTTCAGTAAGAT-1	CGACCTTCAGTAAGAT-18	1	300_1883_Syn_BT_1	NA	Syn	RA09	BT	TRUE	singlet	TRUE	yes 5'	1	paired	other	Paired chain	TRUE	FALSE	Plasmacells	13.7155278612267	1.70236645299698	0.0375566252807965	2	Small (1<X<=5)
1063	14481	ACCAGTATCCACGTTC-1	ACCAGTATCCACGTTC-1	1	300_0150_PBL_BT_1	NA	PBL	RA01	BT	TRUE	singlet	FALSE	yes 5'	1	paired	double-heavy	Paired chain	TRUE	FALSE	Plasmacells	13.5392821718346	1.77220700341965	0.0541196874240952	1	Singleton
1064	11355	CCCTCCTGTGCTTCTC-1	CCCTCCTGTGCTTCTC-18	1	300_1883_Syn_BT_1	NA	Syn	RA09	BT	TRUE	singlet	TRUE	yes 5'	1	paired	classical	Paired chain	TRUE	FALSE	Plasmacells	13.6944917131554	1.37286434728409	0.0219705080213903	1	Singleton
1065	6345	TGACTAGAGGATGGTC-1	TGACTAGAGGATGGTC-7	1	300_0173_Syn_BT_1	NA	Syn	RA03	BT	TRUE	singlet	TRUE	yes 5'	1	paired	classical	Paired chain	TRUE	FALSE	Plasmacells	14.1241639543663	-0.339832920248261	0.0504482182726204	24	Large (20<X<100)
1066	11354	CCATTCGAGGCCCGTT-1	CCATTCGAGGCCCGTT-18	1	300_1883_Syn_BT_1	NA	Syn	RA09	BT	TRUE	singlet	TRUE	yes 5'	1	paired	classical	Paired chain	TRUE	FALSE	Plasmacells	13.5923865724694	-1.11574925821518	0.0241167626343118	1	Singleton
1067	17402	AACTCAGTCGGAATCT-1	AACTCAGTCGGAATCT-7	1	300_0173_Syn_BT_1	NA	Syn	RA03	BT	TRUE	singlet	TRUE	yes 5'	1	paired	classical	Paired chain	TRUE	FALSE	Plasmacells	13.6753896165978	1.1124198253801	0.0491607242339833	3	Small (1<X<=5)
1068	13767	CTGAAACCACCATGTA-1	CTGAAACCACCATGTA-18	1	300_1883_Syn_BT_1	NA	Syn	RA09	BT	TRUE	singlet	TRUE	yes 5'	1	paired	classical	Paired chain	TRUE	FALSE	Plasmacells	13.7699702669274	-2.15436055105423	0.0143863218390805	1	Singleton
1069	3816	CCTAGCTCAGATAATG-1	CCTAGCTCAGATAATG-18	1	300_1883_Syn_BT_1	NA	Syn	RA09	BT	TRUE	singlet	TRUE	yes 5'	1	paired	classical	Paired chain	TRUE	FALSE	Plasmacells	14.1056950975548	0.397831362073669	0.0272615242827377	1	Singleton
1070	17606	ATCATGGCAAGCGTAG-1	ATCATGGCAAGCGTAG-9	1	300_0174_Syn_BT_1	NA	Syn	RA04	BT	TRUE	singlet	TRUE	yes 5'	1	paired	classical	Paired chain	TRUE	FALSE	Plasmacells	14.538867323507	-1.69279004972672	0.0527307641633729	1	Singleton
1071	16841	ACATGGTCATGCTAGT-1	ACATGGTCATGCTAGT-1	1	300_0150_PBL_BT_1	NA	PBL	RA01	BT	TRUE	singlet	TRUE	yes 5'	1	paired	classical	Paired chain	TRUE	FALSE	Plasmacells	13.8628381181847	1.41071967441345	0.0191354627153892	1	Singleton
1072	16104	AGCTCCTAGGTACTCT-1	AGCTCCTAGGTACTCT-18	1	300_1883_Syn_BT_1	NA	Syn	RA09	BT	TRUE	singlet	TRUE	yes 5'	1	paired	classical	Paired chain	TRUE	FALSE	Plasmacells	13.4590714861046	0.428594034497985	0.0280246442965315	1	Singleton
1073	16134	GAGGTGATCCTTGCCA-1	GAGGTGATCCTTGCCA-18	1	300_1883_Syn_BT_1	NA	Syn	RA09	BT	TRUE	singlet	TRUE	yes 5'	1	paired	classical	Paired chain	TRUE	FALSE	Plasmacells	14.0589784074913	-0.669793028051606	0.005428864265928	1	Singleton
1074	16812	TAAGCGTGTCAACTGT-1	TAAGCGTGTCAACTGT-25	1	301_0270_Syn_BT_1	NA	Syn	RA12	BT	TRUE	singlet	TRUE	yes 5'	1	paired	classical	Paired chain	TRUE	FALSE	Plasmacells	14.6796697069298	-0.935124534780732	0.10763203132155	1	Singleton
1075	22527	CCGGTAGAGAAGGTGA-1	CCGGTAGAGAAGGTGA-8	1	300_0174_PBL_BT_1	NA	PBL	RA04	BT	TRUE	singlet	FALSE	yes 5'	1	paired	classical	Paired chain	TRUE	FALSE	Plasmablasts	11.6113503862511	2.35257170755173	0.0159766542579729	1	Singleton
1076	23649	GATGCTACACCATGTA-1	GATGCTACACCATGTA-18	1	300_1883_Syn_BT_1	NA	Syn	RA09	BT	TRUE	singlet	TRUE	yes 5'	1	paired	classical	Paired chain	TRUE	FALSE	Plasmacells	13.5834268022667	-0.479928392584076	0.0241175493852232	3	Small (1<X<=5)
1077	7838	TTGCGTCTCTGTTTGT-1	TTGCGTCTCTGTTTGT-2	1	300_0150_Syn_BT_1	NA	Syn	RA01	BT	TRUE	singlet	TRUE	yes 5'	1	paired	classical	Paired chain	TRUE	FALSE	Plasmacells	14.2923854280602	-2.15002610128616	0.0643329851240887	1	Singleton
1078	3078	TACTCGCGTTGGAGGT-1	TACTCGCGTTGGAGGT-2	1	300_0150_Syn_BT_1	NA	Syn	RA01	BT	TRUE	singlet	TRUE	yes 5'	1	paired	classical	Paired chain	TRUE	FALSE	Plasmablasts	11.6893180299889	2.63888953286911	0.0727846121163285	1	Singleton
1079	9149	CGCGGTAAGCCCTAAT-1	CGCGGTAAGCCCTAAT-18	1	300_1883_Syn_BT_1	NA	Syn	RA09	BT	TRUE	singlet	TRUE	yes 5'	1	paired	classical	Paired chain	TRUE	FALSE	Plasmacells	14.3533261705529	-2.18167664449905	0.0194101063829787	1	Singleton
1080	14493	ACTGTCCTCCATGAAC-1	ACTGTCCTCCATGAAC-1	1	300_0150_PBL_BT_1	NA	PBL	RA01	BT	TRUE	singlet	TRUE	yes 5'	1	paired	classical	Paired chain	TRUE	FALSE	Plasmacells	12.7999995638024	1.77920506555344	0.0389155929919137	1	Singleton
1081	5321	ATCATGGGTAGGCATG-1	ATCATGGGTAGGCATG-18	1	300_1883_Syn_BT_1	NA	Syn	RA09	BT	TRUE	singlet	TRUE	yes 5'	1	paired	double-light	Paired chain	TRUE	FALSE	Plasmacells	14.3093865800988	-1.03406645696854	0.0257971728820549	1	Singleton
1082	648	AGACGTTTCGCAAGCC-1	AGACGTTTCGCAAGCC-21	1	301_0174_PBL_BT_1	NA	PBL	RA11	BT	TRUE	singlet	TRUE	yes 5'	1	paired	double-light	Paired chain	TRUE	FALSE	Plasmacells	13.3140948701989	-0.274675208742371	0.0779357431049018	1	Singleton
1083	13743	CATGACAAGGATTCGG-1	CATGACAAGGATTCGG-18	1	300_1883_Syn_BT_1	NA	Syn	RA09	BT	TRUE	singlet	TRUE	yes 5'	1	paired	classical	Paired chain	TRUE	FALSE	Plasmacells	14.1131823946129	-0.73067833822464	0.0160253419135213	1	Singleton
1084	17037	TCGGTAAAGACACTAA-1	TCGGTAAAGACACTAA-2	1	300_0150_Syn_BT_1	NA	Syn	RA01	BT	TRUE	singlet	TRUE	yes 5'	1	paired	classical	Paired chain	TRUE	FALSE	Plasmacells	14.1518891740929	-2.22956468504166	0.0242551836204095	1	Singleton
1085	21336	TCATTTGTCTGTGCAA-1	TCATTTGTCTGTGCAA-25	1	301_0270_Syn_BT_1	NA	Syn	RA12	BT	TRUE	singlet	TRUE	yes 5'	1	paired	classical	Paired chain	TRUE	FALSE	Plasmacells	13.2081874300133	-1.40726949613785	0.0130998341947241	1	Singleton
1086	9287	CGAGCCATCTGAAAGA-1	CGAGCCATCTGAAAGA-19	1	300_1930_PBL_BT_1	NA	PBL	RA10	BT	TRUE	singlet	TRUE	yes 5'	1	paired	classical	Paired chain	TRUE	FALSE	Plasmablasts	11.288132040609	2.11364183980728	0.00704867576458376	1	Singleton
1087	3057	AGATTGCTCACTTACT-1	AGATTGCTCACTTACT-2	1	300_0150_Syn_BT_1	NA	Syn	RA01	BT	TRUE	singlet	TRUE	yes 5'	1	paired	classical	Paired chain	TRUE	FALSE	Plasmacells	14.0713447023522	-0.263205308134308	0.0258295251141553	1	Singleton
1088	21795	GTTAAGCCACAAGTAA-1	GTTAAGCCACAAGTAA-2	1	300_0150_Syn_BT_1	NA	Syn	RA01	BT	TRUE	singlet	TRUE	yes 5'	1	paired	classical	Paired chain	TRUE	FALSE	Plasmacells	13.6465257097374	-2.29679037969803	0.0721143880980251	1	Singleton
1089	15531	AGGCCACCATGGAATA-1	AGGCCACCATGGAATA-11	1	300_0392_Syn_BT_1	NA	Syn	RA05	BT	TRUE	singlet	TRUE	yes 5'	1	paired	double-light	Paired chain	TRUE	FALSE	Plasmacells	13.6634486604821	-1.68354155462479	0.00125327868852459	1	Singleton
1090	9945	CCACCTACACGACGAA-1	CCACCTACACGACGAA-2	1	300_0150_Syn_BT_1	NA	Syn	RA01	BT	TRUE	singlet	TRUE	yes 5'	1	paired	classical	Paired chain	TRUE	FALSE	Plasmacells	13.4697650362145	-0.933409828359833	0.013485201119635	1	Singleton
1091	12500	TGGGCGTAGCGTGAAC-1	TGGGCGTAGCGTGAAC-5	1	300_0171_Syn_BT_1	NA	Syn	RA02	BT	TRUE	singlet	TRUE	yes 5'	1	paired	classical	Paired chain	TRUE	FALSE	Plasmacells	14.3408654619347	-0.358238536531678	0.0426473422752111	1	Singleton
1092	28400	TGAGAGGCAGATGGCA-1	TGAGAGGCAGATGGCA-25	1	301_0270_Syn_BT_1	NA	Syn	RA12	BT	TRUE	singlet	TRUE	yes 5'	1	paired	classical	Paired chain	TRUE	FALSE	Plasmacells	13.2236951280724	-1.26578809660172	0.0131838440111421	1	Singleton
1093	7054	CACACCTTCAGCTCGG-1	CACACCTTCAGCTCGG-18	1	300_1883_Syn_BT_1	NA	Syn	RA09	BT	TRUE	singlet	TRUE	yes 5'	1	paired	classical	Paired chain	TRUE	FALSE	Plasmacells	13.5731671739708	0.357847955410728	0.0024325	5	Small (1<X<=5)
1094	15561	GTCCTCATCGGTGTCG-1	GTCCTCATCGGTGTCG-11	1	300_0392_Syn_BT_1	NA	Syn	RA05	BT	TRUE	singlet	TRUE	yes 5'	1	paired	classical	Paired chain	TRUE	FALSE	Plasmacells	13.7840102602135	-1.30605520647263	0.023019788163584	1	Singleton
1095	8917	TTCCCAGCAGGAATCG-1	TTCCCAGCAGGAATCG-13	1	300_0410_Syn_BT_1	NA	Syn	RA06	BT	TRUE	singlet	TRUE	yes 5'	1	paired	classical	Paired chain	TRUE	FALSE	Plasmacells	14.6508229662072	-1.77938296240067	0.0206702225804499	1	Singleton
1096	22382	CCTATTAGTTCCAACA-1	CCTATTAGTTCCAACA-7	1	300_0173_Syn_BT_1	NA	Syn	RA03	BT	TRUE	singlet	TRUE	yes 5'	1	paired	double-heavy	Paired chain	TRUE	FALSE	Plasmacells	13.6405547548424	-1.13592149656509	0.066432728973628	3	Small (1<X<=5)
1097	18343	CGGTTAACAGTCTTCC-1	CGGTTAACAGTCTTCC-18	1	300_1883_Syn_BT_1	NA	Syn	RA09	BT	TRUE	singlet	TRUE	yes 5'	1	paired	classical	Paired chain	TRUE	FALSE	Plasmacells	14.5959914613854	-0.346520203764191	0.137966433882288	1	Singleton
1098	4251	ACGCCAGAGCAGGCTA-1	ACGCCAGAGCAGGCTA-1	1	300_0150_PBL_BT_1	NA	PBL	RA01	BT	TRUE	singlet	TRUE	yes 5'	1	paired	classical	Paired chain	TRUE	FALSE	Plasmacells	14.0508769441735	2.01423547822739	0.00371538461538461	1	Singleton
1099	7579	TGAGCATCACTTACGA-1	TGAGCATCACTTACGA-24	1	301_0270_PBL_BT_1	NA	PBL	RA12	BT	TRUE	singlet	FALSE	yes 5'	1	paired	classical	Paired chain	TRUE	FALSE	Plasmacells	13.1382106233727	1.96506307679916	0.0744693711180124	1	Singleton
1100	18451	CATGCCTCACCTATCC-1	CATGCCTCACCTATCC-19	1	300_1930_PBL_BT_1	NA	PBL	RA10	BT	TRUE	singlet	FALSE	yes 5'	1	paired	classical	Paired chain	TRUE	FALSE	Plasmablasts	11.5821307588707	2.41848145086075	0.0146367808671631	1	Singleton
1101	22410	CAGCATAGTGAGGGTT-1	CAGCATAGTGAGGGTT-7	1	300_0173_Syn_BT_1	NA	Syn	RA03	BT	TRUE	singlet	TRUE	yes 5'	1	paired	double-heavy	Paired chain	TRUE	FALSE	Plasmacells	13.5672324586998	0.761323478405723	0.0470222412364173	1	Singleton
1102	16098	ACTTACTCATTAACCG-1	ACTTACTCATTAACCG-18	1	300_1883_Syn_BT_1	NA	Syn	RA09	BT	TRUE	singlet	TRUE	yes 5'	1	paired	classical	Paired chain	TRUE	FALSE	Plasmacells	13.6457065034996	-0.729004282171479	0.0686977755357329	1	Singleton
1103	20660	CATCAGATCCCGACTT-1	CATCAGATCCCGACTT-18	1	300_1883_Syn_BT_1	NA	Syn	RA09	BT	TRUE	singlet	TRUE	yes 5'	1	paired	double-light	Paired chain	TRUE	FALSE	Plasmacells	14.0667890001427	0.0384433086564633	0.00364583333333333	1	Singleton
1104	20664	CCAATCCGTGTGACCC-1	CCAATCCGTGTGACCC-18	1	300_1883_Syn_BT_1	NA	Syn	RA09	BT	TRUE	singlet	TRUE	yes 5'	1	paired	double-light	Paired chain	TRUE	FALSE	Plasmacells	13.615376799215	-0.635953325445404	0.0416330194369973	1	Singleton
1105	11375	GATCTAGCAAGGCTCC-1	GATCTAGCAAGGCTCC-18	1	300_1883_Syn_BT_1	NA	Syn	RA09	BT	TRUE	singlet	TRUE	yes 5'	1	paired	classical	Paired chain	TRUE	FALSE	Plasmacells	13.5606149126183	-1.90507914465164	0.0275237105870665	1	Singleton
1106	11398	TGGCCAGGTGGGTATG-1	TGGCCAGGTGGGTATG-18	1	300_1883_Syn_BT_1	NA	Syn	RA09	BT	TRUE	singlet	TRUE	yes 5'	1	paired	classical	Paired chain	TRUE	FALSE	Plasmacells	13.998316137899	-1.53579618375992	0.0208161021170611	1	Singleton
1107	4349	TGCACCTGTATCAGTC-1	TGCACCTGTATCAGTC-2	1	300_0150_Syn_BT_1	NA	Syn	RA01	BT	TRUE	singlet	TRUE	yes 5'	1	paired	multi-light	Paired chain	TRUE	FALSE	Plasmacells	12.5769856859337	-1.77617813986038	0.0384263122445187	4	Small (1<X<=5)
1108	5873	CTGTTTAGTTGGGACA-1	CTGTTTAGTTGGGACA-1	1	300_0150_PBL_BT_1	NA	PBL	RA01	BT	TRUE	singlet	TRUE	yes 5'	1	paired	classical	Paired chain	TRUE	FALSE	Plasmacells	14.2043279100548	1.37919173795486	0.0890060200085013	1	Singleton
1109	9261	CACAGTATCCAAAGTC-1	CACAGTATCCAAAGTC-19	1	300_1930_PBL_BT_1	NA	PBL	RA10	BT	TRUE	singlet	FALSE	yes 5'	1	paired	double-light	Paired chain	TRUE	FALSE	Plasmacells	13.6668055940758	1.39277664977814	0.0697703630345931	1	Singleton
1110	16099	AGAGCTTCAGGCAGTA-1	AGAGCTTCAGGCAGTA-18	1	300_1883_Syn_BT_1	NA	Syn	RA09	BT	TRUE	singlet	TRUE	yes 5'	1	paired	classical	Paired chain	TRUE	FALSE	Plasmacells	14.2581513811241	-1.65063549917435	0.0104994681049607	1	Singleton
1111	6359	GGTGTTACACATCCAA-1	GGTGTTACACATCCAA-7	1	300_0173_Syn_BT_1	NA	Syn	RA03	BT	TRUE	singlet	TRUE	yes 5'	1	paired	classical	Paired chain	TRUE	FALSE	Plasmacells	13.3454669405114	1.37840447980667	0.0695898903593941	4	Small (1<X<=5)
1112	2683	GATGCTAAGTATCGAA-1	GATGCTAAGTATCGAA-18	1	300_1883_Syn_BT_1	NA	Syn	RA09	BT	TRUE	singlet	TRUE	yes 5'	1	paired	classical	Paired chain	TRUE	FALSE	Plasmacells	13.8421538759362	-0.331424850637665	0.0109580434782609	1	Singleton
1113	24654	ACCAGTAAGGAATGGA-1	ACCAGTAAGGAATGGA-1	1	300_0150_PBL_BT_1	NA	PBL	RA01	BT	TRUE	singlet	FALSE	yes 5'	1	paired	classical	Paired chain	TRUE	FALSE	Plasmacells	12.972874014486	1.79434834081436	0.0514191666666666	1	Singleton
1114	11980	CGTTGGGAGAACAACT-1	CGTTGGGAGAACAACT-25	1	301_0270_Syn_BT_1	NA	Syn	RA12	BT	TRUE	singlet	TRUE	yes 5'	1	paired	classical	Paired chain	TRUE	FALSE	Plasmacells	13.2797988344323	-1.37688352506851	0.00550771428571429	1	Singleton
1115	13765	CTCTAATCATCGATGT-1	CTCTAATCATCGATGT-18	1	300_1883_Syn_BT_1	NA	Syn	RA09	BT	TRUE	singlet	TRUE	yes 5'	1	paired	double-light	Paired chain	TRUE	FALSE	Plasmacells	13.8224643159996	1.24406812745834	0.00810369516044631	1	Singleton
1116	35112	GACCAATTCGCACTCT-1	GACCAATTCGCACTCT-7	1	300_0173_Syn_BT_1	NA	Syn	RA03	BT	TRUE	singlet	TRUE	yes 5'	1	paired	double-light	Paired chain	TRUE	FALSE	Plasmacells	14.4015773225914	-0.58353318613266	0.0817655505238516	1	Singleton
1117	13780	GCTGCAGGTGGTCCGT-1	GCTGCAGGTGGTCCGT-18	1	300_1883_Syn_BT_1	NA	Syn	RA09	BT	TRUE	singlet	TRUE	yes 5'	1	paired	classical	Paired chain	TRUE	FALSE	Plasmacells	13.8444255281578	-1.17649998110031	0.010406896501479	1	Singleton
1118	12699	TCATTACCACATCCAA-1	TCATTACCACATCCAA-7	1	300_0173_Syn_BT_1	NA	Syn	RA03	BT	TRUE	singlet	TRUE	yes 5'	1	paired	classical	Paired chain	TRUE	FALSE	Plasmacells	13.6726525713097	1.73452351648117	0.0378709062207318	2	Small (1<X<=5)
1119	3337	CAGCAGCGTCTTCGTC-1	CAGCAGCGTCTTCGTC-7	1	300_0173_Syn_BT_1	NA	Syn	RA03	BT	TRUE	singlet	TRUE	yes 5'	1	paired	double-heavy	Paired chain	TRUE	FALSE	Plasmacells	13.8253301073204	-2.18159748953079	0.0494083941234596	1	Singleton
1120	20888	TTGGCAAAGTCGTTTG-1	TTGGCAAAGTCGTTTG-20	1	300_1930_Syn_BT_1	NA	Syn	RA10	BT	TRUE	singlet	TRUE	yes 5'	1	paired	classical	Paired chain	TRUE	FALSE	Plasmacells	13.7481797624718	-1.63072015684341	0.00884837837837836	2	Small (1<X<=5)
1121	8268	ATCGAGTCAAGTTAAG-1	ATCGAGTCAAGTTAAG-7	1	300_0173_Syn_BT_1	NA	Syn	RA03	BT	TRUE	singlet	TRUE	yes 5'	1	paired	multi-heavy	Paired chain	TRUE	FALSE	Plasmacells	13.9896510530602	0.103899371211776	0.0426171271813856	5	Small (1<X<=5)
1122	21321	AGCCTAAAGGCACATG-1	AGCCTAAAGGCACATG-25	1	301_0270_Syn_BT_1	NA	Syn	RA12	BT	TRUE	singlet	TRUE	yes 5'	1	paired	classical	Paired chain	TRUE	FALSE	Plasmacells	13.2145484377037	0.739911821072349	0.121115974378882	1	Singleton
1123	12147	TTCGGTCGTAAGCACG-1	TTCGGTCGTAAGCACG-1	1	300_0150_PBL_BT_1	NA	PBL	RA01	BT	TRUE	singlet	TRUE	yes 5'	1	paired	classical	Paired chain	TRUE	FALSE	Plasmacells	13.3515466142784	0.873023789708862	0.00365598885793872	1	Singleton
1124	2988	ATTTCTGTCGAATCCA-1	ATTTCTGTCGAATCCA-1	1	300_0150_PBL_BT_1	NA	PBL	RA01	BT	TRUE	singlet	TRUE	yes 5'	1	paired	classical	Paired chain	TRUE	FALSE	Plasmacells	13.0238755632531	1.60136697847153	0.156144269125683	1	Singleton
1125	18338	CCTAGCTGTACACCGC-1	CCTAGCTGTACACCGC-18	1	300_1883_Syn_BT_1	NA	Syn	RA09	BT	TRUE	singlet	TRUE	yes 5'	1	paired	classical	Paired chain	TRUE	FALSE	Plasmacells	13.8134234834801	-0.152245957071534	0.025028730938227	1	Singleton
1126	4317	GTCACAAAGAACTCGG-1	GTCACAAAGAACTCGG-1	1	300_0150_PBL_BT_1	NA	PBL	RA01	BT	TRUE	singlet	TRUE	yes 5'	1	paired	classical	Paired chain	TRUE	FALSE	Plasmacells	13.8730824876915	0.97999243098999	0.0254695722965294	1	Singleton
1127	3805	GATCTAGGTACAGTGG-1	GATCTAGGTACAGTGG-18	1	300_1883_Syn_BT_1	NA	Syn	RA09	BT	TRUE	singlet	TRUE	yes 5'	1	paired	double-light	Paired chain	TRUE	FALSE	Plasmacells	13.9393180299889	0.613580521528968	0.0467826265146115	4	Small (1<X<=5)
1128	7616	GCACATAGTCGCTTTC-1	GCACATAGTCGCTTTC-25	1	301_0270_Syn_BT_1	NA	Syn	RA12	BT	TRUE	singlet	TRUE	yes 5'	1	paired	classical	Paired chain	TRUE	FALSE	Plasmacells	13.200521795858	-1.35501970689987	0.0152404497838986	1	Singleton
1129	8250	CTACGTCCACACTGCG-1	CTACGTCCACACTGCG-7	1	300_0173_Syn_BT_1	NA	Syn	RA03	BT	TRUE	singlet	TRUE	yes 5'	1	paired	classical	Paired chain	TRUE	FALSE	Plasmacells	14.3387483049523	-0.706727880651703	0.0574303212585933	84	Large (20<X<100)
1130	3805	ACTATCTAGAATCTCC-1	ACTATCTAGAATCTCC-18	1	300_1883_Syn_BT_1	NA	Syn	RA09	BT	TRUE	singlet	TRUE	yes 5'	1	paired	classical	Paired chain	TRUE	FALSE	Plasmacells	13.9383138109337	-0.279154199774018	0.0467826265146115	4	Small (1<X<=5)
1131	16102	AGCATACGTATTACCG-1	AGCATACGTATTACCG-18	1	300_1883_Syn_BT_1	NA	Syn	RA09	BT	TRUE	singlet	TRUE	yes 5'	1	paired	classical	Paired chain	TRUE	FALSE	Plasmacells	14.0088952470909	-1.69711806219315	0.0199501770083351	1	Singleton
1132	18312	AACTCCCTCGTATCAG-1	AACTCCCTCGTATCAG-18	1	300_1883_Syn_BT_1	NA	Syn	RA09	BT	TRUE	singlet	TRUE	yes 5'	1	paired	classical	Paired chain	TRUE	FALSE	Plasmacells	13.6664765764366	-1.93186332624649	0.0960774324324324	1	Singleton
1133	8250	CAACCTCTCTGATTCT-1	CAACCTCTCTGATTCT-7	1	300_0173_Syn_BT_1	NA	Syn	RA03	BT	TRUE	singlet	TRUE	yes 5'	1	paired	classical	Paired chain	TRUE	FALSE	Plasmacells	13.7646506715905	-0.570363182241669	0.0574303212585933	84	Large (20<X<100)
1134	24321	ACCGTAAAGGCATGGT-1	ACCGTAAAGGCATGGT-24	1	301_0270_PBL_BT_1	NA	PBL	RA12	BT	TRUE	singlet	TRUE	yes 5'	1	paired	classical	Paired chain	TRUE	FALSE	Plasmacells	13.9932158876549	1.20625398713852	0.0500173214001048	1	Singleton
1135	6345	CGTGTCTAGAGCCCAA-1	CGTGTCTAGAGCCCAA-7	1	300_0173_Syn_BT_1	NA	Syn	RA03	BT	TRUE	singlet	TRUE	yes 5'	1	paired	classical	Paired chain	TRUE	FALSE	Plasmacells	13.2654021669518	1.37737171012665	0.048991731786134	24	Large (20<X<100)
1136	8254	TCTGGAATCAGCTGGC-1	TCTGGAATCAGCTGGC-7	1	300_0173_Syn_BT_1	NA	Syn	RA03	BT	TRUE	singlet	TRUE	yes 5'	1	paired	double-light	Paired chain	TRUE	FALSE	Plasmacells	13.108067839254	1.08119915086533	0.0711285508019014	23	Large (20<X<100)
1137	22431	TTTATGCCAACACCTA-1	TTTATGCCAACACCTA-7	1	300_0173_Syn_BT_1	NA	Syn	RA03	BT	TRUE	singlet	TRUE	yes 5'	1	paired	double-heavy	Paired chain	TRUE	FALSE	Plasmacells	14.0801833559166	0.121074419801483	0.0231611318617396	2	Small (1<X<=5)
1138	14588	GTACGTAGTCGGATCC-1	GTACGTAGTCGGATCC-1	1	300_0150_PBL_BT_1	NA	PBL	RA01	BT	TRUE	singlet	TRUE	yes 5'	1	paired	classical	Paired chain	TRUE	FALSE	Plasmacells	14.0590356279503	0.841907721345672	0.0377988219481341	1	Singleton
1139	6359	GGAGCAACATTTCACT-1	GGAGCAACATTTCACT-7	1	300_0173_Syn_BT_1	NA	Syn	RA03	BT	TRUE	singlet	TRUE	yes 5'	1	paired	classical	Paired chain	TRUE	FALSE	Plasmacells	13.2051556993615	1.50511793453003	0.0695898903593941	4	Small (1<X<=5)
1140	2675	CCCTCCTCAACTGGCC-1	CCCTCCTCAACTGGCC-18	1	300_1883_Syn_BT_1	NA	Syn	RA09	BT	TRUE	singlet	TRUE	yes 5'	1	paired	classical	Paired chain	TRUE	FALSE	Plasmacells	14.2307399202477	-1.05258943479752	0.0665555640423031	1	Singleton
1141	8261	CATCAAGTCACGACTA-1	CATCAAGTCACGACTA-7	1	300_0173_Syn_BT_1	NA	Syn	RA03	BT	TRUE	singlet	TRUE	yes 5'	1	paired	classical	Paired chain	TRUE	FALSE	Plasmacells	13.5541490007531	-0.939425725157013	0.0281784373347436	16	Medium (5<X<=20)
1142	8255	GCGAGAAAGCGTGAAC-1	GCGAGAAAGCGTGAAC-7	1	300_0173_Syn_BT_1	NA	Syn	RA03	BT	TRUE	singlet	TRUE	yes 5'	1	paired	classical	Paired chain	TRUE	FALSE	Plasmacells	13.8667357851158	0.575856730674753	0.0378113722461825	8	Medium (5<X<=20)
1143	11337	ACTTTCAGTTAAGTAG-1	ACTTTCAGTTAAGTAG-18	1	300_1883_Syn_BT_1	NA	Syn	RA09	BT	TRUE	singlet	TRUE	yes 5'	1	paired	classical	Paired chain	TRUE	FALSE	Plasmacells	13.8703778673302	-0.0576974336454776	0.0226691053511706	1	Singleton
1144	7083	GCACATACAGCCTGTG-1	GCACATACAGCCTGTG-18	1	300_1883_Syn_BT_1	NA	Syn	RA09	BT	TRUE	singlet	TRUE	yes 5'	1	paired	classical	Paired chain	TRUE	FALSE	Plasmacells	13.9750331331383	0.4575862850597	0.0383383164500094	1	Singleton
1145	16129	TCATTACAGCGTCAAG-1	TCATTACAGCGTCAAG-18	1	300_1883_Syn_BT_1	NA	Syn	RA09	BT	TRUE	singlet	TRUE	yes 5'	1	paired	multi-light	Paired chain	TRUE	FALSE	Plasmacells	13.5218575883995	-1.67569376867508	0.0187468006926304	3	Small (1<X<=5)
1146	1052	GAATGAATCGATAGAA-1	GAATGAATCGATAGAA-18	1	300_1883_Syn_BT_1	NA	Syn	RA09	BT	TRUE	singlet	TRUE	yes 5'	1	paired	other	Paired chain	TRUE	FALSE	Plasmacells	13.3168900896202	-1.36380435865616	0.0343659381448293	2	Small (1<X<=5)
1147	16743	TAGGCATAGCACACAG-1	TAGGCATAGCACACAG-24	1	301_0270_PBL_BT_1	NA	PBL	RA12	BT	TRUE	singlet	TRUE	yes 5'	1	paired	classical	Paired chain	TRUE	FALSE	Plasmacells	13.7319692064415	0.950339775865326	0.0552574683693459	1	Singleton
1148	28766	GCAAACTCAGGTGGAT-1	GCAAACTCAGGTGGAT-1	1	300_0150_PBL_BT_1	NA	PBL	RA01	BT	TRUE	singlet	TRUE	yes 5'	1	paired	double-heavy	Paired chain	TRUE	FALSE	Plasmacells	13.153553335775	1.80859897691513	0.0615001993104934	1	Singleton
1149	12170	CCTAAAGCAATCGAAA-1	CCTAAAGCAATCGAAA-2	1	300_0150_Syn_BT_1	NA	Syn	RA01	BT	TRUE	singlet	TRUE	yes 5'	1	paired	classical	Paired chain	TRUE	FALSE	Plasmacells	13.7922185350548	0.00623063403869594	0.0620331606917672	5	Small (1<X<=5)
1150	24948	TTGCGTCGTACCGGCT-1	TTGCGTCGTACCGGCT-1	1	300_0150_PBL_BT_1	NA	PBL	RA01	BT	TRUE	singlet	FALSE	yes 5'	1	paired	double-light	Paired chain	TRUE	FALSE	Plasmacells	13.6890300203453	1.66247151452805	0.10896336767522	1	Singleton
1151	9137	CACAGGCCATGGTAGG-1	CACAGGCCATGGTAGG-18	1	300_1883_Syn_BT_1	NA	Syn	RA09	BT	TRUE	singlet	TRUE	yes 5'	1	paired	classical	Paired chain	TRUE	FALSE	Plasmacells	14.2705424715172	-0.278803128416291	0.0287277280566989	2	Small (1<X<=5)
1152	8268	GATGAAAAGGGTCTCC-1	GATGAAAAGGGTCTCC-7	1	300_0173_Syn_BT_1	NA	Syn	RA03	BT	TRUE	singlet	TRUE	yes 5'	1	paired	classical	Paired chain	TRUE	FALSE	Plasmacells	13.6185344148766	1.93666873533035	0.0426171271813856	5	Small (1<X<=5)
1153	11968	GGTATTGCAGCTCGCA-1	GGTATTGCAGCTCGCA-25	1	301_0270_Syn_BT_1	NA	Syn	RA12	BT	TRUE	singlet	TRUE	yes 5'	1	paired	classical	Paired chain	TRUE	FALSE	Plasmacells	13.9035314012657	-1.90480067175125	0.0550338712099032	2	Small (1<X<=5)
1154	16116	CATGACATCACCCTCA-1	CATGACATCACCCTCA-18	1	300_1883_Syn_BT_1	NA	Syn	RA09	BT	TRUE	singlet	TRUE	yes 5'	1	paired	double-light	Paired chain	TRUE	FALSE	Plasmacells	14.1432355333458	-1.72693993490433	0.0610580261160037	1	Singleton
1155	18987	CAGCAGCCATTGGGCC-1	CAGCAGCCATTGGGCC-25	1	301_0270_Syn_BT_1	NA	Syn	RA12	BT	TRUE	singlet	TRUE	yes 5'	1	paired	classical	Paired chain	TRUE	FALSE	Plasmacells	14.49599203359	-1.58276988905167	0.179563845878527	1	Singleton
1156	6349	GGGACCTCACACCGAC-1	GGGACCTCACACCGAC-7	1	300_0173_Syn_BT_1	NA	Syn	RA03	BT	TRUE	singlet	TRUE	yes 5'	1	paired	double-heavy	Paired chain	TRUE	FALSE	Plasmacells	13.9116376329552	-0.0878733579466251	0.0487239210358056	7	Medium (5<X<=20)
1157	20683	GCGCGATCAAGTCATC-1	GCGCGATCAAGTCATC-18	1	300_1883_Syn_BT_1	NA	Syn	RA09	BT	TRUE	singlet	TRUE	yes 5'	1	paired	double-light	Paired chain	TRUE	FALSE	Plasmacells	13.8589013506066	-1.72275854986404	0.00813002717391305	1	Singleton
1158	14395	CACTCCAGTTTGACAC-1	CACTCCAGTTTGACAC-25	1	301_0270_Syn_BT_1	NA	Syn	RA12	BT	TRUE	singlet	TRUE	yes 5'	1	paired	classical	Paired chain	TRUE	FALSE	Plasmacells	13.4567407060753	-1.42884351652359	0.118951774446759	9	Medium (5<X<=20)
1159	14633	TTAGTTCCATCCCACT-1	TTAGTTCCATCCCACT-1	1	300_0150_PBL_BT_1	NA	PBL	RA01	BT	TRUE	singlet	FALSE	yes 5'	1	paired	double-light	Paired chain	TRUE	FALSE	Plasmacells	13.3856414247643	0.994492780750045	0.0460384200704956	1	Singleton
1160	12171	ATCTGCCGTACAGTGG-1	ATCTGCCGTACAGTGG-2	1	300_0150_Syn_BT_1	NA	Syn	RA01	BT	TRUE	singlet	TRUE	yes 5'	1	paired	classical	Paired chain	TRUE	FALSE	Plasmablasts	11.6082251955162	2.33368502218033	0.00603418079096046	3	Small (1<X<=5)
1161	297	CAAGTTGTCAAGAAGT-1	CAAGTTGTCAAGAAGT-18	1	300_1883_Syn_BT_1	NA	Syn	RA09	BT	TRUE	singlet	TRUE	yes 5'	1	paired	classical	Paired chain	TRUE	FALSE	Plasmacells	14.5756438661705	-0.816938418562165	0.11213135451505	1	Singleton
1162	32260	CGTAGGCAGGCTCATT-1	CGTAGGCAGGCTCATT-18	1	300_1883_Syn_BT_1	NA	Syn	RA09	BT	TRUE	singlet	TRUE	yes 5'	1	paired	classical	Paired chain	TRUE	FALSE	Plasmacells	13.6186307359825	-1.83908082884048	0.0387684976708074	1	Singleton
1163	5867	TGAGCATTCAACGAAA-1	TGAGCATTCAACGAAA-1	1	300_0150_PBL_BT_1	NA	PBL	RA01	BT	TRUE	singlet	FALSE	yes 5'	1	paired	classical	Paired chain	TRUE	FALSE	Plasmacells	13.2356942583214	1.52281598407532	0.00525414364640882	2	Small (1<X<=5)
1164	16132	GACGCGTAGACAATAC-1	GACGCGTAGACAATAC-18	1	300_1883_Syn_BT_1	NA	Syn	RA09	BT	TRUE	singlet	TRUE	yes 5'	1	paired	classical	Paired chain	TRUE	FALSE	Plasmacells	13.7280715395104	0.468947995786914	0.00400957446808508	1	Singleton
1165	9781	AGGGAGTCAGCATACT-1	AGGGAGTCAGCATACT-1	1	300_0150_PBL_BT_1	NA	PBL	RA01	BT	TRUE	singlet	FALSE	yes 5'	1	paired	classical	Paired chain	TRUE	FALSE	Plasmacells	13.5992644716393	1.32415555078293	0.0653244814467375	1	Singleton
1166	4713	AAGCCGCGTCAGGACA-1	AAGCCGCGTCAGGACA-7	1	300_0173_Syn_BT_1	NA	Syn	RA03	BT	TRUE	singlet	TRUE	yes 5'	1	paired	double-light	Paired chain	TRUE	FALSE	Plasmacells	13.9696534563195	-0.956596392805329	0.0302880813435496	11	Medium (5<X<=20)
1167	10426	TGACTTTGTTCGTGAT-1	TGACTTTGTTCGTGAT-7	1	300_0173_Syn_BT_1	NA	Syn	RA03	BT	TRUE	singlet	TRUE	yes 5'	1	paired	classical	Paired chain	TRUE	FALSE	Plasmacells	13.6255658556115	1.57622347432877	0.0520889653510819	13	Medium (5<X<=20)
1168	18330	GGACATTCACGGTTTA-1	GGACATTCACGGTTTA-18	1	300_1883_Syn_BT_1	NA	Syn	RA09	BT	TRUE	singlet	TRUE	yes 5'	1	paired	classical	Paired chain	TRUE	FALSE	Plasmacells	13.0406526018273	1.35127524692322	0.0128734836656258	2	Small (1<X<=5)
1169	15178	GACCTGGTCACATACG-1	GACCTGGTCACATACG-7	1	300_0173_Syn_BT_1	NA	Syn	RA03	BT	TRUE	singlet	TRUE	yes 5'	1	paired	classical	Paired chain	TRUE	FALSE	Plasmacells	13.8684304643761	-0.0375598851988224	0.0929841139202811	1	Singleton
1170	32273	CTAGTGACAGGATTGG-1	CTAGTGACAGGATTGG-18	1	300_1883_Syn_BT_1	NA	Syn	RA09	BT	TRUE	singlet	TRUE	yes 5'	1	paired	classical	Paired chain	TRUE	FALSE	Plasmacells	13.4435027528893	1.17710892516876	0.0319829268292684	2	Small (1<X<=5)
1171	19523	CGAGCACAGTTCCACA-1	CGAGCACAGTTCCACA-5	1	300_0171_Syn_BT_1	NA	Syn	RA02	BT	TRUE	singlet	TRUE	yes 5'	1	paired	classical	Paired chain	TRUE	FALSE	Plasmacells	14.6064580370079	-1.13660492342209	0.0193425186598235	1	Singleton
1172	5852	CCTTTCTTCAAAGTAG-1	CCTTTCTTCAAAGTAG-1	1	300_0150_PBL_BT_1	NA	PBL	RA01	BT	TRUE	singlet	TRUE	yes 5'	1	paired	classical	Paired chain	TRUE	FALSE	Plasmacells	13.3192857195031	1.38247029144073	0.054135477062581	1	Singleton
1173	13760	TTAGGCATCCGGCACA-1	TTAGGCATCCGGCACA-18	1	300_1883_Syn_BT_1	NA	Syn	RA09	BT	TRUE	singlet	TRUE	yes 5'	1	paired	double-light	Paired chain	TRUE	FALSE	Plasmacells	13.4778808046471	-0.469696420843354	0.0184956600556871	5	Small (1<X<=5)
1174	8250	TTTGTCACAAGCCTAT-1	TTTGTCACAAGCCTAT-7	1	300_0173_Syn_BT_1	NA	Syn	RA03	BT	TRUE	singlet	TRUE	yes 5'	1	paired	classical	Paired chain	TRUE	FALSE	Plasmacells	13.8414004732262	-0.838160533125153	0.0574303212585933	84	Large (20<X<100)
1175	12171	CTACGTCGTACGAAAT-1	CTACGTCGTACGAAAT-2	1	300_0150_Syn_BT_1	NA	Syn	RA01	BT	TRUE	singlet	TRUE	yes 5'	1	paired	classical	Paired chain	TRUE	FALSE	Plasmablasts	11.6608222414147	2.40946195680405	0.00603418079096046	3	Small (1<X<=5)
1176	10259	AGCAGCCCATTAGGCT-1	AGCAGCCCATTAGGCT-6	1	300_0173_PBL_BT_1	NA	PBL	RA03	BT	TRUE	singlet	TRUE	yes 5'	1	paired	double-light	Paired chain	TRUE	FALSE	Plasmacells	13.6998361040245	2.20933423597122	0.0675680336853957	1	Singleton
1177	4296	CTGCGGAAGTGTTGAA-1	CTGCGGAAGTGTTGAA-1	1	300_0150_PBL_BT_1	NA	PBL	RA01	BT	TRUE	singlet	TRUE	yes 5'	1	paired	classical	Paired chain	TRUE	FALSE	Plasmacells	14.0353959489952	1.22991560060287	0.0465456165329854	1	Singleton
1178	12203	GACCTGGAGTATTGGA-1	GACCTGGAGTATTGGA-2	1	300_0150_Syn_BT_1	NA	Syn	RA01	BT	TRUE	singlet	TRUE	yes 5'	1	paired	classical	Paired chain	TRUE	FALSE	Plasmablasts	12.0528062273156	1.76376436311508	0.0363706355394177	1	Singleton
1179	6156	TACACGATCGCAGGCT-1	TACACGATCGCAGGCT-5	1	300_0171_Syn_BT_1	NA	Syn	RA02	BT	TRUE	singlet	TRUE	yes 5'	1	paired	classical	Paired chain	TRUE	FALSE	Plasmacells	13.5109370638024	0.00586495954299892	0.0102422454393282	1	Singleton
1180	8278	CTTAGGACAGGAATCG-1	CTTAGGACAGGAATCG-7	1	300_0173_Syn_BT_1	NA	Syn	RA03	BT	TRUE	singlet	TRUE	yes 5'	1	paired	classical	Paired chain	TRUE	FALSE	Plasmacells	13.7744325090538	0.759051945393333	0.0863067353010487	9	Medium (5<X<=20)
1181	1218	ATTACTCGTCATTAGC-1	ATTACTCGTCATTAGC-1	1	300_0150_PBL_BT_1	NA	PBL	RA01	BT	TRUE	singlet	TRUE	yes 5'	1	paired	classical	Paired chain	TRUE	FALSE	Plasmacells	13.6663402010094	0.875149440353164	0.0578277376271971	1	Singleton
1182	9154	TGTGTTTAGTACGTTC-1	TGTGTTTAGTACGTTC-18	1	300_1883_Syn_BT_1	NA	Syn	RA09	BT	TRUE	singlet	TRUE	yes 5'	1	paired	classical	Paired chain	TRUE	FALSE	Plasmablasts	11.6830352235924	2.57948062974716	0.00605769230769231	1	Singleton
1183	394	CTGATAGAGCTTTGGT-1	CTGATAGAGCTTTGGT-2	1	300_0150_Syn_BT_1	NA	Syn	RA01	BT	TRUE	singlet	TRUE	yes 5'	1	paired	classical	Paired chain	TRUE	FALSE	Plasmacells	13.3418811250817	-0.673373121435395	0.0670430653950954	1	Singleton
1184	11387	GTCACAAGTCTCTCGT-1	GTCACAAGTCTCTCGT-18	1	300_1883_Syn_BT_1	NA	Syn	RA09	BT	TRUE	singlet	TRUE	yes 5'	1	paired	double-light	Paired chain	TRUE	FALSE	Plasmacells	13.7890275407921	-0.768779296095124	0.0213528442929944	1	Singleton
1185	8250	CAGTCCTAGAGCAATT-1	CAGTCCTAGAGCAATT-7	1	300_0173_Syn_BT_1	NA	Syn	RA03	BT	TRUE	singlet	TRUE	yes 5'	1	paired	classical	Paired chain	TRUE	FALSE	Plasmacells	13.596107809652	1.69696281511093	0.0574303212585933	84	Large (20<X<100)
1186	8250	CATCAGATCAGAGACG-1	CATCAGATCAGAGACG-7	1	300_0173_Syn_BT_1	NA	Syn	RA03	BT	TRUE	singlet	TRUE	yes 5'	1	paired	classical	Paired chain	TRUE	FALSE	Plasmacells	13.5492652345787	-0.546099085027924	0.0574303212585933	84	Large (20<X<100)
1187	8	AGCCTAACACATTCGA-1	AGCCTAACACATTCGA-2	1	300_0150_Syn_BT_1	NA	Syn	RA01	BT	TRUE	singlet	TRUE	yes 5'	1	paired	classical	Paired chain	TRUE	FALSE	Plasmacells	13.1056273866783	0.969601791684875	0	1	Singleton
1188	16092	GTGGGTCCAGAGTGTG-1	GTGGGTCCAGAGTGTG-18	1	300_1883_Syn_BT_1	NA	Syn	RA09	BT	TRUE	singlet	TRUE	yes 5'	1	paired	classical	Paired chain	TRUE	FALSE	Plasmacells	13.4592812944542	-0.427485901529541	0.0446506995063219	19	Medium (5<X<=20)
1189	29207	TGCGTGGGTGTGAATA-1	TGCGTGGGTGTGAATA-2	1	300_0150_Syn_BT_1	NA	Syn	RA01	BT	TRUE	singlet	TRUE	yes 5'	1	paired	classical	Paired chain	TRUE	FALSE	Plasmacells	13.4094613481652	-0.574916381056061	0.122416554490135	2	Small (1<X<=5)
1190	1256	GACTGCGCATGTCGAT-1	GACTGCGCATGTCGAT-2	1	300_0150_Syn_BT_1	NA	Syn	RA01	BT	TRUE	singlet	TRUE	yes 5'	1	paired	classical	Paired chain	TRUE	FALSE	Plasmablasts	11.5642617632042	2.35446177083755	0.077413195549075	1	Singleton
1191	473	ATTCTACTCCTTGACC-1	ATTCTACTCCTTGACC-7	1	300_0173_Syn_BT_1	NA	Syn	RA03	BT	TRUE	singlet	TRUE	yes 5'	1	paired	multi-heavy	Paired chain	TRUE	FALSE	Plasmacells	13.4679168153893	-1.33272900026535	0.0275854828022632	1	Singleton
1192	12217	GTACTTTTCCAGATCA-1	GTACTTTTCCAGATCA-2	1	300_0150_Syn_BT_1	NA	Syn	RA01	BT	TRUE	singlet	TRUE	yes 5'	1	paired	classical	Paired chain	TRUE	FALSE	Plasmablasts	11.7113669801842	2.26088367063309	0.0184574123989218	1	Singleton
1193	22238	CGTTCTGTCCACTGGG-1	CGTTCTGTCCACTGGG-6	1	300_0173_PBL_BT_1	NA	PBL	RA03	BT	TRUE	singlet	TRUE	yes 5'	1	paired	classical	Paired chain	TRUE	FALSE	Plasmacells	13.5696404863488	2.15661750394607	0.0263472421740995	1	Singleton
1194	13764	CTCACACCACCCTATC-1	CTCACACCACCCTATC-18	1	300_1883_Syn_BT_1	NA	Syn	RA09	BT	TRUE	singlet	TRUE	yes 5'	1	paired	classical	Paired chain	TRUE	FALSE	Plasmacells	14.1216605592858	0.0859544094255063	0.071801360282098	1	Singleton
1195	16864	ATCTACTTCAGAGACG-1	ATCTACTTCAGAGACG-1	1	300_0150_PBL_BT_1	NA	PBL	RA01	BT	TRUE	singlet	TRUE	yes 5'	1	paired	classical	Paired chain	TRUE	FALSE	Plasmablasts	12.7469170976769	1.9396811540773	0.0284843889487456	1	Singleton
1196	12682	ACTTGTTAGCAGATCG-1	ACTTGTTAGCAGATCG-7	1	300_0173_Syn_BT_1	NA	Syn	RA03	BT	TRUE	singlet	TRUE	yes 5'	1	paired	classical	Paired chain	TRUE	FALSE	Plasmacells	14.043168394674	-0.9968183223555	0.0351587975441749	1	Singleton
1197	8250	CTCGAGGCAGATCGGA-1	CTCGAGGCAGATCGGA-7	1	300_0173_Syn_BT_1	NA	Syn	RA03	BT	TRUE	singlet	TRUE	yes 5'	1	paired	double-light	Paired chain	TRUE	FALSE	Plasmacells	13.6355145860802	1.76240442353989	0.0574303212585933	84	Large (20<X<100)
1198	27130	CCTTACGCAGTGAGTG-1	CCTTACGCAGTGAGTG-14	1	300_0414_PBL_BT_1	NA	PBL	RA07	BT	TRUE	singlet	TRUE	yes 5'	1	paired	classical	Paired chain	TRUE	FALSE	Plasmablasts	11.4193252016198	2.50458119470383	0.0489365412799218	1	Singleton
1199	16112	ATGTGTGCAGTCCTTC-1	ATGTGTGCAGTCCTTC-18	1	300_1883_Syn_BT_1	NA	Syn	RA09	BT	TRUE	singlet	TRUE	yes 5'	1	paired	classical	Paired chain	TRUE	FALSE	Plasmacells	13.4454968858849	-0.442880112344971	0.115678909698335	1	Singleton
1200	16130	CTGATAGCAGTAAGCG-1	CTGATAGCAGTAAGCG-18	1	300_1883_Syn_BT_1	NA	Syn	RA09	BT	TRUE	singlet	TRUE	yes 5'	1	paired	classical	Paired chain	TRUE	FALSE	Plasmacells	14.1011727739464	-0.816542166883698	0.040347777024914	1	Singleton
1201	298	CCGGTAGGTGGGTCAA-1	CCGGTAGGTGGGTCAA-18	1	300_1883_Syn_BT_1	NA	Syn	RA09	BT	TRUE	singlet	TRUE	yes 5'	1	paired	classical	Paired chain	TRUE	FALSE	Plasmacells	14.0464766908776	-1.37389828603958	0.0476153108567894	1	Singleton
1202	16797	CTGATAGCACCTATCC-1	CTGATAGCACCTATCC-25	1	301_0270_Syn_BT_1	NA	Syn	RA12	BT	TRUE	singlet	TRUE	yes 5'	1	paired	classical	Paired chain	TRUE	FALSE	Plasmacells	13.8317111421715	-1.81656767767166	0.0306223999168448	1	Singleton
1203	23696	CGTCACTCAAGCCTAT-1	CGTCACTCAAGCCTAT-18	1	300_1883_Syn_BT_1	NA	Syn	RA09	BT	TRUE	singlet	TRUE	yes 5'	1	paired	classical	Paired chain	TRUE	FALSE	Plasmacells	14.2516663957726	-2.04668547552322	0.0172382166470429	1	Singleton
1204	8250	CACATAGAGACCTAGG-1	CACATAGAGACCTAGG-7	1	300_0173_Syn_BT_1	NA	Syn	RA03	BT	TRUE	singlet	TRUE	yes 5'	1	paired	double-heavy	Paired chain	TRUE	FALSE	Plasmacells	13.7043898988854	-0.456902164633026	0.0574303212585933	84	Large (20<X<100)
1205	17509	CGCGGTAGTTCCATGA-1	CGCGGTAGTTCCATGA-8	1	300_0174_PBL_BT_1	NA	PBL	RA04	BT	TRUE	singlet	FALSE	yes 5'	1	paired	double-light	Paired chain	TRUE	FALSE	Plasmacells	13.7750647951256	1.45354692298676	0.0684796203242652	1	Singleton
1206	3829	GGCTCGACATAGTAAG-1	GGCTCGACATAGTAAG-18	1	300_1883_Syn_BT_1	NA	Syn	RA09	BT	TRUE	singlet	TRUE	yes 5'	1	paired	classical	Paired chain	TRUE	FALSE	Plasmacells	13.0474837709557	1.04772744733597	0.0230759470366443	1	Singleton
1207	1051	CTGTTTAGTGATGTGG-1	CTGTTTAGTGATGTGG-18	1	300_1883_Syn_BT_1	NA	Syn	RA09	BT	TRUE	singlet	TRUE	yes 5'	1	paired	classical	Paired chain	TRUE	FALSE	Plasmacells	14.4478305269371	-0.541073340589753	0.161184805013928	1	Singleton
1208	1443	ACATCAGTCTTTACGT-1	ACATCAGTCTTTACGT-7	1	300_0173_Syn_BT_1	NA	Syn	RA03	BT	TRUE	singlet	TRUE	yes 5'	1	paired	classical	Paired chain	TRUE	FALSE	Plasmacells	14.1071723390709	-0.483094233686676	0.0633123626655337	1	Singleton
1209	12075	CTGCGGACAGATGAGC-1	CTGCGGACAGATGAGC-1	1	300_0150_PBL_BT_1	NA	PBL	RA01	BT	TRUE	singlet	TRUE	yes 5'	1	paired	classical	Paired chain	TRUE	FALSE	Plasmacells	14.0951970506798	1.82934651929642	0.0627060250356379	1	Singleton
1210	9138	CGAGCACTCGCTTGTC-1	CGAGCACTCGCTTGTC-18	1	300_1883_Syn_BT_1	NA	Syn	RA09	BT	TRUE	singlet	TRUE	yes 5'	1	paired	classical	Paired chain	TRUE	FALSE	Plasmacells	13.7865155626427	0.00052378732467617	0.0185218354526188	4	Small (1<X<=5)
1211	33809	CGTGTAAAGCACCGCT-1	CGTGTAAAGCACCGCT-1	1	300_0150_PBL_BT_1	NA	PBL	RA01	BT	TRUE	singlet	TRUE	yes 5'	1	paired	classical	Paired chain	TRUE	FALSE	Plasmacells	13.5304368425499	1.6949826296022	0.11571831537861	1	Singleton
1212	18378	TTGCGTCTCCTTTCTC-1	TTGCGTCTCCTTTCTC-18	1	300_1883_Syn_BT_1	NA	Syn	RA09	BT	TRUE	singlet	TRUE	yes 5'	1	paired	other	Paired chain	TRUE	FALSE	Plasmacells	14.573457090963	-1.74760105055069	0.034426459535152	1	Singleton
1213	7460	ACACTGATCCTATGTT-1	ACACTGATCCTATGTT-24	1	301_0270_PBL_BT_1	NA	PBL	RA12	BT	TRUE	singlet	FALSE	yes 5'	1	paired	classical	Paired chain	TRUE	FALSE	Plasmacells	13.5217879701744	1.59591267663742	0.126629906317559	1	Singleton
1214	3825	GCGGGTTGTAAAGTCA-1	GCGGGTTGTAAAGTCA-18	1	300_1883_Syn_BT_1	NA	Syn	RA09	BT	TRUE	singlet	TRUE	yes 5'	1	paired	other	Paired chain	TRUE	FALSE	Plasmacells	13.7728093553673	-2.00320627134537	0.0248099988965862	1	Singleton
1215	9932	CCTATTAGTCTGCGGT-1	CCTATTAGTCTGCGGT-2	1	300_0150_Syn_BT_1	NA	Syn	RA01	BT	TRUE	singlet	TRUE	yes 5'	1	paired	classical	Paired chain	TRUE	FALSE	Plasmacells	13.9007781435143	-2.0444736663649	0.0590677450921354	2	Small (1<X<=5)
1216	7470	AGATTGCAGGTAAACT-1	AGATTGCAGGTAAACT-24	1	301_0270_PBL_BT_1	NA	PBL	RA12	BT	TRUE	singlet	FALSE	yes 5'	1	paired	double-light	Paired chain	TRUE	FALSE	Plasmacells	13.2264083315026	1.32629976827408	0.0511835502732562	1	Singleton
1217	5317	AGCGTATGTTGGTGGA-1	AGCGTATGTTGGTGGA-18	1	300_1883_Syn_BT_1	NA	Syn	RA09	BT	TRUE	singlet	TRUE	yes 5'	1	paired	classical	Paired chain	TRUE	FALSE	Plasmacells	14.3567679811608	-1.09144141119217	0.0326922690585601	1	Singleton
1218	8250	ATCTGCCGTAAACACA-1	ATCTGCCGTAAACACA-7	1	300_0173_Syn_BT_1	NA	Syn	RA03	BT	TRUE	singlet	TRUE	yes 5'	1	paired	classical	Paired chain	TRUE	FALSE	Plasmacells	13.9311068941246	-0.562013048345795	0.0574303212585933	84	Large (20<X<100)
1219	33783	ATTGGACCAAGGCTCC-1	ATTGGACCAAGGCTCC-1	1	300_0150_PBL_BT_1	NA	PBL	RA01	BT	TRUE	singlet	FALSE	yes 5'	1	paired	classical	Paired chain	TRUE	FALSE	Plasmacells	13.3817447115074	2.16648994046951	0.0416977209944751	1	Singleton
1220	8056	CATGACAAGCCGGTAA-1	CATGACAAGCCGGTAA-5	1	300_0171_Syn_BT_1	NA	Syn	RA02	BT	TRUE	singlet	TRUE	yes 5'	1	paired	classical	Paired chain	TRUE	FALSE	Plasmacells	13.9695008684288	-0.513243097479096	0.00741637388036011	1	Singleton
1221	3831	GGGAATGTCCTGCAGG-1	GGGAATGTCCTGCAGG-18	1	300_1883_Syn_BT_1	NA	Syn	RA09	BT	TRUE	singlet	TRUE	yes 5'	1	paired	classical	Paired chain	TRUE	FALSE	Plasmacells	13.9568704057823	-1.06037201326584	0.0331635045567523	1	Singleton
1222	7811	CGCGGTAAGGAGTTGC-1	CGCGGTAAGGAGTTGC-2	1	300_0150_Syn_BT_1	NA	Syn	RA01	BT	TRUE	singlet	TRUE	yes 5'	1	paired	double-light	Paired chain	TRUE	FALSE	Plasmacells	14.2961333681237	-1.09220292013382	0.0327146746301826	1	Singleton
1223	9145	CCGGTAGTCCAAGTAC-1	CCGGTAGTCCAAGTAC-18	1	300_1883_Syn_BT_1	NA	Syn	RA09	BT	TRUE	singlet	TRUE	yes 5'	1	paired	classical	Paired chain	TRUE	FALSE	Plasmacells	13.9531844545494	-0.484333891088715	0.0534236934413017	1	Singleton
1224	25838	AACTGGTAGCGAGAAA-1	AACTGGTAGCGAGAAA-7	1	300_0173_Syn_BT_1	NA	Syn	RA03	BT	TRUE	singlet	TRUE	yes 5'	1	paired	classical	Paired chain	TRUE	FALSE	Plasmacells	13.2721074510704	-1.5269274894545	0.0732971991134321	2	Small (1<X<=5)
1225	14346	GGGAGATCATGTAAGA-1	GGGAGATCATGTAAGA-25	1	301_0270_Syn_BT_1	NA	Syn	RA12	BT	TRUE	singlet	TRUE	yes 5'	1	paired	double-light	Paired chain	TRUE	FALSE	Plasmacells	14.6189330507408	-1.51937438886856	0.0561296849014017	1	Singleton
1226	21865	CGTTGGGGTCTTCAAG-1	CGTTGGGGTCTTCAAG-3	1	300_0171_PBL_BT_2	NA	PBL	RA02	BT	TRUE	singlet	FALSE	yes 5'	1	paired	classical	Paired chain	TRUE	FALSE	Plasmacells	13.7690175462853	2.01897476274277	0.0442195810055866	1	Singleton
1227	6354	CAACCTCGTGAGTATA-1	CAACCTCGTGAGTATA-7	1	300_0173_Syn_BT_1	NA	Syn	RA03	BT	TRUE	singlet	TRUE	yes 5'	1	paired	classical	Paired chain	TRUE	FALSE	Plasmacells	13.6779092241417	-2.02294423025345	0.0224157534246576	1	Singleton
1228	17402	GGCTGGTTCGGAAATA-1	GGCTGGTTCGGAAATA-7	1	300_0173_Syn_BT_1	NA	Syn	RA03	BT	TRUE	singlet	TRUE	yes 5'	1	paired	classical	Paired chain	TRUE	FALSE	Plasmacells	13.6133531023156	0.80881054360176	0.0491607242339833	3	Small (1<X<=5)
1229	10415	CCATTCGAGAACAATC-1	CCATTCGAGAACAATC-7	1	300_0173_Syn_BT_1	NA	Syn	RA03	BT	TRUE	singlet	TRUE	yes 5'	1	paired	classical	Paired chain	TRUE	FALSE	Plasmacells	13.7842029024254	2.19550321656967	0.125700365861064	3	Small (1<X<=5)
1230	13760	CTGAAACTCGTCGTTC-1	CTGAAACTCGTCGTTC-18	1	300_1883_Syn_BT_1	NA	Syn	RA09	BT	TRUE	singlet	TRUE	yes 5'	1	paired	classical	Paired chain	TRUE	FALSE	Plasmacells	14.076368658651	-0.533764857465973	0.0184956600556871	5	Small (1<X<=5)
1231	19734	ACGCCAGCAGTGGAGT-1	ACGCCAGCAGTGGAGT-7	1	300_0173_Syn_BT_1	NA	Syn	RA03	BT	TRUE	singlet	TRUE	yes 5'	1	paired	classical	Paired chain	TRUE	FALSE	Plasmacells	13.3660901476036	-0.441419738943329	0.0589377694556083	1	Singleton
1232	1191	TACTCATTCCTTCAAT-1	TACTCATTCCTTCAAT-24	1	301_0270_PBL_BT_1	NA	PBL	RA12	BT	TRUE	singlet	FALSE	yes 5'	1	paired	classical	Paired chain	TRUE	FALSE	Plasmacells	13.0564006258141	0.989576053207168	0	1	Singleton
1233	24603	GTCAAGTTCTGCTGTC-1	GTCAAGTTCTGCTGTC-25	1	301_0270_Syn_BT_1	NA	Syn	RA12	BT	TRUE	singlet	TRUE	yes 5'	1	paired	double-light	Paired chain	TRUE	FALSE	Plasmacells	13.3209632326256	-1.00910915773605	0.0170933931316883	1	Singleton
1234	23997	TTCGGTCGTCAACTGT-1	TTCGGTCGTCAACTGT-19	1	300_1930_PBL_BT_1	NA	PBL	RA10	BT	TRUE	singlet	FALSE	yes 5'	1	paired	classical	Paired chain	TRUE	FALSE	Plasmacells	13.4500192094933	0.667311054055938	0.0329563727003334	1	Singleton
1235	12064	CTACATTGTATATGGA-1	CTACATTGTATATGGA-1	1	300_0150_PBL_BT_1	NA	PBL	RA01	BT	TRUE	singlet	FALSE	yes 5'	1	paired	classical	Paired chain	TRUE	FALSE	Plasmacells	13.564948408712	1.72409806806351	0.0537686358238948	1	Singleton
1236	18339	CCTTCGATCTCACATT-1	CCTTCGATCTCACATT-18	1	300_1883_Syn_BT_1	NA	Syn	RA09	BT	TRUE	singlet	TRUE	yes 5'	1	paired	classical	Paired chain	TRUE	FALSE	Plasmacells	13.7042735506188	-0.220351714308014	0.00496108033240997	2	Small (1<X<=5)
1237	5340	GATGAGGCAGGATTGG-1	GATGAGGCAGGATTGG-18	1	300_1883_Syn_BT_1	NA	Syn	RA09	BT	TRUE	singlet	TRUE	yes 5'	1	paired	classical	Paired chain	TRUE	FALSE	Plasmablasts	11.6739533830773	2.84402177888657	0.0127367985739751	2	Small (1<X<=5)
1238	13738	CAGCAGCGTGTCGCTG-1	CAGCAGCGTGTCGCTG-18	1	300_1883_Syn_BT_1	NA	Syn	RA09	BT	TRUE	singlet	TRUE	yes 5'	1	paired	classical	Paired chain	TRUE	FALSE	Plasmacells	14.2904494691979	-1.13893021982407	0.045292515127598	1	Singleton
1239	8254	GTGTGCGTCTCAAACG-1	GTGTGCGTCTCAAACG-7	1	300_0173_Syn_BT_1	NA	Syn	RA03	BT	TRUE	singlet	TRUE	yes 5'	1	paired	classical	Paired chain	TRUE	FALSE	Plasmacells	13.4543002534996	-0.72966482084488	0.075494297836421	23	Large (20<X<100)
1240	13748	CCTAGCTCAGTATGCT-1	CCTAGCTCAGTATGCT-18	1	300_1883_Syn_BT_1	NA	Syn	RA09	BT	TRUE	singlet	TRUE	yes 5'	1	paired	classical	Paired chain	TRUE	FALSE	Plasmacells	13.5060513902794	-0.703904051000824	0.027640704541891	1	Singleton
1241	4373	GTGAAGGCAGGGCATA-1	GTGAAGGCAGGGCATA-2	1	300_0150_Syn_BT_1	NA	Syn	RA01	BT	TRUE	singlet	TRUE	yes 5'	1	paired	classical	Paired chain	TRUE	FALSE	Plasmacells	13.4761575151573	0.491844248359451	0.0444615021793275	1	Singleton
1242	9693	TCGCGAGGTACCCAAT-1	TCGCGAGGTACCCAAT-24	1	301_0270_PBL_BT_1	NA	PBL	RA12	BT	TRUE	singlet	TRUE	yes 5'	1	paired	classical	Paired chain	TRUE	FALSE	Plasmacells	13.8026936937462	1.09344397146011	0.028285987550446	2	Small (1<X<=5)
1243	20699	TGCCCATGTACGCTGC-1	TGCCCATGTACGCTGC-18	1	300_1883_Syn_BT_1	NA	Syn	RA09	BT	TRUE	singlet	TRUE	yes 5'	1	paired	classical	Paired chain	TRUE	FALSE	Plasmacells	14.5548194337975	-1.41224779527878	0.0131071364571093	1	Singleton
1244	18977	AGCGTATCATGCAATC-1	AGCGTATCATGCAATC-25	1	301_0270_Syn_BT_1	NA	Syn	RA12	BT	TRUE	singlet	TRUE	yes 5'	1	paired	classical	Paired chain	TRUE	FALSE	Plasmacells	13.5580600191246	-0.934748429472199	0.045410702085007	1	Singleton
1245	5198	CATTATCGTGTTTGTG-1	CATTATCGTGTTTGTG-14	1	300_0414_PBL_BT_1	NA	PBL	RA07	BT	TRUE	singlet	FALSE	yes 5'	1	paired	classical	Paired chain	FALSE	TRUE	Plasmablasts	11.9595101762902	2.20326028425003	0.267893820224719	1	Singleton
1246	13739	CAGCATAGTAGCTAAA-1	CAGCATAGTAGCTAAA-18	1	300_1883_Syn_BT_1	NA	Syn	RA09	BT	TRUE	singlet	TRUE	yes 5'	1	paired	classical	Paired chain	TRUE	FALSE	Plasmacells	13.7470429826866	-0.775184768850556	0.0380285451197053	1	Singleton
1247	23710	CTGTTTATCCCTGACT-1	CTGTTTATCCCTGACT-18	1	300_1883_Syn_BT_1	NA	Syn	RA09	BT	TRUE	singlet	TRUE	yes 5'	1	paired	classical	Paired chain	TRUE	FALSE	Plasmacells	13.5909551073204	-0.831687230283966	0.0143964119657594	1	Singleton
1248	7791	CTTGGCTTCCACGTTC-1	CTTGGCTTCCACGTTC-2	1	300_0150_Syn_BT_1	NA	Syn	RA01	BT	TRUE	singlet	TRUE	yes 5'	1	paired	classical	Paired chain	TRUE	FALSE	Plasmacells	14.0523303438317	-0.26684959572052	0.115993127413127	2	Small (1<X<=5)
1249	27320	ATGGGAGGTCAGAGGT-1	ATGGGAGGTCAGAGGT-18	1	300_1883_Syn_BT_1	NA	Syn	RA09	BT	TRUE	singlet	TRUE	yes 5'	1	paired	classical	Paired chain	TRUE	FALSE	Plasmacells	13.1316293169152	-1.66946579855179	0.0753274050603848	13	Medium (5<X<=20)
1250	14595	GTGTGCGAGGGTATCG-1	GTGTGCGAGGGTATCG-1	1	300_0150_PBL_BT_1	NA	PBL	RA01	BT	TRUE	singlet	FALSE	yes 5'	1	paired	classical	Paired chain	TRUE	FALSE	Plasmacells	13.242101042379	1.03157816488052	0.0358333285791496	1	Singleton
1251	6346	CCTTCCCTCCAAGTAC-1	CCTTCCCTCCAAGTAC-7	1	300_0173_Syn_BT_1	NA	Syn	RA03	BT	TRUE	singlet	TRUE	yes 5'	1	paired	classical	Paired chain	TRUE	FALSE	Plasmacells	13.5235503603112	0.811859201972732	0.0361146571298819	3	Small (1<X<=5)
1252	581	CGATGGCAGTGACATA-1	CGATGGCAGTGACATA-18	1	300_1883_Syn_BT_1	NA	Syn	RA09	BT	TRUE	singlet	TRUE	yes 5'	1	paired	classical	Paired chain	TRUE	FALSE	Plasmacells	13.6528199602257	-0.251031655485382	0.0147863925706313	1	Singleton
1253	34142	GTAACGTAGATCCCGC-1	GTAACGTAGATCCCGC-7	1	300_0173_Syn_BT_1	NA	Syn	RA03	BT	TRUE	singlet	TRUE	yes 5'	1	paired	classical	Paired chain	TRUE	FALSE	Plasmacells	13.7818253923546	-0.0491416637251285	0.144080481995236	1	Singleton
1254	11359	CCTTCCCGTCCGAACC-1	CCTTCCCGTCCGAACC-18	1	300_1883_Syn_BT_1	NA	Syn	RA09	BT	TRUE	singlet	TRUE	yes 5'	1	paired	classical	Paired chain	TRUE	FALSE	Plasmacells	14.0310614992272	0.45144145596529	0.0952166638513514	1	Singleton
1255	18375	TGAGCATGTATATGGA-1	TGAGCATGTATATGGA-18	1	300_1883_Syn_BT_1	NA	Syn	RA09	BT	TRUE	singlet	TRUE	yes 5'	1	paired	classical	Paired chain	TRUE	FALSE	Plasmacells	14.277914373983	-0.793933409864655	0.0429215170722034	1	Singleton
1256	33160	TTTGTCAGTATTACCG-1	TTTGTCAGTATTACCG-21	1	301_0174_PBL_BT_1	NA	PBL	RA11	BT	TRUE	singlet	TRUE	yes 5'	1	paired	classical	Paired chain	TRUE	FALSE	Plasmablasts	12.4711583543907	1.90809367257858	0.0673865786348075	1	Singleton
1257	16916	GACGTGCGTGCGGTAA-1	GACGTGCGTGCGGTAA-1	1	300_0150_PBL_BT_1	NA	PBL	RA01	BT	TRUE	singlet	TRUE	yes 5'	1	paired	double-heavy	Paired chain	TRUE	FALSE	Plasmablasts	11.2941144395958	2.73587534982468	0.0737634425608697	1	Singleton
1258	6348	GCTGGGTAGTTGTCGT-1	GCTGGGTAGTTGTCGT-7	1	300_0173_Syn_BT_1	NA	Syn	RA03	BT	TRUE	singlet	TRUE	yes 5'	1	paired	classical	Paired chain	TRUE	FALSE	Plasmacells	13.8954518724572	1.30277435142303	0.0341832405969634	2	Small (1<X<=5)
1259	10204	AGCGTCGTCTGCGACG-1	AGCGTCGTCTGCGACG-5	1	300_0171_Syn_BT_1	NA	Syn	RA02	BT	TRUE	singlet	TRUE	yes 5'	1	paired	classical	Paired chain	TRUE	FALSE	Plasmablasts	11.80103525411	2.02514896947647	0.0418666872529644	1	Singleton
1260	22120	AAAGCAAGTTGAGTTC-1	AAAGCAAGTTGAGTTC-6	1	300_0173_PBL_BT_1	NA	PBL	RA03	BT	TRUE	singlet	TRUE	yes 5'	1	paired	classical	Paired chain	TRUE	FALSE	Plasmacells	13.5539163042198	1.72454915601517	0.0567328548650393	1	Singleton
1261	10423	CGCGTTTCAGTATGCT-1	CGCGTTTCAGTATGCT-7	1	300_0173_Syn_BT_1	NA	Syn	RA03	BT	TRUE	singlet	TRUE	yes 5'	1	paired	classical	Paired chain	TRUE	FALSE	Plasmacells	13.4807465959679	0.718848374073753	0.0724725571519893	7	Medium (5<X<=20)
1262	2150	TCAGCTCGTAAGTAGT-1	TCAGCTCGTAAGTAGT-5	1	300_0171_Syn_BT_1	NA	Syn	RA02	BT	TRUE	singlet	TRUE	yes 5'	1	paired	classical	Paired chain	TRUE	FALSE	Plasmacells	12.3900292802941	-1.64629651945328	0.0432058141449831	1	Singleton
1263	9173	GTAACTGAGGATCGCA-1	GTAACTGAGGATCGCA-18	1	300_1883_Syn_BT_1	NA	Syn	RA09	BT	TRUE	singlet	TRUE	yes 5'	1	paired	other	Paired chain	TRUE	FALSE	Plasmacells	13.1561282564293	-0.725418109113922	0.10346943132771	1	Singleton
1264	5328	CCACGGAAGAAGATTC-1	CCACGGAAGAAGATTC-18	1	300_1883_Syn_BT_1	NA	Syn	RA09	BT	TRUE	singlet	TRUE	yes 5'	1	paired	classical	Paired chain	TRUE	FALSE	Plasmacells	14.2028497148644	-1.73457052152847	0.00668875661375662	1	Singleton
1265	20696	TCCACACGTTCCGGCA-1	TCCACACGTTCCGGCA-18	1	300_1883_Syn_BT_1	NA	Syn	RA09	BT	TRUE	singlet	TRUE	yes 5'	1	paired	classical	Paired chain	TRUE	FALSE	Plasmacells	13.6903136659752	-0.959213871175995	0.0185237731446636	1	Singleton
1266	1355	GTAGTCAGTCCAGTGC-1	GTAGTCAGTCCAGTGC-5	1	300_0171_Syn_BT_1	NA	Syn	RA02	BT	TRUE	singlet	TRUE	yes 5'	1	paired	double-light	Paired chain	TRUE	FALSE	Plasmacells	14.1520141054283	0.0802170451333615	0.028114889373297	2	Small (1<X<=5)
1267	5507	TTCTTAGCACAGAGGT-1	TTCTTAGCACAGAGGT-19	1	300_1930_PBL_BT_1	NA	PBL	RA10	BT	TRUE	singlet	TRUE	yes 5'	1	paired	classical	Paired chain	TRUE	FALSE	Plasmacells	13.6512120653282	0.619209330861816	0.0239046195652174	1	Singleton
1268	8305	TGCCCATCACGAAACG-1	TGCCCATCACGAAACG-7	1	300_0173_Syn_BT_1	NA	Syn	RA03	BT	TRUE	singlet	TRUE	yes 5'	1	paired	classical	Paired chain	TRUE	FALSE	Plasmacells	14.143115370382	-0.385891575033417	0.0721973720567259	1	Singleton
1269	22360	TTAGTTCGTTGGAGGT-1	TTAGTTCGTTGGAGGT-6	1	300_0173_PBL_BT_1	NA	PBL	RA03	BT	TRUE	singlet	TRUE	yes 5'	1	paired	classical	Paired chain	TRUE	FALSE	Plasmacells	13.6720155168663	2.21457920629288	0.0286322123675782	1	Singleton
1270	24510	TGAGCCGAGTGCTGCC-1	TGAGCCGAGTGCTGCC-24	1	301_0270_PBL_BT_1	NA	PBL	RA12	BT	TRUE	singlet	TRUE	yes 5'	1	paired	double-light	Paired chain	TRUE	FALSE	Plasmacells	13.4315341402184	1.03362850505615	0.00991896067415731	1	Singleton
1271	22548	CTAAGACGTACCCAAT-1	CTAAGACGTACCCAAT-8	1	300_0174_PBL_BT_1	NA	PBL	RA04	BT	TRUE	singlet	FALSE	yes 5'	1	paired	classical	Paired chain	TRUE	FALSE	Plasmacells	13.1268199373375	1.13675181228424	0.0527006397757739	1	Singleton
1272	16109	ATAACGCAGCCTTGAT-1	ATAACGCAGCCTTGAT-18	1	300_1883_Syn_BT_1	NA	Syn	RA09	BT	TRUE	singlet	TRUE	yes 5'	1	paired	double-light	Paired chain	TRUE	FALSE	Plasmacells	13.8467038560997	-1.32699634474014	0.00379085792349727	1	Singleton
1273	24217	TCAACGACATTTCAGG-1	TCAACGACATTTCAGG-21	1	301_0174_PBL_BT_1	NA	PBL	RA11	BT	TRUE	singlet	TRUE	yes 5'	1	paired	classical	Paired chain	TRUE	FALSE	Plasmacells	13.860189764608	0.61673052269722	0.136517955801105	1	Singleton
1274	3805	CCTTCGATCTGTCTCG-1	CCTTCGATCTGTCTCG-18	1	300_1883_Syn_BT_1	NA	Syn	RA09	BT	TRUE	singlet	TRUE	yes 5'	1	paired	classical	Paired chain	TRUE	FALSE	Plasmacells	13.8146670747887	0.63296188074852	0.0467826265146115	4	Small (1<X<=5)
1275	12143	TGCTACCGTGATAAAC-1	TGCTACCGTGATAAAC-1	1	300_0150_PBL_BT_1	NA	PBL	RA01	BT	TRUE	singlet	FALSE	yes 5'	1	paired	classical	Paired chain	TRUE	FALSE	Plasmacells	14.0249293733727	1.44906656104828	0.0513534952818921	1	Singleton
1276	15844	GTTTCTACACTGTCGG-1	GTTTCTACACTGTCGG-13	1	300_0410_Syn_BT_1	NA	Syn	RA06	BT	TRUE	singlet	TRUE	yes 5'	1	paired	double-light	Paired chain	TRUE	FALSE	Plasmacells	13.4656279970299	-0.923921484167328	0.0411488822652757	1	Singleton
1277	8250	GTGCAGCAGCGATCCC-1	GTGCAGCAGCGATCCC-7	1	300_0173_Syn_BT_1	NA	Syn	RA03	BT	TRUE	singlet	TRUE	yes 5'	1	paired	double-light	Paired chain	TRUE	FALSE	Plasmacells	13.5563691545616	0.586980007921705	0.0574303212585933	84	Large (20<X<100)
1278	8250	AAGGAGCCAGTGGAGT-1	AAGGAGCCAGTGGAGT-7	1	300_0173_Syn_BT_1	NA	Syn	RA03	BT	TRUE	singlet	TRUE	yes 5'	1	paired	classical	Paired chain	TRUE	FALSE	Plasmacells	14.0006698061119	-0.2998749796698	0.0574303212585933	84	Large (20<X<100)
1279	12916	ACTGATGGTCGACTAT-1	ACTGATGGTCGACTAT-9	1	300_0174_Syn_BT_1	NA	Syn	RA04	BT	TRUE	singlet	TRUE	yes 5'	1	paired	multi-light	Paired chain	TRUE	FALSE	Plasmacells	14.4662364412438	-1.64426733892654	0.0316330866587255	1	Singleton
1280	11390	TACGGATTCTAAGCCA-1	TACGGATTCTAAGCCA-18	1	300_1883_Syn_BT_1	NA	Syn	RA09	BT	TRUE	singlet	TRUE	yes 5'	1	paired	classical	Paired chain	TRUE	FALSE	Plasmacells	13.9434407640587	-1.50831605833267	0.0187354625225279	1	Singleton
1281	7636	AAAGTAGAGTATTGGA-1	AAAGTAGAGTATTGGA-1	1	300_0150_PBL_BT_1	NA	PBL	RA01	BT	TRUE	singlet	FALSE	yes 5'	1	paired	classical	Paired chain	TRUE	FALSE	Plasmablasts	11.524460165609	2.84665058213974	0.0403034505600386	1	Singleton
1282	160	ATCATGGGTCGGCACT-1	ATCATGGGTCGGCACT-4	1	300_0171_PBL_BT_1	NA	PBL	RA02	BT	TRUE	singlet	FALSE	yes 5'	1	paired	classical	Paired chain	TRUE	FALSE	Plasmablasts	11.3960050035607	2.18783495981003	0.022904611508262	1	Singleton
1283	25943	TTAGGACCACCGCTAG-1	TTAGGACCACCGCTAG-7	1	300_0173_Syn_BT_1	NA	Syn	RA03	BT	TRUE	singlet	TRUE	yes 5'	1	paired	classical	Paired chain	TRUE	FALSE	Plasmacells	13.9009469438683	-0.284850377256623	0.0929350280190097	1	Singleton
1284	1048	CTACACCTCTCAAACG-1	CTACACCTCTCAAACG-18	1	300_1883_Syn_BT_1	NA	Syn	RA09	BT	TRUE	singlet	TRUE	yes 5'	1	paired	classical	Paired chain	TRUE	FALSE	Plasmacells	14.0014890123497	-1.77752353590225	0.0527686099379338	1	Singleton
1285	11350	CACCAGGTCTTTAGTC-1	CACCAGGTCTTTAGTC-18	1	300_1883_Syn_BT_1	NA	Syn	RA09	BT	TRUE	singlet	TRUE	yes 5'	1	paired	classical	Paired chain	TRUE	FALSE	Plasmacells	14.587846129049	-0.913459915334931	0.030948524590164	1	Singleton
1286	16602	ACATACGGTTACCAGT-1	ACATACGGTTACCAGT-24	1	301_0270_PBL_BT_1	NA	PBL	RA12	BT	TRUE	singlet	TRUE	yes 5'	1	paired	classical	Paired chain	TRUE	FALSE	Plasmacells	13.9894164491783	1.18270747024322	0.0373475891511803	3	Small (1<X<=5)
1287	5332	CGATTGAAGCTAGTGG-1	CGATTGAAGCTAGTGG-18	1	300_1883_Syn_BT_1	NA	Syn	RA09	BT	TRUE	singlet	TRUE	yes 5'	1	paired	multi-light	Paired chain	TRUE	FALSE	Plasmacells	13.5565703798424	-1.33206476610397	0.0734606849315068	1	Singleton
1288	15174	CAGAGAGTCTTACCGC-1	CAGAGAGTCTTACCGC-7	1	300_0173_Syn_BT_1	NA	Syn	RA03	BT	TRUE	singlet	TRUE	yes 5'	1	paired	classical	Paired chain	TRUE	FALSE	Plasmacells	13.5017198015343	0.956256460731277	0.102868729930997	1	Singleton
1289	7480	CAACCAATCGCCATAA-1	CAACCAATCGCCATAA-24	1	301_0270_PBL_BT_1	NA	PBL	RA12	BT	TRUE	singlet	TRUE	yes 5'	1	paired	classical	Paired chain	TRUE	FALSE	Plasmacells	13.1315539766442	1.76420519906784	0.0830523097826087	1	Singleton
1290	18376	TGCCCATCATCGGACC-1	TGCCCATCATCGGACC-18	1	300_1883_Syn_BT_1	NA	Syn	RA09	BT	TRUE	singlet	TRUE	yes 5'	1	paired	classical	Paired chain	TRUE	FALSE	Plasmacells	13.4612744737755	-0.0414958183119205	0.0238329612660767	1	Singleton
1291	8306	TGCTGCTTCTACCTGC-1	TGCTGCTTCTACCTGC-7	1	300_0173_Syn_BT_1	NA	Syn	RA03	BT	TRUE	singlet	TRUE	yes 5'	1	paired	classical	Paired chain	TRUE	FALSE	Plasmacells	13.959705679525	0.818254720752487	0.10801889088432	1	Singleton
1292	9138	GAAACTCGTTATCACG-1	GAAACTCGTTATCACG-18	1	300_1883_Syn_BT_1	NA	Syn	RA09	BT	TRUE	singlet	TRUE	yes 5'	1	paired	double-light	Paired chain	TRUE	FALSE	Plasmacells	14.0472777773033	-0.0812750641653446	0.0185218354526188	4	Small (1<X<=5)
1293	143	GATCTAGCAGGAATGC-1	GATCTAGCAGGAATGC-2	1	300_0150_Syn_BT_1	NA	Syn	RA01	BT	TRUE	singlet	TRUE	yes 5'	1	paired	classical	Paired chain	TRUE	FALSE	Plasmablasts	11.3958829332482	2.12478254396225	0.0322791213768116	1	Singleton
1294	7848	GTTCGGGCAGGGTACA-1	GTTCGGGCAGGGTACA-2	1	300_0150_Syn_BT_1	NA	Syn	RA01	BT	TRUE	singlet	TRUE	yes 5'	1	paired	classical	Paired chain	TRUE	FALSE	Plasmacells	13.8173802782189	-0.179891783411255	0.0429304651403862	1	Singleton
1295	8250	CATCGAAAGAGCTATA-1	CATCGAAAGAGCTATA-7	1	300_0173_Syn_BT_1	NA	Syn	RA03	BT	TRUE	singlet	TRUE	yes 5'	1	paired	classical	Paired chain	TRUE	FALSE	Plasmacells	13.5898698259484	-0.428877014333954	0.0574303212585933	84	Large (20<X<100)
1296	19143	GCGGGTTGTCCTAGCG-1	GCGGGTTGTCCTAGCG-1	1	300_0150_PBL_BT_1	NA	PBL	RA01	BT	TRUE	singlet	TRUE	yes 5'	1	paired	classical	Paired chain	TRUE	FALSE	Plasmacells	14.1011136461388	1.86751411515976	0.0844745650917118	1	Singleton
1297	18349	GAACATCGTTACAGAA-1	GAACATCGTTACAGAA-18	1	300_1883_Syn_BT_1	NA	Syn	RA09	BT	TRUE	singlet	TRUE	yes 5'	1	paired	classical	Paired chain	TRUE	FALSE	Plasmacells	13.6131204057823	0.241514306848297	0.0448052984374302	1	Singleton
1298	6129	ACCCACTTCTGCCAGG-1	ACCCACTTCTGCCAGG-5	1	300_0171_Syn_BT_1	NA	Syn	RA02	BT	TRUE	singlet	TRUE	yes 5'	1	paired	double-light	Paired chain	TRUE	FALSE	Plasmablasts	11.8257459093224	2.41318200189377	0.0179642029039603	1	Singleton
1299	12707	TTGCCGTAGTTGTCGT-1	TTGCCGTAGTTGTCGT-7	1	300_0173_Syn_BT_1	NA	Syn	RA03	BT	TRUE	singlet	TRUE	yes 5'	1	paired	classical	Paired chain	TRUE	FALSE	Plasmacells	13.4045699525963	0.113220345561752	0.0439573860779743	1	Singleton
1300	24953	TTTGTCATCCTCCTAG-1	TTTGTCATCCTCCTAG-1	1	300_0150_PBL_BT_1	NA	PBL	RA01	BT	TRUE	singlet	FALSE	yes 5'	1	paired	double-light	Paired chain	TRUE	FALSE	Plasmacells	13.8560498644005	1.06853781301285	0.0586052120966737	1	Singleton
1301	16624	AGCTCTCAGGATGTAT-1	AGCTCTCAGGATGTAT-24	1	301_0270_PBL_BT_1	NA	PBL	RA12	BT	TRUE	singlet	TRUE	yes 5'	1	paired	classical	Paired chain	TRUE	FALSE	Plasmacells	13.5109494615685	1.66016421872879	0.0666146275898243	1	Singleton
1302	34140	TAGTGGTCATGACGGA-1	TAGTGGTCATGACGGA-7	1	300_0173_Syn_BT_1	NA	Syn	RA03	BT	TRUE	singlet	TRUE	yes 5'	1	paired	classical	Paired chain	TRUE	FALSE	Plasmacells	13.7195876527916	0.851607632224807	0.0924622275163788	5	Small (1<X<=5)
1303	3839	TATGCCCCACATCTTT-1	TATGCCCCACATCTTT-18	1	300_1883_Syn_BT_1	NA	Syn	RA09	BT	TRUE	singlet	TRUE	yes 5'	1	paired	double-light	Paired chain	TRUE	FALSE	Plasmacells	14.0597661424767	-0.983479875738373	0.00377329700272479	1	Singleton
1304	7481	CAACCTCAGCGATTCT-1	CAACCTCAGCGATTCT-24	1	301_0270_PBL_BT_1	NA	PBL	RA12	BT	TRUE	singlet	FALSE	yes 5'	1	paired	double-light	Paired chain	TRUE	FALSE	Plasmablasts	11.4656594682823	2.29261289197708	0.00562439096630878	1	Singleton
1305	282	CGTCCATCACACGCTG-1	CGTCCATCACACGCTG-14	1	300_0414_PBL_BT_1	NA	PBL	RA07	BT	TRUE	singlet	FALSE	yes 5'	1	paired	double-light	Paired chain	TRUE	FALSE	Plasmacells	13.5016845155846	0.994359594171295	0.0937872602739727	1	Singleton
1306	7436	CCATGTCGTGTGGTTT-1	CCATGTCGTGTGGTTT-22	1	301_0174_Syn_BT_1	NA	Syn	RA11	BT	TRUE	singlet	TRUE	yes 5'	1	paired	double-light	Paired chain	TRUE	FALSE	Plasmacells	14.0685189653527	-2.01728751104569	0.0169561087219357	1	Singleton
1307	7752	TGGTTAGTCATCTGTT-1	TGGTTAGTCATCTGTT-1	1	300_0150_PBL_BT_1	NA	PBL	RA01	BT	TRUE	singlet	FALSE	yes 5'	1	paired	classical	Paired chain	TRUE	FALSE	Plasmablasts	11.976798384298	1.92545722085739	0.0559840899537621	2	Small (1<X<=5)
1308	12124	TAAACCGTCGATGAGG-1	TAAACCGTCGATGAGG-1	1	300_0150_PBL_BT_1	NA	PBL	RA01	BT	TRUE	singlet	FALSE	yes 5'	1	paired	classical	Paired chain	TRUE	FALSE	Plasmablasts	11.3122752596031	2.78688953477646	0.0128808515734946	1	Singleton
1309	1113	TTGGCAAAGGTCATCT-1	TTGGCAAAGGTCATCT-19	1	300_1930_PBL_BT_1	NA	PBL	RA10	BT	TRUE	singlet	TRUE	yes 5'	1	paired	classical	Paired chain	TRUE	FALSE	Plasmacells	13.6730283189904	1.34193841773773	0.0707055754343845	1	Singleton
1310	17424	GCGCGATTCCGTTGCT-1	GCGCGATTCCGTTGCT-7	1	300_0173_Syn_BT_1	NA	Syn	RA03	BT	TRUE	singlet	TRUE	yes 5'	1	paired	classical	Paired chain	TRUE	FALSE	Plasmacells	13.1389087129723	1.0962192233255	0.0589990280728889	1	Singleton
1311	586	GTATTCTAGGGTTTCT-1	GTATTCTAGGGTTTCT-18	1	300_1883_Syn_BT_1	NA	Syn	RA09	BT	TRUE	singlet	TRUE	yes 5'	1	paired	classical	Paired chain	TRUE	FALSE	Plasmacells	13.4411605287682	0.303328153078804	0.0138032171581769	1	Singleton
1312	11363	CGTGAGCAGGCTAGCA-1	CGTGAGCAGGCTAGCA-18	1	300_1883_Syn_BT_1	NA	Syn	RA09	BT	TRUE	singlet	TRUE	yes 5'	1	paired	classical	Paired chain	TRUE	FALSE	Plasmacells	14.5233567644249	-1.36359002035355	0.0411993828297716	1	Singleton
1313	11803	AACGTTGCACCGATAT-1	AACGTTGCACCGATAT-24	1	301_0270_PBL_BT_1	NA	PBL	RA12	BT	TRUE	singlet	FALSE	yes 5'	1	paired	classical	Paired chain	TRUE	FALSE	Plasmablasts	11.6340773988854	2.73730562288071	0.0114567593930098	1	Singleton
1314	16777	TGAGAGGCAAGGACAC-1	TGAGAGGCAAGGACAC-25	1	301_0270_Syn_BT_1	NA	Syn	RA12	BT	TRUE	singlet	TRUE	yes 5'	1	paired	classical	Paired chain	TRUE	FALSE	Plasmacells	13.3926232744347	-1.21408881586288	0.0696886917380903	3	Small (1<X<=5)
1315	8250	GGTGCGTGTGCAACGA-1	GGTGCGTGTGCAACGA-7	1	300_0173_Syn_BT_1	NA	Syn	RA03	BT	TRUE	singlet	TRUE	yes 5'	1	paired	classical	Paired chain	TRUE	FALSE	Plasmacells	13.3552220750939	-0.417559820825806	0.0574303212585933	84	Large (20<X<100)
1316	18996	CTAATGGGTATCGCAT-1	CTAATGGGTATCGCAT-25	1	301_0270_Syn_BT_1	NA	Syn	RA12	BT	TRUE	singlet	TRUE	yes 5'	1	paired	double-heavy	Paired chain	TRUE	FALSE	Plasmacells	13.0074780870568	-1.82245232504105	0.0843861887993753	1	Singleton
1317	33962	AAGACCTGTGCGATAG-1	AAGACCTGTGCGATAG-4	1	300_0171_PBL_BT_1	NA	PBL	RA02	BT	TRUE	singlet	TRUE	yes 5'	1	paired	classical	Paired chain	TRUE	FALSE	Plasmacells	13.7892068315636	2.1108465011766	0.0558079280821918	1	Singleton
1318	8255	CCTACCAAGGACATTA-1	CCTACCAAGGACATTA-7	1	300_0173_Syn_BT_1	NA	Syn	RA03	BT	TRUE	singlet	TRUE	yes 5'	1	paired	classical	Paired chain	TRUE	FALSE	Plasmacells	13.6307080675255	0.390123945062408	0.0378113722461825	8	Medium (5<X<=20)
1319	12231	TCAGCTCGTGTGAAAT-1	TCAGCTCGTGTGAAAT-2	1	300_0150_Syn_BT_1	NA	Syn	RA01	BT	TRUE	singlet	TRUE	yes 5'	1	paired	double-light	Paired chain	TRUE	FALSE	Plasmacells	13.6376098085533	0.0321423228433224	0.001267217630854	1	Singleton
1320	8274	CAGCCGACAGTCCTTC-1	CAGCCGACAGTCCTTC-7	1	300_0173_Syn_BT_1	NA	Syn	RA03	BT	TRUE	singlet	TRUE	yes 5'	1	paired	double-light	Paired chain	TRUE	FALSE	Plasmacells	14.4006865907799	-0.060125726873627	0.058446914766702	1	Singleton
1321	7787	TTGCCGTAGATCACGG-1	TTGCCGTAGATCACGG-1	1	300_0150_PBL_BT_1	NA	PBL	RA01	BT	TRUE	singlet	TRUE	yes 5'	1	paired	classical	Paired chain	TRUE	FALSE	Plasmacells	13.7762893129479	1.23195771533752	0.0568624925630762	1	Singleton
1322	12041	CATTCGCGTCATACTG-1	CATTCGCGTCATACTG-1	1	300_0150_PBL_BT_1	NA	PBL	RA01	BT	TRUE	singlet	TRUE	yes 5'	1	paired	classical	Paired chain	TRUE	FALSE	Plasmacells	13.3274367738854	1.86114678937698	0.0546145995976459	1	Singleton
1323	9029	GAGTCCGAGCCCAGCT-1	GAGTCCGAGCCCAGCT-14	1	300_0414_PBL_BT_1	NA	PBL	RA07	BT	TRUE	singlet	TRUE	yes 5'	1	paired	classical	Paired chain	TRUE	FALSE	Plasmacells	12.7218001772057	1.2793229635408	0.106759196436506	1	Singleton
1324	16092	CTCGAAAAGGCTAGCA-1	CTCGAAAAGGCTAGCA-18	1	300_1883_Syn_BT_1	NA	Syn	RA09	BT	TRUE	singlet	TRUE	yes 5'	1	paired	classical	Paired chain	TRUE	FALSE	Plasmacells	13.7395156313073	1.72755084592606	0.0446506995063219	19	Medium (5<X<=20)
1325	21360	TCGCGTTTCGACAGCC-1	TCGCGTTTCGACAGCC-25	1	301_0270_Syn_BT_1	NA	Syn	RA12	BT	TRUE	singlet	TRUE	yes 5'	1	paired	classical	Paired chain	TRUE	FALSE	Plasmacells	14.4767878938805	-1.39351798933243	0.0653162297748219	1	Singleton
1326	15190	TGCCCTACACCCATGG-1	TGCCCTACACCCATGG-7	1	300_0173_Syn_BT_1	NA	Syn	RA03	BT	TRUE	singlet	TRUE	yes 5'	1	paired	multi-heavy	Paired chain	TRUE	FALSE	Plasmacells	13.5017598558556	0.623550091271648	0.00818525839025834	1	Singleton
1327	7065	AGGCCGTCACGCATCG-1	AGGCCGTCACGCATCG-18	1	300_1883_Syn_BT_1	NA	Syn	RA09	BT	TRUE	singlet	TRUE	yes 5'	1	paired	classical	Paired chain	TRUE	FALSE	Plasmacells	14.5873435426842	-1.09994806688522	0.00609526462395544	1	Singleton
1328	5880	GATGAGGGTGAAATCA-1	GATGAGGGTGAAATCA-1	1	300_0150_PBL_BT_1	NA	PBL	RA01	BT	TRUE	singlet	TRUE	yes 5'	1	paired	double-light	Paired chain	TRUE	FALSE	Plasmacells	13.3952067781578	1.33543805438782	0.0504400213827512	1	Singleton
1329	3335	AGAGCTTAGTTTCCTT-1	AGAGCTTAGTTTCCTT-7	1	300_0173_Syn_BT_1	NA	Syn	RA03	BT	TRUE	singlet	TRUE	yes 5'	1	paired	classical	Paired chain	TRUE	FALSE	Plasmacells	13.6143601823937	1.69275699216629	0.0292360019697284	1	Singleton
1330	14957	TGGCTGGTCTGAAAGA-1	TGGCTGGTCTGAAAGA-5	1	300_0171_Syn_BT_1	NA	Syn	RA02	BT	TRUE	singlet	TRUE	yes 5'	1	paired	classical	Paired chain	TRUE	FALSE	Plasmacells	13.1022742677819	-1.2495700303862	0.00775635593220337	1	Singleton
1331	9953	TCACAAGGTTCACGGC-1	TCACAAGGTTCACGGC-2	1	300_0150_Syn_BT_1	NA	Syn	RA01	BT	TRUE	singlet	TRUE	yes 5'	1	paired	classical	Paired chain	TRUE	FALSE	Plasmacells	13.6380904604088	-0.850192565138092	0.0849695782660306	2	Small (1<X<=5)
1332	7057	ACACCGGAGCTGATAA-1	ACACCGGAGCTGATAA-18	1	300_1883_Syn_BT_1	NA	Syn	RA09	BT	TRUE	singlet	TRUE	yes 5'	1	paired	multi-light	Paired chain	TRUE	FALSE	Plasmacells	13.8749059129845	-0.848140138799897	0.0316245698674727	1	Singleton
1333	8250	ACCTTTAAGGTAGCCA-1	ACCTTTAAGGTAGCCA-7	1	300_0173_Syn_BT_1	NA	Syn	RA03	BT	TRUE	singlet	TRUE	yes 5'	1	paired	classical	Paired chain	TRUE	FALSE	Plasmacells	13.2551406313073	-0.161823946649781	0.0621670588753746	84	Large (20<X<100)
1334	4730	CTGCTGTGTTCCATGA-1	CTGCTGTGTTCCATGA-7	1	300_0173_Syn_BT_1	NA	Syn	RA03	BT	TRUE	singlet	TRUE	yes 5'	1	paired	classical	Paired chain	TRUE	FALSE	Plasmacells	14.036745398153	0.309405949299583	0.0427123042403151	1	Singleton
1335	9951	CGGAGTCAGTTACGGG-1	CGGAGTCAGTTACGGG-2	1	300_0150_Syn_BT_1	NA	Syn	RA01	BT	TRUE	singlet	TRUE	yes 5'	1	paired	classical	Paired chain	TRUE	FALSE	Plasmacells	12.5418771196495	-1.42678238790726	0.013407743645254	1	Singleton
1336	2694	TTTGGTTTCCAATGGT-1	TTTGGTTTCCAATGGT-18	1	300_1883_Syn_BT_1	NA	Syn	RA09	BT	TRUE	singlet	TRUE	yes 5'	1	paired	classical	Paired chain	TRUE	FALSE	Plasmacells	13.3689092088829	1.6437564905336	0.0167905037243138	1	Singleton
1337	22441	TTAGGCATCCGGCACA-1	TTAGGCATCCGGCACA-7	1	300_0173_Syn_BT_1	NA	Syn	RA03	BT	TRUE	singlet	TRUE	yes 5'	1	paired	double-heavy	Paired chain	TRUE	FALSE	Plasmacells	13.1044858385216	-1.93505598943924	0.0416658568439119	1	Singleton
1338	9864	GAGCAGAGTATAAACG-1	GAGCAGAGTATAAACG-1	1	300_0150_PBL_BT_1	NA	PBL	RA01	BT	TRUE	singlet	TRUE	yes 5'	1	paired	classical	Paired chain	TRUE	FALSE	Plasmacells	13.9958241869103	2.14637730676437	0.0658314976750384	1	Singleton
1339	4770	ATTTCTGAGCTGCCCA-1	ATTTCTGAGCTGCCCA-8	1	300_0174_PBL_BT_1	NA	PBL	RA04	BT	TRUE	singlet	FALSE	yes 5'	1	paired	classical	Paired chain	TRUE	FALSE	Plasmacells	14.0217975069176	1.79753599721695	0.0767826831075033	1	Singleton
1340	3334	GATCGCGAGTGGTAGC-1	GATCGCGAGTGGTAGC-7	1	300_0173_Syn_BT_1	NA	Syn	RA03	BT	TRUE	singlet	TRUE	yes 5'	1	paired	classical	Paired chain	TRUE	FALSE	Plasmacells	14.4893277574669	-1.27908648889755	0.076282697547684	2	Small (1<X<=5)
1341	10820	GTGAAGGTCTCAAGTG-1	GTGAAGGTCTCAAGTG-11	1	300_0392_Syn_BT_1	NA	Syn	RA05	BT	TRUE	singlet	TRUE	yes 5'	1	paired	classical	Paired chain	TRUE	FALSE	Plasmacells	14.3220113206993	-1.4682276431868	0.00450760869565221	1	Singleton
1342	23662	ATCATGGTCAGCTCTC-1	ATCATGGTCAGCTCTC-18	1	300_1883_Syn_BT_1	NA	Syn	RA09	BT	TRUE	singlet	TRUE	yes 5'	1	paired	multi-light	Paired chain	TRUE	FALSE	Plasmacells	13.4998973299156	-1.06969525259232	0.00844651753889537	1	Singleton
1343	33627	CCTTACGCACCGGAAA-1	CCTTACGCACCGGAAA-25	1	301_0270_Syn_BT_1	NA	Syn	RA12	BT	TRUE	singlet	TRUE	yes 5'	1	paired	classical	Paired chain	TRUE	FALSE	Plasmacells	14.1783631731163	-1.5135898773024	0.176574365020205	1	Singleton
1344	8257	TGGCTGGAGTATTGGA-1	TGGCTGGAGTATTGGA-7	1	300_0173_Syn_BT_1	NA	Syn	RA03	BT	TRUE	singlet	TRUE	yes 5'	1	paired	classical	Paired chain	TRUE	FALSE	Plasmacells	14.020234434713	0.0395487363984677	0.124515956344035	2	Small (1<X<=5)
1345	12013	TGCCAAAAGTGGTAGC-1	TGCCAAAAGTGGTAGC-1	1	300_0150_PBL_BT_1	NA	PBL	RA01	BT	TRUE	singlet	TRUE	yes 5'	1	paired	classical	Paired chain	TRUE	FALSE	Plasmacells	13.3380263734948	1.79179678518082	0.0346474858484885	2	Small (1<X<=5)
1346	9128	GTTCATTAGCCACGTC-1	GTTCATTAGCCACGTC-18	1	300_1883_Syn_BT_1	NA	Syn	RA09	BT	TRUE	singlet	TRUE	yes 5'	1	paired	classical	Paired chain	TRUE	FALSE	Plasmacells	14.2992175508629	-1.54770543020462	0.0067349604221636	5	Small (1<X<=5)
1347	16136	GCATGTATCTGCAAGT-1	GCATGTATCTGCAAGT-18	1	300_1883_Syn_BT_1	NA	Syn	RA09	BT	TRUE	singlet	TRUE	yes 5'	1	paired	double-light	Paired chain	TRUE	FALSE	Plasmacells	13.4699319292198	-1.70737220686173	0.0458339492753623	1	Singleton
1348	19158	GGGTCTGGTTCAGTAC-1	GGGTCTGGTTCAGTAC-1	1	300_0150_PBL_BT_1	NA	PBL	RA01	BT	TRUE	singlet	TRUE	yes 5'	1	paired	double-light	Paired chain	TRUE	FALSE	Plasmacells	13.9828790117394	2.02331445771957	0.0745581585081585	1	Singleton
1349	20669	CGAGCACGTGTTTGTG-1	CGAGCACGTGTTTGTG-18	1	300_1883_Syn_BT_1	NA	Syn	RA09	BT	TRUE	singlet	TRUE	yes 5'	1	paired	classical	Paired chain	TRUE	FALSE	Plasmacells	13.6530402589928	1.44929818469788	0.0360807428600886	1	Singleton
1350	18354	GAGGTGACAAGCTGAG-1	GAGGTGACAAGCTGAG-18	1	300_1883_Syn_BT_1	NA	Syn	RA09	BT	TRUE	singlet	TRUE	yes 5'	1	paired	classical	Paired chain	TRUE	FALSE	Plasmacells	13.611395208944	1.7890977676561	0.0629833243486074	1	Singleton
1351	21208	CTCTAATCACGCATCG-1	CTCTAATCACGCATCG-24	1	301_0270_PBL_BT_1	NA	PBL	RA12	BT	TRUE	singlet	FALSE	yes 5'	1	paired	classical	Paired chain	TRUE	FALSE	Plasmablasts	11.2816165376793	2.25978539544846	0.0582942061632726	1	Singleton
1352	13726	GTGTGCGTCTCAACTT-1	GTGTGCGTCTCAACTT-18	1	300_1883_Syn_BT_1	NA	Syn	RA09	BT	TRUE	singlet	TRUE	yes 5'	1	paired	classical	Paired chain	TRUE	FALSE	Plasmacells	13.3887055803429	-0.251752454454651	0.00378787878787879	3	Small (1<X<=5)
1353	4253	ACTTTCACAAGAGGCT-1	ACTTTCACAAGAGGCT-1	1	300_0150_PBL_BT_1	NA	PBL	RA01	BT	TRUE	singlet	TRUE	yes 5'	1	paired	double-light	Paired chain	TRUE	FALSE	Plasmacells	13.6203063417565	1.50022582370544	0.0319271663043478	1	Singleton
1354	9772	ACCGTAAAGTTGTCGT-1	ACCGTAAAGTTGTCGT-1	1	300_0150_PBL_BT_1	NA	PBL	RA01	BT	TRUE	singlet	FALSE	yes 5'	1	paired	classical	Paired chain	TRUE	FALSE	Plasmacells	13.5342811037194	1.59468339044357	0.118496174863388	1	Singleton
1355	391	CGATGTATCTTACCGC-1	CGATGTATCTTACCGC-2	1	300_0150_Syn_BT_1	NA	Syn	RA01	BT	TRUE	singlet	TRUE	yes 5'	1	paired	classical	Paired chain	TRUE	FALSE	Plasmablasts	11.4351247240197	1.98535166341568	0.0880222109000066	1	Singleton
1356	7810	CACATAGAGCGATAGC-1	CACATAGAGCGATAGC-2	1	300_0150_Syn_BT_1	NA	Syn	RA01	BT	TRUE	singlet	TRUE	yes 5'	1	paired	classical	Paired chain	TRUE	FALSE	Plasmacells	13.7931388307701	-1.54600192945694	0.0447334744032372	1	Singleton
1357	20651	AGAGCGATCCAAGTAC-1	AGAGCGATCCAAGTAC-18	1	300_1883_Syn_BT_1	NA	Syn	RA09	BT	TRUE	singlet	TRUE	yes 5'	1	paired	double-light	Paired chain	TRUE	FALSE	Plasmacells	14.3194974352013	-1.85663582723831	0.067527425806588	1	Singleton
1358	18328	CTAGTGAGTACCGTTA-1	CTAGTGAGTACCGTTA-18	1	300_1883_Syn_BT_1	NA	Syn	RA09	BT	TRUE	singlet	TRUE	yes 5'	1	paired	classical	Paired chain	TRUE	FALSE	Plasmacells	13.6254123140465	-1.284293908293	0.0317798913043478	4	Small (1<X<=5)
1359	2815	CCACCTAGTCCAGTGC-1	CCACCTAGTCCAGTGC-21	1	301_0174_PBL_BT_1	NA	PBL	RA11	BT	TRUE	singlet	FALSE	yes 5'	1	paired	double-light	Paired chain	TRUE	FALSE	Plasmacells	13.6339353014122	0.976744067256698	0.0757400715906078	1	Singleton
1360	2562	ACGGGCTGTTAGTGGG-1	ACGGGCTGTTAGTGGG-14	1	300_0414_PBL_BT_1	NA	PBL	RA07	BT	TRUE	singlet	TRUE	yes 5'	1	paired	classical	Paired chain	TRUE	FALSE	Plasmacells	13.2049354005944	0.527338381258199	0.0354381471389646	1	Singleton
1361	15171	ATAAGAGCATCGATTG-1	ATAAGAGCATCGATTG-7	1	300_0173_Syn_BT_1	NA	Syn	RA03	BT	TRUE	singlet	TRUE	yes 5'	1	paired	classical	Paired chain	TRUE	FALSE	Plasmacells	13.7918961931359	-1.11860289018845	0.0706427800079992	1	Singleton
1362	14971	TGGACGCTCCACGTTC-1	TGGACGCTCCACGTTC-5	1	300_0171_Syn_BT_1	NA	Syn	RA02	BT	TRUE	singlet	TRUE	yes 5'	1	paired	double-light	Paired chain	TRUE	FALSE	Plasmablasts	11.8235095430504	2.19968185979629	0.00775527088629786	1	Singleton
1363	4739	TTAGTTCAGTTAGCGG-1	TTAGTTCAGTTAGCGG-7	1	300_0173_Syn_BT_1	NA	Syn	RA03	BT	TRUE	singlet	TRUE	yes 5'	1	paired	classical	Paired chain	TRUE	FALSE	Plasmacells	13.9148391176354	0.631394539361248	0.0798698736147999	1	Singleton
1364	9039	GCTGCAGAGGAGTAGA-1	GCTGCAGAGGAGTAGA-14	1	300_0414_PBL_BT_1	NA	PBL	RA07	BT	TRUE	singlet	TRUE	yes 5'	1	paired	classical	Paired chain	TRUE	FALSE	Plasmacells	13.8638127733361	-1.1779569570372	0.0526880876048322	1	Singleton
1365	7724	GCGCAGTCATATACGC-1	GCGCAGTCATATACGC-1	1	300_0150_PBL_BT_1	NA	PBL	RA01	BT	TRUE	singlet	FALSE	yes 5'	1	paired	classical	Paired chain	TRUE	FALSE	Plasmacells	12.9874432970177	2.0958844240358	0.0431615429775704	1	Singleton
1366	5965	TACAGTGAGAATGTGT-1	TACAGTGAGAATGTGT-2	1	300_0150_Syn_BT_1	NA	Syn	RA01	BT	TRUE	singlet	TRUE	yes 5'	1	paired	classical	Paired chain	TRUE	FALSE	Plasmacells	13.6800025392662	-1.41964795034622	0.0793380376028203	1	Singleton
1367	8077	TGCCCTACATCAGTCA-1	TGCCCTACATCAGTCA-5	1	300_0171_Syn_BT_1	NA	Syn	RA02	BT	TRUE	singlet	TRUE	yes 5'	1	paired	classical	Paired chain	TRUE	FALSE	Plasmacells	13.772675840963	-0.585227507765046	0.0197151223568543	1	Singleton
1368	6347	GGCAATTAGCACGCCT-1	GGCAATTAGCACGCCT-7	1	300_0173_Syn_BT_1	NA	Syn	RA03	BT	TRUE	singlet	TRUE	yes 5'	1	paired	classical	Paired chain	TRUE	FALSE	Plasmacells	13.9755185533654	0.211732339446792	0.0819624465987512	12	Medium (5<X<=20)
1369	13794	TTCTCAATCTTGAGAC-1	TTCTCAATCTTGAGAC-18	1	300_1883_Syn_BT_1	NA	Syn	RA09	BT	TRUE	singlet	TRUE	yes 5'	1	paired	double-light	Paired chain	TRUE	FALSE	Plasmacells	13.531841604818	0.496013686393747	0.0177398812537225	1	Singleton
1370	6371	TCAGCAAAGACATAAC-1	TCAGCAAAGACATAAC-7	1	300_0173_Syn_BT_1	NA	Syn	RA03	BT	TRUE	singlet	TRUE	yes 5'	1	paired	classical	Paired chain	TRUE	FALSE	Plasmacells	13.6628068376671	0.549179084000537	0.045971620920309	1	Singleton
1371	12179	CAGTAACCAGACAGGT-1	CAGTAACCAGACAGGT-2	1	300_0150_Syn_BT_1	NA	Syn	RA01	BT	TRUE	singlet	TRUE	yes 5'	1	paired	double-light	Paired chain	TRUE	FALSE	Plasmacells	13.7009499956261	-1.97538902204727	0.133388419471878	1	Singleton
1372	3341	CGACCTTAGGACGAAA-1	CGACCTTAGGACGAAA-7	1	300_0173_Syn_BT_1	NA	Syn	RA03	BT	TRUE	singlet	TRUE	yes 5'	1	paired	classical	Paired chain	TRUE	FALSE	Plasmacells	13.7207864214073	-0.242388862783661	0.083046195652174	1	Singleton
1373	5340	GGTGCGTGTGCACTTA-1	GGTGCGTGTGCACTTA-18	1	300_1883_Syn_BT_1	NA	Syn	RA09	BT	TRUE	singlet	TRUE	yes 5'	1	paired	classical	Paired chain	TRUE	FALSE	Plasmacells	13.4566777635704	-0.0231574360678104	0.0127367985739751	2	Small (1<X<=5)
1374	9942	CATGCCTCAAGAAAGG-1	CATGCCTCAAGAAAGG-2	1	300_0150_Syn_BT_1	NA	Syn	RA01	BT	TRUE	singlet	TRUE	yes 5'	1	paired	classical	Paired chain	TRUE	FALSE	Plasmacells	14.0488723207604	-1.30204929750656	0.0812009606059206	1	Singleton
1375	18986	TGCTGCTTCATGTCTT-1	TGCTGCTTCATGTCTT-25	1	301_0270_Syn_BT_1	NA	Syn	RA12	BT	TRUE	singlet	TRUE	yes 5'	1	paired	double-light	Paired chain	TRUE	FALSE	Plasmacells	13.3335793901573	0.503712408577451	0.0963140838568077	2	Small (1<X<=5)
1376	4491	CTGTTTACAGGCTCAC-1	CTGTTTACAGGCTCAC-4	1	300_0171_PBL_BT_1	NA	PBL	RA02	BT	TRUE	singlet	FALSE	yes 5'	1	paired	classical	Paired chain	TRUE	FALSE	Plasmacells	13.331812231649	0.590907585208664	0.0280778462504154	1	Singleton
1377	1705	ATTGGTGGTAAGCACG-1	ATTGGTGGTAAGCACG-17	1	300_0416_Syn_BT_1	NA	Syn	RA08	BT	TRUE	singlet	TRUE	yes 5'	1	paired	classical	Paired chain	TRUE	FALSE	Plasmacells	14.0053714204918	-0.221283156091919	0.00498121546961326	1	Singleton
1378	3225	CTAAGACTCAGCTCTC-1	CTAAGACTCAGCTCTC-5	1	300_0171_Syn_BT_1	NA	Syn	RA02	BT	TRUE	singlet	TRUE	yes 5'	1	paired	classical	Paired chain	TRUE	FALSE	Plasmacells	14.5548728395592	-1.77954413336014	0.0166695054945055	1	Singleton
1379	13758	CGTTGGGAGTGGCACA-1	CGTTGGGAGTGGCACA-18	1	300_1883_Syn_BT_1	NA	Syn	RA09	BT	TRUE	singlet	TRUE	yes 5'	1	paired	classical	Paired chain	TRUE	FALSE	Plasmacells	14.0037511278282	-1.80542590063309	0.0285047525439407	1	Singleton
1380	2671	CAGTCCTAGTCGATAA-1	CAGTCCTAGTCGATAA-18	1	300_1883_Syn_BT_1	NA	Syn	RA09	BT	TRUE	singlet	TRUE	yes 5'	1	paired	classical	Paired chain	TRUE	FALSE	Plasmacells	13.2600472856652	0.628766175692329	0.0382893922267629	1	Singleton
1381	3820	CGTCACTAGGACCACA-1	CGTCACTAGGACCACA-18	1	300_1883_Syn_BT_1	NA	Syn	RA09	BT	TRUE	singlet	TRUE	yes 5'	1	paired	classical	Paired chain	TRUE	FALSE	Plasmacells	13.3810313631188	-1.75041176717972	0.020848629437114	2	Small (1<X<=5)
1382	3823	CTGATAGCATATGAGA-1	CTGATAGCATATGAGA-18	1	300_1883_Syn_BT_1	NA	Syn	RA09	BT	TRUE	singlet	TRUE	yes 5'	1	paired	classical	Paired chain	TRUE	FALSE	Plasmablasts	11.5954965044152	2.50940356809402	0.034974482641804	1	Singleton
1383	20665	CCCAGTTGTCGCTTCT-1	CCCAGTTGTCGCTTCT-18	1	300_1883_Syn_BT_1	NA	Syn	RA09	BT	TRUE	singlet	TRUE	yes 5'	1	paired	double-light	Paired chain	TRUE	FALSE	Plasmacells	14.3602879930626	-1.83006264608597	0.0145882768361582	1	Singleton
1384	11394	TCATTACCAGGCAGTA-1	TCATTACCAGGCAGTA-18	1	300_1883_Syn_BT_1	NA	Syn	RA09	BT	TRUE	singlet	TRUE	yes 5'	1	paired	classical	Paired chain	TRUE	FALSE	Plasmacells	14.147486059774	-1.63828255575394	0.0208746483375959	1	Singleton
1385	7613	CTGAAGTAGGGTTTCT-1	CTGAAGTAGGGTTTCT-25	1	301_0270_Syn_BT_1	NA	Syn	RA12	BT	TRUE	singlet	TRUE	yes 5'	1	paired	classical	Paired chain	TRUE	FALSE	Plasmacells	14.6034177232872	-1.61475660246109	0.0865498630136986	1	Singleton
1386	33856	TACCTTAGTACAGTTC-1	TACCTTAGTACAGTTC-2	1	300_0150_Syn_BT_1	NA	Syn	RA01	BT	TRUE	singlet	TRUE	yes 5'	1	paired	classical	Paired chain	TRUE	FALSE	Plasmacells	13.6280883241783	-1.8918173496077	0.0820662956601397	11	Medium (5<X<=20)
1387	16814	TCAGGTATCCCATTTA-1	TCAGGTATCCCATTTA-25	1	301_0270_Syn_BT_1	NA	Syn	RA12	BT	TRUE	singlet	TRUE	yes 5'	1	paired	classical	Paired chain	TRUE	FALSE	Plasmacells	13.6731904436241	-1.51381542127823	0.0127880896226415	1	Singleton
1388	10398	TGCTACCCACGCCAGT-1	TGCTACCCACGCCAGT-6	1	300_0173_PBL_BT_1	NA	PBL	RA03	BT	TRUE	singlet	TRUE	yes 5'	1	paired	double-heavy	Paired chain	TRUE	FALSE	Plasmacells	13.6050189424645	2.06028650361801	0.00500265363128491	1	Singleton
1389	6355	CAGAGAGCATGACGGA-1	CAGAGAGCATGACGGA-7	1	300_0173_Syn_BT_1	NA	Syn	RA03	BT	TRUE	singlet	TRUE	yes 5'	1	paired	classical	Paired chain	TRUE	FALSE	Plasmacells	13.6861451555382	-0.128048855478516	0.069259169820388	2	Small (1<X<=5)
1390	2883	GAACATCTCACGCATA-1	GAACATCTCACGCATA-22	1	301_0174_Syn_BT_1	NA	Syn	RA11	BT	TRUE	singlet	TRUE	yes 5'	1	paired	double-light	Paired chain	TRUE	FALSE	Plasmacells	13.6534923006188	-2.13831664961075	0.0261524590163934	1	Singleton
1391	24557	CCACTACGTTACGTCA-1	CCACTACGTTACGTCA-25	1	301_0270_Syn_BT_1	NA	Syn	RA12	BT	TRUE	singlet	TRUE	yes 5'	1	paired	classical	Paired chain	TRUE	FALSE	Plasmacells	13.1087115694176	-1.41726126116013	0.0605619263386707	1	Singleton
1392	2025	GAAACTCGTTCCACGG-1	GAAACTCGTTCCACGG-2	1	300_0150_Syn_BT_1	NA	Syn	RA01	BT	TRUE	singlet	TRUE	yes 5'	1	paired	classical	Paired chain	TRUE	FALSE	Plasmacells	13.7468112398278	-0.0839026157209781	0.00800013850415513	1	Singleton
1393	1448	TCACAAGCAAGGTTTC-1	TCACAAGCAAGGTTTC-7	1	300_0173_Syn_BT_1	NA	Syn	RA03	BT	TRUE	singlet	TRUE	yes 5'	1	paired	other	Paired chain	TRUE	FALSE	Plasmacells	13.7520850587975	-1.25734617155289	0.0597727784657973	1	Singleton
1394	33849	TGAGAGGTCTCCGGTT-1	TGAGAGGTCTCCGGTT-1	1	300_0150_PBL_BT_1	NA	PBL	RA01	BT	TRUE	singlet	FALSE	yes 5'	1	paired	classical	Paired chain	TRUE	FALSE	Plasmablasts	11.4479859758507	2.0183800275972	0.0698728638399209	1	Singleton
1395	13736	CACAGTAAGTGCCATT-1	CACAGTAAGTGCCATT-18	1	300_1883_Syn_BT_1	NA	Syn	RA09	BT	TRUE	singlet	TRUE	yes 5'	1	paired	classical	Paired chain	TRUE	FALSE	Plasmacells	13.7865689684044	-0.497648376638642	0.0116874659400545	1	Singleton
1396	11384	GGGAGATCATCGGAAG-1	GGGAGATCATCGGAAG-18	1	300_1883_Syn_BT_1	NA	Syn	RA09	BT	TRUE	singlet	TRUE	yes 5'	1	paired	classical	Paired chain	TRUE	FALSE	Plasmacells	14.0625499178063	0.0578144605805966	0.030102013339921	1	Singleton
1397	7473	AGTTGGTGTTGTCTTT-1	AGTTGGTGTTGTCTTT-24	1	301_0270_PBL_BT_1	NA	PBL	RA12	BT	TRUE	singlet	FALSE	yes 5'	1	paired	classical	Paired chain	TRUE	FALSE	Plasmablasts	11.3728135515343	2.15018616277481	0	1	Singleton
1398	7833	GCCTCTAGTAACGTTC-1	GCCTCTAGTAACGTTC-2	1	300_0150_Syn_BT_1	NA	Syn	RA01	BT	TRUE	singlet	TRUE	yes 5'	1	paired	classical	Paired chain	TRUE	FALSE	Plasmacells	14.1386578966271	-2.28873350065445	0.127460107039624	1	Singleton
1399	1720	CCACCTACAGACGCTC-1	CCACCTACAGACGCTC-18	1	300_1883_Syn_BT_1	NA	Syn	RA09	BT	TRUE	singlet	TRUE	yes 5'	1	paired	classical	Paired chain	TRUE	FALSE	Plasmacells	13.1838010240685	1.86094508725906	0.0330201651387892	2	Small (1<X<=5)
1400	12084	GAACCTAGTTCACCTC-1	GAACCTAGTTCACCTC-1	1	300_0150_PBL_BT_1	NA	PBL	RA01	BT	TRUE	singlet	FALSE	yes 5'	1	paired	classical	Paired chain	TRUE	FALSE	Plasmablasts	11.3964379717003	2.98813078958298	0.0166666887602551	1	Singleton
1401	18166	CGGACTGAGCACAGGT-1	CGGACTGAGCACAGGT-14	1	300_0414_PBL_BT_1	NA	PBL	RA07	BT	TRUE	singlet	TRUE	yes 5'	1	paired	classical	Paired chain	TRUE	FALSE	Plasmacells	13.2012618471276	1.49887071210648	0.173716573816156	1	Singleton
1402	13761	CTAGCCTAGATAGCAT-1	CTAGCCTAGATAGCAT-18	1	300_1883_Syn_BT_1	NA	Syn	RA09	BT	TRUE	singlet	TRUE	yes 5'	1	paired	double-light	Paired chain	TRUE	FALSE	Plasmacells	13.388476698507	-1.90379692953323	0.0153644917741418	2	Small (1<X<=5)
1403	11648	CCGGTAGTCGGCGCAT-1	CCGGTAGTCGGCGCAT-21	1	301_0174_PBL_BT_1	NA	PBL	RA11	BT	TRUE	singlet	TRUE	yes 5'	1	paired	classical	Paired chain	TRUE	FALSE	Plasmacells	14.0179484773766	1.21677057105804	0.0867590178006687	1	Singleton
1404	4173	CTACACCGTGCAACTT-1	CTACACCGTGCAACTT-24	1	301_0270_PBL_BT_1	NA	PBL	RA12	BT	TRUE	singlet	FALSE	yes 5'	1	paired	classical	Paired chain	TRUE	FALSE	Plasmacells	13.5888274599205	1.33041499215866	0.0777961271290933	2	Small (1<X<=5)
1405	17419	GTGGGTCCAGTCACTA-1	GTGGGTCCAGTCACTA-7	1	300_0173_Syn_BT_1	NA	Syn	RA03	BT	TRUE	singlet	TRUE	yes 5'	1	paired	classical	Paired chain	TRUE	FALSE	Plasmacells	13.4353059221398	-0.559301752264252	0.0768654573367809	2	Small (1<X<=5)
1406	20141	CCCAATCCACTGTCGG-1	CCCAATCCACTGTCGG-11	1	300_0392_Syn_BT_1	NA	Syn	RA05	BT	TRUE	singlet	TRUE	yes 5'	1	paired	multi-light	Paired chain	TRUE	FALSE	Plasmacells	13.5687030244957	-1.9695635024855	0.103956483066114	1	Singleton
1407	7602	CTGGTCTTCGTGGTCG-1	CTGGTCTTCGTGGTCG-25	1	301_0270_Syn_BT_1	NA	Syn	RA12	BT	TRUE	singlet	TRUE	yes 5'	1	paired	double-light	Paired chain	TRUE	FALSE	Plasmacells	14.3514045168053	-1.93552352827286	0.0533309188643384	1	Singleton
1408	7645	ACGCAGCCATGCAATC-1	ACGCAGCCATGCAATC-1	1	300_0150_PBL_BT_1	NA	PBL	RA01	BT	TRUE	singlet	FALSE	yes 5'	1	paired	classical	Paired chain	TRUE	FALSE	Plasmacells	13.5105575014244	1.5015895779779	0.024073162285175	1	Singleton
1409	8289	GACAGAGTCACAATGC-1	GACAGAGTCACAATGC-7	1	300_0173_Syn_BT_1	NA	Syn	RA03	BT	TRUE	singlet	TRUE	yes 5'	1	paired	classical	Paired chain	TRUE	FALSE	Plasmacells	13.7306607652794	0.309643145983467	0.0538663357023411	1	Singleton
1410	11331	AAATGCCCACAGGTTT-1	AAATGCCCACAGGTTT-18	1	300_1883_Syn_BT_1	NA	Syn	RA09	BT	TRUE	singlet	TRUE	yes 5'	1	paired	classical	Paired chain	TRUE	FALSE	Plasmacells	14.4964784074913	-1.8862397853682	0.0541933756791919	1	Singleton
1411	580	CCCAATCTCGTCTGAA-1	CCCAATCTCGTCTGAA-18	1	300_1883_Syn_BT_1	NA	Syn	RA09	BT	TRUE	singlet	TRUE	yes 5'	1	paired	classical	Paired chain	TRUE	FALSE	Plasmacells	13.5012076784264	-0.0325060669729618	0.047745679662803	1	Singleton
1412	12023	AGGTCCGAGCCGGTAA-1	AGGTCCGAGCCGGTAA-1	1	300_0150_PBL_BT_1	NA	PBL	RA01	BT	TRUE	singlet	FALSE	yes 5'	1	paired	double-light	Paired chain	TRUE	FALSE	Plasmablasts	12.7206643510948	1.9394312914064	0.0375289198185483	1	Singleton
1413	18357	GCACTCTAGAACAATC-1	GCACTCTAGAACAATC-18	1	300_1883_Syn_BT_1	NA	Syn	RA09	BT	TRUE	singlet	TRUE	yes 5'	1	paired	double-light	Paired chain	TRUE	FALSE	Plasmacells	14.1303227831017	-1.47908784788345	0.0167463381495228	1	Singleton
1414	5941	CAGCAGCCACGACTCG-1	CAGCAGCCACGACTCG-2	1	300_0150_Syn_BT_1	NA	Syn	RA01	BT	TRUE	singlet	TRUE	yes 5'	1	paired	classical	Paired chain	TRUE	FALSE	Plasmacells	13.75109800588	-2.38734700124954	0.0493977272727273	1	Singleton
1415	28235	GGCGACTTCATAGCAC-1	GGCGACTTCATAGCAC-24	1	301_0270_PBL_BT_1	NA	PBL	RA12	BT	TRUE	singlet	FALSE	yes 5'	1	paired	double-light	Paired chain	TRUE	FALSE	Plasmacells	12.9954179216515	1.12034277278686	0.00613843248347496	1	Singleton
1416	14038	CAACCAAGTGATGCCC-1	CAACCAAGTGATGCCC-21	1	301_0174_PBL_BT_1	NA	PBL	RA11	BT	TRUE	singlet	FALSE	yes 5'	1	paired	double-light	Paired chain	TRUE	FALSE	Plasmacells	13.5434916902672	1.60217056829239	0.0542847996893018	1	Singleton
1417	33856	CGTCTACAGACTAGGC-1	CGTCTACAGACTAGGC-2	1	300_0150_Syn_BT_1	NA	Syn	RA01	BT	TRUE	singlet	TRUE	yes 5'	1	paired	classical	Paired chain	TRUE	FALSE	Plasmablasts	11.6690972734581	2.28296874124313	0.0820662956601397	11	Medium (5<X<=20)
1418	12099	GCGCAGTCAAGCGATG-1	GCGCAGTCAAGCGATG-1	1	300_0150_PBL_BT_1	NA	PBL	RA01	BT	TRUE	singlet	FALSE	yes 5'	1	paired	classical	Paired chain	TRUE	FALSE	Plasmacells	14.0959924150597	0.733955379908332	0.112484673620063	2	Small (1<X<=5)
1419	24552	CAGCAGCGTGTCTGAT-1	CAGCAGCGTGTCTGAT-25	1	301_0270_Syn_BT_1	NA	Syn	RA12	BT	TRUE	singlet	TRUE	yes 5'	1	paired	classical	Paired chain	TRUE	FALSE	Plasmacells	13.7522233415734	-1.6116590682814	0.110572109715359	1	Singleton
1420	10435	CTGGTCTAGCCAGGAT-1	CTGGTCTAGCCAGGAT-7	1	300_0173_Syn_BT_1	NA	Syn	RA03	BT	TRUE	singlet	TRUE	yes 5'	1	paired	classical	Paired chain	TRUE	FALSE	Plasmacells	13.6749995638024	1.36406914550568	0.0423248962001366	2	Small (1<X<=5)
1421	8047	AAGCCGCGTTCTGGTA-1	AAGCCGCGTTCTGGTA-5	1	300_0171_Syn_BT_1	NA	Syn	RA02	BT	TRUE	singlet	TRUE	yes 5'	1	paired	classical	Paired chain	TRUE	FALSE	Plasmacells	11.9322570253502	1.97017858583237	0.0422656543875412	1	Singleton
1422	14534	CCGGTAGCACATTCGA-1	CCGGTAGCACATTCGA-1	1	300_0150_PBL_BT_1	NA	PBL	RA01	BT	TRUE	singlet	TRUE	yes 5'	1	paired	classical	Paired chain	TRUE	FALSE	Plasmacells	14.0886882234703	1.42486135322357	0.139516060687227	1	Singleton
1423	18976	ACTGCTCGTAGCCTCG-1	ACTGCTCGTAGCCTCG-25	1	301_0270_Syn_BT_1	NA	Syn	RA12	BT	TRUE	singlet	TRUE	yes 5'	1	paired	classical	Paired chain	TRUE	FALSE	Plasmacells	12.4633830476891	-1.57040788572525	0.00684424174926682	1	Singleton
1424	5319	AGGGATGCATTGGTAC-1	AGGGATGCATTGGTAC-18	1	300_1883_Syn_BT_1	NA	Syn	RA09	BT	TRUE	singlet	TRUE	yes 5'	1	paired	classical	Paired chain	TRUE	FALSE	Plasmacells	12.4834378648888	-1.03566493433212	0.0295541868062517	1	Singleton
1425	14622	TGCCCATGTTCTCATT-1	TGCCCATGTTCTCATT-1	1	300_0150_PBL_BT_1	NA	PBL	RA01	BT	TRUE	singlet	TRUE	yes 5'	1	paired	classical	Paired chain	TRUE	FALSE	Plasmacells	14.0377124239098	2.02138636667038	0.0754985841600554	1	Singleton
1426	33856	TACTCGCTCAGCTGGC-1	TACTCGCTCAGCTGGC-2	1	300_0150_Syn_BT_1	NA	Syn	RA01	BT	TRUE	singlet	TRUE	yes 5'	1	paired	classical	Paired chain	TRUE	FALSE	Plasmacells	14.2353757310997	-1.9979489032576	0.0820662956601397	11	Medium (5<X<=20)
1427	23702	CTAGCCTCAGATCCAT-1	CTAGCCTCAGATCCAT-18	1	300_1883_Syn_BT_1	NA	Syn	RA09	BT	TRUE	singlet	TRUE	yes 5'	1	paired	classical	Paired chain	TRUE	FALSE	Plasmacells	13.3466733385216	-1.28715600412582	0.0158037424924925	1	Singleton
1428	13744	CCACCTACAGCGTTCG-1	CCACCTACAGCGTTCG-18	1	300_1883_Syn_BT_1	NA	Syn	RA09	BT	TRUE	singlet	TRUE	yes 5'	1	paired	double-light	Paired chain	TRUE	FALSE	Plasmacells	12.4528268266808	-1.41655053537582	0.0201119122680598	1	Singleton
1429	14579	GGGAATGAGTTGTAGA-1	GGGAATGAGTTGTAGA-1	1	300_0150_PBL_BT_1	NA	PBL	RA01	BT	TRUE	singlet	FALSE	yes 5'	1	paired	double-light	Paired chain	TRUE	FALSE	Plasmablasts	12.5257333208214	1.89154146272446	0.0783364636752137	1	Singleton
1430	9125	ACGGGCTGTAATTGGA-1	ACGGGCTGTAATTGGA-18	1	300_1883_Syn_BT_1	NA	Syn	RA09	BT	TRUE	singlet	TRUE	yes 5'	1	paired	classical	Paired chain	TRUE	FALSE	Plasmacells	12.7668994356285	-1.41431083124374	0.0241033077453856	3	Small (1<X<=5)
1431	14364	TACCTATGTTACGTCA-1	TACCTATGTTACGTCA-24	1	301_0270_PBL_BT_1	NA	PBL	RA12	BT	TRUE	singlet	FALSE	yes 5'	1	paired	classical	Paired chain	TRUE	FALSE	Plasmacells	13.402802794088	1.92105184156204	0.0103713663694796	1	Singleton
1432	20770	CCAATCCGTTCGGCAC-1	CCAATCCGTTCGGCAC-19	1	300_1930_PBL_BT_1	NA	PBL	RA10	BT	TRUE	singlet	TRUE	yes 5'	1	paired	classical	Paired chain	TRUE	FALSE	Plasmacells	13.6852391649376	1.28261814672256	0.0409756380614941	1	Singleton
1433	13832	AGTGGGAAGTTCGATC-1	AGTGGGAAGTTCGATC-19	1	300_1930_PBL_BT_1	NA	PBL	RA10	BT	TRUE	singlet	FALSE	yes 5'	1	paired	classical	Paired chain	TRUE	FALSE	Plasmablasts	11.2556861330162	2.1758917387178	0.0050852990631756	1	Singleton
1434	19328	CCTACACAGCGCTTAT-1	CCTACACAGCGCTTAT-3	1	300_0171_PBL_BT_2	NA	PBL	RA02	BT	TRUE	singlet	FALSE	yes 5'	1	paired	double-light	Paired chain	FALSE	TRUE	Plasmablasts	11.3900054384362	2.04965470392013	0.0845761073059361	1	Singleton
1435	15175	CATCGGGGTAGTGAAT-1	CATCGGGGTAGTGAAT-7	1	300_0173_Syn_BT_1	NA	Syn	RA03	BT	TRUE	singlet	TRUE	yes 5'	1	paired	classical	Paired chain	TRUE	FALSE	Plasmacells	14.4566396165978	-0.342306453401795	0.0375227695563472	1	Singleton
1436	5345	GTCGGGTCATGACATC-1	GTCGGGTCATGACATC-18	1	300_1883_Syn_BT_1	NA	Syn	RA09	BT	TRUE	singlet	TRUE	yes 5'	1	paired	classical	Paired chain	TRUE	FALSE	Plasmacells	13.8861277986656	-0.849167961294403	0.0627824675324675	1	Singleton
1437	20809	GATCAGTCACCAACCG-1	GATCAGTCACCAACCG-19	1	300_1930_PBL_BT_1	NA	PBL	RA10	BT	TRUE	singlet	TRUE	yes 5'	1	paired	classical	Paired chain	TRUE	FALSE	Plasmacells	13.0782874513756	0.869209450071106	0.0103537772263579	1	Singleton
1438	8250	CACTCCAGTGTCTGAT-1	CACTCCAGTGTCTGAT-7	1	300_0173_Syn_BT_1	NA	Syn	RA03	BT	TRUE	singlet	TRUE	yes 5'	1	paired	classical	Paired chain	TRUE	FALSE	Plasmacells	13.4103225160729	-0.514286655599823	0.0574303212585933	84	Large (20<X<100)
1439	1049	CTACATTGTACAAGTA-1	CTACATTGTACAAGTA-18	1	300_1883_Syn_BT_1	NA	Syn	RA09	BT	TRUE	singlet	TRUE	yes 5'	1	paired	classical	Paired chain	TRUE	FALSE	Plasmacells	13.9400371004235	-1.45908107202744	0.0822309987272591	1	Singleton
1440	34130	ACGAGCCGTCTCTCGT-1	ACGAGCCGTCTCTCGT-7	1	300_0173_Syn_BT_1	NA	Syn	RA03	BT	TRUE	singlet	TRUE	yes 5'	1	paired	multi-heavy	Paired chain	TRUE	FALSE	Plasmacells	14.2741282869469	-1.18652154844498	0.1153603751834	1	Singleton
1441	8254	CGTTCTGCAGCTGTGC-1	CGTTCTGCAGCTGTGC-7	1	300_0173_Syn_BT_1	NA	Syn	RA03	BT	TRUE	singlet	TRUE	yes 5'	1	paired	double-light	Paired chain	TRUE	FALSE	Plasmacells	13.9651482988488	-0.470693129713288	0.0689619518859123	23	Large (20<X<100)
1442	5839	CACAGGCGTGACGGTA-1	CACAGGCGTGACGGTA-1	1	300_0150_PBL_BT_1	NA	PBL	RA01	BT	TRUE	singlet	TRUE	yes 5'	1	paired	classical	Paired chain	TRUE	FALSE	Plasmacells	13.8252538133751	1.39798985082413	0.0166254794520548	1	Singleton
1443	11864	CCGTGGATCAATACCG-1	CCGTGGATCAATACCG-24	1	301_0270_PBL_BT_1	NA	PBL	RA12	BT	TRUE	singlet	FALSE	yes 5'	1	paired	double-light	Paired chain	TRUE	FALSE	Plasmacells	14.0175536562096	2.07346187192703	0.0866056478011643	1	Singleton
1444	11595	ACACCCTAGTCCCACG-1	ACACCCTAGTCCCACG-21	1	301_0174_PBL_BT_1	NA	PBL	RA11	BT	TRUE	singlet	FALSE	yes 5'	1	paired	double-light	Paired chain	TRUE	FALSE	Plasmablasts	11.2743056703698	2.16215203363205	0.0698964778428093	1	Singleton
1445	21277	TACTTGTGTTGATTGC-1	TACTTGTGTTGATTGC-24	1	301_0270_PBL_BT_1	NA	PBL	RA12	BT	TRUE	singlet	FALSE	yes 5'	1	paired	classical	Paired chain	FALSE	TRUE	Plasmacells	13.6246503282677	2.31837950307632	0.230515113247515	1	Singleton
1446	4311	GGCCGATTCTGGAGCC-1	GGCCGATTCTGGAGCC-1	1	300_0150_PBL_BT_1	NA	PBL	RA01	BT	TRUE	singlet	TRUE	yes 5'	1	paired	classical	Paired chain	TRUE	FALSE	Plasmacells	13.1283057619225	1.68122492391373	0.0465631101547178	1	Singleton
1447	17409	AGCGTCGCACGACTCG-1	AGCGTCGCACGACTCG-7	1	300_0173_Syn_BT_1	NA	Syn	RA03	BT	TRUE	singlet	TRUE	yes 5'	1	paired	double-heavy	Paired chain	TRUE	FALSE	Plasmacells	13.5058949876915	0.509724634101042	0.100398933926463	1	Singleton
1448	7067	CACAAACGTCTTCGTC-1	CACAAACGTCTTCGTC-18	1	300_1883_Syn_BT_1	NA	Syn	RA09	BT	TRUE	singlet	TRUE	yes 5'	1	paired	classical	Paired chain	TRUE	FALSE	Plasmacells	13.443459837545	1.30678574401642	0.00807160562561171	1	Singleton
1449	10423	CGGACACAGCCAGTTT-1	CGGACACAGCCAGTTT-7	1	300_0173_Syn_BT_1	NA	Syn	RA03	BT	TRUE	singlet	TRUE	yes 5'	1	paired	classical	Paired chain	TRUE	FALSE	Plasmacells	13.1380484987389	0.0834563191583249	0.0724725571519893	7	Medium (5<X<=20)
1450	12199	CTTGGCTGTCCGTTAA-1	CTTGGCTGTCCGTTAA-2	1	300_0150_Syn_BT_1	NA	Syn	RA01	BT	TRUE	singlet	TRUE	yes 5'	1	paired	double-light	Paired chain	TRUE	FALSE	Plasmacells	12.9189456392418	1.10168079692627	0.0432828522468756	1	Singleton
1451	11381	GCTGCAGTCACGCATA-1	GCTGCAGTCACGCATA-18	1	300_1883_Syn_BT_1	NA	Syn	RA09	BT	TRUE	singlet	TRUE	yes 5'	1	paired	classical	Paired chain	TRUE	FALSE	Plasmacells	14.0226663042198	-1.09713007848953	0.00604378118317887	1	Singleton
1452	16861	AGTCTTTGTGCCTGCA-1	AGTCTTTGTGCCTGCA-1	1	300_0150_PBL_BT_1	NA	PBL	RA01	BT	TRUE	singlet	FALSE	yes 5'	1	paired	double-light	Paired chain	TRUE	FALSE	Plasmablasts	12.6335147310387	1.81502590734268	0.0936318846004133	1	Singleton
1453	7064	ACTTTCACAAGACGTG-1	ACTTTCACAAGACGTG-18	1	300_1883_Syn_BT_1	NA	Syn	RA09	BT	TRUE	singlet	TRUE	yes 5'	1	paired	double-light	Paired chain	TRUE	FALSE	Plasmacells	13.4600041795861	-1.19184162061905	0.0103457756385706	1	Singleton
1454	7096	TTAGGCACACATGTGT-1	TTAGGCACACATGTGT-18	1	300_1883_Syn_BT_1	NA	Syn	RA09	BT	TRUE	singlet	TRUE	yes 5'	1	paired	classical	Paired chain	TRUE	FALSE	Plasmacells	13.7525638033043	-0.698213714773407	0.020625725509416	2	Small (1<X<=5)
1455	17414	GCAGTTATCGGCTTGG-1	GCAGTTATCGGCTTGG-7	1	300_0173_Syn_BT_1	NA	Syn	RA03	BT	TRUE	singlet	TRUE	yes 5'	1	paired	classical	Paired chain	TRUE	FALSE	Plasmacells	13.588690130819	-1.76682378690933	0.0272086239008305	2	Small (1<X<=5)
1456	26006	CACAGTATCTAACCGA-1	CACAGTATCTAACCGA-8	1	300_0174_PBL_BT_1	NA	PBL	RA04	BT	TRUE	singlet	FALSE	yes 5'	1	paired	classical	Paired chain	TRUE	FALSE	Plasmacells	13.4284137178551	1.32785491306091	0.00446570452131345	1	Singleton
1457	8250	TCTTTCCTCAATACCG-1	TCTTTCCTCAATACCG-7	1	300_0173_Syn_BT_1	NA	Syn	RA03	BT	TRUE	singlet	TRUE	yes 5'	1	paired	classical	Paired chain	TRUE	FALSE	Plasmacells	13.6576960970055	0.435794350092659	0.0574303212585933	84	Large (20<X<100)
1458	7094	TCAATCTGTTTGTGTG-1	TCAATCTGTTTGTGTG-18	1	300_1883_Syn_BT_1	NA	Syn	RA09	BT	TRUE	singlet	TRUE	yes 5'	1	paired	classical	Paired chain	TRUE	FALSE	Plasmacells	14.288771002401	-0.784020203764191	0.0042203166226913	1	Singleton
1459	8257	ACAGCCGAGCAAATCA-1	ACAGCCGAGCAAATCA-7	1	300_0173_Syn_BT_1	NA	Syn	RA03	BT	TRUE	singlet	TRUE	yes 5'	1	paired	classical	Paired chain	TRUE	FALSE	Plasmacells	13.9968894411217	-0.0451604906866458	0.124515956344035	2	Small (1<X<=5)
1460	20862	TCTGAGAAGACTACAA-1	TCTGAGAAGACTACAA-19	1	300_1930_PBL_BT_1	NA	PBL	RA10	BT	TRUE	singlet	FALSE	yes 5'	1	paired	classical	Paired chain	TRUE	FALSE	Plasmacells	13.6929839540612	1.17439131099487	0.00612971908071036	1	Singleton
1461	3415	GATTCAGCATTCTTAC-1	GATTCAGCATTCTTAC-8	1	300_0174_PBL_BT_1	NA	PBL	RA04	BT	TRUE	singlet	FALSE	yes 5'	1	paired	classical	Paired chain	TRUE	FALSE	Plasmacells	13.3955987383019	1.12147621471191	0.0190884043242607	1	Singleton
1462	27357	GGGACCTCAAGCCGTC-1	GGGACCTCAAGCCGTC-18	1	300_1883_Syn_BT_1	NA	Syn	RA09	BT	TRUE	singlet	TRUE	yes 5'	1	paired	double-light	Paired chain	TRUE	FALSE	Plasmacells	13.3488858629357	0.651255634014854	0.0216525956284153	2	Small (1<X<=5)
1463	15298	GGAACTTTCGGCGCAT-1	GGAACTTTCGGCGCAT-8	1	300_0174_PBL_BT_1	NA	PBL	RA04	BT	TRUE	singlet	FALSE	yes 5'	1	paired	classical	Paired chain	TRUE	FALSE	Plasmablasts	12.2745364595543	1.98849545079971	0.0424816391794965	1	Singleton
1464	8250	CAGTAACTCAGCATGT-1	CAGTAACTCAGCATGT-7	1	300_0173_Syn_BT_1	NA	Syn	RA03	BT	TRUE	singlet	TRUE	yes 5'	1	paired	classical	Paired chain	TRUE	FALSE	Plasmacells	14.1371873308312	-0.623811740095368	0.0574303212585933	84	Large (20<X<100)
1465	4710	GGGAATGGTCCGTTAA-1	GGGAATGGTCCGTTAA-7	1	300_0173_Syn_BT_1	NA	Syn	RA03	BT	TRUE	singlet	TRUE	yes 5'	1	paired	double-light	Paired chain	TRUE	FALSE	Plasmacells	13.8901875902306	0.454706710164795	0.0338278871691547	10	Medium (5<X<=20)
1466	20561	GGACATTCAGCTGCAC-1	GGACATTCAGCTGCAC-14	1	300_0414_PBL_BT_1	NA	PBL	RA07	BT	TRUE	singlet	TRUE	yes 5'	1	paired	classical	Paired chain	TRUE	FALSE	Plasmacells	13.5485204149376	-1.42230560224747	0.106353935170974	1	Singleton
1467	29599	CTAGTGAGTGGCTCCA-1	CTAGTGAGTGGCTCCA-4	1	300_0171_PBL_BT_1	NA	PBL	RA02	BT	TRUE	singlet	TRUE	yes 5'	1	paired	classical	Paired chain	TRUE	FALSE	Plasmacells	13.4494784761559	2.20598815042282	0.0632440043349513	1	Singleton
1468	5964	GTTCATTAGGTAGCCA-1	GTTCATTAGGTAGCCA-2	1	300_0150_Syn_BT_1	NA	Syn	RA01	BT	TRUE	singlet	TRUE	yes 5'	1	paired	classical	Paired chain	TRUE	FALSE	Plasmacells	12.4299348283898	1.54269407350327	0.0365097080619807	1	Singleton
1469	19353	GCAATCAAGAATAGGG-1	GCAATCAAGAATAGGG-3	1	300_0171_PBL_BT_2	NA	PBL	RA02	BT	TRUE	singlet	TRUE	yes 5'	1	paired	classical	Paired chain	TRUE	FALSE	Plasmablasts	12.3385823656212	1.88047228414322	0.0489859013867488	1	Singleton
1470	23649	CGACTTCGTTCCCGAG-1	CGACTTCGTTCCCGAG-18	1	300_1883_Syn_BT_1	NA	Syn	RA09	BT	TRUE	singlet	TRUE	yes 5'	1	paired	classical	Paired chain	TRUE	FALSE	Plasmacells	13.2007878709923	0.942151408975372	0.0289790049108297	3	Small (1<X<=5)
1471	16907	CTGATCCTCGGTTAAC-1	CTGATCCTCGGTTAAC-1	1	300_0150_PBL_BT_1	NA	PBL	RA01	BT	TRUE	singlet	TRUE	yes 5'	1	paired	double-heavy	Paired chain	TRUE	FALSE	Plasmacells	12.9941447664391	1.6926564987352	0.0635524590163934	1	Singleton
1472	11353	CATTATCCACAGACTT-1	CATTATCCACAGACTT-18	1	300_1883_Syn_BT_1	NA	Syn	RA09	BT	TRUE	singlet	TRUE	yes 5'	1	paired	double-light	Paired chain	TRUE	FALSE	Plasmablasts	11.3195002962242	2.29036675054336	0.0241426960201178	1	Singleton
1473	3806	AGAGCTTCAATCCGAT-1	AGAGCTTCAATCCGAT-18	1	300_1883_Syn_BT_1	NA	Syn	RA09	BT	TRUE	singlet	TRUE	yes 5'	1	paired	classical	Paired chain	TRUE	FALSE	Plasmacells	13.5173333574425	-0.737224835569611	0.0149572792830068	1	Singleton
1474	12464	TGCTACCAGGCATGTG-1	TGCTACCAGGCATGTG-4	1	300_0171_PBL_BT_1	NA	PBL	RA02	BT	TRUE	singlet	TRUE	yes 5'	1	paired	classical	Paired chain	TRUE	FALSE	Plasmacells	13.4169972826134	1.82486675340439	0.088385338883536	1	Singleton
1475	24382	CCGTGGATCAACACGT-1	CCGTGGATCAACACGT-24	1	301_0270_PBL_BT_1	NA	PBL	RA12	BT	TRUE	singlet	FALSE	yes 5'	1	paired	classical	Paired chain	TRUE	FALSE	Plasmacells	13.658306448568	2.21977172452713	0.115241303139761	1	Singleton
1476	12148	TTGCCGTTCAACGCTA-1	TTGCCGTTCAACGCTA-1	1	300_0150_PBL_BT_1	NA	PBL	RA01	BT	TRUE	singlet	TRUE	yes 5'	1	paired	classical	Paired chain	TRUE	FALSE	Plasmacells	13.5303519655358	1.10201154310013	0.0467087573577009	1	Singleton
1477	2665	AGCGTATTCTTGGGTA-1	AGCGTATTCTTGGGTA-18	1	300_1883_Syn_BT_1	NA	Syn	RA09	BT	TRUE	singlet	TRUE	yes 5'	1	paired	classical	Paired chain	TRUE	FALSE	Plasmacells	13.6053956438195	0.304859947746048	0.00822678075855693	1	Singleton
1478	5946	GGATGTTGTCAAGCGA-1	GGATGTTGTCAAGCGA-2	1	300_0150_Syn_BT_1	NA	Syn	RA01	BT	TRUE	singlet	TRUE	yes 5'	1	paired	classical	Paired chain	TRUE	FALSE	Plasmacells	14.1303428102623	-2.54671503942703	0.0654652392207636	2	Small (1<X<=5)
1479	2682	CTTAGGAGTGACTCAT-1	CTTAGGAGTGACTCAT-18	1	300_1883_Syn_BT_1	NA	Syn	RA09	BT	TRUE	singlet	TRUE	yes 5'	1	paired	classical	Paired chain	TRUE	FALSE	Plasmacells	13.8250220705162	0.106855076139221	0.0172108221862245	1	Singleton
1480	34145	TGTTCCGGTTCGTTGA-1	TGTTCCGGTTCGTTGA-7	1	300_0173_Syn_BT_1	NA	Syn	RA03	BT	TRUE	singlet	TRUE	yes 5'	1	paired	classical	Paired chain	TRUE	FALSE	Plasmacells	14.1183560777794	-1.66092063825821	0.151061961872475	1	Singleton
1481	8250	TTGCCGTAGGAGTACC-1	TTGCCGTAGGAGTACC-7	1	300_0173_Syn_BT_1	NA	Syn	RA03	BT	TRUE	singlet	TRUE	yes 5'	1	paired	classical	Paired chain	TRUE	FALSE	Plasmacells	13.7703793932091	-0.257448453123322	0.0574303212585933	84	Large (20<X<100)
1482	5314	ACGGGTCTCGGTGTTA-1	ACGGGTCTCGGTGTTA-18	1	300_1883_Syn_BT_1	NA	Syn	RA09	BT	TRUE	singlet	TRUE	yes 5'	1	paired	other	Paired chain	TRUE	FALSE	Plasmacells	14.6124537874352	-0.930955785925141	0.0319739677503639	2	Small (1<X<=5)
1483	8250	AGTGGGATCGTTGCCT-1	AGTGGGATCGTTGCCT-7	1	300_0173_Syn_BT_1	NA	Syn	RA03	BT	TRUE	singlet	TRUE	yes 5'	1	paired	classical	Paired chain	TRUE	FALSE	Plasmacells	13.4989798952233	-0.685366172010651	0.0574303212585933	84	Large (20<X<100)
1484	1713	ACTGAGTTCCTGTAGA-1	ACTGAGTTCCTGTAGA-18	1	300_1883_Syn_BT_1	NA	Syn	RA09	BT	TRUE	singlet	TRUE	yes 5'	1	paired	classical	Paired chain	TRUE	FALSE	Plasmacells	14.6675189424645	-1.41059424322342	0.0649978076185256	1	Singleton
1485	16119	CCGTACTGTCAGATAA-1	CCGTACTGTCAGATAA-18	1	300_1883_Syn_BT_1	NA	Syn	RA09	BT	TRUE	singlet	TRUE	yes 5'	1	paired	classical	Paired chain	TRUE	FALSE	Plasmacells	13.5846932817589	-1.37207104604935	0.0191514780969912	2	Small (1<X<=5)
1486	6861	TCAGCAAGTCAACTGT-1	TCAGCAAGTCAACTGT-13	1	300_0410_Syn_BT_1	NA	Syn	RA06	BT	TRUE	singlet	TRUE	yes 5'	1	paired	classical	Paired chain	TRUE	FALSE	Plasmacells	14.1709826875817	-0.987809199506989	0.0915669185224461	1	Singleton
1487	6910	CATGACAAGCCAGTAG-1	CATGACAAGCCAGTAG-14	1	300_0414_PBL_BT_1	NA	PBL	RA07	BT	TRUE	singlet	TRUE	yes 5'	1	paired	classical	Paired chain	TRUE	FALSE	Plasmacells	13.8139623094689	1.70030091363693	0.0870252005870841	1	Singleton
1488	9188	TGGTTCCCATACTCTT-1	TGGTTCCCATACTCTT-18	1	300_1883_Syn_BT_1	NA	Syn	RA09	BT	TRUE	singlet	TRUE	yes 5'	1	paired	classical	Paired chain	TRUE	FALSE	Plasmacells	14.4440930772911	-0.640033859426728	0.0117371545348385	1	Singleton
1489	7847	TTGCCGTGTTGTGGCC-1	TTGCCGTGTTGTGGCC-2	1	300_0150_Syn_BT_1	NA	Syn	RA01	BT	TRUE	singlet	TRUE	yes 5'	1	paired	classical	Paired chain	TRUE	FALSE	Plasmacells	13.8519023347985	-0.235766727144471	0.120655314415215	2	Small (1<X<=5)
1490	7562	TACCTATTCATCTGCC-1	TACCTATTCATCTGCC-24	1	301_0270_PBL_BT_1	NA	PBL	RA12	BT	TRUE	singlet	FALSE	yes 5'	1	paired	classical	Paired chain	TRUE	FALSE	Plasmacells	13.1810458589684	1.09650490838791	0.0126107501864174	1	Singleton
1491	11368	CTCGTCACAACACGCC-1	CTCGTCACAACACGCC-18	1	300_1883_Syn_BT_1	NA	Syn	RA09	BT	TRUE	singlet	TRUE	yes 5'	1	paired	classical	Paired chain	TRUE	FALSE	Plasmacells	13.9680894304406	1.09843627769257	0.0763857438016529	1	Singleton
1492	18956	TGCCAAACATGTCTCC-1	TGCCAAACATGTCTCC-24	1	301_0270_PBL_BT_1	NA	PBL	RA12	BT	TRUE	singlet	TRUE	yes 5'	1	paired	classical	Paired chain	TRUE	FALSE	Plasmacells	13.4622128893029	0.778205868189582	0.192622672300526	1	Singleton
1493	14384	TGAGGGAAGACCTAGG-1	TGAGGGAAGACCTAGG-24	1	301_0270_PBL_BT_1	NA	PBL	RA12	BT	TRUE	singlet	FALSE	yes 5'	1	paired	classical	Paired chain	TRUE	FALSE	Plasmablasts	11.4337705064904	2.03143535215164	0.00729556938488977	1	Singleton
1494	583	CGGGTCATCGCTTGTC-1	CGGGTCATCGCTTGTC-18	1	300_1883_Syn_BT_1	NA	Syn	RA09	BT	TRUE	singlet	TRUE	yes 5'	1	paired	classical	Paired chain	TRUE	FALSE	Plasmacells	13.9513228822838	-0.186280268842926	0.00241818181818182	1	Singleton
1495	8250	CTCGGAGAGTAATCCC-1	CTCGGAGAGTAATCCC-7	1	300_0173_Syn_BT_1	NA	Syn	RA03	BT	TRUE	singlet	TRUE	yes 5'	1	paired	classical	Paired chain	TRUE	FALSE	Plasmacells	13.7394011903893	0.193270456378708	0.0574303212585933	84	Large (20<X<100)
1496	5946	CGATGTACACTCAGGC-1	CGATGTACACTCAGGC-2	1	300_0150_Syn_BT_1	NA	Syn	RA01	BT	TRUE	singlet	TRUE	yes 5'	1	paired	classical	Paired chain	TRUE	FALSE	Plasmacells	14.0702756334435	-2.4970567409346	0.0654652392207636	2	Small (1<X<=5)
1497	9155	CTCGTCAAGGCTCATT-1	CTCGTCAAGGCTCATT-18	1	300_1883_Syn_BT_1	NA	Syn	RA09	BT	TRUE	singlet	TRUE	yes 5'	1	paired	classical	Paired chain	TRUE	FALSE	Plasmacells	14.3872025896202	-1.87614180486893	0.0362032230042765	1	Singleton
1498	4346	AGGGAGTGTCTCACCT-1	AGGGAGTGTCTCACCT-2	1	300_0150_Syn_BT_1	NA	Syn	RA01	BT	TRUE	singlet	TRUE	yes 5'	1	paired	classical	Paired chain	TRUE	FALSE	Plasmacells	14.078906386007	-0.422311562711945	0.00838597883597885	1	Singleton
1499	20212	AGTGAGGGTCCTAGCG-1	AGTGAGGGTCCTAGCG-12	1	300_0410_PBL_BT_1	NA	PBL	RA06	BT	TRUE	singlet	FALSE	yes 5'	1	paired	classical	Paired chain	TRUE	FALSE	Plasmablasts	11.3342460085045	2.55937169153	0.053074064171123	1	Singleton
1500	23664	GACACGCGTTCGCGAC-1	GACACGCGTTCGCGAC-18	1	300_1883_Syn_BT_1	NA	Syn	RA09	BT	TRUE	singlet	TRUE	yes 5'	1	paired	classical	Paired chain	TRUE	FALSE	Plasmacells	13.1348317552697	1.35149459201599	0.035779039229592	3	Small (1<X<=5)
1501	11351	CAGCCGAGTCCCTACT-1	CAGCCGAGTCCCTACT-18	1	300_1883_Syn_BT_1	NA	Syn	RA09	BT	TRUE	singlet	TRUE	yes 5'	1	paired	classical	Paired chain	TRUE	FALSE	Plasmacells	13.7538970399987	-1.28192617338394	0.0118818036000713	1	Singleton
1502	4714	ACACCGGAGGAGTACC-1	ACACCGGAGGAGTACC-7	1	300_0173_Syn_BT_1	NA	Syn	RA03	BT	TRUE	singlet	TRUE	yes 5'	1	paired	classical	Paired chain	TRUE	FALSE	Plasmacells	13.4474214006554	1.07390556890274	0.112989371896573	1	Singleton
1503	1923	GTAGTCATCGTCACGG-1	GTAGTCATCGTCACGG-24	1	301_0270_PBL_BT_1	NA	PBL	RA12	BT	TRUE	singlet	TRUE	yes 5'	1	paired	classical	Paired chain	TRUE	FALSE	Plasmacells	13.4313567567955	0.786796551530609	0.0279153156799261	1	Singleton
1504	16228	CCTATTAGTATTCGTG-1	CCTATTAGTATTCGTG-19	1	300_1930_PBL_BT_1	NA	PBL	RA10	BT	TRUE	singlet	FALSE	yes 5'	1	paired	classical	Paired chain	TRUE	FALSE	Plasmacells	13.5160058427941	1.4822757061174	0.0363405012795424	1	Singleton
1505	18244	TAGTGGTAGCTGATAA-1	TAGTGGTAGCTGATAA-14	1	300_0414_PBL_BT_1	NA	PBL	RA07	BT	TRUE	singlet	TRUE	yes 5'	1	paired	classical	Paired chain	TRUE	FALSE	Plasmablasts	11.4092544008385	2.36537097055222	0.00128773841961853	1	Singleton
1506	16776	ACCTTTACATGTCTCC-1	ACCTTTACATGTCTCC-25	1	301_0270_Syn_BT_1	NA	Syn	RA12	BT	TRUE	singlet	TRUE	yes 5'	1	paired	classical	Paired chain	TRUE	FALSE	Plasmacells	13.5448153902184	-1.66621210020279	0.0299380942427138	1	Singleton
1507	25144	TTTACTGTCTCATTCA-1	TTTACTGTCTCATTCA-2	1	300_0150_Syn_BT_1	NA	Syn	RA01	BT	TRUE	singlet	TRUE	yes 5'	1	paired	classical	Paired chain	TRUE	FALSE	Plasmacells	13.4361527849327	-0.0593447272131351	0.0109163434903047	1	Singleton
1508	12331	TTTGTCAGTCAAACTC-1	TTTGTCAGTCAAACTC-3	1	300_0171_PBL_BT_2	NA	PBL	RA02	BT	TRUE	singlet	FALSE	yes 5'	1	paired	double-heavy	Paired chain	TRUE	FALSE	Plasmacells	13.6797164369713	2.18595717508102	0.0297085024065161	1	Singleton
1509	7084	GCTGCTTAGCAATCTC-1	GCTGCTTAGCAATCTC-18	1	300_1883_Syn_BT_1	NA	Syn	RA09	BT	TRUE	singlet	TRUE	yes 5'	1	paired	classical	Paired chain	TRUE	FALSE	Plasmacells	13.245597212423	0.507472150360593	0.0213282348695742	1	Singleton
1510	16731	GTAGTCAAGCTGCGAA-1	GTAGTCAAGCTGCGAA-24	1	301_0270_PBL_BT_1	NA	PBL	RA12	BT	TRUE	singlet	FALSE	yes 5'	1	paired	classical	Paired chain	TRUE	FALSE	Plasmablasts	11.4650624681603	2.8507363613298	0.136010240727317	1	Singleton
1511	18979	AGGGATGTCATCTGTT-1	AGGGATGTCATCTGTT-25	1	301_0270_Syn_BT_1	NA	Syn	RA12	BT	TRUE	singlet	TRUE	yes 5'	1	paired	classical	Paired chain	TRUE	FALSE	Plasmacells	13.8144362856041	-1.74714090269302	0.0460746368136296	1	Singleton
1512	9185	TGAGGGATCCAAATGC-1	TGAGGGATCCAAATGC-18	1	300_1883_Syn_BT_1	NA	Syn	RA09	BT	TRUE	singlet	TRUE	yes 5'	1	paired	classical	Paired chain	TRUE	FALSE	Plasmacells	13.1490910936486	0.987059753721008	0.00875375335120642	1	Singleton
1513	21204	CTAGAGTCACGTCTCT-1	CTAGAGTCACGTCTCT-24	1	301_0270_PBL_BT_1	NA	PBL	RA12	BT	TRUE	singlet	TRUE	yes 5'	1	paired	classical	Paired chain	TRUE	FALSE	Plasmacells	13.1607697893273	1.11297838050629	0.0172429408292085	1	Singleton
1514	3352	GCGAGAACATATGAGA-1	GCGAGAACATATGAGA-7	1	300_0173_Syn_BT_1	NA	Syn	RA03	BT	TRUE	singlet	TRUE	yes 5'	1	paired	double-light	Paired chain	TRUE	FALSE	Plasmacells	13.473681776632	-1.87225033682083	0.0591953895470794	1	Singleton
1515	2687	GTATCTTGTCGCATCG-1	GTATCTTGTCGCATCG-18	1	300_1883_Syn_BT_1	NA	Syn	RA09	BT	TRUE	singlet	TRUE	yes 5'	1	paired	classical	Paired chain	TRUE	FALSE	Plasmacells	13.548575728048	1.24196461993957	0.011820853518227	1	Singleton
1516	5867	CTCGTCAAGAGAGCTC-1	CTCGTCAAGAGAGCTC-1	1	300_0150_PBL_BT_1	NA	PBL	RA01	BT	TRUE	singlet	FALSE	yes 5'	1	paired	classical	Paired chain	TRUE	FALSE	Plasmacells	12.6300691057335	1.98192463475967	0.00525414364640882	2	Small (1<X<=5)
1517	25535	TTCTCCTAGCTACCTA-1	TTCTCCTAGCTACCTA-5	1	300_0171_Syn_BT_1	NA	Syn	RA02	BT	TRUE	singlet	TRUE	yes 5'	1	paired	classical	Paired chain	TRUE	FALSE	Plasmablasts	11.4017156053673	2.05529008466507	0.00969336566004087	1	Singleton
1518	11338	CAAGATCCAACACGCC-1	CAAGATCCAACACGCC-18	1	300_1883_Syn_BT_1	NA	Syn	RA09	BT	TRUE	singlet	TRUE	yes 5'	1	paired	double-light	Paired chain	TRUE	FALSE	Plasmablasts	11.4974349428307	2.39503381807114	0.00782760000000001	4	Small (1<X<=5)
1519	8250	ACTTGTTTCACAGTAC-1	ACTTGTTTCACAGTAC-7	1	300_0173_Syn_BT_1	NA	Syn	RA03	BT	TRUE	singlet	TRUE	yes 5'	1	paired	classical	Paired chain	TRUE	FALSE	Plasmacells	14.2841809679161	-1.00119795244431	0.0574303212585933	84	Large (20<X<100)
1520	1740	TGAGAGGTCTTGTACT-1	TGAGAGGTCTTGTACT-18	1	300_1883_Syn_BT_1	NA	Syn	RA09	BT	TRUE	singlet	TRUE	yes 5'	1	paired	other	Paired chain	TRUE	FALSE	Plasmacells	14.2742274690758	-1.25541533869003	0.0175187734005472	1	Singleton
1521	1984	GCAATCAGTTATCACG-1	GCAATCAGTTATCACG-1	1	300_0150_PBL_BT_1	NA	PBL	RA01	BT	TRUE	singlet	FALSE	yes 5'	1	paired	classical	Paired chain	TRUE	FALSE	Plasmablasts	11.2351106096398	2.3360856588533	0.0494395788530466	1	Singleton
1522	7997	GACGCGTAGCGTGAGT-1	GACGCGTAGCGTGAGT-4	1	300_0171_PBL_BT_1	NA	PBL	RA02	BT	TRUE	singlet	FALSE	yes 5'	1	paired	double-light	Paired chain	TRUE	FALSE	Plasmacells	13.3439362932335	1.99226365644241	0.0705561221333569	1	Singleton
1523	16154	TGGACGCGTTCTGGTA-1	TGGACGCGTTCTGGTA-18	1	300_1883_Syn_BT_1	NA	Syn	RA09	BT	TRUE	singlet	TRUE	yes 5'	1	paired	classical	Paired chain	TRUE	FALSE	Plasmacells	13.3037894655358	-0.849422711546173	0.00897147969198247	1	Singleton
1524	33856	TTGTAGGCACACAGAG-1	TTGTAGGCACACAGAG-2	1	300_0150_Syn_BT_1	NA	Syn	RA01	BT	TRUE	singlet	TRUE	yes 5'	1	paired	classical	Paired chain	TRUE	FALSE	Plasmablasts	11.7785085130822	2.17445681649948	0.0820662956601397	11	Medium (5<X<=20)
1525	3841	TGAGAGGTCCCTAATT-1	TGAGAGGTCCCTAATT-18	1	300_1883_Syn_BT_1	NA	Syn	RA09	BT	TRUE	singlet	TRUE	yes 5'	1	paired	classical	Paired chain	TRUE	FALSE	Plasmablasts	11.6612580705773	2.729777317827	0.0183656741192412	1	Singleton
1526	24237	TGGGAAGAGGCAAAGA-1	TGGGAAGAGGCAAAGA-21	1	301_0174_PBL_BT_1	NA	PBL	RA11	BT	TRUE	singlet	TRUE	yes 5'	1	paired	double-heavy	Paired chain	TRUE	FALSE	Plasmacells	13.9521411348473	0.458700996225128	0.093364788764821	1	Singleton
1527	25521	TACCTTATCAAACGGG-1	TACCTTATCAAACGGG-5	1	300_0171_Syn_BT_1	NA	Syn	RA02	BT	TRUE	singlet	TRUE	yes 5'	1	paired	classical	Paired chain	TRUE	FALSE	Plasmacells	13.0607083727013	0.963377159421692	0.0103444364737765	1	Singleton
1528	23930	GAGTCCGGTGTTCGAT-1	GAGTCCGGTGTTCGAT-19	1	300_1930_PBL_BT_1	NA	PBL	RA10	BT	TRUE	singlet	TRUE	yes 5'	1	paired	classical	Paired chain	TRUE	FALSE	Plasmacells	13.6676343370568	1.54408298093582	0.0747020062282908	1	Singleton
1529	3803	AAAGCAAGTTGCGTTA-1	AAAGCAAGTTGCGTTA-18	1	300_1883_Syn_BT_1	NA	Syn	RA09	BT	TRUE	singlet	TRUE	yes 5'	1	paired	classical	Paired chain	TRUE	FALSE	Plasmacells	14.2888368059288	-1.10679199140762	0.00373297872340426	1	Singleton
1530	7086	GCTTCCATCTTGAGGT-1	GCTTCCATCTTGAGGT-18	1	300_1883_Syn_BT_1	NA	Syn	RA09	BT	TRUE	singlet	TRUE	yes 5'	1	paired	classical	Paired chain	TRUE	FALSE	Plasmacells	14.2236674715172	-0.64867367189621	0.00362352941176471	1	Singleton
1531	9932	AGCGGTCCAGCTGCAC-1	AGCGGTCCAGCTGCAC-2	1	300_0150_Syn_BT_1	NA	Syn	RA01	BT	TRUE	singlet	TRUE	yes 5'	1	paired	classical	Paired chain	TRUE	FALSE	Plasmacells	13.1102879930626	-1.87791778486465	0.0590677450921354	2	Small (1<X<=5)
1532	9698	TAAGTGCGTAGCGCAA-1	TAAGTGCGTAGCGCAA-24	1	301_0270_PBL_BT_1	NA	PBL	RA12	BT	TRUE	singlet	FALSE	yes 5'	1	paired	classical	Paired chain	TRUE	FALSE	Plasmacells	13.1002477098595	1.3490280326059	0.071637045148248	1	Singleton
1533	7078	CTCTGGTGTCAGATAA-1	CTCTGGTGTCAGATAA-18	1	300_1883_Syn_BT_1	NA	Syn	RA09	BT	TRUE	singlet	TRUE	yes 5'	1	paired	classical	Paired chain	TRUE	FALSE	Plasmacells	13.6357501436364	1.80441783029343	0.0474687057259312	2	Small (1<X<=5)
1534	11370	CTGCGGAAGACACTAA-1	CTGCGGAAGACACTAA-18	1	300_1883_Syn_BT_1	NA	Syn	RA09	BT	TRUE	singlet	TRUE	yes 5'	1	paired	classical	Paired chain	TRUE	FALSE	Plasmacells	14.3657906938683	-0.230627853090515	0.073931046847889	2	Small (1<X<=5)
1535	27246	TGGGAAGGTGCACTTA-1	TGGGAAGGTGCACTTA-14	1	300_0414_PBL_BT_1	NA	PBL	RA07	BT	TRUE	singlet	FALSE	yes 5'	1	paired	classical	Paired chain	FALSE	TRUE	Plasmablasts	11.6992886949669	1.89950237828995	0.0677248568585425	1	Singleton
1536	16997	ACCGTAATCATGTAGC-1	ACCGTAATCATGTAGC-2	1	300_0150_Syn_BT_1	NA	Syn	RA01	BT	TRUE	singlet	TRUE	yes 5'	1	paired	double-light	Paired chain	TRUE	FALSE	Plasmacells	12.90517172109	-0.228611308748474	0.0571421106618748	1	Singleton
1537	9693	GTGTTAGAGCCAGTAG-1	GTGTTAGAGCCAGTAG-24	1	301_0270_PBL_BT_1	NA	PBL	RA12	BT	TRUE	singlet	FALSE	yes 5'	1	paired	classical	Paired chain	TRUE	FALSE	Plasmablasts	12.8257411409508	1.75708709317947	0.028285987550446	2	Small (1<X<=5)
1538	18337	CATGACACATCCCACT-1	CATGACACATCCCACT-18	1	300_1883_Syn_BT_1	NA	Syn	RA09	BT	TRUE	singlet	TRUE	yes 5'	1	paired	classical	Paired chain	TRUE	FALSE	Plasmacells	14.0583661485802	-1.71216990392899	0.0446856077061826	1	Singleton
1539	1260	GCTGCAGGTCCGCTGA-1	GCTGCAGGTCCGCTGA-2	1	300_0150_Syn_BT_1	NA	Syn	RA01	BT	TRUE	singlet	TRUE	yes 5'	1	paired	double-light	Paired chain	TRUE	FALSE	Plasmacells	14.2796071458947	-0.991951841528168	0.143962321255658	1	Singleton
1540	23665	ATTACTCAGAGTGAGA-1	ATTACTCAGAGTGAGA-18	1	300_1883_Syn_BT_1	NA	Syn	RA09	BT	TRUE	singlet	TRUE	yes 5'	1	paired	classical	Paired chain	TRUE	FALSE	Plasmacells	13.3593600679528	1.08546886998917	0.0141312986793742	1	Singleton
1541	8278	TGATTTCCACGCGAAA-1	TGATTTCCACGCGAAA-7	1	300_0173_Syn_BT_1	NA	Syn	RA03	BT	TRUE	singlet	TRUE	yes 5'	1	paired	classical	Paired chain	TRUE	FALSE	Plasmacells	13.9378140855919	0.389783766453514	0.119716454577589	9	Medium (5<X<=20)
1542	5308	AAAGTAGGTAGCTCCG-1	AAAGTAGGTAGCTCCG-18	1	300_1883_Syn_BT_1	NA	Syn	RA09	BT	TRUE	singlet	TRUE	yes 5'	1	paired	other	Paired chain	TRUE	FALSE	Plasmacells	14.5540841508995	-1.15773226659988	0.0374247950089127	2	Small (1<X<=5)
1543	2776	CAGATCACAGTCTTCC-1	CAGATCACAGTCTTCC-20	1	300_1930_Syn_BT_1	NA	Syn	RA10	BT	TRUE	singlet	TRUE	yes 5'	1	paired	classical	Paired chain	TRUE	FALSE	Plasmacells	13.2362979341637	-1.99844695966934	0.00910488526570049	1	Singleton
1544	34992	CAGGTGCTCGGCGGTT-1	CAGGTGCTCGGCGGTT-18	1	300_1883_Syn_BT_1	NA	Syn	RA09	BT	TRUE	singlet	TRUE	yes 5'	1	paired	multi-light	Paired chain	TRUE	FALSE	Plasmacells	14.2462256837975	-0.176092106516114	0.111302552394333	1	Singleton
1545	18365	GTAGTCAAGATCGGGT-1	GTAGTCAAGATCGGGT-18	1	300_1883_Syn_BT_1	NA	Syn	RA09	BT	TRUE	singlet	TRUE	yes 5'	1	paired	classical	Paired chain	TRUE	FALSE	Plasmacells	13.7331202913414	-1.39971723001694	0.121813805031447	1	Singleton
1546	25896	CTGTGCTTCTATCGCC-1	CTGTGCTTCTATCGCC-7	1	300_0173_Syn_BT_1	NA	Syn	RA03	BT	TRUE	singlet	TRUE	yes 5'	1	paired	classical	Paired chain	TRUE	FALSE	Plasmacells	13.2283614565026	-1.2185516540358	0.0829806230264755	1	Singleton
1547	7061	ACGCCGAGTGGCTCCA-1	ACGCCGAGTGGCTCCA-18	1	300_1883_Syn_BT_1	NA	Syn	RA09	BT	TRUE	singlet	TRUE	yes 5'	1	paired	classical	Paired chain	TRUE	FALSE	Plasmacells	14.6540187288414	-1.40719463270401	0.0265508086956522	1	Singleton
1548	6345	CTCTAATTCCTTTACA-1	CTCTAATTCCTTTACA-7	1	300_0173_Syn_BT_1	NA	Syn	RA03	BT	TRUE	singlet	TRUE	yes 5'	1	paired	classical	Paired chain	TRUE	FALSE	Plasmacells	13.0881503511559	-0.782111424619904	0.048991731786134	24	Large (20<X<100)
1549	27354	CCCAATCAGAGACGAA-1	CCCAATCAGAGACGAA-18	1	300_1883_Syn_BT_1	NA	Syn	RA09	BT	TRUE	singlet	TRUE	yes 5'	1	paired	classical	Paired chain	TRUE	FALSE	Plasmacells	14.5904181886803	-0.966831583196869	0.0399981919779547	1	Singleton
1550	18322	AGGTCATCAAACTGCT-1	AGGTCATCAAACTGCT-18	1	300_1883_Syn_BT_1	NA	Syn	RA09	BT	TRUE	singlet	TRUE	yes 5'	1	paired	double-light	Paired chain	TRUE	FALSE	Plasmablasts	11.618249266256	2.27366743642593	0.0219092223498412	1	Singleton
1551	4370	GTACTTTAGAGTACAT-1	GTACTTTAGAGTACAT-2	1	300_0150_Syn_BT_1	NA	Syn	RA01	BT	TRUE	singlet	TRUE	yes 5'	1	paired	double-light	Paired chain	TRUE	FALSE	Plasmacells	13.2697289873253	-1.16280688684677	0.0739027173913044	1	Singleton
1552	25841	AAGGAGCTCAAGGCTT-1	AAGGAGCTCAAGGCTT-7	1	300_0173_Syn_BT_1	NA	Syn	RA03	BT	TRUE	singlet	TRUE	yes 5'	1	paired	double-heavy	Paired chain	TRUE	FALSE	Plasmacells	14.0666383196007	-0.67945935171341	0.166344910103824	1	Singleton
1553	12702	TAGAGCTGTAGAAAGG-1	TAGAGCTGTAGAAAGG-7	1	300_0173_Syn_BT_1	NA	Syn	RA03	BT	TRUE	singlet	TRUE	yes 5'	1	paired	classical	Paired chain	TRUE	FALSE	Plasmacells	13.1964057375084	-1.53696777265762	0.0229808410897479	1	Singleton
1554	20644	TCAACGATCTGAGTGT-1	TCAACGATCTGAGTGT-18	1	300_1883_Syn_BT_1	NA	Syn	RA09	BT	TRUE	singlet	TRUE	yes 5'	1	paired	classical	Paired chain	TRUE	FALSE	Plasmacells	14.1149199892174	-0.904145259077301	0.0131348978205195	1	Singleton
1555	18539	GTACTCCAGTTGTAGA-1	GTACTCCAGTTGTAGA-19	1	300_1930_PBL_BT_1	NA	PBL	RA10	BT	TRUE	singlet	TRUE	yes 5'	1	paired	classical	Paired chain	TRUE	FALSE	Plasmacells	13.9675506044518	2.0715205486467	0.0976073369565217	1	Singleton
1556	16872	CAGATCACAGCTGCAC-1	CAGATCACAGCTGCAC-1	1	300_0150_PBL_BT_1	NA	PBL	RA01	BT	TRUE	singlet	TRUE	yes 5'	1	paired	classical	Paired chain	TRUE	FALSE	Plasmablasts	11.6199878145348	1.98937008935715	0.0729463779406686	1	Singleton
1557	9131	ACTTTCATCTGCCAGG-1	ACTTTCATCTGCCAGG-18	1	300_1883_Syn_BT_1	NA	Syn	RA09	BT	TRUE	singlet	TRUE	yes 5'	1	paired	classical	Paired chain	TRUE	FALSE	Plasmacells	13.4378665376793	-1.93451978605484	0.0639973043400126	1	Singleton
1558	20647	CTCGGAGGTAGCCTCG-1	CTCGGAGGTAGCCTCG-18	1	300_1883_Syn_BT_1	NA	Syn	RA09	BT	TRUE	singlet	TRUE	yes 5'	1	paired	classical	Paired chain	TRUE	FALSE	Plasmacells	13.8814547945153	-1.43681134622788	0.00913025522864232	3	Small (1<X<=5)
1559	13723	TCTGGAACACAGATTC-1	TCTGGAACACAGATTC-18	1	300_1883_Syn_BT_1	NA	Syn	RA09	BT	TRUE	singlet	TRUE	yes 5'	1	paired	classical	Paired chain	TRUE	FALSE	Plasmacells	13.6519330431115	-1.39750637453293	0.0100023276911245	5	Small (1<X<=5)
1560	3950	GCATACACAGACGTAG-1	GCATACACAGACGTAG-19	1	300_1930_PBL_BT_1	NA	PBL	RA10	BT	TRUE	singlet	TRUE	yes 5'	1	paired	classical	Paired chain	TRUE	FALSE	Plasmacells	13.5835870195519	1.65261111814285	0.0369810409698996	1	Singleton
1561	8250	AAACCTGAGGCATTGG-1	AAACCTGAGGCATTGG-7	1	300_0173_Syn_BT_1	NA	Syn	RA03	BT	TRUE	singlet	TRUE	yes 5'	1	paired	classical	Paired chain	TRUE	FALSE	Plasmacells	13.5309184480797	-0.0181226913282779	0.0574303212585933	84	Large (20<X<100)
1562	34862	TGGACGCCAGATAATG-1	TGGACGCCAGATAATG-1	1	300_0150_PBL_BT_1	NA	PBL	RA01	BT	TRUE	singlet	TRUE	yes 5'	1	paired	classical	Paired chain	TRUE	FALSE	Plasmacells	13.0866645265709	1.96849880773331	0.0188431309953906	1	Singleton
1563	8254	CTGGTCTAGATGTGGC-1	CTGGTCTAGATGTGGC-7	1	300_0173_Syn_BT_1	NA	Syn	RA03	BT	TRUE	singlet	TRUE	yes 5'	1	paired	classical	Paired chain	TRUE	FALSE	Plasmacells	13.1235917497765	-0.672536033804169	0.075494297836421	23	Large (20<X<100)
1564	131	CACACAATCTCTTATG-1	CACACAATCTCTTATG-1	1	300_0150_PBL_BT_1	NA	PBL	RA01	BT	TRUE	singlet	TRUE	yes 5'	1	paired	classical	Paired chain	TRUE	FALSE	Plasmacells	13.6947387148033	1.3996808345964	0.105717430229142	1	Singleton
1565	22431	GCAAACTCAATAACGA-1	GCAAACTCAATAACGA-7	1	300_0173_Syn_BT_1	NA	Syn	RA03	BT	TRUE	singlet	TRUE	yes 5'	1	paired	classical	Paired chain	TRUE	FALSE	Plasmacells	13.6273740221154	0.384870659892807	0.0278730589658023	2	Small (1<X<=5)
1566	11990	TCATTTGAGCAGGCTA-1	TCATTTGAGCAGGCTA-25	1	301_0270_Syn_BT_1	NA	Syn	RA12	BT	TRUE	singlet	TRUE	yes 5'	1	paired	classical	Paired chain	TRUE	FALSE	Plasmacells	13.6022351671349	-0.867218989546051	0.116895179221129	1	Singleton
1567	13790	TGCCCTAAGAGAGCTC-1	TGCCCTAAGAGAGCTC-18	1	300_1883_Syn_BT_1	NA	Syn	RA09	BT	TRUE	singlet	TRUE	yes 5'	1	paired	classical	Paired chain	TRUE	FALSE	Plasmacells	13.3217767168175	-0.25252642076706	0.00916570921985816	1	Singleton
1568	5948	CGTAGCGAGGCCCTCA-1	CGTAGCGAGGCCCTCA-2	1	300_0150_Syn_BT_1	NA	Syn	RA01	BT	TRUE	singlet	TRUE	yes 5'	1	paired	double-heavy	Paired chain	TRUE	FALSE	Plasmablasts	11.6257708955895	2.33028076249863	0.0648784317415392	2	Small (1<X<=5)
1569	32167	ACACCAAGTGTTCTTT-1	ACACCAAGTGTTCTTT-18	1	300_1883_Syn_BT_1	NA	Syn	RA09	BT	TRUE	singlet	TRUE	yes 5'	1	paired	classical	Paired chain	TRUE	FALSE	Plasmacells	14.416399328817	-1.23348166387772	0.0428211696090795	1	Singleton
1570	33856	ACGGCCAAGGAACTGC-1	ACGGCCAAGGAACTGC-2	1	300_0150_Syn_BT_1	NA	Syn	RA01	BT	TRUE	singlet	TRUE	yes 5'	1	paired	classical	Paired chain	TRUE	FALSE	Plasmacells	13.7551883150231	-0.849008578474274	0.0820662956601397	11	Medium (5<X<=20)
1571	25894	CTACGTCTCACATGCA-1	CTACGTCTCACATGCA-7	1	300_0173_Syn_BT_1	NA	Syn	RA03	BT	TRUE	singlet	TRUE	yes 5'	1	paired	classical	Paired chain	TRUE	FALSE	Plasmacells	14.0221312929283	-0.594152707273712	0.122211048387097	1	Singleton
1572	5337	CTCGGGACAACACCTA-1	CTCGGGACAACACCTA-18	1	300_1883_Syn_BT_1	NA	Syn	RA09	BT	TRUE	singlet	TRUE	yes 5'	1	paired	classical	Paired chain	TRUE	FALSE	Plasmacells	13.8660596300255	0.31167007643486	0.213090006190992	1	Singleton
1573	2017	CCCTCCTCAAATCCGT-1	CCCTCCTCAAATCCGT-2	1	300_0150_Syn_BT_1	NA	Syn	RA01	BT	TRUE	singlet	TRUE	yes 5'	1	paired	classical	Paired chain	TRUE	FALSE	Plasmacells	12.4989674974572	-1.07954098623489	0.00495867768595041	1	Singleton
1574	18373	TCGTAGAAGATCTGCT-1	TCGTAGAAGATCTGCT-18	1	300_1883_Syn_BT_1	NA	Syn	RA09	BT	TRUE	singlet	TRUE	yes 5'	1	paired	classical	Paired chain	TRUE	FALSE	Plasmacells	14.4177726198326	-0.965662020857086	0.0385479545057797	1	Singleton
1575	18317	ACTGAGTCAAGGACTG-1	ACTGAGTCAAGGACTG-18	1	300_1883_Syn_BT_1	NA	Syn	RA09	BT	TRUE	singlet	TRUE	yes 5'	1	paired	classical	Paired chain	TRUE	FALSE	Plasmacells	13.6812718797814	-0.437762576753846	0.0433157780368879	1	Singleton
1576	6347	AGGTCATTCATTATCC-1	AGGTCATTCATTATCC-7	1	300_0173_Syn_BT_1	NA	Syn	RA03	BT	TRUE	singlet	TRUE	yes 5'	1	paired	classical	Paired chain	TRUE	FALSE	Plasmacells	13.5854810167443	1.10039101201797	0.0819624465987512	12	Medium (5<X<=20)
1577	21712	CCATGTCAGGTTCCTA-1	CCATGTCAGGTTCCTA-2	1	300_0150_Syn_BT_1	NA	Syn	RA01	BT	TRUE	singlet	TRUE	yes 5'	1	paired	classical	Paired chain	TRUE	FALSE	Plasmacells	13.6959002901207	0.242733788078079	0.053282472826087	1	Singleton
1578	7704	CTTAGGACAAGTCATC-1	CTTAGGACAAGTCATC-1	1	300_0150_PBL_BT_1	NA	PBL	RA01	BT	TRUE	singlet	TRUE	yes 5'	1	paired	classical	Paired chain	TRUE	FALSE	Plasmacells	13.950844137777	1.95579908448959	0.0592989001872346	1	Singleton
1579	20702	TGCGTGGCATGATCCA-1	TGCGTGGCATGATCCA-18	1	300_1883_Syn_BT_1	NA	Syn	RA09	BT	TRUE	singlet	TRUE	yes 5'	1	paired	classical	Paired chain	TRUE	FALSE	Plasmacells	13.4303401399742	-0.00971396606658969	0.00850314207650277	1	Singleton
1580	13662	TCTGGAACAAGTTGTC-1	TCTGGAACAAGTTGTC-14	1	300_0414_PBL_BT_1	NA	PBL	RA07	BT	TRUE	singlet	TRUE	yes 5'	1	paired	classical	Paired chain	TRUE	FALSE	Plasmacells	13.5666631151329	1.52319614249969	0.0579696347844934	1	Singleton
1581	8258	CATCAGATCCAGGGCT-1	CATCAGATCCAGGGCT-7	1	300_0173_Syn_BT_1	NA	Syn	RA03	BT	TRUE	singlet	TRUE	yes 5'	1	paired	classical	Paired chain	TRUE	FALSE	Plasmacells	13.8456881929528	0.763098758046875	0.059041827392093	11	Medium (5<X<=20)
1582	13795	TTTACTGGTGATAAAC-1	TTTACTGGTGATAAAC-18	1	300_1883_Syn_BT_1	NA	Syn	RA09	BT	TRUE	singlet	TRUE	yes 5'	1	paired	classical	Paired chain	TRUE	FALSE	Plasmacells	13.3858769823204	1.48264942724014	0.08208670930954	1	Singleton
1583	7296	TTGCCGTCAGGAATCG-1	TTGCCGTCAGGAATCG-20	1	300_1930_Syn_BT_1	NA	Syn	RA10	BT	TRUE	singlet	TRUE	yes 5'	1	paired	classical	Paired chain	TRUE	FALSE	Plasmacells	13.3191712785851	-1.94709755819534	0.020669410731039	1	Singleton
1584	33856	CTTGGCTAGGCCCTTG-1	CTTGGCTAGGCCCTTG-2	1	300_0150_Syn_BT_1	NA	Syn	RA01	BT	TRUE	singlet	TRUE	yes 5'	1	paired	double-light	Paired chain	TRUE	FALSE	Plasmacells	13.8624127794396	-1.78643562238907	0.0820662956601397	11	Medium (5<X<=20)
1585	18321	AGGCCACAGGCTAGAC-1	AGGCCACAGGCTAGAC-18	1	300_1883_Syn_BT_1	NA	Syn	RA09	BT	TRUE	singlet	TRUE	yes 5'	1	paired	classical	Paired chain	TRUE	FALSE	Plasmacells	13.7235072542321	1.44391749460007	0.0277610981591377	1	Singleton
1586	6347	CTGAAACTCACGAAGG-1	CTGAAACTCACGAAGG-7	1	300_0173_Syn_BT_1	NA	Syn	RA03	BT	TRUE	singlet	TRUE	yes 5'	1	paired	classical	Paired chain	TRUE	FALSE	Plasmacells	14.1185830522667	-0.476018804723969	0.0819624465987512	12	Medium (5<X<=20)
1587	7596	AGAGCGATCCTGCAGG-1	AGAGCGATCCTGCAGG-25	1	301_0270_Syn_BT_1	NA	Syn	RA12	BT	TRUE	singlet	TRUE	yes 5'	1	paired	classical	Paired chain	TRUE	FALSE	Plasmacells	14.4448645998131	-1.87351800840591	0.0756014667836838	1	Singleton
1588	19325	CCCAGTTTCCCGGATG-1	CCCAGTTTCCCGGATG-3	1	300_0171_PBL_BT_2	NA	PBL	RA02	BT	TRUE	singlet	FALSE	yes 5'	1	paired	classical	Paired chain	TRUE	FALSE	Plasmablasts	11.4748137880455	2.8715407665422	0.0476097778188653	1	Singleton
1589	9390	CATCGGGCAATCACAC-1	CATCGGGCAATCACAC-20	1	300_1930_Syn_BT_1	NA	Syn	RA10	BT	TRUE	singlet	TRUE	yes 5'	1	paired	double-light	Paired chain	TRUE	FALSE	Plasmacells	13.1946767259728	-1.85445882719254	0.0108922782984859	1	Singleton
1590	3814	CAAGAAACAATGAATG-1	CAAGAAACAATGAATG-18	1	300_1883_Syn_BT_1	NA	Syn	RA09	BT	TRUE	singlet	TRUE	yes 5'	1	paired	double-light	Paired chain	TRUE	FALSE	Plasmacells	13.8823359895836	-0.0145513002226261	0.0304801228254218	1	Singleton
1591	8250	GATGAGGTCTGGAGCC-1	GATGAGGTCTGGAGCC-7	1	300_0173_Syn_BT_1	NA	Syn	RA03	BT	TRUE	singlet	TRUE	yes 5'	1	paired	classical	Paired chain	TRUE	FALSE	Plasmacells	13.3347352434288	-0.903932112867585	0.0574303212585933	84	Large (20<X<100)
1592	13785	TAAGTGCTCGCGGATC-1	TAAGTGCTCGCGGATC-18	1	300_1883_Syn_BT_1	NA	Syn	RA09	BT	TRUE	singlet	TRUE	yes 5'	1	paired	classical	Paired chain	TRUE	FALSE	Plasmacells	14.3480504442345	-1.9906566325972	0.0408943475216174	1	Singleton
1593	13949	TCACAAGGTCGCGAAA-1	TCACAAGGTCGCGAAA-19	1	300_1930_PBL_BT_1	NA	PBL	RA10	BT	TRUE	singlet	FALSE	yes 5'	1	paired	classical	Paired chain	TRUE	FALSE	Plasmacells	13.7556479860436	1.85361693460251	0.0569309084699453	1	Singleton
1594	8250	CTTCTCTTCTCGGACG-1	CTTCTCTTCTCGGACG-7	1	300_0173_Syn_BT_1	NA	Syn	RA03	BT	TRUE	singlet	TRUE	yes 5'	1	paired	classical	Paired chain	TRUE	FALSE	Plasmacells	13.5390094209801	0.0261142070939633	0.0574303212585933	84	Large (20<X<100)
1595	8250	CGCTTCAGTCTCATCC-1	CGCTTCAGTCTCATCC-7	1	300_0173_Syn_BT_1	NA	Syn	RA03	BT	TRUE	singlet	TRUE	yes 5'	1	paired	classical	Paired chain	TRUE	FALSE	Plasmacells	13.6463769365441	0.0953101332833859	0.0574303212585933	84	Large (20<X<100)
1596	18330	ATCTGCCTCTTGACGA-1	ATCTGCCTCTTGACGA-18	1	300_1883_Syn_BT_1	NA	Syn	RA09	BT	TRUE	singlet	TRUE	yes 5'	1	paired	classical	Paired chain	TRUE	FALSE	Plasmacells	13.3371814180504	0.661538716738472	0.0067504143646409	2	Small (1<X<=5)
1597	6347	TCTTTCCAGTACGTTC-1	TCTTTCCAGTACGTTC-7	1	300_0173_Syn_BT_1	NA	Syn	RA03	BT	TRUE	singlet	TRUE	yes 5'	1	paired	classical	Paired chain	TRUE	FALSE	Plasmacells	13.6146787096154	1.05707279998566	0.0819624465987512	12	Medium (5<X<=20)
1598	12099	TCTTTCCTCAGGATCT-1	TCTTTCCTCAGGATCT-1	1	300_0150_PBL_BT_1	NA	PBL	RA01	BT	TRUE	singlet	TRUE	yes 5'	1	paired	classical	Paired chain	TRUE	FALSE	Plasmacells	14.07265218984	0.575366855000505	0.112484673620063	2	Small (1<X<=5)
1599	9135	TTTATGCTCACTCCTG-1	TTTATGCTCACTCCTG-18	1	300_1883_Syn_BT_1	NA	Syn	RA09	BT	TRUE	singlet	TRUE	yes 5'	1	paired	classical	Paired chain	TRUE	FALSE	Plasmacells	13.9242995668541	-0.333549935037842	0.0139800253126862	2	Small (1<X<=5)
1600	1102	TAAACCGCATGCCCGA-1	TAAACCGCATGCCCGA-19	1	300_1930_PBL_BT_1	NA	PBL	RA10	BT	TRUE	singlet	TRUE	yes 5'	1	paired	classical	Paired chain	TRUE	FALSE	Plasmacells	13.8789189745079	0.6607087891152	0.11873365790448	1	Singleton
1601	9766	AAGCCGCCACCCTATC-1	AAGCCGCCACCCTATC-1	1	300_0150_PBL_BT_1	NA	PBL	RA01	BT	TRUE	singlet	FALSE	yes 5'	1	paired	classical	Paired chain	TRUE	FALSE	Plasmablasts	11.5552504945885	2.1012143905809	0.0596400080194249	1	Singleton
1602	12167	TTTACTGTCGGTCTAA-1	TTTACTGTCGGTCTAA-2	1	300_0150_Syn_BT_1	NA	Syn	RA01	BT	TRUE	singlet	TRUE	yes 5'	1	paired	classical	Paired chain	TRUE	FALSE	Plasmacells	13.637274115194	-0.0726369802305606	0.076492032967033	2	Small (1<X<=5)
1603	17408	AGCCTAAGTCTCTCTG-1	AGCCTAAGTCTCTCTG-7	1	300_0173_Syn_BT_1	NA	Syn	RA03	BT	TRUE	singlet	TRUE	yes 5'	1	paired	classical	Paired chain	TRUE	FALSE	Plasmacells	13.5110400606285	1.74388204175735	0.0795327987062405	1	Singleton
1604	16751	TCCACACAGGGTCGAT-1	TCCACACAGGGTCGAT-24	1	301_0270_PBL_BT_1	NA	PBL	RA12	BT	TRUE	singlet	TRUE	yes 5'	1	paired	classical	Paired chain	TRUE	FALSE	Plasmablasts	11.7725528169762	2.31209443170334	0.034599371126782	1	Singleton
1605	13745	CCGGGATAGGAGTCTG-1	CCGGGATAGGAGTCTG-18	1	300_1883_Syn_BT_1	NA	Syn	RA09	BT	TRUE	singlet	TRUE	yes 5'	1	paired	classical	Paired chain	TRUE	FALSE	Plasmacells	13.3276580263268	-0.947647589857331	0.0222186813186814	1	Singleton
1606	19743	GACGTTAGTGATGATA-1	GACGTTAGTGATGATA-7	1	300_0173_Syn_BT_1	NA	Syn	RA03	BT	TRUE	singlet	TRUE	yes 5'	1	paired	classical	Paired chain	TRUE	FALSE	Plasmacells	13.762629835714	-1.24499942701553	0.0741345449888226	1	Singleton
1607	14928	TGCTGCTTCATTGCGA-1	TGCTGCTTCATTGCGA-4	1	300_0171_PBL_BT_1	NA	PBL	RA02	BT	TRUE	singlet	FALSE	yes 5'	1	paired	classical	Paired chain	TRUE	FALSE	Plasmacells	13.707809774984	2.03707442838455	0.0538096475271338	1	Singleton
1608	33856	TCATTACCACCGTTGG-1	TCATTACCACCGTTGG-2	1	300_0150_Syn_BT_1	NA	Syn	RA01	BT	TRUE	singlet	TRUE	yes 5'	1	paired	classical	Paired chain	TRUE	FALSE	Plasmablasts	12.1009782243859	1.79305682737137	0.0820662956601397	11	Medium (5<X<=20)
1609	35275	ACCGTAACAGGGAGAG-1	ACCGTAACAGGGAGAG-7	1	300_0173_Syn_BT_1	NA	Syn	RA03	BT	TRUE	singlet	TRUE	yes 5'	1	paired	classical	Paired chain	TRUE	FALSE	Plasmacells	14.2284282137047	0.220867257898101	0.0272139216139216	1	Singleton
1610	20663	CATTCGCCAGTGGAGT-1	CATTCGCCAGTGGAGT-18	1	300_1883_Syn_BT_1	NA	Syn	RA09	BT	TRUE	singlet	TRUE	yes 5'	1	paired	classical	Paired chain	TRUE	FALSE	Plasmacells	13.2914145876061	1.70099578458572	0.0255370372820673	1	Singleton
1611	13755	CGGCTAGGTTCGTTGA-1	CGGCTAGGTTCGTTGA-18	1	300_1883_Syn_BT_1	NA	Syn	RA09	BT	TRUE	singlet	TRUE	yes 5'	1	paired	classical	Paired chain	TRUE	FALSE	Plasmacells	14.4458096910607	-0.749324340040436	0.0471434511622305	1	Singleton
1612	18331	CGGACGTAGGATGGTC-1	CGGACGTAGGATGGTC-18	1	300_1883_Syn_BT_1	NA	Syn	RA09	BT	TRUE	singlet	TRUE	yes 5'	1	paired	classical	Paired chain	TRUE	FALSE	Plasmacells	13.6035293031823	-0.312237221414795	0.0218864597942964	3	Small (1<X<=5)
1613	20231	CAGCAGCGTATATGGA-1	CAGCAGCGTATATGGA-12	1	300_0410_PBL_BT_1	NA	PBL	RA06	BT	TRUE	singlet	TRUE	yes 5'	1	paired	classical	Paired chain	TRUE	FALSE	Plasmacells	13.2244609285485	0.369094502513656	0.0694568430574058	1	Singleton
1614	16767	TGGCCAGAGCAACGGT-1	TGGCCAGAGCAACGGT-24	1	301_0270_PBL_BT_1	NA	PBL	RA12	BT	TRUE	singlet	TRUE	yes 5'	1	paired	classical	Paired chain	TRUE	FALSE	Plasmacells	13.5541785646569	1.2243256982019	0.111145706388206	1	Singleton
1615	16373	TAAACCGAGGTGTTAA-1	TAAACCGAGGTGTTAA-20	1	300_1930_Syn_BT_1	NA	Syn	RA10	BT	TRUE	singlet	TRUE	yes 5'	1	paired	multi-light	Paired chain	TRUE	FALSE	Plasmablasts	12.6965812135826	1.29802135783936	0.0344994602272727	1	Singleton
1616	5312	ACGATACAGTGTCCCG-1	ACGATACAGTGTCCCG-18	1	300_1883_Syn_BT_1	NA	Syn	RA09	BT	TRUE	singlet	TRUE	yes 5'	1	paired	classical	Paired chain	TRUE	FALSE	Plasmacells	13.3063434053551	-0.54229213636612	0.0381702662896194	1	Singleton
1617	23717	GACTAACTCTAACGGT-1	GACTAACTCTAACGGT-18	1	300_1883_Syn_BT_1	NA	Syn	RA09	BT	TRUE	singlet	TRUE	yes 5'	1	paired	multi-light	Paired chain	TRUE	FALSE	Plasmacells	13.138326017965	0.422654118721733	0.025282702366127	1	Singleton
1618	18711	GTAACGTGTGCCTGCA-1	GTAACGTGTGCCTGCA-21	1	301_0174_PBL_BT_1	NA	PBL	RA11	BT	TRUE	singlet	FALSE	yes 5'	1	paired	classical	Paired chain	TRUE	FALSE	Plasmacells	14.0267032076012	1.49252186376358	0.0569097525865254	1	Singleton
1619	1442	AAGTCTGAGCAATCTC-1	AAGTCTGAGCAATCTC-7	1	300_0173_Syn_BT_1	NA	Syn	RA03	BT	TRUE	singlet	TRUE	yes 5'	1	paired	multi-light	Paired chain	TRUE	FALSE	Plasmacells	13.8129542757164	-0.616155761892548	0.0756502925805155	1	Singleton
1620	23765	CGCGTTTTCCTAGTGA-1	CGCGTTTTCCTAGTGA-19	1	300_1930_PBL_BT_1	NA	PBL	RA10	BT	TRUE	singlet	TRUE	yes 5'	1	paired	double-light	Paired chain	TRUE	FALSE	Plasmablasts	11.5902894426476	2.7109613235643	0.051810967524096	2	Small (1<X<=5)
1621	4716	ACGATGTAGGGATGGG-1	ACGATGTAGGGATGGG-7	1	300_0173_Syn_BT_1	NA	Syn	RA03	BT	TRUE	singlet	TRUE	yes 5'	1	paired	multi-heavy	Paired chain	TRUE	FALSE	Plasmacells	13.4969132829796	0.589417588298568	0.041773956780924	1	Singleton
1622	8250	AGCCTAACACCAGATT-1	AGCCTAACACCAGATT-7	1	300_0173_Syn_BT_1	NA	Syn	RA03	BT	TRUE	singlet	TRUE	yes 5'	1	paired	classical	Paired chain	TRUE	FALSE	Plasmacells	13.0713790346276	-0.845060486013642	0.0574303212585933	84	Large (20<X<100)
1623	7069	CGGCTAGAGTTACCCA-1	CGGCTAGAGTTACCCA-18	1	300_1883_Syn_BT_1	NA	Syn	RA09	BT	TRUE	singlet	TRUE	yes 5'	1	paired	classical	Paired chain	TRUE	FALSE	Plasmacells	14.2355988908898	-0.973524707967987	0.0368734415994036	2	Small (1<X<=5)
1624	19746	GATTCAGAGAGAACAG-1	GATTCAGAGAGAACAG-7	1	300_0173_Syn_BT_1	NA	Syn	RA03	BT	TRUE	singlet	TRUE	yes 5'	1	paired	double-heavy	Paired chain	TRUE	FALSE	Plasmacells	13.1742919374596	-1.34397627752518	0.0154854821902236	1	Singleton
1625	34991	AGGCCACTCTGCTGCT-1	AGGCCACTCTGCTGCT-18	1	300_1883_Syn_BT_1	NA	Syn	RA09	BT	TRUE	singlet	TRUE	yes 5'	1	paired	classical	Paired chain	TRUE	FALSE	Plasmacells	13.390580504049	-1.59533669393753	0.149019689440994	1	Singleton
1626	7131	AGAGCGAAGGACATTA-1	AGAGCGAAGGACATTA-19	1	300_1930_PBL_BT_1	NA	PBL	RA10	BT	TRUE	singlet	FALSE	yes 5'	1	paired	classical	Paired chain	TRUE	FALSE	Plasmablasts	11.5049174715172	2.13008044320847	0.0346361042183623	1	Singleton
1627	7791	AACTCTTAGATCTGAA-1	AACTCTTAGATCTGAA-2	1	300_0150_Syn_BT_1	NA	Syn	RA01	BT	TRUE	singlet	TRUE	yes 5'	1	paired	classical	Paired chain	TRUE	FALSE	Plasmacells	13.5355447221886	0.0997017439057919	0.115993127413127	2	Small (1<X<=5)
1628	8258	CATCGGGTCGTCTGAA-1	CATCGGGTCGTCTGAA-7	1	300_0173_Syn_BT_1	NA	Syn	RA03	BT	TRUE	singlet	TRUE	yes 5'	1	paired	multi-heavy	Paired chain	TRUE	FALSE	Plasmacells	14.2101424623619	-0.476983446295014	0.0547833222865391	11	Medium (5<X<=20)
1629	6351	CGGACACGTGTTGAGG-1	CGGACACGTGTTGAGG-7	1	300_0173_Syn_BT_1	NA	Syn	RA03	BT	TRUE	singlet	TRUE	yes 5'	1	paired	classical	Paired chain	TRUE	FALSE	Plasmacells	13.7371905733239	0.541432104639137	0.0406001314148254	11	Medium (5<X<=20)
1630	1736	TCTATTGAGAACAATC-1	TCTATTGAGAACAATC-18	1	300_1883_Syn_BT_1	NA	Syn	RA09	BT	TRUE	singlet	TRUE	yes 5'	1	paired	classical	Paired chain	TRUE	FALSE	Plasmacells	13.5470813203942	-0.502165574247589	0.0287961747491638	1	Singleton
1631	9135	ATTTCTGCAGTATCTG-1	ATTTCTGCAGTATCTG-18	1	300_1883_Syn_BT_1	NA	Syn	RA09	BT	TRUE	singlet	TRUE	yes 5'	1	paired	classical	Paired chain	TRUE	FALSE	Plasmacells	13.3226064134728	-1.35472549837326	0.0225985035735557	2	Small (1<X<=5)
1632	6378	TACTCATAGATTACCC-1	TACTCATAGATTACCC-7	1	300_0173_Syn_BT_1	NA	Syn	RA03	BT	TRUE	singlet	TRUE	yes 5'	1	paired	classical	Paired chain	TRUE	FALSE	Plasmacells	13.604315130819	0.710833248083839	0.0821922948332744	1	Singleton
1633	1058	TATGCCCGTAGAGGAA-1	TATGCCCGTAGAGGAA-18	1	300_1883_Syn_BT_1	NA	Syn	RA09	BT	TRUE	singlet	TRUE	yes 5'	1	paired	classical	Paired chain	TRUE	FALSE	Plasmacells	13.6628936220299	-1.37083079260086	0.0115055675667988	1	Singleton
1634	18525	GCTGGGTTCACGCATA-1	GCTGGGTTCACGCATA-19	1	300_1930_PBL_BT_1	NA	PBL	RA10	BT	TRUE	singlet	FALSE	yes 5'	1	paired	classical	Paired chain	TRUE	FALSE	Plasmacells	13.8195680071007	2.01816914636398	0.0830613208172524	1	Singleton
1635	1445	ATAGACCTCATGTGGT-1	ATAGACCTCATGTGGT-7	1	300_0173_Syn_BT_1	NA	Syn	RA03	BT	TRUE	singlet	TRUE	yes 5'	1	paired	double-light	Paired chain	TRUE	FALSE	Plasmacells	14.0378974367272	-1.92051746290421	0.029603	1	Singleton
1636	32342	TGCACCTCAGAGTGTG-1	TGCACCTCAGAGTGTG-18	1	300_1883_Syn_BT_1	NA	Syn	RA09	BT	TRUE	singlet	TRUE	yes 5'	1	paired	classical	Paired chain	TRUE	FALSE	Plasmablasts	11.5147193361412	2.34007106382156	0.0497472473276483	1	Singleton
1637	576	AAATGCCTCTCGGACG-1	AAATGCCTCTCGGACG-18	1	300_1883_Syn_BT_1	NA	Syn	RA09	BT	TRUE	singlet	TRUE	yes 5'	1	paired	double-light	Paired chain	TRUE	FALSE	Plasmacells	13.3012870241295	1.49606017429138	0.0531242966751918	1	Singleton
1638	21457	CAGTAACAGCTAACTC-1	CAGTAACAGCTAACTC-1	1	300_0150_PBL_BT_1	NA	PBL	RA01	BT	TRUE	singlet	FALSE	yes 5'	1	paired	classical	Paired chain	TRUE	FALSE	Plasmacells	13.2603228975426	1.7413990314653	0.0104547986660079	1	Singleton
1639	4713	ACGAGGAAGCCGATTT-1	ACGAGGAAGCCGATTT-7	1	300_0173_Syn_BT_1	NA	Syn	RA03	BT	TRUE	singlet	TRUE	yes 5'	1	paired	classical	Paired chain	TRUE	FALSE	Plasmacells	13.7063344408165	0.545188872010806	0.0302880813435496	11	Medium (5<X<=20)
1640	13715	AAGGAGCCATTCCTGC-1	AAGGAGCCATTCCTGC-18	1	300_1883_Syn_BT_1	NA	Syn	RA09	BT	TRUE	singlet	TRUE	yes 5'	1	paired	double-light	Paired chain	TRUE	FALSE	Plasmacells	13.5291455675255	0.373985808675537	0.00724153456336854	1	Singleton
1641	6259	GACGTTATCAATCACG-1	GACGTTATCAATCACG-6	1	300_0173_PBL_BT_1	NA	PBL	RA03	BT	TRUE	singlet	FALSE	yes 5'	1	paired	classical	Paired chain	TRUE	FALSE	Plasmacells	13.3132499147545	1.7458482797792	0.0291651329572925	1	Singleton
1642	26455	ACGTCAACACTGCCAG-1	ACGTCAACACTGCCAG-11	1	300_0392_Syn_BT_1	NA	Syn	RA05	BT	TRUE	singlet	TRUE	yes 5'	1	paired	classical	Paired chain	TRUE	FALSE	Plasmacells	13.3531564165245	-1.20818426054215	0.00463864508847355	1	Singleton
1643	7054	TGACGGCTCTTGTCAT-1	TGACGGCTCTTGTCAT-18	1	300_1883_Syn_BT_1	NA	Syn	RA09	BT	TRUE	singlet	TRUE	yes 5'	1	paired	classical	Paired chain	TRUE	FALSE	Plasmablasts	11.4861396242272	2.56453869897629	0.0024325	5	Small (1<X<=5)
1644	13775	GAGTCCGAGCAAATCA-1	GAGTCCGAGCAAATCA-18	1	300_1883_Syn_BT_1	NA	Syn	RA09	BT	TRUE	singlet	TRUE	yes 5'	1	paired	multi-light	Paired chain	TRUE	FALSE	Plasmacells	13.6034425188195	-0.676095146352997	0.00962461293260473	1	Singleton
1645	5938	ATCATGGTCCCTGACT-1	ATCATGGTCCCTGACT-2	1	300_0150_Syn_BT_1	NA	Syn	RA01	BT	TRUE	singlet	TRUE	yes 5'	1	paired	classical	Paired chain	TRUE	FALSE	Plasmacells	13.6325038362633	-0.393917161638489	0.0542063757280199	1	Singleton
1646	5329	CGTAGCGGTAGCACGA-1	CGTAGCGGTAGCACGA-18	1	300_1883_Syn_BT_1	NA	Syn	RA09	BT	TRUE	singlet	TRUE	yes 5'	1	paired	classical	Paired chain	TRUE	FALSE	Plasmablasts	11.9526217867028	1.86468027192856	0.0142190155908714	7	Medium (5<X<=20)
1647	4723	CATGGCGAGTCAAGGC-1	CATGGCGAGTCAAGGC-7	1	300_0173_Syn_BT_1	NA	Syn	RA03	BT	TRUE	singlet	TRUE	yes 5'	1	paired	classical	Paired chain	TRUE	FALSE	Plasmacells	13.1213096071373	-1.48631741445755	0.0740114685356576	4	Small (1<X<=5)
1648	5343	GGCGACTCAGTTCCCT-1	GGCGACTCAGTTCCCT-18	1	300_1883_Syn_BT_1	NA	Syn	RA09	BT	TRUE	singlet	TRUE	yes 5'	1	paired	classical	Paired chain	TRUE	FALSE	Plasmacells	14.1147998262535	0.770090561692962	0.00609545945945946	1	Singleton
1649	1054	GCTGGGTCAGTAGAGC-1	GCTGGGTCAGTAGAGC-18	1	300_1883_Syn_BT_1	NA	Syn	RA09	BT	TRUE	singlet	TRUE	yes 5'	1	paired	classical	Paired chain	TRUE	FALSE	Plasmacells	14.4753278185021	-1.07836748998856	0.0447241056517535	1	Singleton
1650	2632	GTTAAGCGTATGAATG-1	GTTAAGCGTATGAATG-14	1	300_0414_PBL_BT_1	NA	PBL	RA07	BT	TRUE	singlet	TRUE	yes 5'	1	paired	classical	Paired chain	TRUE	FALSE	Plasmablasts	11.2325166154991	2.61755774575973	0.0844750840925798	1	Singleton
1651	16090	CAGATCACAACACCCG-1	CAGATCACAACACCCG-18	1	300_1883_Syn_BT_1	NA	Syn	RA09	BT	TRUE	singlet	TRUE	yes 5'	1	paired	classical	Paired chain	TRUE	FALSE	Plasmacells	13.7028582979332	-0.149041372949829	0.0390952596618357	7	Medium (5<X<=20)
1652	7100	TGCCCTAGTTGTGGCC-1	TGCCCTAGTTGTGGCC-18	1	300_1883_Syn_BT_1	NA	Syn	RA09	BT	TRUE	singlet	TRUE	yes 5'	1	paired	double-light	Paired chain	TRUE	FALSE	Plasmacells	13.2346604753624	0.965798687522659	0.0182070588235294	1	Singleton
1653	8250	TCTTTCCTCCGTCATC-1	TCTTTCCTCCGTCATC-7	1	300_0173_Syn_BT_1	NA	Syn	RA03	BT	TRUE	singlet	TRUE	yes 5'	1	paired	classical	Paired chain	TRUE	FALSE	Plasmacells	13.4370273042809	-0.818198460752716	0.0574303212585933	84	Large (20<X<100)
1654	16152	TCGGGACCATTAGGCT-1	TCGGGACCATTAGGCT-18	1	300_1883_Syn_BT_1	NA	Syn	RA09	BT	TRUE	singlet	TRUE	yes 5'	1	paired	double-light	Paired chain	TRUE	FALSE	Plasmacells	14.1412700105797	-0.948702711279145	0.0166111655307927	1	Singleton
1655	16930	TCAGGATCAGTCAGAG-1	TCAGGATCAGTCAGAG-1	1	300_0150_PBL_BT_1	NA	PBL	RA01	BT	TRUE	singlet	FALSE	yes 5'	1	paired	classical	Paired chain	TRUE	FALSE	Plasmacells	13.8546403337609	1.63739882070328	0.0781039842314758	2	Small (1<X<=5)
1656	6376	GTCACAAAGTGAAGTT-1	GTCACAAAGTGAAGTT-7	1	300_0173_Syn_BT_1	NA	Syn	RA03	BT	TRUE	singlet	TRUE	yes 5'	1	paired	classical	Paired chain	TRUE	FALSE	Plasmacells	13.5583251405846	-0.975833911115876	0.0364098182466144	1	Singleton
1657	8250	GGGTTGCAGCCTCGTG-1	GGGTTGCAGCCTCGTG-7	1	300_0173_Syn_BT_1	NA	Syn	RA03	BT	TRUE	singlet	TRUE	yes 5'	1	paired	classical	Paired chain	TRUE	FALSE	Plasmacells	13.9002726961266	-1.40363897722458	0.0574303212585933	84	Large (20<X<100)
1658	4729	TAAGAGAGTGTGACGA-1	TAAGAGAGTGTGACGA-7	1	300_0173_Syn_BT_1	NA	Syn	RA03	BT	TRUE	singlet	TRUE	yes 5'	1	paired	classical	Paired chain	TRUE	FALSE	Plasmacells	13.3565143037926	-1.13718428056931	0.101979172714078	3	Small (1<X<=5)
1659	16963	TCGGGACTCGATGAGG-1	TCGGGACTCGATGAGG-1	1	300_0150_PBL_BT_1	NA	PBL	RA01	BT	TRUE	singlet	FALSE	yes 5'	1	paired	double-light	Paired chain	TRUE	FALSE	Plasmacells	14.0035270143639	2.15975092012192	0.0782143924514775	1	Singleton
1660	16155	TTGCCGTAGAGCCCAA-1	TTGCCGTAGAGCCCAA-18	1	300_1883_Syn_BT_1	NA	Syn	RA09	BT	TRUE	singlet	TRUE	yes 5'	1	paired	classical	Paired chain	TRUE	FALSE	Plasmacells	13.5199912477623	-1.31647624414658	0.0264410591564479	1	Singleton
1661	9289	CGCCAAGGTTACCAGT-1	CGCCAAGGTTACCAGT-19	1	300_1930_PBL_BT_1	NA	PBL	RA10	BT	TRUE	singlet	TRUE	yes 5'	1	paired	classical	Paired chain	TRUE	FALSE	Plasmacells	13.0472329546105	1.12850920516754	0.028547379023586	1	Singleton
1662	16090	GCTTGAATCTGTGCAA-1	GCTTGAATCTGTGCAA-18	1	300_1883_Syn_BT_1	NA	Syn	RA09	BT	TRUE	singlet	TRUE	yes 5'	1	paired	classical	Paired chain	TRUE	FALSE	Plasmacells	13.4972709108483	-0.135207432920685	0.0390952596618357	7	Medium (5<X<=20)
1663	3028	GTCGTAACAAGAGGCT-1	GTCGTAACAAGAGGCT-1	1	300_0150_PBL_BT_1	NA	PBL	RA01	BT	TRUE	singlet	TRUE	yes 5'	1	paired	classical	Paired chain	TRUE	FALSE	Plasmacells	13.4625619341027	1.06574754077698	0.0720743799959007	1	Singleton
1664	33856	AAGGTTCGTAACGCGA-1	AAGGTTCGTAACGCGA-2	1	300_0150_Syn_BT_1	NA	Syn	RA01	BT	TRUE	singlet	TRUE	yes 5'	1	paired	classical	Paired chain	TRUE	FALSE	Plasmacells	13.6406835008751	-0.37101425569748	0.0820662956601397	11	Medium (5<X<=20)
1665	2269	AGGGTGAAGGGTCTCC-1	AGGGTGAAGGGTCTCC-8	1	300_0174_PBL_BT_1	NA	PBL	RA04	BT	TRUE	singlet	FALSE	yes 5'	1	paired	classical	Paired chain	TRUE	FALSE	Plasmacells	13.3797686983239	0.571202526201853	0.0190590245371068	1	Singleton
1666	8254	GCTGGGTCATCACCCT-1	GCTGGGTCATCACCCT-7	1	300_0173_Syn_BT_1	NA	Syn	RA03	BT	TRUE	singlet	TRUE	yes 5'	1	paired	classical	Paired chain	TRUE	FALSE	Plasmacells	13.2222579408776	-0.556526679212799	0.075494297836421	23	Large (20<X<100)
1667	11357	GTACTCCAGCTAACTC-1	GTACTCCAGCTAACTC-18	1	300_1883_Syn_BT_1	NA	Syn	RA09	BT	TRUE	singlet	TRUE	yes 5'	1	paired	classical	Paired chain	TRUE	FALSE	Plasmacells	13.7180627275597	-1.61501051824783	0.0263500000000001	2	Small (1<X<=5)
1668	9861	GACGGCTAGTCAAGCG-1	GACGGCTAGTCAAGCG-1	1	300_0150_PBL_BT_1	NA	PBL	RA01	BT	TRUE	singlet	TRUE	yes 5'	1	paired	classical	Paired chain	TRUE	FALSE	Plasmacells	13.6458991457115	1.93412254411484	0.0627813574097136	1	Singleton
1669	17428	GTTCGGGTCCTTTCGG-1	GTTCGGGTCCTTTCGG-7	1	300_0173_Syn_BT_1	NA	Syn	RA03	BT	TRUE	singlet	TRUE	yes 5'	1	paired	classical	Paired chain	TRUE	FALSE	Plasmacells	12.5162480760704	-1.80943180959915	0.0468971177191225	1	Singleton
1670	18327	ATCATCTCAATCGGTT-1	ATCATCTCAATCGGTT-18	1	300_1883_Syn_BT_1	NA	Syn	RA09	BT	TRUE	singlet	TRUE	yes 5'	1	paired	classical	Paired chain	TRUE	FALSE	Plasmacells	13.0417445589196	0.775279205625305	0.0317917649972978	2	Small (1<X<=5)
1671	8272	CAAGTTGCACTTGGAT-1	CAAGTTGCACTTGGAT-7	1	300_0173_Syn_BT_1	NA	Syn	RA03	BT	TRUE	singlet	TRUE	yes 5'	1	paired	classical	Paired chain	TRUE	FALSE	Plasmacells	13.2014897752892	-1.86346532743668	0.0775696462441668	2	Small (1<X<=5)
1672	7077	CTCTAATTCTCGTATT-1	CTCTAATTCTCGTATT-18	1	300_1883_Syn_BT_1	NA	Syn	RA09	BT	TRUE	singlet	TRUE	yes 5'	1	paired	double-light	Paired chain	TRUE	FALSE	Plasmacells	14.1594565797936	-1.14763631265854	0.07307664591741	1	Singleton
1673	7080	CTGCTGTGTACAGTGG-1	CTGCTGTGTACAGTGG-18	1	300_1883_Syn_BT_1	NA	Syn	RA09	BT	TRUE	singlet	TRUE	yes 5'	1	paired	classical	Paired chain	TRUE	FALSE	Plasmablasts	11.3723977495323	2.14119384843613	0	1	Singleton
1674	89	TCAGCAAAGTCCATAC-1	TCAGCAAAGTCCATAC-18	1	300_1883_Syn_BT_1	NA	Syn	RA09	BT	TRUE	singlet	TRUE	yes 5'	1	paired	classical	Paired chain	TRUE	FALSE	Plasmablasts	11.3322022844445	2.15085230428482	0.0309540363202545	1	Singleton
1675	7079	CTGCCTACACAGGTTT-1	CTGCCTACACAGGTTT-18	1	300_1883_Syn_BT_1	NA	Syn	RA09	BT	TRUE	singlet	TRUE	yes 5'	1	paired	classical	Paired chain	TRUE	FALSE	Plasmacells	13.8350757051598	-0.943211931402436	0.033034370224521	1	Singleton
1676	13984	TACACGACATCGGTTA-1	TACACGACATCGGTTA-20	1	300_1930_Syn_BT_1	NA	Syn	RA10	BT	TRUE	singlet	TRUE	yes 5'	1	paired	classical	Paired chain	TRUE	FALSE	Plasmacells	13.3179639269005	-1.80335618894791	0.0310493762993763	1	Singleton
1677	1734	TCAGCAAGTGCTCTTC-1	TCAGCAAGTGCTCTTC-18	1	300_1883_Syn_BT_1	NA	Syn	RA09	BT	TRUE	singlet	TRUE	yes 5'	1	paired	classical	Paired chain	TRUE	FALSE	Plasmacells	13.6549237657677	1.37917349893356	0.0154558100642079	1	Singleton
1678	11999	AACTCCCTCCGCGGTA-1	AACTCCCTCCGCGGTA-1	1	300_0150_PBL_BT_1	NA	PBL	RA01	BT	TRUE	singlet	TRUE	yes 5'	1	paired	classical	Paired chain	TRUE	FALSE	Plasmacells	13.8606942583214	1.20061401683594	0.134799431818182	1	Singleton
1679	8258	GGAAAGCAGTCCATAC-1	GGAAAGCAGTCCATAC-7	1	300_0173_Syn_BT_1	NA	Syn	RA03	BT	TRUE	singlet	TRUE	yes 5'	1	paired	classical	Paired chain	TRUE	FALSE	Plasmacells	13.6314242769371	1.04061703044678	0.0667277306461054	11	Medium (5<X<=20)
1680	16146	TCAACGATCACTCCTG-1	TCAACGATCACTCCTG-18	1	300_1883_Syn_BT_1	NA	Syn	RA09	BT	TRUE	singlet	TRUE	yes 5'	1	paired	classical	Paired chain	TRUE	FALSE	Plasmacells	13.4537862230431	-1.17996897142624	0.0129116162139747	1	Singleton
1681	2022	TCAGGATCATGTCCTC-1	TCAGGATCATGTCCTC-2	1	300_0150_Syn_BT_1	NA	Syn	RA01	BT	TRUE	singlet	TRUE	yes 5'	1	paired	double-light	Paired chain	TRUE	FALSE	Plasmablasts	11.5058110643517	2.17463694173599	0.0805711154668567	2	Small (1<X<=5)
1682	13793	TTAACTCCAGAGCCAA-1	TTAACTCCAGAGCCAA-18	1	300_1883_Syn_BT_1	NA	Syn	RA09	BT	TRUE	singlet	TRUE	yes 5'	1	paired	classical	Paired chain	TRUE	FALSE	Plasmacells	13.2242692400109	-0.00771953504776035	0.0262112292058601	1	Singleton
1683	17240	TTTACTGAGATGGGTC-1	TTTACTGAGATGGGTC-5	1	300_0171_Syn_BT_1	NA	Syn	RA02	BT	TRUE	singlet	TRUE	yes 5'	1	paired	classical	Paired chain	TRUE	FALSE	Plasmacells	13.4833053041588	0.0281174596002194	0.0251866096866097	1	Singleton
1684	10426	CTCGTCAAGCGAGAAA-1	CTCGTCAAGCGAGAAA-7	1	300_0173_Syn_BT_1	NA	Syn	RA03	BT	TRUE	singlet	TRUE	yes 5'	1	paired	other	Paired chain	TRUE	FALSE	Plasmacells	13.929492323507	0.101394277398834	0.0520889653510819	13	Medium (5<X<=20)
1685	20694	TCAGCAACAATGAATG-1	TCAGCAACAATGAATG-18	1	300_1883_Syn_BT_1	NA	Syn	RA09	BT	TRUE	singlet	TRUE	yes 5'	1	paired	classical	Paired chain	TRUE	FALSE	Plasmacells	12.7400191713463	-1.65336372297501	0.0959366538243626	1	Singleton
1686	6126	GTTCTCGGTCTAGCCG-1	GTTCTCGGTCTAGCCG-5	1	300_0171_Syn_BT_1	NA	Syn	RA02	BT	TRUE	singlet	TRUE	yes 5'	1	paired	classical	Paired chain	TRUE	FALSE	Plasmacells	12.1432670045983	-1.47987772863602	0.0613537590824476	1	Singleton
1687	34850	TCTCTAATCTACCAGA-1	TCTCTAATCTACCAGA-25	1	301_0270_Syn_BT_1	NA	Syn	RA12	BT	TRUE	singlet	TRUE	yes 5'	1	paired	classical	Paired chain	TRUE	FALSE	Plasmacells	13.4905198503624	-1.23202850263809	0.086660193236715	1	Singleton
1688	16314	GTATCTTAGTAGCCGA-1	GTATCTTAGTAGCCGA-19	1	300_1930_PBL_BT_1	NA	PBL	RA10	BT	TRUE	singlet	FALSE	yes 5'	1	paired	double-light	Paired chain	TRUE	FALSE	Plasmacells	13.1083501268517	1.20137439328934	0.0109556953543776	1	Singleton
1689	3813	ATGCGATTCTTCCTTC-1	ATGCGATTCTTCCTTC-18	1	300_1883_Syn_BT_1	NA	Syn	RA09	BT	TRUE	singlet	TRUE	yes 5'	1	paired	classical	Paired chain	TRUE	FALSE	Plasmacells	14.576688139547	-0.855425376112213	0.161062525027474	1	Singleton
1690	3075	GGAACTTTCCACTGGG-1	GGAACTTTCCACTGGG-2	1	300_0150_Syn_BT_1	NA	Syn	RA01	BT	TRUE	singlet	TRUE	yes 5'	1	paired	classical	Paired chain	TRUE	FALSE	Plasmacells	13.6583350587975	-2.23146321218704	0.0520339363466722	1	Singleton
1691	9138	GGTGCGTAGTGAAGTT-1	GGTGCGTAGTGAAGTT-18	1	300_1883_Syn_BT_1	NA	Syn	RA09	BT	TRUE	singlet	TRUE	yes 5'	1	paired	classical	Paired chain	TRUE	FALSE	Plasmacells	14.0290540147911	-0.863032836134186	0.0185218354526188	4	Small (1<X<=5)
1692	8276	CCATTCGCACGCCAGT-1	CCATTCGCACGCCAGT-7	1	300_0173_Syn_BT_1	NA	Syn	RA03	BT	TRUE	singlet	TRUE	yes 5'	1	paired	classical	Paired chain	TRUE	FALSE	Plasmacells	14.1179936815392	0.0321314747979733	0.0661871068297595	2	Small (1<X<=5)
1693	23721	GCATGCGGTACCTACA-1	GCATGCGGTACCTACA-18	1	300_1883_Syn_BT_1	NA	Syn	RA09	BT	TRUE	singlet	TRUE	yes 5'	1	paired	classical	Paired chain	TRUE	FALSE	Plasmacells	13.5128758836876	-1.69063546102737	0.0210760581561247	1	Singleton
1694	14664	TTAGGCAAGGGTGTTG-1	TTAGGCAAGGGTGTTG-2	1	300_0150_Syn_BT_1	NA	Syn	RA01	BT	TRUE	singlet	TRUE	yes 5'	1	paired	classical	Paired chain	TRUE	FALSE	Plasmacells	12.4481566835533	-1.02154471319412	0.0199620781821741	1	Singleton
1695	7055	GGGTCTGCAGTTTACG-1	GGGTCTGCAGTTTACG-18	1	300_1883_Syn_BT_1	NA	Syn	RA09	BT	TRUE	singlet	TRUE	yes 5'	1	paired	classical	Paired chain	TRUE	FALSE	Plasmablasts	11.4672206331383	2.39006326753403	0.010007027027027	2	Small (1<X<=5)
1696	4710	CGCTATCCAGACAAAT-1	CGCTATCCAGACAAAT-7	1	300_0173_Syn_BT_1	NA	Syn	RA03	BT	TRUE	singlet	TRUE	yes 5'	1	paired	classical	Paired chain	TRUE	FALSE	Plasmacells	13.8068021227013	-0.282050747091523	0.0304137008883597	10	Medium (5<X<=20)
1697	11526	GGGTCTGAGTCGATAA-1	GGGTCTGAGTCGATAA-19	1	300_1930_PBL_BT_1	NA	PBL	RA10	BT	TRUE	singlet	FALSE	yes 5'	1	paired	classical	Paired chain	TRUE	FALSE	Plasmablasts	11.2896855760704	2.23093245584274	0.0015735694822888	1	Singleton
1698	7069	CAGTCCTTCCAGATCA-1	CAGTCCTTCCAGATCA-18	1	300_1883_Syn_BT_1	NA	Syn	RA09	BT	TRUE	singlet	TRUE	yes 5'	1	paired	classical	Paired chain	TRUE	FALSE	Plasmacells	14.2726291109215	-1.00569118898605	0.0368734415994036	2	Small (1<X<=5)
1699	4345	AGAGCGATCAAGCCTA-1	AGAGCGATCAAGCCTA-2	1	300_0150_Syn_BT_1	NA	Syn	RA01	BT	TRUE	singlet	TRUE	yes 5'	1	paired	classical	Paired chain	TRUE	FALSE	Plasmablasts	12.1619761873375	1.80022750455643	0.0878177827111273	1	Singleton
1700	4718	AGGGTGACAATCGGTT-1	AGGGTGACAATCGGTT-7	1	300_0173_Syn_BT_1	NA	Syn	RA03	BT	TRUE	singlet	TRUE	yes 5'	1	paired	classical	Paired chain	TRUE	FALSE	Plasmacells	13.0518105913292	-1.90283061903214	0.0207260240274599	1	Singleton
1701	914	GCTGCTTAGCTACCTA-1	GCTGCTTAGCTACCTA-11	1	300_0392_Syn_BT_1	NA	Syn	RA05	BT	TRUE	singlet	TRUE	yes 5'	1	paired	classical	Paired chain	TRUE	FALSE	Plasmacells	14.5517362047325	-0.713101166898957	0.120184823861425	1	Singleton
1702	14644	TTTATGCTCTAGCACA-1	TTTATGCTCTAGCACA-1	1	300_0150_PBL_BT_1	NA	PBL	RA01	BT	TRUE	singlet	FALSE	yes 5'	1	paired	classical	Paired chain	TRUE	FALSE	Plasmablasts	12.3223536897789	1.93562958795334	0.12916537919951	1	Singleton
1703	7054	TGTTCCGCAGAAGCAC-1	TGTTCCGCAGAAGCAC-18	1	300_1883_Syn_BT_1	NA	Syn	RA09	BT	TRUE	singlet	TRUE	yes 5'	1	paired	classical	Paired chain	TRUE	FALSE	Plasmacells	13.0855592180382	1.83827076513077	0.0024325	5	Small (1<X<=5)
1704	4564	TAAGTGCCACGTCAGC-1	TAAGTGCCACGTCAGC-5	1	300_0171_Syn_BT_1	NA	Syn	RA02	BT	TRUE	singlet	TRUE	yes 5'	1	paired	classical	Paired chain	TRUE	FALSE	Plasmacells	14.1880544115197	-1.42004551332687	0.0399709691590595	1	Singleton
1705	17789	ACATACGCATGCCCGA-1	ACATACGCATGCCCGA-11	1	300_0392_Syn_BT_1	NA	Syn	RA05	BT	TRUE	singlet	TRUE	yes 5'	1	paired	classical	Paired chain	TRUE	FALSE	Plasmacells	13.2060788560997	-0.422779041940918	0.0182215231001166	1	Singleton
1706	14441	CGTGTAAAGTCTCAAC-1	CGTGTAAAGTCTCAAC-25	1	301_0270_Syn_BT_1	NA	Syn	RA12	BT	TRUE	singlet	TRUE	yes 5'	1	paired	classical	Paired chain	TRUE	FALSE	Plasmacells	13.6654637743126	-1.36797108095383	0.0237235851055778	1	Singleton
1707	18345	CGTGTAATCGTGGGAA-1	CGTGTAATCGTGGGAA-18	1	300_1883_Syn_BT_1	NA	Syn	RA09	BT	TRUE	singlet	TRUE	yes 5'	1	paired	classical	Paired chain	TRUE	FALSE	Plasmacells	14.1318162370812	-2.22495819967484	0.0103018135959645	1	Singleton
1708	9953	CGTGTCTCAAAGAATC-1	CGTGTCTCAAAGAATC-2	1	300_0150_Syn_BT_1	NA	Syn	RA01	BT	TRUE	singlet	TRUE	yes 5'	1	paired	classical	Paired chain	TRUE	FALSE	Plasmacells	13.7691834856163	-1.04525675218796	0.0849695782660306	2	Small (1<X<=5)
[truncated: 24,681 more rows]
