# Supplementary material for: Clonal associations between lymphocyte subsets and functional states in rheumatoid arthritis synovium
Source: Nat Commun. 2024 Jun 11;15:4991. doi: 10.1038/s41467-024-49186-0 (PMC11167034; doi:10.1038/s41467-024-49186-0)
Supplement: Supplementary file 10 — Source data files [file 41467_2024_49186_MOESM10_ESM.zip › Source data file/repertoire Source data 051624.xlsx]

## Sheet: Figure 1C
Sample	sort_group	Number Cells	Tissue
RA01_SYN	BT	5188	SYN
RA01_PBL	BT	4586	PBL
RA02_SYN	BT	4123	SYN
RA02_PBL	BT	3964	PBL
RA03_SYN	BT	1912	SYN
RA03_PBL	BT	4648	PBL
RA04_SYN	BT	1302	SYN
RA04_PBL	BT	4350	PBL
RA05_SYN	BT	2823	SYN
RA05_PBL	BT	3442	PBL
RA06_SYN	BT	4825	SYN
RA06_PBL	BT	5625	PBL
RA07_SYN	BT	804	SYN
RA07_PBL	BT	4375	PBL
RA08_SYN	BT	4297	SYN
RA09_SYN	BT	4379	SYN
RA10_SYN	BT	1131	SYN
RA10_PBL	BT	6601	PBL
RA11_SYN	BT	1718	SYN
RA11_PBL	BT	5808	PBL
RA12_SYN	BT	2149	SYN
RA12_PBL	BT	5109	PBL

## Sheet: Figure 1D
Cell	Cluster	CD3E	IL7R	CD79A	IGKC	MKI67	TYMS	PRG4	FN1	S100A8	LYZ
cell1	B cells	0	0	2.56495	1.38629	0	0	0	0	0	0
cell2	T cells	2.19722	1.60944	0	0	0	0	0	0	0	0
cell3	B cells	0.693147	0	1.09861	0	0	0	0	0	0	0
cell4	B cells	0.693147	0	1.60944	1.09861	0	0	0	0	0	0
cell5	B cells	0	0	1.79176	1.79176	0	0	0	0	0	0
cell6	T cells	1.79176	0.693147	0.693147	0	0	0	0	0	0	0
cell7	T cells	1.79176	0.693147	0.693147	0	0	0	0	0	0	0
cell8	T cells	2.07944	2.07944	0	0	0	0	0	0	0	0
cell9	B cells	0	0	2.07944	0	0	0	0	0	0	0
cell10	B cells	0.693147	0	2.63906	1.09861	1.09861	0	0	0	0	0
cell11	T cells	1.94591	0	0	0	0	0	0	0	0	0
cell12	B cells	0	0	2.63906	0	0	0	0	0	0	0
cell13	T cells	0.693147	1.09861	0.693147	0	0	0	0	0	0	0
cell14	T cells	1.09861	2.56495	0	0	0	0	0	0	0	0
cell15	B cells	0	0	2.30259	0	0	0	0	0	0	0
cell16	T cells	2.30259	0	0	0	0	0	0	0	0	0
cell17	T cells	0.693147	1.38629	0.693147	0	0	0	0	0	0	0
cell18	B cells	0	0	1.94591	0	0	0	0	0	0	0
cell19	B cells	0	0	2.94444	0	0	0	0	0	0	0
cell20	T cells	1.60944	2.89037	0	0	0	0	0	0	0	0
cell21	B cells	0	0	1.79176	0	0	0	0	0	0	0
cell22	T cells	2.07944	0	0.693147	0.693147	0	0	0	0	0	0
cell23	T cells	1.60944	2.77259	0	0	0	0	0	0	0	0
cell24	T cells	1.79176	0	0	0	0	0	0	0	0	0
cell25	B cells	0	0	1.79176	3.98898	0	0	0	0	0	0
cell26	B cells	0	0	2.77259	2.19722	0	0	0	0	0	0
cell27	T cells	1.94591	1.38629	0	0	0	0	0	0	0	0
cell28	B cells	0	0	2.48491	1.38629	0	0	0	0	0	0
cell29	B cells	0	0	2.63906	1.09861	0	0	0	0	0	0
cell30	T cells	0.693147	2.30259	0.693147	0	0	0	0	0	0	0
cell31	B cells	0	0	1.09861	0	0	0	0	0	0	0
cell32	B cells	0	0	2.77259	0.693147	0	0	0	0	0	0
cell33	B cells	0.693147	0	1.38629	0	0	0	0	0	0	0
cell35	T cells	1.79176	2.07944	0	0	0	0	0	0	0	0
cell37	T cells	1.94591	0	0	0	0	0	0	0	0	0
cell38	B cells	0	0	1.38629	0	0	0	0	0	0	0
cell39	T cells	2.19722	1.60944	0	0	0	0	0	0	0	0
cell40	B cells	0	0	1.79176	0	1.79176	1.79176	0	0	0	0
cell41	B cells	0	0	2.3979	0	0	0	0	0	0	0
cell42	T cells	1.60944	1.38629	0	0	0	0	0	0	0	1.38629
cell43	B cells	0	0	2.3979	1.09861	0	0	0	0	0	0
cell44	B cells	0	0	2.07944	1.09861	0	0	0	0	0	0
cell45	B cells	0	0	2.83321	0	0	0	0	0	0	0
cell46	T cells	1.38629	2.3979	0	0.693147	0	0	0	0	0	0
cell47	B cells	0	0	2.19722	0.693147	0	0	0	0	0	0
cell48	T cells	2.07944	1.09861	0	0	0	0	0	0	0	0
cell49	B cells	0	0	2.3979	2.63906	0	0	0	0	0	0
cell50	T cells	1.09861	1.60944	0	0	0	0	0	0	0	0
cell51	T cells	1.38629	1.38629	0.693147	0	0	0	0	0	0	0
cell52	B cells	0	0	2.30259	1.79176	0	0	0	0	0	0
cell53	B cells	0	0	2.48491	1.09861	0	0	0	0	0	0
cell54	T cells	1.94591	1.38629	0	0	0	0	0	0	0	0
cell55	B cells	0	0	2.19722	0.693147	0	0	0	0	0	0
cell56	T cells	2.3979	1.09861	0	0	0	0	0	0	0	0
cell57	T cells	2.77259	0.693147	0	0	0	0	0	0	0	0
cell58	Proliferating	1.79176	0	0	0	0.693147	2.94444	0	0	0	0
cell59	B cells	0	0	1.79176	0	0	0	0	0	0	0
cell60	T cells	2.19722	0	0	0	0	0	0	0	0	0
cell61	T cells	2.19722	1.09861	0	0	0	0	0	0	0	0
cell63	T cells	2.30259	1.94591	0	0	0	0	0	0	0	0
cell64	T cells	2.19722	1.09861	0	0	0	0	0	0	0	0
cell65	T cells	0.693147	1.38629	0.693147	0	0	0	0	0	0	0
cell66	B cells	0.693147	0	1.09861	0	0	0	0	0	0	0
cell67	T cells	1.79176	2.48491	0	0	0	0	0	0	0	0
cell68	B cells	0	0	2.48491	1.94591	0	0	0	0	0	0
cell69	T cells	1.38629	2.56495	0	0	0	0	0	0	0	0
cell70	B cells	0	0	2.99573	0	0	0	0	0	0	0
cell71	T cells	2.19722	0	0	0	0	0	0	0	0	0
cell72	B cells	0	0	2.48491	0	0	0	0	0	0	0
cell73	B cells	0	0	2.48491	0	0	0	0	0	0	0
cell74	T cells	1.94591	2.3979	0	0	0	0	0	0	0	0
cell75	T cells	1.60944	0	0	0	0	0	0	0	0	0
cell76	T cells	2.07944	1.09861	0	0	0	0	0	0	0	0
cell77	B cells	0	0	2.83321	0.693147	0	0	0	0	0	0
cell79	B cells	1.38629	1.60944	1.94591	1.09861	0	0	0	0	0	0
cell80	B cells	0	0	2.19722	6.10702	0	0	0	0	0	0
cell81	T cells	1.38629	1.09861	0	0	0	0	0	0	0	0
cell82	T cells	2.63906	1.38629	0	0.693147	0	0	0	0	0	0
cell83	B cells	0	0	1.60944	1.38629	0	0	0	0	0	0
cell84	T cells	1.60944	1.79176	0	0.693147	0	0	0	0	0	0
cell85	T cells	1.60944	1.94591	0	0	0	0	0	0	0	0
cell86	T cells	2.3979	0.693147	0	0	0	0	0	0	0	0
cell87	B cells	0	0	2.63906	0	0	0	0	0	0	0
cell88	B cells	0	0	2.19722	2.30259	0	0	0	0	0	0
cell89	B cells	1.09861	0	2.07944	1.38629	0	0	0	0	0	0
cell90	T cells	2.70805	0	0	0	0.693147	0	0	0	0	0
cell91	B cells	0	0	1.79176	2.30259	0	0	0	0	0	0
cell92	T cells	1.60944	2.07944	0	0	0	0	0	0	0	0
cell93	B cells	0	0	2.77259	0	0	0	0	0	0	0
cell94	B cells	0	0	1.60944	0	0	0	0	0	0	0
cell95	T cells	2.3979	1.09861	0	0	0	0	0	0	0	0
cell96	T cells	1.09861	0	0	1.09861	0	0	0	0	0	0
cell97	T cells	0.693147	2.19722	0.693147	0	0	0	0	0	0	0
cell98	B cells	0	0	2.77259	1.38629	0	0	0	0	0	0
cell99	T cells	1.94591	1.38629	0	0	0	0	0	0	0	0
cell100	B cells	0	0	2.07944	0	0	0	0	0	0	0
cell101	T cells	1.79176	0	0	0	0	0	0	0	0	0
cell102	T cells	1.60944	1.79176	0.693147	0.693147	0	0	0	0	0	0
cell103	T cells	2.30259	1.60944	0	0	0	0	0	0	0	0
cell104	B cells	0	0	2.07944	0	0	0	0	0	0	0
cell105	T cells	2.07944	1.94591	0	0	0	0	0	0	0	0
cell106	T cells	2.07944	2.19722	0	0	0	0	0	0	0	0
cell107	T cells	1.94591	1.60944	0	0	0	0	0	0	0	0.693147
cell108	B cells	0	0	1.94591	0	0	0	0	0	0	0
cell109	B cells	0	0	1.38629	0	0	0	0	0	0	0
cell110	T cells	1.94591	0	0	0	0	0	0	0	0	0
cell112	T cells	0.693147	1.09861	0	1.09861	0	0	0	0	0	0
cell113	B cells	0	0	2.48491	2.77259	0	0	0	0	0	0
cell114	B cells	0	0	3.55535	0	0	0	0	0	0	0
cell115	T cells	2.30259	1.38629	0	0	0	0	0	0	1.09861	0
cell116	T cells	1.79176	2.30259	0.693147	0	0	0	0	0	0	0
cell117	B cells	0	0	2.48491	0	0	0	0	0	0	0
cell118	B cells	0	0	2.56495	1.38629	0	0	0	0.693147	0	0
cell119	T cells	1.79176	1.60944	0	0	0	0	0	0	0	0
cell120	T cells	2.48491	1.09861	0	0.693147	0	0	0	0	0	0
cell121	T cells	2.30259	1.94591	0	0	0	0	0	0	0	0
cell122	T cells	0	0.693147	1.79176	0.693147	0	0	0	0	0	0
cell123	Monocytes	0	0	0	0	0	0	0	0	4.04305	3.85015
cell124	B cells	0	0	1.94591	0	0	0	0	0	0	0
cell125	T cells	2.19722	2.48491	0	0	0	0	0	0	0	0
cell126	Monocytes	0.693147	0	0	0	0	0	0	0	4.44265	1.94591
cell127	T cells	1.79176	1.09861	0	0	0	0	0	0	0	0
cell128	T cells	1.60944	0	0	0	0	0	0	0	0	0
cell129	T cells	1.94591	1.38629	0	0	0	0	0	0	0	0
cell130	T cells	2.07944	2.3979	0	0	0	0	0	0	0	0
cell131	T cells	2.3979	1.60944	0	0	0	0	0	0	0	0
cell132	T cells	2.19722	2.19722	0	0	0	0	0	0	0	0
cell133	B cells	0.693147	0	2.19722	1.09861	0	0	0	0	0	0
cell134	B cells	0	0	2.3979	1.09861	0	0	0	0	0	0
cell135	T cells	2.30259	1.38629	0	0	0	0	0	0	0	0
cell136	B cells	0	0	3.04452	2.19722	0	0	0	0	0	0
cell137	B cells	0	0	1.94591	0	0	0	0	0	0	0
cell138	B cells	0	0	1.94591	0	0	0	0	0	0	0
cell139	Monocytes	0.693147	0	0	0	0	0	0	0	1.09861	1.09861
cell140	T cells	1.60944	1.60944	0	0	0	0	0	0	0	0
cell141	T cells	2.07944	0.693147	0	0	0	0	0	0	0	0
cell142	B cells	0	0	2.19722	0.693147	0	0	0	0	0	0
cell143	B cells	0	0	2.56495	0	0	0	0	0	0	0
cell144	B cells	0	0	2.30259	0	0	0	0	0	0	0
cell145	T cells	1.38629	0	0	0	0	0	0	0	0	0
cell146	T cells	0	1.60944	0	0	0	0	0	0	0	0
cell147	B cells	0	0	2.30259	0.693147	0	0	0	0	0	0
cell148	T cells	1.94591	1.09861	0	0	0	0	0	0	0	0
cell149	T cells	2.19722	1.60944	0	0	0	0	0	0	0	0
cell150	B cells	0	0	2.89037	0	0	0	0	0	0	0
cell151	B cells	0.693147	0	2.07944	0	0	0	0	0	0	0
cell152	B cells	0	0	2.30259	0	0	0	0	0	0	0
cell153	B cells	0	0	1.09861	0	0.693147	2.30259	0	0	0	0
cell154	B cells	0	0	2.30259	1.79176	0	0	0	0	0	0
cell155	B cells	0.693147	0	2.56495	1.09861	0	0	0	0	0	0
cell156	B cells	0	0	2.77259	0	0	0	0	0	0	0
cell157	B cells	0	0	2.63906	2.3979	0	0	0	0	0	0
cell158	T cells	1.79176	1.94591	0	0	0	0	0	0	0	0
cell159	T cells	0	0	0	0	0	0	0	0	0	0
cell160	B cells	0	0	2.99573	1.60944	0	0	0	0	0	0
cell161	B cells	0.693147	0	2.3979	0	0	0	0	0	0	0
cell162	T cells	1.79176	2.19722	0	0	0	0	0	0	0	0
cell163	B cells	0	0	2.89037	0	0	0	0	0	0	0
cell164	T cells	2.48491	0	0	0	0	0	0	0	0	0
cell165	T cells	1.60944	0	0	0	0	0	0	0	0	0
cell166	B cells	0	0	0.693147	0	0	0	0	0	0	0
cell168	T cells	2.3979	2.19722	0.693147	0	0	0	0	0	0	0
cell169	T cells	2.07944	0	0	0	0	0	0	0	0	0
cell170	T cells	1.09861	1.38629	0	0	0	0	0	0	0	0
cell171	B cells	0	0	2.77259	0	0	0	0	0	0	0
cell172	T cells	1.60944	0	0	0	0	0	0	0	0	0
cell173	B cells	0	0.693147	2.56495	1.79176	0	0	0	0	0	0
cell174	T cells	1.94591	0	0	0	0	0	0	0	0	0
cell175	B cells	0	0	2.30259	0	0	0	0	0	0	0
cell176	T cells	1.79176	0	0	0	0	0	0	0	0	0
cell177	T cells	1.79176	1.79176	0	0	0	0	0	0	0	0
cell178	T cells	2.48491	0	0	0	0	0	0	0	0	0
cell179	T cells	1.79176	0.693147	0	0	0	0.693147	0	0	0	0
cell180	T cells	2.30259	1.09861	0	0	0	0	0	0	0	0
cell181	B cells	0	0	2.07944	1.38629	0	0	0	0	0	0
cell182	T cells	2.07944	1.38629	0	0	0	0	0	0	0	0
cell183	T cells	1.60944	0	0	0.693147	0	0	0	0	0	0
cell184	T cells	0.693147	1.94591	0	0	0	0	0	0	0	0
cell185	B cells	1.38629	1.09861	1.60944	1.09861	0	0	0	0	0	0
cell186	T cells	2.30259	2.19722	0	0	0	0	0	0	0	0
cell187	B cells	0	0	2.30259	0	0	0	0	0	0	0
cell188	T cells	2.07944	1.09861	0	0	0	0	0	0	0	0
cell189	B cells	0	0	2.77259	1.38629	0	0	0	0	0	0
cell190	T cells	0.693147	2.30259	0.693147	0	0	0	0	0	0	0
cell191	T cells	2.30259	0	0	1.09861	0	0	0	0	0	0
cell192	T cells	1.60944	0.693147	0	0	0	0	0	0	0	0
cell193	T cells	2.30259	0	0	0	0	0	0	0	0	0
cell194	T cells	1.38629	2.30259	0	0	0	0	0	0	0	0
cell195	T cells	2.19722	0.693147	0	0	0	0	0	0	0	0
cell196	B cells	0	0	2.70805	1.09861	0	0	0	0	0	0
cell197	T cells	2.07944	1.09861	0	0	0	0	0	0	0	0
cell198	B cells	0	0	2.56495	0	0	0	0	0	0	0
cell199	B cells	0	0	2.30259	1.38629	0	0	0	0	0	0
cell200	B cells	0	0	2.30259	0.693147	0	0	0	0	0	0
cell201	T cells	1.94591	1.79176	0	0	0	0	0	0	0	0
cell202	B cells	0	0	1.79176	0	0	0	0	0	0	0
cell203	B cells	0.693147	0	1.94591	1.09861	0	0	0	0	0	0
cell204	T cells	1.60944	1.38629	0.693147	0	0	0	0	0	0	0
cell205	T cells	1.94591	0	0	0	0	0	0	0	0	0
cell206	T cells	1.38629	1.38629	0.693147	0	0	0	0	0	0	0
cell207	T cells	2.19722	0.693147	0	0	0	0	0	0	0	0
cell208	T cells	2.07944	2.30259	0	0	0	0	0	0	0	0
cell209	T cells	2.07944	0.693147	0	0	0	0	0	0	0	0
cell210	T cells	2.07944	1.38629	0	0	0	0	0	0	0	0
cell211	B cells	0	0	2.56495	4.65396	0	0	0	0	0	0
cell212	T cells	2.83321	0	0	0	0	0	0	0	0	0
cell213	B cells	0	0	2.63906	0	0	0	0	0	0	0
cell214	B cells	0	0	2.3979	3.21888	0	0	0	0	0	0
cell215	B cells	0	0	2.07944	1.09861	0	0	0	0	0	0
cell216	B cells	0	0	2.48491	1.09861	0	0	0	0	0	0
cell217	T cells	1.94591	2.89037	0	0.693147	0	0	0	0	0	0
cell218	B cells	0	0	3.04452	0	0	0	0	0	0	0
cell219	B cells	1.60944	1.94591	0.693147	0	0	0	0	0	0	0
cell220	T cells	0.693147	1.79176	0.693147	1.09861	0	0	0	0	0	0
cell221	B cells	0	0	2.63906	0	0	0	0	0	0	0
cell222	T cells	2.07944	0.693147	0	0	0	0.693147	0	0	0	0
cell223	B cells	0	0	2.30259	0	0	0	0	0	0	0
cell224	T cells	2.3979	0	0	0	0	0	0	0	0	0
cell225	T cells	1.94591	1.79176	0	0	0	0	0	0	0	0
cell226	T cells	1.94591	0.693147	0	0	0	0	0	0	0	0
cell227	T cells	1.38629	1.38629	0	0	0	0	0	0	0	0
cell228	T cells	2.48491	2.30259	0	0	0	0	0	0	0	0
cell229	B cells	0	0	2.48491	1.09861	0	0	0	0	0	0
cell230	B cells	0.693147	0.693147	1.79176	0	0	0	0	0	0	0
cell231	T cells	1.60944	1.94591	0	0	0	0	0	0	0	0
cell232	B cells	0	0	2.99573	0	0	0	0	0	0	0
cell233	T cells	2.56495	0	0.693147	0	0	0	0	0	0	0
cell234	B cells	0	0	2.07944	0	0.693147	0.693147	0	0	0	0
cell235	T cells	2.30259	2.07944	0	0	0	0	0	0	0	0
cell236	T cells	0.693147	1.38629	0.693147	0	0	0	0	0	0	0
cell237	B cells	0	0	2.07944	0.693147	0	0	0	0	0	0
cell238	T cells	1.38629	1.60944	0	0	0	0	0	0	0	0
cell239	T cells	1.60944	2.3979	0	0	0	0	0	0	0	0
cell240	T cells	0.693147	0	0	0	0	0	0	0	0	0
cell241	T cells	1.94591	1.94591	0	0	0	0	0	0	0	0
cell242	T cells	1.94591	1.79176	0	0	0	0	0	0	0	0
cell243	T cells	1.94591	2.48491	0	0	0	0	0	0	0	0
cell244	B cells	0	0	2.56495	0	0	0	0	0	0	0
cell245	B cells	1.38629	1.79176	2.48491	0	0	0	0	0	0	0
cell246	T cells	1.94591	1.09861	0	0	0	0	0	0	0	0
cell247	T cells	1.79176	0	0	0	0	0	0	0	0	0
cell248	B cells	0	0	1.79176	4.21951	1.38629	1.09861	0	0	0	0
cell249	T cells	2.19722	0	0	0	0	0	0	0	0	0
cell250	T cells	1.79176	0	0	0.693147	0	0	0	0	0	0
cell251	T cells	1.09861	1.38629	0	0	0	0	0	0	0	0
cell252	T cells	2.19722	1.09861	0	0	0	0	0	0	0	0
cell253	B cells	0.693147	0	2.3979	0	0	0	0	0	0	0
cell254	T cells	1.94591	0	0	0	0	0	0	0	0	0
cell255	T cells	1.38629	0.693147	0.693147	1.09861	0	0	0	0	0	0
cell256	T cells	1.60944	1.79176	0	0.693147	0	0	0	0	0	0
cell257	T cells	2.56495	1.38629	0	0	0	0	0	0	0	0
cell258	T cells	2.3979	1.09861	0	0	0	0	0	0	0	0
cell259	Monocytes	0	0	0	0	0	0	0	0	4.00733	2.99573
cell260	T cells	2.07944	1.09861	0	0	0	0	0	0	0	0
cell261	T cells	0.693147	1.60944	0	0	0	0	0	0	0	0
cell262	B cells	0	0	2.70805	0	0	0	0	0	0	0
cell263	T cells	2.3979	0	0	0.693147	0	0	0	0	0	0
cell264	T cells	2.07944	1.09861	0	0	0	0	0	0	0	0
cell265	B cells	0	0	2.99573	0.693147	0	0	0	0	0	0
cell266	T cells	1.79176	1.38629	0	0	0	0	0	0	0	0
cell267	B cells	0	0	3.3673	4.95583	0	0	0	0	0	0
cell268	T cells	1.79176	1.38629	0	0.693147	0	0	0	0	0	0
cell269	B cells	0	0	2.63906	0	0	0	0	0	0	0
cell270	T cells	1.79176	2.89037	1.60944	0	0	0	0	0	0	0
cell271	B cells	0	0	2.19722	2.19722	0	0	0	0	0	0
cell272	T cells	1.09861	0	0	0.693147	0	0	0	0	0	0
cell273	B cells	0	0	0	5.12396	0.693147	1.60944	0	0	0	0
cell274	B cells	1.38629	0	1.60944	1.09861	0	0	0	0	0	0
cell275	T cells	1.79176	2.3979	0	0	0	0	0	0	0	0
cell276	B cells	0	0	2.30259	0	0	0	0	0	0	0
cell277	B cells	0.693147	0	2.77259	0	0	0	0	0	0	0
cell278	T cells	1.60944	1.38629	0	0	0	0	0	0	0	0
cell279	T cells	2.07944	2.94444	0	0	0	0	0	0	0	0
cell280	B cells	0	0	2.3979	0	0	0	0	0	0	0
cell281	T cells	0.693147	1.09861	0	1.09861	0	0	0	0	0	0
cell282	T cells	1.79176	1.94591	0	0	0	0	0	0	0	0
cell283	B cells	0	0	2.63906	0	0	0	0	0	0	0
cell284	T cells	1.94591	0	0	0	0	0	0	0	0	0
cell285	T cells	2.19722	1.38629	0	0	0	0	0	0	0	0
cell286	T cells	2.07944	0	0	0	0	0	0	0	0	0
cell287	T cells	2.07944	1.79176	0	0	0	0	0	0	0	0
cell288	T cells	2.3979	1.60944	0	0	0	0	0	0	0	0
cell289	T cells	1.94591	2.19722	0	0	0	0	0	0	0	0
cell290	T cells	2.07944	0.693147	0	0	0	0	0	0	0	0
cell291	T cells	1.60944	1.60944	2.19722	0.693147	0	0	0	0	0	0
cell292	B cells	0	0	1.38629	1.09861	0	0	0	0	0	0
cell293	T cells	2.48491	0.693147	0	0	0	0	0	0	0	0
cell294	B cells	0	0	2.3979	0	0	0	0	0	0	0
cell295	T cells	1.60944	2.77259	0	0	0	0	0	0	0	0
cell296	T cells	2.3979	0	0	0	0	0	0	0	0	0
cell297	T cells	1.79176	2.63906	0	0	0	0	0	0	0	0
cell298	T cells	1.94591	1.38629	0	0	0	0	0	0	0	0
cell299	T cells	2.19722	1.94591	0	0	0	0	0	0	0	0
cell300	T cells	2.19722	0	0	0.693147	0	0	0	0	0	0
cell301	B cells	0	0.693147	1.09861	0	0	0	0	0	0	0
cell302	B cells	0	0	0.693147	1.94591	0	0	0	0	0	0
cell303	B cells	0	0	2.30259	0	0	0	0	0	0	0
cell304	T cells	0	2.70805	0	0	0	0	0	0	0	0
cell305	B cells	0	0	2.19722	0	0	0	0	0	0	0
cell306	T cells	1.60944	1.09861	0	0	0	0	0	0	0	0
cell307	T cells	0.693147	1.60944	0	0	0	0	0	0	0	0
cell308	Monocytes	1.79176	0	0.693147	1.79176	0	0	0	0	0	0
cell309	B cells	0	0	2.3979	2.63906	0	0	0	0	0	0
cell310	B cells	0.693147	0	2.48491	0	0	0	0	0	0	0
cell311	B cells	0	0	2.19722	0.693147	0	0	0	0	0	0
cell312	T cells	2.19722	0	0	0	0	0	0	0	0	0
cell313	B cells	0	0	2.07944	0	0	0	0	0	0	0
cell314	B cells	0.693147	0	1.94591	0	0	0	0	0	0	0
cell315	B cells	0	0	2.30259	2.07944	0	0	0	0	0	0
cell316	T cells	2.19722	1.94591	0	0	0	0	0	0	0	0
cell317	B cells	0.693147	0	1.79176	0	0	0	0	0	0	0
cell319	T cells	0	1.09861	0	0	0	0	0	0	0	0
cell320	B cells	0	0	2.77259	1.09861	0	0	0	0	0	0
cell321	T cells	2.48491	1.60944	0	0	0	0	0	0	0	0
cell322	B cells	0	0	2.63906	4.11087	1.09861	1.38629	0	0	0	0
cell323	T cells	1.94591	0.693147	0	0	0	0	0	0	0	0
cell324	B cells	0	0	1.38629	0.693147	1.60944	1.79176	0	0	0	0
cell325	Monocytes	0	0	0	0	0	0	0	0	3.91202	3.55535
cell326	B cells	0	0	1.60944	0	0	0	0	0	0	0
cell327	B cells	0	0	1.38629	0	0	0	0	0	0	0
cell328	T cells	1.79176	1.60944	0	0	0	0	0	0	0	0
cell329	T cells	1.79176	1.09861	0	0	0	0	0	0	0	0
cell330	T cells	1.38629	1.38629	0	0	0	0	0	0	0	0
cell331	T cells	1.94591	1.38629	0	0	0	0	0	0	0	0
cell332	T cells	1.79176	0	0	0	0	0	0	0	0	0
cell333	B cells	0	0	2.63906	1.60944	0	0	0	0	0	0
cell334	T cells	2.48491	2.56495	0	0	0	0	0	0	0	0
cell335	T cells	1.60944	0.693147	0	0.693147	0	0	0	0	0	0
cell336	T cells	2.70805	1.38629	0	0	0	0	0	0	0	0
cell337	B cells	0	0	2.70805	0	0	0	0	0	0	0
cell338	T cells	2.3979	1.94591	0	0	0	0	0	0	0	0
cell339	B cells	0	0	1.94591	0	0	0	0	0	0	0
cell340	T cells	0	0	0	0.693147	0	0	0	0	0	0
cell341	B cells	0.693147	0.693147	1.38629	0	0	0	0	0	0	0
cell342	T cells	1.09861	1.94591	0	0	0	0	0	0	0	0
cell343	T cells	2.07944	0.693147	0	0	0	1.38629	0	0	0	0
cell344	T cells	2.30259	0	0	0	0	0	0	0	0	0
cell345	T cells	1.79176	1.79176	0.693147	0	0	0	0	0	0	0
cell346	T cells	2.3979	1.09861	0	0	0	0	0	0	0	0
cell347	B cells	0	0	2.70805	0.693147	0	0	0	0	0	0
cell348	B cells	0	0	2.07944	0.693147	0	0	0	0	0	0
cell349	B cells	0	0.693147	3.3322	0	0	0	0	0	0	0
cell350	T cells	1.60944	2.07944	0	0	0	0	0	0	0	0
cell351	B cells	0	0	2.63906	0	0	0	0	0	0	0
cell352	T cells	1.94591	1.94591	0	0	0	0	0	0	0	0
cell353	T cells	1.94591	0.693147	0	0	0	0	0	0	0	0
cell354	T cells	1.94591	1.79176	0	0	0	0	0	0	0	0
cell355	B cells	0	0	2.19722	0	0	0	0	0	0	0
cell356	T cells	1.94591	0	0	0	0	0	0	0	0	0
cell357	T cells	1.94591	0	0	1.09861	0	0	0	0	0	0
cell358	T cells	1.60944	1.38629	0	0	0	0	0	0	0	0
cell359	B cells	0	0	2.94444	0	0	0	0	0	0	0
cell360	T cells	1.60944	1.79176	0	0	0	0	0	0	0	0
cell361	T cells	1.38629	2.56495	0	0	0	0	0	0	0	0
cell362	B cells	0	0	2.3979	2.94444	0	0	0	0	0	0
cell363	B cells	0	0	2.30259	0.693147	0	0	0	0	0	0
cell364	T cells	1.79176	0	0	0	0	0	0	0	0	0
cell365	T cells	2.19722	1.79176	0	0	0	0	0	0	0	0
cell366	B cells	0	0	2.19722	0.693147	0	0	0	0	0	0
cell367	B cells	0	1.09861	1.38629	4.57471	0.693147	0	0	0	0	0
cell368	T cells	1.60944	1.09861	0	0	0	0	0	0	0	0
cell369	B cells	0	0	2.48491	2.19722	0	0	0	0	0	0
cell370	B cells	0	0	2.83321	0	0	0	0	0	0	0
cell371	B cells	0	0	2.3979	1.38629	0	0	0	0	0	0
cell372	B cells	0	0	2.56495	1.09861	0	0	0	0	0	0
cell373	T cells	1.79176	1.09861	0	0	0	0	0	0	0	0
cell374	T cells	1.79176	1.79176	0	0	0	0	0	0	0	0
cell375	T cells	2.30259	2.07944	0	0	0	0	0	0	0	0
cell376	B cells	0	0	1.09861	5.01728	0	2.07944	0	0	0	0
cell377	B cells	0	0	1.60944	0.693147	0	0	0	0	0	0
cell378	T cells	2.30259	1.60944	0	0	0	0	0	0	0	0
cell379	T cells	2.19722	1.09861	0	0	0	0	0	0	0	0
cell380	B cells	0	0	1.38629	4.62497	0.693147	0	0	0	0	0
cell381	T cells	2.30259	1.09861	0	0	0	0	0	0	0	0
cell382	B cells	0	0	2.83321	1.60944	0	0	0	0	0	0
cell383	T cells	1.38629	1.79176	0	0	0	0	0	0	0	0
cell384	T cells	2.07944	3.09104	0	0	0	0	0	0	0	0
cell385	T cells	1.79176	1.09861	0	0	0	0	0	0	0	0
cell386	T cells	0.693147	1.09861	0	0	0	0	0	0	0	0
cell387	T cells	1.79176	2.19722	0	0.693147	0	0	0	0	0	0
cell388	B cells	0	0	2.30259	0	0	0	0	0	0	0
cell389	T cells	2.07944	0	0.693147	0	0	0	0	0	0	0
cell390	T cells	1.79176	0.693147	0.693147	0	0	0	0	0	0	0
cell391	B cells	0.693147	0.693147	1.79176	0	0	0	0	0	0	0
cell392	T cells	1.94591	1.38629	0	0	0	0	0	0	0	0
cell393	T cells	2.07944	2.30259	0	0	0	0	0	0	0	0
cell394	B cells	0	0	2.63906	0.693147	0	0	0	0	0	0
cell395	T cells	2.56495	0	0	0	0	0	0	0	0	0
cell396	T cells	1.38629	0.693147	0	0	0	0	0	0	0	0
cell397	T cells	2.07944	1.38629	0	0	0	0	0	0	0	0
cell398	B cells	0	0	2.56495	0	0	0	0	0	0	0
cell399	B cells	0	0	0	0	2.48491	2.48491	0	0	0	0
cell400	B cells	0.693147	0.693147	1.79176	0	0	0	0	0	0	0
cell401	T cells	1.94591	1.94591	0	0	0	0	0	0	0	0
cell402	T cells	0.693147	0	0	0	0	0	0	0	0	0
cell403	B cells	0	0	2.89037	0	0	0	0	0	0	0
cell404	T cells	1.79176	0	0	0	0	0	0	0	0	0
cell405	T cells	1.60944	2.48491	0	0	0	0	0	0	0	0
cell406	B cells	0	0	2.94444	0	0	0	0	0	0	0
cell407	T cells	1.60944	0.693147	0	0	0	0	0	0	0	0
cell408	T cells	2.56495	2.07944	0	0	0	0	0	0	0	0
cell409	T cells	0	0	0	0	0	0	0	0	0	0
cell410	T cells	2.19722	0	1.38629	0	0	0	0	0	0	0
cell411	T cells	1.94591	0	1.79176	0	0	0	0	0	0	0
cell412	T cells	1.94591	1.09861	0	0	0	0	0	0	0	0
cell413	T cells	2.56495	2.07944	0	0	0	0	0	0	0	0
cell414	T cells	1.38629	0.693147	0	0	0	0	0	0	0	0
cell415	T cells	0.693147	1.60944	0	0	0	0	0	0	0	0
cell416	B cells	0	0	3.17805	2.77259	0	0	0	0	0	0
cell417	T cells	2.3979	1.60944	0	0.693147	0	0	0	0	0	0
cell418	T cells	2.07944	1.38629	0	0.693147	0	0	0	0	0	0
cell419	T cells	2.19722	1.09861	0	0	0	0	0	0	0	0
cell420	T cells	2.30259	2.19722	0	0.693147	0	0	0	0	0	0
cell421	T cells	1.38629	2.48491	0	0	0	0	0	0	0	0
cell422	B cells	0	0	2.89037	1.94591	0	0	0	0	0	0
cell423	T cells	1.60944	1.38629	0	0	0	0	0	0	0	0
cell424	B cells	1.60944	0	1.79176	0	0	0	0	0	0	0
cell425	T cells	2.30259	1.79176	0	0	0	0	0	0	0	0
cell426	B cells	1.09861	0	1.09861	0	0	0	0	0	0	0
cell427	T cells	0	1.94591	0	0	0	0	0	0	0	0
cell428	T cells	1.94591	2.56495	0	0	0	0	0	0	0	0
cell429	B cells	0.693147	0	2.48491	1.09861	0	0	0	0	0	0
cell430	T cells	1.60944	1.09861	0	0	0	0	0	0	0	0
cell431	T cells	1.94591	3.3322	0	0	0	0	0	0	0	0
cell432	B cells	0	0	2.07944	1.09861	0	0	0	0	0	0
cell433	T cells	2.3979	1.38629	0	0	0	0	0	0	0	0
cell434	T cells	2.48491	1.09861	0	0	0	0	0	0	0	0
cell435	T cells	0	0	0	0	0	0	0	0	0	0
cell436	T cells	2.07944	1.60944	0	0	0	0	0	0	0	0
cell437	T cells	1.79176	1.79176	0	0	0	0	0	0	0	0
cell438	B cells	0	0	2.94444	0	0	0	0	0	0	0
cell439	T cells	2.19722	1.60944	0	0	0	0	0	0	0	0
cell440	T cells	1.94591	1.60944	0	0	0	0	0	0	0	0
cell441	B cells	0	0	2.07944	0.693147	0	0	0	0	0	0
cell442	T cells	2.07944	1.38629	0	0	0	0	0	0	0	0
cell443	B cells	0	0	2.56495	0	0	0	0	0	0	0
cell444	B cells	0	0	2.63906	2.07944	0	0	0	0	0	0
cell445	B cells	0	0	1.94591	0	0	0	0	0	0	0
cell446	B cells	1.09861	0	1.60944	0	0	0	0	0	0	0
cell447	T cells	1.94591	1.09861	0	0.693147	0	0	0	0	0	0
cell448	T cells	1.79176	2.07944	0	0	0	0	0	0	0	0
cell449	B cells	0	0	2.56495	1.38629	0	0	0	0	0	0
cell450	T cells	1.60944	0	0	0	0	0	0	0	0	0
cell451	T cells	1.38629	2.48491	0	0	0	0	0	0	0	0
cell452	T cells	2.48491	0	0	0	0	0	0	0	0	0
cell453	T cells	0.693147	1.09861	0	0	0	0	0	0	0	0
cell454	B cells	0	0	2.99573	1.09861	0	0	0	0	0	0
cell455	T cells	1.09861	1.60944	0	0	0	0	0	0	0	0
cell456	B cells	0	0	2.77259	0	0	0	0	0	0	0
cell457	T cells	1.38629	2.07944	0	0	0	0	0	0	0	0
cell458	T cells	2.3979	0	0	0	0	0	0	0	0	0
cell459	T cells	1.79176	1.94591	0	0	0	0	0	0	0	0
cell460	B cells	0	0	2.07944	4.46591	0	0	0	0	0	0
cell461	T cells	2.07944	2.19722	0	0	0	0	0	0	0	0
cell462	B cells	0	0	2.3979	0.693147	0	0	0	0	0	0
cell463	B cells	0.693147	0.693147	1.79176	0	0	0	0	0	0	0
cell464	B cells	0	0	2.56495	0.693147	0	0	0	0	0	0
cell465	T cells	2.63906	1.38629	0	0	0	0	0	0	0	0
cell466	T cells	2.19722	1.09861	0	0	0	0	0	0	0	0
cell467	T cells	2.07944	1.09861	0	0	0	0	0	0	0	0
cell468	T cells	2.19722	0	0	0	0	0	0	0	0	0
cell469	B cells	0	0	2.63906	1.60944	0	0	0	0	0	0
cell470	B cells	0	0	1.38629	0	0	0	0	0	0	0
cell471	B cells	0	0	2.30259	1.38629	0	0	0	0	0	0
cell472	T cells	1.38629	1.38629	0	0	0	0	0	0	0	0
cell473	T cells	2.19722	1.60944	0	0	0	0	0	0	0	0
cell474	T cells	2.07944	1.94591	0	0	0	0	0	0	0	0
cell475	T cells	2.07944	2.70805	0	0	0	0	0	0	0	0
cell476	B cells	0	0	2.48491	0	0	0	0	0	0	0
cell477	T cells	2.07944	2.30259	0	0	0	0	0	0	0	0
cell478	B cells	0	0	2.19722	0	0	0	0	0	0	0
cell479	B cells	0	0	1.79176	4.11087	2.99573	2.48491	0	0	0	0
cell480	T cells	2.07944	1.38629	0	0	0	0	0	0	0	0
cell481	B cells	0	0	2.19722	1.09861	0	0	0	0	0	0
cell482	T cells	2.30259	0	0	0	0	0	0	0	0	0
cell483	T cells	0.693147	1.94591	1.09861	0	0	0	0	0	0	0
cell484	T cells	1.60944	1.09861	0	0	0	0	0	0	0	0
cell485	T cells	1.60944	0.693147	0	0	0	0	0	0	0	0
cell486	B cells	0	0	1.60944	0	0	0	0	0	0	0
cell487	B cells	0.693147	0	2.07944	0	0	0	0	0	0	0
cell488	Monocytes	0	0	0	0	0	0	0	0	3.73767	4.18965
cell489	T cells	2.30259	2.19722	0	0	0	0	0	0	0	0
cell490	T cells	2.19722	1.60944	0	0	0	0	0	0	0	0
cell491	T cells	2.3979	0.693147	0	0	0	0	0	0	0	0
cell492	T cells	2.30259	0	0	0	0	0	0	0	0	0
cell493	T cells	2.07944	1.79176	0.693147	0	0	0	0	0	0	0
cell494	T cells	2.30259	0	0	0	0	0	0	0	0	0
cell495	B cells	0	0	1.09861	0	0	0	0	0	0	0
cell497	T cells	1.38629	1.09861	0	0	0	0	0	0	0	0
cell498	B cells	0.693147	0	1.60944	0	0	0	0	0	0	0
cell500	T cells	2.48491	1.38629	0	0	0	0	0	0	0	0
cell501	B cells	0	0	2.94444	0	0	0	0	0	0	0
cell502	T cells	1.94591	1.38629	0	0	0	0	0	0	0	0
cell503	T cells	2.07944	2.30259	0	0.693147	0	0	0	0	0	0
cell504	B cells	0	0	2.3979	0	0	0	0	0	0	0
cell505	B cells	0	0	1.09861	0	0	0	0	0	0	0
cell506	B cells	0	0	2.19722	1.38629	0	0	0	0	0	0
cell507	T cells	1.79176	0	0	0	0	0	0	0	0	0
cell508	B cells	0	0	2.19722	1.79176	0	0	0	0	0	0
cell509	T cells	1.79176	1.94591	0	0	0	0	0	0	0	0
cell510	T cells	0.693147	1.09861	0	0	0	0	0	0	0	0
cell511	T cells	2.63906	0	0	0	0	0	0	0	0	0
cell512	B cells	0	0	1.09861	0	0	0.693147	0	0	0	0
cell513	B cells	0	0	2.3979	1.09861	0	0	0	0	0	0
cell514	T cells	2.3979	2.07944	0	0	0	0	0	0	0	0
cell515	T cells	2.30259	1.09861	0	0	0	0	0	0	0	0
cell516	T cells	2.30259	0	0	0	0	0	0	0	0	0
cell517	T cells	1.79176	1.60944	0	0	0	0	0	0	0	0
cell518	Monocytes	1.09861	0	0.693147	0.693147	0	0	0	0	4.44265	3.43399
cell519	T cells	1.79176	2.83321	0	0	0	0	0	0	0	0.693147
cell520	T cells	1.94591	1.94591	0	0	0	0	0	0	0	0
cell521	B cells	0	0	2.07944	0.693147	0	0	0	0	0	0
cell522	T cells	1.79176	1.09861	0	0	0	0	0	0	0	0
cell523	B cells	0	0	2.48491	1.09861	0	0	0	0	0	0
cell524	T cells	2.30259	1.94591	0	0	0	0	0	0	0	0
cell525	T cells	1.79176	1.60944	0	0	0	0	0	0	0	0
cell526	T cells	1.94591	1.79176	0	0	0	0	0	0	0	0
cell527	T cells	1.60944	1.79176	0	0	0	0	0	0	0	0
cell528	T cells	1.38629	1.94591	0	0	0	0	0	0	0	0
cell529	T cells	1.38629	1.09861	0	0	0	0	0	0	0	0
cell530	B cells	0	0	1.94591	3.52636	0	0	0	0	0	0
cell531	B cells	0	0	3.09104	1.38629	0	0	0	0	0	0
cell532	B cells	0	0	1.94591	1.09861	0	0	0	0	0	0
cell533	T cells	2.48491	1.38629	0	0	0	0	0	0	0	0
cell534	T cells	2.83321	0	0	0	0	0	0	0	0	0
cell535	T cells	1.94591	1.60944	0	0	0	0	0	0	0	0
cell536	B cells	0	0	2.07944	0	0	0	0	0	0	0
cell537	T cells	1.09861	0	0	0	0	0	0	0	0	0
cell538	B cells	0	0	2.77259	0	0	0	0	0	0	0
cell539	Monocytes	0	0	0	0	0	0	0	0	5.03044	3.04452
cell540	T cells	2.19722	0	0	0.693147	0	0	0	0	0	0
cell541	T cells	2.3979	2.07944	0	0	0	0	0	0	0	0
cell542	B cells	0	0	0.693147	4.36945	0	0	0	0	0	0
cell543	T cells	1.94591	2.48491	0	0	0	0	0	0	0	0
cell544	T cells	2.30259	0	0	0	0	0	0	0	0	0
cell545	T cells	1.94591	0.693147	0	0	0	0	0	0	0	0
cell546	B cells	0	0	3.04452	1.09861	0	0	0	0	0	0
cell547	B cells	0	0	2.19722	1.09861	0	0	0	0	0	0
cell548	B cells	0.693147	1.79176	2.3979	1.09861	0	0	0	0	0	0
cell549	B cells	0	0	1.79176	2.56495	0	0	0	0	0	0
cell550	B cells	0	0	2.99573	0.693147	0	0	0	0	0	0
cell551	B cells	0	0	2.19722	0	0	0	0	0	0	0
cell552	T cells	2.19722	2.19722	0	0	0	0	0	0	0	0
cell553	B cells	0	0	1.79176	0.693147	0	0	0	0	0	0
cell554	Proliferating	2.19722	1.79176	0	0	1.09861	1.60944	0	0	0	0
cell555	T cells	2.07944	1.60944	0	0	0	0	0	0	0	0
cell556	T cells	2.07944	1.38629	0	0	0	0	0	0	0	0
cell557	T cells	2.19722	2.19722	0	0	0	0	0	0	0	0
cell558	T cells	1.79176	1.60944	0	0	0	0	0	0	0	0
cell559	T cells	2.63906	0	0	0	0	0	0	0	0	0
cell560	B cells	1.38629	1.38629	2.30259	1.38629	0	0	0	0	0	0
cell561	T cells	2.3979	2.70805	0	0	0	0	0	0	0	0
cell562	B cells	0	0	2.19722	0	0	0	0	0	0	0
cell563	T cells	0.693147	1.09861	0	0	0	0	0	0	0	0
cell564	T cells	2.30259	0	0	0	0	0	0	0	0	0
cell565	T cells	1.38629	0	0	0	0	0	0	0	0	0
cell566	B cells	0	0	2.63906	0	0	0	0	0	0	0
cell567	T cells	2.19722	2.07944	0	0	0	0	0	0	0	0
cell568	T cells	2.30259	1.09861	0	0	0	0	0	0	0	0
cell569	B cells	0.693147	0	2.77259	1.60944	0	0	0	0	0	0
cell570	B cells	0	0	2.3979	0	0	0	0	0	0	0
cell571	T cells	1.94591	1.38629	0	0	0	0	0	0	0	0
cell572	T cells	2.19722	0	0	0	0	0	0	0	0	0
cell573	B cells	0	0	2.3979	1.60944	0	0	0	0	0	0
cell574	B cells	0	0	2.48491	0	0	0	0	0	0	0
cell575	Proliferating	2.48491	1.79176	0	0	0.693147	0.693147	0	0	0	0
cell576	T cells	1.79176	0.693147	0	0	0	0	0	0	0	0
cell577	B cells	0	0	1.79176	0	0	0	0	0	0	0
cell578	B cells	0	0	2.30259	0	0	0	0	0	0	0
cell579	T cells	1.09861	2.07944	0	0	0	0	0	0	0	0
cell580	T cells	2.07944	2.77259	0	0	0	0	0	0	0	0
cell581	B cells	0	0	1.38629	1.38629	0	0	0	0	0	0
cell582	T cells	2.07944	2.3979	0	0	0	0	0	0	0	0
cell583	B cells	0	0	2.94444	1.09861	0	0	0	0	0	0
cell585	T cells	1.09861	1.38629	0	0	0	0	0	0	0	0
cell586	T cells	1.79176	0.693147	0	0	0	0	0	0	0	0
cell587	B cells	0	0	1.38629	1.09861	0	0	0	0	0	0
cell588	B cells	0.693147	0.693147	2.63906	0	0	0	0	0	0	0
cell589	B cells	0	0	2.48491	0	0	0	0	0	0	0
cell590	B cells	0	0	2.48491	2.19722	0	0	0	0	0	0
cell591	B cells	0	0	1.94591	0	0	0	0	0	0	0
cell592	B cells	0	0	2.56495	0.693147	0	0	0	0	0	0
cell593	B cells	0	0	2.3979	0.693147	0	0	0	0	0	0
cell594	T cells	2.19722	2.07944	0	0	0	0	0	0	0	0
cell595	T cells	1.94591	1.09861	0	0	0	0	0	0	0	0
cell596	T cells	1.60944	2.56495	0	0	0	0	0	0	0	0
cell597	B cells	0	0	1.94591	0	0	0	0	0	0	0
cell598	Monocytes	0	0	0	0	0	0	0	0	4.65396	3.29584
cell599	B cells	0	0	2.30259	0	0	0	0	0	0	0
cell600	T cells	1.94591	1.38629	0	0.693147	0	0	0	0	0	0
cell601	T cells	1.60944	1.09861	0.693147	0	0	0	0	0	0	0
cell602	B cells	0	0	2.56495	0.693147	0	0	0	0	0	0
cell603	B cells	0	0	2.3979	0	0	0	0	0	0	0
cell604	T cells	1.94591	1.38629	0	0	0	0	0	0	0	0
cell605	T cells	2.07944	0	0	0	0	0	0	0	0	0
cell606	B cells	0	0	2.19722	0	0	0	0	0	0	0
cell607	T cells	2.19722	1.09861	0	0	0	0	0	0	0	0
cell608	B cells	0	0	1.38629	0.693147	0	0	0	0	0	0
cell609	T cells	0.693147	1.38629	0.693147	0	0	0	0	0	0	0
cell610	B cells	0	0	2.19722	0	0	0	0	0	0	0
cell611	Monocytes	0	0	0	0	0	0	0	0	5.87493	4.48864
cell612	B cells	0	0	2.89037	0	0	0	0	0	0	0
cell613	T cells	2.30259	0.693147	0	0	0	0	0	0	0	0
cell614	T cells	0.693147	1.09861	0	0	0	0	0	0	0	0
cell615	T cells	1.09861	2.19722	0	0	0	0	0	0	0	0
cell616	B cells	0	0	2.19722	0	0	0	0	0	0	0
cell617	T cells	2.07944	1.38629	0	0	0	0	0	0	0	0
cell618	T cells	2.30259	0	0	0	0	0	0	0	0	0
cell619	B cells	0	0	2.70805	1.38629	0	0	0	0	0	0
cell620	T cells	1.60944	1.38629	0	0	0	0	0	0	0	0
cell621	B cells	0	0	1.79176	0	0	0	0	0	0	0
cell622	B cells	0	0	2.83321	2.3979	0	0	0	0	0	0
cell623	B cells	0.693147	0	0	0	0	0	0	0	0	0
cell624	B cells	0	0	2.63906	0	0	0	0	0	0	0
cell625	T cells	1.38629	3.09104	0.693147	0	0	0	0	0	0	0
cell626	B cells	0	0	2.19722	0	0	0	0	0	0	0
cell627	B cells	0	0	2.48491	0	0	0	0	0	0	0
cell628	B cells	0	0	1.79176	1.09861	0	0	0	0	0	0
cell629	B cells	0.693147	0	2.70805	0	0	0	0	0	0	0
cell630	T cells	2.3979	2.19722	0	0	0	0	0	0	0	0
cell631	Monocytes	0	0	0	0	0	0	0	0	4.30407	4.38203
cell632	T cells	1.09861	2.19722	0	0.693147	0	0	0	0	0	0
cell633	T cells	2.56495	0.693147	0	0	0	0	0	0	0	0
cell634	B cells	0	0	2.3979	0	0	0	0	0	0	0.693147
cell635	B cells	0	0	2.56495	0	0	0	0	0	0	0
cell636	B cells	1.09861	0	2.07944	2.07944	0	0	0	0	0	0
cell637	Proliferating	0	0	1.38629	2.94444	1.38629	2.3979	0	0	0	0
cell638	T cells	2.07944	0	0	0	0	0	0	0	0	0
cell639	B cells	0	0	2.77259	0	0	0	0	0	0.693147	0
cell640	B cells	0	0	1.79176	0	0	0	0	0	0	0
cell641	B cells	0	0	2.07944	0	0	0	0	0	0	0
cell642	B cells	0	0	2.56495	0.693147	0	0	0	0	0	0
cell643	B cells	0	0	2.94444	1.38629	0	0	0	0	0	0
cell644	T cells	2.07944	1.94591	0	0	0	0	0	0	0	0
cell645	B cells	0.693147	0.693147	1.38629	1.09861	0	0	0	0	0	0
cell646	T cells	2.07944	0	0	0	0	0	0	0	0	0
cell647	B cells	0	0	2.70805	0	0	0	0	0	0	0
cell648	T cells	1.94591	1.38629	0	0	0	0	0	0	0	0
cell649	B cells	0.693147	0	2.30259	0	0	0	1.09861	0	0	0
cell650	T cells	1.60944	1.38629	0	0	0	0	0	0	0	0
cell651	T cells	1.38629	0	0	0.693147	0	0	0	0	0	0
cell652	T cells	2.07944	1.79176	0	0	0	0	0	0	0	0
cell653	T cells	1.60944	1.38629	0	0	0	0	0	0	0	0
cell654	B cells	0	0	1.79176	5.03044	0	0	0	0	0	0
cell655	T cells	2.30259	0.693147	0	0	0	0	0	0	0	0
cell656	T cells	1.94591	0	0	0.693147	0	0	0	0	0	0
cell657	T cells	1.79176	1.79176	0	0.693147	0	0	0	0	0	0
cell658	B cells	0	0	2.19722	0	0	0	0	0	0	0
cell659	T cells	2.30259	1.38629	0	0	0	0	0	0	0	0
cell660	T cells	2.19722	1.09861	0	0	0	0	0	0	0	0
cell661	T cells	2.30259	2.83321	0	0	0	0	0	0	0	0
cell662	T cells	1.79176	1.09861	0	0	0	0	0	0	0	0
cell663	B cells	0	0	2.07944	0	0	0	0	0	0	0
cell664	Monocytes	0	0	0	0	0	0	0	0	3.43399	4.30407
cell665	T cells	1.38629	0	0	0	0	0	0	0	0	0
cell666	T cells	2.07944	0	0	0	0	0	0	0	0	0
cell667	T cells	1.38629	1.09861	0	0	0	0	0	0	0	0
cell668	B cells	0	0	2.07944	0.693147	0	0	0	0	0	0
cell669	T cells	0	0	0	0	0	0	0	0	0	0
cell670	B cells	0	0	2.48491	1.60944	0	0	0	0	0	0
cell671	T cells	1.94591	1.79176	0	0	0	0	0	0	0	0
cell672	B cells	0	0	2.63906	0	0	0	0	0	0	0
cell674	B cells	0	0	2.56495	1.09861	0	0	0	0	0	0
cell675	T cells	1.94591	0.693147	0	0.693147	0	0	0	0	0	0
cell676	T cells	2.07944	1.60944	0	0	0	0	0	0	0	0
cell677	B cells	0	0	2.89037	0.693147	0	0	0	0	0	0
cell678	T cells	1.94591	0.693147	0	0	0	0	0	0	0	0
cell679	T cells	2.07944	1.38629	0	0	0	0	0	0	0	0
cell680	T cells	1.79176	0	0	0	0	0	0	0	0	0
cell681	T cells	2.07944	2.19722	0	0	0	0	0	0	0	0
cell682	B cells	0	0	2.19722	1.38629	0	0	0	0	0	0
cell683	T cells	2.19722	1.38629	0	0	0	0	0	0	0	0
cell684	B cells	0	0	1.79176	0.693147	0	0	0	0	0	0
cell685	B cells	0	0	1.60944	0	0	0	0	0	0	0
cell686	T cells	2.3979	1.60944	0	0	0	0	0	0	0	0
cell687	B cells	0	0	2.56495	1.09861	0	0	0	0	0	0
cell688	T cells	1.09861	0.693147	0	0	0	0	0	0	0	0
cell689	Monocytes	0.693147	0	0.693147	0	0	0	0	0	0	1.09861
cell690	Monocytes	0	0	0	0	0	0	0	0	4.04305	4.15888
cell691	T cells	1.60944	1.60944	0	0.693147	0	0	0	0	0	0
cell692	T cells	2.07944	1.79176	0	0	0	0	0	0	0	0
cell693	T cells	1.38629	1.38629	0	0	0	0	0	0	0	0
cell694	B cells	0	0	2.3979	1.79176	0	0	0	0	0	0
cell695	T cells	1.38629	1.60944	0	0	0	0	0	0	0	0
cell696	B cells	0	0	2.19722	1.38629	0	0	0	0	0	0
cell697	T cells	1.94591	0	0	0	0	0	0	0	0	0
cell698	T cells	2.30259	1.09861	0	0	0	0	0	0	0	0
cell699	T cells	1.38629	1.38629	0	0	0	0	0	0	0	0
cell700	Monocytes	0	0	0	0	0	0	0	0	4.62497	3.43399
cell701	B cells	0	0	2.30259	0	0	0	0	0	0	0
cell702	T cells	1.09861	0	0	0	0	0	0	0	0	0
cell703	T cells	1.79176	0	0	0	0	0	0	0	0	0
cell704	T cells	1.38629	1.94591	0	0	0	0	0	0	0	0
cell705	T cells	1.60944	0	0	0	0	0	0	0	0	0
cell706	B cells	0	0	1.79176	1.38629	0	0	0	0	0	0
cell707	B cells	0	0	1.38629	0	2.30259	2.30259	0	0	0	0
cell708	T cells	1.09861	2.56495	0	0	0	0	0	0	0	0
cell709	T cells	0.693147	0	0	0	0.693147	0	0	0	0	0
cell710	T cells	2.56495	0	0	0	0	0	0	0	0	0
cell711	B cells	0	0	2.19722	0	0	0	0	0	0	0
cell712	T cells	2.19722	0.693147	0	0	0	0	0	0	0	0
cell713	B cells	0.693147	0	1.94591	1.09861	0	0	0	0	0	0
cell714	T cells	0.693147	0.693147	0.693147	0	0	0	0	0	0	1.09861
cell715	T cells	1.60944	2.30259	0	0	0	0	0	0	0	0
cell716	T cells	2.30259	1.09861	0	0	0	0	0	0	0	0
cell717	T cells	1.94591	1.09861	0	0	0	0	0	0	0	0
cell718	B cells	0	0	2.3979	0	0	0	0	0	0	0
cell719	B cells	0	0	2.07944	0	0	0	0	0	0	0
cell720	T cells	1.94591	1.94591	0	0	0	0	0	0	0	0
cell721	B cells	0.693147	0	2.07944	0.693147	0	0	0	0	0	0
cell722	T cells	2.30259	0	0	0	0	0	0	0	0	0
cell723	B cells	0	0	1.79176	5.87212	0	0	0	0	0	0
cell724	T cells	2.3979	2.3979	0	0	0	0	0	0	0	0
cell725	T cells	1.79176	1.79176	0	0	0	0	0	0	0	0
cell726	T cells	2.70805	0	0	0	0	0	0	0	0	0
cell727	B cells	0	0	2.63906	0	0	0	0	0	0	0
cell728	T cells	2.30259	1.09861	0	0	0	0	0	0	0	0
cell729	B cells	0	0	2.3979	0	0	0	0	0	0	0
cell730	T cells	1.94591	1.79176	0	0	0	0	0	0	0	0
cell731	B cells	0	0	0	3.91202	0.693147	0	0	0	0	0
cell732	T cells	2.30259	1.38629	0	0	0	0.693147	0	0	0	0
cell733	T cells	2.48491	2.48491	0	0	0	0	0	0	0	0
cell734	T cells	2.30259	0	0.693147	0	0	0	0	0	0	0
cell735	B cells	0	0	1.60944	0	0	0	0	0	0	0
cell736	T cells	1.38629	0	0	0	0	0	0	0	0	0
cell737	B cells	0	0	1.79176	0.693147	0	0	0	0	0	0
cell738	B cells	0	0	2.48491	0.693147	0	0	0	0	0	0
cell739	B cells	0	0	2.77259	1.38629	0	0	0	0	0	0
cell740	T cells	1.79176	1.94591	0	0	0	0	0	0	0	0
cell741	T cells	2.30259	2.3979	0	0.693147	0	0	0	0	0	0
cell742	T cells	2.30259	1.94591	0	0	0	0	0	0	0	0
cell743	T cells	2.19722	1.38629	0	0	0	0	0	0	0	0
cell744	B cells	0	0	1.60944	0	0	0	0	0	0	0
cell745	T cells	2.07944	1.38629	0	0	0	0	0	0	0	0
cell746	T cells	0.693147	1.09861	0	0	0	0	0	0	0	0
cell747	T cells	2.19722	1.79176	0	0	0	0	0	0	0	0
cell748	B cells	0	0	2.63906	0.693147	0	0	0	0	0	0
cell749	T cells	2.07944	1.79176	0	0	0	0	0	0	0	0
cell750	B cells	0	0	2.07944	1.09861	0	0	0	0	0	0
cell751	T cells	1.60944	1.60944	0	0	0	0	0	0	0	0
cell752	T cells	1.94591	2.63906	0	0	0	0	0	0	0	0
cell753	T cells	1.79176	1.38629	0	0	0	0	0	0	0	0
cell754	T cells	2.3979	1.09861	0	0	0	0	0	0	0	0
cell755	T cells	1.79176	0.693147	0	1.09861	0	0	0	0	0	0
cell756	T cells	1.38629	2.56495	0	0	0	0	0	0	0	0
cell757	Proliferating	2.3979	0	0	0	1.38629	2.30259	0	0	0	0
cell758	T cells	1.79176	1.94591	0	0	0	0	0	0	0	0
cell759	B cells	0	0	2.48491	1.60944	0	0	0	0	0	0
cell760	B cells	0	0	2.3979	0.693147	0	0	0	0	0	0
cell761	B cells	0	0	2.63906	0.693147	0	0	0	0	0	0
cell762	T cells	2.07944	2.30259	0	0	0	0	0	0	0	0
cell763	B cells	0	0	1.09861	0	1.38629	1.38629	0	0	0	0
cell764	Monocytes	2.3979	1.09861	0	0	0	0	0	0	0	0
cell765	T cells	1.60944	0	0	0	0	0	0	0	0	0
cell766	B cells	0	0	2.56495	0	0	0	0	0	0	0
cell767	T cells	2.3979	2.30259	0.693147	0	0	0	0	0	0	0
cell768	T cells	1.94591	1.09861	0	0.693147	0	0	0	0	0	0
cell769	Monocytes	0	0	0	0	0	0	0	0	4.56435	3.73767
cell770	T cells	0	1.79176	0	0	0	0	0	0	0	0
cell771	T cells	1.79176	1.09861	0	0	0	0	0	0	0	0
cell772	T cells	0.693147	0	0	0	0	0	0	0	0	0
cell773	T cells	1.79176	0.693147	0	0	0	0	0	0	0	0
cell774	B cells	0	1.09861	1.09861	0	0	0	0	0	0	0
cell775	T cells	1.60944	0	0	0	0	0	0	0	0	0
cell776	T cells	1.60944	0	1.38629	0	2.63906	0	0	0	0	0
cell777	B cells	0	0	2.56495	1.09861	0	0	0	0	0	0
cell778	Monocytes	0	0	0.693147	0	0	0	0	0	4.41884	3.3673
cell779	T cells	2.30259	0	0	0	0	0	0	0	0	0
cell780	T cells	1.60944	0	0	0	0	0	0	0	0	0
cell781	T cells	2.30259	1.09861	0	0	0	0	0	0	0	0
cell782	T cells	1.09861	1.38629	0	0	0	0	0	0	0	0
cell783	T cells	1.94591	2.48491	0	0	0	0	0	0	0	0
cell784	B cells	0	0	2.63906	0	0	0	0	0	0	0
cell785	Monocytes	0	0	0	0	0	0	0	0	5.45532	4.15888
cell786	T cells	1.60944	0	0	0	0	0	0	0	0	0
cell787	T cells	1.60944	0	0	0	0.693147	0	0	0	0	0
cell788	T cells	1.60944	1.60944	0	0	0	0	0	0	0	0
cell789	T cells	1.79176	2.48491	0	0	0	0	0	0	0	0
cell790	B cells	0	0	2.63906	0	0	0	0	0	0	0
cell791	T cells	1.94591	2.07944	0	0.693147	0	0	0	0	0	0
cell792	T cells	1.38629	0.693147	0	0	0	0	0	0	0	0
cell793	B cells	0	0	2.07944	4.90527	0	0	0	0	0	0
cell794	T cells	2.30259	1.09861	0	0	0	0	0	0	0	0
cell796	T cells	1.09861	1.09861	0	0	0	0	0	0	0	0
cell798	T cells	0	0	0	0	0	0	0	0	0	0
cell799	B cells	0	0	2.30259	1.09861	0	0	0	0	0	0
cell800	T cells	1.94591	1.79176	0	0.693147	0	0	0	0	0	0
cell801	B cells	0	0	2.30259	0	0	0	0	0	0	0
cell802	Monocytes	0	0	0	0	0	0	0	0	4.51086	3.55535
cell803	B cells	0.693147	0.693147	0.693147	0	0	0	0	0	0	0
cell804	T cells	1.60944	2.07944	0.693147	0	0	0	0	0	0	0
cell805	B cells	0	0	2.77259	0	0	0	0	0	0	0
cell806	T cells	1.94591	1.60944	0	0	0	0	0	0	0	0
cell807	B cells	0	0	2.77259	0	0	0	0	0	0	0
cell808	Monocytes	0	0	0	0	0	0	0	0	3.49651	2.94444
cell809	B cells	0	0	2.19722	0	0	0	0	0	0	0
cell810	B cells	0	0	2.3979	1.09861	0	0	0	0	0	0
cell811	T cells	1.79176	1.09861	0	0	0	0	0	0	0	0
cell812	B cells	0	0	1.09861	4.36945	0	0	0	0	0	0
cell813	T cells	2.19722	1.60944	0	0	0	0	0	0	0.693147	0
cell814	B cells	0	0	1.79176	1.09861	0	0	0	0	0	0
cell815	B cells	0.693147	0	2.77259	1.60944	0	0	0	0	0	0
cell816	T cells	2.07944	1.94591	0	0	0	0	0	0	0	0
cell817	B cells	0	0	2.83321	0	0	0.693147	0	0	0	0
cell818	B cells	0	0	2.83321	1.09861	0	0	0	0	0	0
cell819	T cells	2.56495	2.19722	0	0	0	0	0	0	0	0
cell820	T cells	2.3979	0.693147	0	0	0	0	0	0	0	0
cell821	B cells	0	0	2.63906	0.693147	0	0	0	0	0	0
cell822	T cells	1.79176	0	0	0	0	0	0	0	0	0
cell823	B cells	0	0	1.38629	4.14313	0	0	0	0	0	0
cell824	T cells	2.30259	2.07944	0	0	0	0	0	0	0	0
cell825	T cells	2.19722	0	0	0	0	0	0	0	0	0
cell826	T cells	2.70805	2.19722	0	0.693147	0	0	0	0	0	0
cell827	T cells	1.09861	2.83321	0	0	0	0	0	0	0	0
cell828	T cells	1.38629	1.60944	0	0	0	0	0	0	0	0
cell829	B cells	0	0	2.70805	0.693147	0	0	0	0	0	0
cell830	B cells	0	0	1.79176	2.56495	0	0	0	0	0	0
cell831	T cells	1.94591	1.38629	0	0.693147	0	0	0	0	0	0
cell832	Proliferating	1.38629	1.38629	0	0	1.79176	0.693147	0	0	0	0
cell833	T cells	2.30259	2.07944	0	0	0	0	0	0	0	0
cell834	T cells	2.30259	1.60944	0	0	0	0	0	0	0	0
cell835	B cells	0	0	2.30259	0	0	0	0	0	0	0
cell836	B cells	0	0	2.70805	0	0	0	0	0	0	0
cell837	Proliferating	1.94591	0	0	0	0	0	0	0	0	0
cell838	T cells	0	1.09861	0	0	0	0	0	0	0	0
cell839	T cells	1.79176	2.07944	0.693147	0	0	0	0	0	0	0
cell840	B cells	0	0	0.693147	5.0626	0	0	0	0	0	0
cell841	T cells	2.07944	0.693147	0	0	0	0	0	0	0	0
cell842	T cells	2.3979	0	0	0	0	0	0	0	0	0
cell843	T cells	1.94591	1.94591	0	0	0	0	0	0	0	0
cell844	B cells	0	0	2.99573	0	0	0	0	0	0	0
cell845	T cells	2.19722	1.60944	0	0	0	0	0	0	0	0
cell846	B cells	0	0	2.30259	0	0	0	0	0	0	0
cell847	T cells	2.3979	0.693147	0	0	0	0	0	0	0	0
cell848	T cells	2.3979	1.09861	0	0	0	0	0	0	0	0
cell850	B cells	0	0	2.19722	0.693147	0	0	0	0	0	0
cell851	B cells	0.693147	0	1.94591	0	0	0	0	0	0	0
cell852	B cells	0	0	2.07944	1.60944	0	0	0	0	0	0
cell853	B cells	1.38629	1.79176	2.30259	0	0	0	0	0	0	0
cell854	B cells	0	0	1.38629	0.693147	0	0	0	0	0	0
cell855	T cells	2.30259	2.30259	0	0	0	0	0	0	0	0
cell856	T cells	2.19722	2.07944	0.693147	0	0	0	0	0	0	0
cell857	B cells	0	0	2.30259	1.60944	0	0	0	0	0	0
cell858	B cells	0	0	2.3979	1.09861	0	0	0	0	0	0
cell859	T cells	2.3979	1.60944	0	0	0	0	0	0	0	0
cell860	B cells	0	0	0	5.0876	1.79176	1.09861	0	0	0	0
cell861	B cells	0	0	2.99573	3.80666	0	0	0	0	0	0
cell862	T cells	2.48491	2.30259	0	0	0	0	0	0	0	0
cell863	T cells	1.94591	0	0	0	0	0	0	0	0	0
cell864	B cells	0.693147	0	3.17805	0.693147	0	0	0	0	0	0
cell865	T cells	2.30259	0	0	0	0	0	0	0	0	0
cell866	B cells	0	0	1.60944	0	0	0	0	0	0	0
cell867	B cells	0	0	2.3979	0	0	0	0	0	0	0.693147
cell868	T cells	2.30259	2.19722	0	0	0	0	0	0	0	0
cell869	T cells	2.19722	2.30259	0.693147	0	0	0	0	0	0	0
cell870	T cells	2.19722	1.38629	0	0	0	0	0	0	0	0
cell871	B cells	0	0	2.48491	0	0	0	0	0	0	0
cell872	B cells	0	0	2.19722	0	0	0	0	0	0	0
cell873	B cells	0	0	1.94591	0.693147	0	0	0	0	0	0
cell874	T cells	1.60944	2.48491	0	0	0	0	0	0	0	0
cell875	B cells	0	0	1.38629	4.45435	0	0	0	0	0	0
cell876	T cells	1.60944	2.07944	0	0	0	0	0	0	0	0
cell877	B cells	0	0	1.60944	0	0	0	0	0	0	0
cell878	T cells	1.79176	2.77259	0	0	0	0	0	0	0	0
cell879	T cells	2.07944	1.79176	0.693147	1.09861	0	0	0	0	0	0
cell881	T cells	1.60944	2.30259	0.693147	0	0	0	0	0	0	0
cell882	T cells	2.56495	1.60944	0	0	0	0	0	0	0	0
cell883	Monocytes	0	0	0	0	0	0	0	0	6.07764	4.51086
cell884	B cells	0	0	2.89037	2.30259	0	0	0	0	0	0
cell885	T cells	1.79176	1.79176	0	1.09861	0	0	0	0	0	0
cell886	B cells	0	0	2.30259	0	0	0	0	0	0	0
cell887	B cells	0	0	2.77259	0	0	0	0	0	0	0
cell888	T cells	1.94591	0.693147	0	0	0	0	0	0	0	0
cell889	B cells	0	0	2.56495	0	0	0	0	0	0	0
cell890	T cells	2.19722	1.09861	0	0	0	0	0	0	0	0
cell891	T cells	2.30259	0	0	0	0	0	0	0	0	0
cell892	T cells	2.19722	0	0	0	0	0	0	0	0	0
cell893	T cells	1.60944	2.30259	0	0	0	0	0	0	0	0
cell894	T cells	2.07944	1.09861	0	0	0	0	0	0	0	0
cell895	T cells	1.60944	2.07944	0	0	0	0	0	0	0	0
cell896	B cells	0	0	3.43399	0.693147	0	0	0	0	0	0
cell897	T cells	1.94591	1.38629	0	0	0	0	0	0	0	0
cell898	T cells	2.19722	0	0	0	0	0	0	0	0	0
cell899	B cells	0	0	2.3979	0	0	0	0	0	0	0
cell900	T cells	1.38629	0	0	0	0	0	0	0	0	0
cell901	B cells	0	0	2.70805	0.693147	0	0	0	0	0	0
cell902	T cells	2.07944	1.60944	0	0	0	0	0	0	0	0
cell904	B cells	0	0	3.29584	0	0	0	0	0	0	0
cell905	T cells	1.79176	1.09861	0	0	0	0	0	0	0	0
cell906	T cells	2.19722	0	0	0	0	0	0	0	0	0
cell907	B cells	0	0	3.09104	1.09861	0	0	0	0	0	0
cell908	T cells	1.79176	1.38629	0	0	0	0	0	0	0	0
cell909	T cells	2.48491	2.07944	0	0.693147	0	0	0	0	0	0
cell910	B cells	0	0	2.48491	0	0	0	0	0	0	0
cell911	B cells	0	0	2.70805	0	0	0	0	0	0	0
cell912	T cells	2.30259	1.09861	0	0	0	0	0	0	0	0
cell913	B cells	0	0	1.38629	0	0	0	0	0	0	0
cell914	T cells	2.30259	2.07944	0	0	0	0	0	0	0	0
cell915	T cells	2.3979	0	0	0.693147	0	0	0	0	0	0
cell916	T cells	2.19722	2.19722	0	0	0	0	0	0	1.09861	0
cell917	B cells	0	0	1.60944	3.73767	0.693147	0.693147	0	0	0	0
cell918	T cells	2.07944	1.94591	0	0	0	0	0	0	0	0
cell919	T cells	1.60944	1.09861	0	0.693147	0	0	0	0	0	0
cell920	Monocytes	1.94591	0.693147	0	0	0	0	0	0	4.14313	2.30259
cell921	T cells	1.79176	1.79176	0	0	0	0	0	0	0	0
cell922	B cells	0	0	1.94591	0	0	0	0	0	0	0
cell923	T cells	0	0	0	0	0	0	0	0	0	0
cell924	B cells	0	0	0	0	1.94591	1.38629	0	0	0	0
cell925	T cells	2.19722	0.693147	0.693147	0	0	0	0	0	0	0
cell926	B cells	0	0	2.70805	0	0	0	0	0	0	0
cell927	T cells	2.19722	0.693147	0	0	0	0	0	0	0	0
cell928	B cells	0	0	2.30259	1.38629	0	0	0	0	0	0
cell929	B cells	0	0	3.2581	1.60944	0	0	0	0	0	0
cell930	T cells	0	0	0	0	0	0	0	0	0	0
cell931	T cells	1.38629	1.38629	0	0	0	0	0	0	0	0
cell932	B cells	0	0	2.30259	0.693147	0	0	0	0	0	0
cell933	B cells	0	0	2.56495	1.38629	0	0	0	0	0	0
cell934	B cells	0	0	2.07944	0.693147	0	0	0	0	0	0
cell935	B cells	0	0	2.83321	1.38629	0	0	0	0	0	0
cell936	B cells	0	0	2.48491	0	0	0	0	0	0	0
cell937	B cells	0	0	1.79176	0	0	0	0	0	0	0
cell938	B cells	0	0	2.19722	0	0	0	0	0	0	0
cell939	B cells	0.693147	0	2.3979	0	0	0	0	0	0	0
cell940	B cells	0	0	2.94444	0	1.09861	0	0	0	0	0
cell941	B cells	0	0	2.3979	1.38629	0	0	0	0	0	0
cell942	T cells	1.38629	2.48491	0	0	0	0	0	0	0	0
cell943	Monocytes	0	0	0	0	0	0	0	0	4.56435	3.68888
cell944	B cells	0	0	2.19722	0	0	0	0	0	0	0
cell945	B cells	0	0	1.94591	1.38629	0	0	0	0	0	0
cell946	T cells	1.79176	0.693147	0	0	0	0	0	0	0	0
cell947	T cells	2.30259	0	0	0.693147	0	0	0	0	0	0
cell948	T cells	1.79176	0	0	0	0	0	0	0	0	0
cell949	T cells	2.3979	0	0	0	0	0	0	0	0	0
cell950	T cells	1.79176	2.07944	0	0	0	0	0	0	0	0
cell951	T cells	2.19722	3.04452	0	0	0	0	0	0	0	1.94591
cell952	T cells	0.693147	1.09861	0	0	0	0	0	0	0	0
cell953	B cells	0	0	2.30259	0	0	0	0	0	0	0
cell954	T cells	2.30259	1.79176	0	0.693147	0	0	0	0	0	0
cell955	T cells	1.94591	0.693147	0	0	0	0	0	0	0	0
cell956	T cells	1.79176	1.94591	0	0	0	0	0	0	0	0
cell957	T cells	1.79176	1.94591	0	0.693147	0	0	0	0	0	0
cell958	T cells	2.30259	1.79176	0	0	0	0	0	0	0	0
cell959	B cells	0	0	3.21888	0	0	0	0	0	0	0
cell960	T cells	2.07944	0	0	0	0	0	0	0	0	0
cell961	T cells	1.09861	2.19722	0	0	0	0	0	0	0	0
cell962	T cells	1.60944	1.79176	0	0	0	0	0	0	0	0
cell963	T cells	1.79176	2.07944	0	0	0	0	0	0	0	0
cell964	B cells	0	0	2.3979	0	0	0	0	0	0	0
cell965	T cells	1.94591	2.63906	0	0	0	0	0	0	0	0
cell966	T cells	1.79176	1.09861	0	0.693147	0	0	0	0	0	0
cell967	B cells	0	0	3.13549	0	0	0	0	0	0	0
cell968	T cells	2.30259	1.79176	0	0	0	0	0	0	0	0
cell969	B cells	0	0	3.09104	4.61512	0	0	0	0	0	0
cell970	B cells	0	0	0.693147	0	0	0	0	0	0.693147	0
cell971	T cells	2.19722	2.07944	0	0	0	0	0	0	0	0
cell972	Monocytes	0	0	0	0	0	0	0	0	3.7612	3.13549
cell973	B cells	0	0	2.70805	0	0	0	0	0	0	0
cell974	B cells	0.693147	0	1.94591	0	0	0	0	0	0	0
cell975	B cells	0	0	2.3979	0	0	0	0	0	0	0
cell976	T cells	1.60944	0.693147	0	0	0	0	0	0	0	0
cell977	B cells	0	0	2.77259	0	0	0	0	0	0	0
cell978	B cells	0	0	2.56495	0.693147	0	0	0	0	0	0
cell979	T cells	1.60944	2.19722	0	0	0	0	0	0	0	0
cell980	B cells	0	0	1.94591	1.09861	0	0	0	0	0	0
cell981	T cells	1.60944	2.30259	0	0.693147	0	0	0	0	0	0
cell982	T cells	1.94591	1.38629	0	0	0	0	0	0	0	0
cell983	T cells	2.07944	1.60944	0	0	0	0	0	0	0	0
cell984	B cells	0	0	2.30259	1.79176	0	0	0	0	0	0
cell985	T cells	2.30259	2.07944	0	0	0	0	0	0	0	0
cell986	B cells	0	0	1.60944	0	0	0	0	0	0	0
cell987	Monocytes	1.09861	0	0	0	0	0	0	0	2.07944	2.56495
cell988	T cells	0.693147	1.60944	0.693147	0	0	0	0	0	0	0
cell989	B cells	0.693147	0	1.38629	4.12713	1.79176	1.94591	0	0	0	0
cell990	B cells	0	0	2.63906	0	0	0	0	0	0	0
cell991	T cells	1.60944	0	0	0	0	0	0	0	0	0
cell992	T cells	2.48491	0	0	0	0	0	0	0	0	0
cell993	B cells	0	0	1.79176	0	0	0	0	0	0	0
cell994	T cells	2.30259	1.94591	0	0.693147	0	0	0	0	0	0
cell995	B cells	0	0	1.38629	4.97673	0	0	0	0	0	0
cell996	T cells	2.30259	1.38629	0	0	0	0	0	0	0	0
cell997	T cells	1.94591	1.60944	0	0	0	0	0	0	0	0
cell998	B cells	0	0	2.30259	0.693147	0	0	0	0	0	0
cell999	B cells	0	0	2.94444	0	0	0	0	0	0	0
cell1000	B cells	0	0	2.30259	1.60944	0	0	0	0	0	0
cell1002	T cells	2.30259	0.693147	0	0	0	0	0	0	0	0
cell1003	Monocytes	0	0	0	0	0	0	0	0	4.91265	3.3322
cell1004	T cells	2.3979	0.693147	0	0	0	0	0	0	0	0
cell1005	B cells	0	0	2.63906	0	0	0	0	0	0	0
cell1006	T cells	1.94591	0	0	0	0	0	0	0	0	0
cell1007	T cells	1.60944	0.693147	0	0.693147	0	0	0	0	0	0
cell1008	B cells	0	0	1.79176	0.693147	0	0	0	0	0	0
cell1009	Monocytes	0	0	0	0	0	0	0	0	1.09861	1.79176
cell1010	Monocytes	0	1.94591	0	0.693147	0	0	0	0	4.44265	2.56495
cell1011	T cells	2.30259	1.38629	0	0	0	0	0	0	0	0
cell1012	T cells	2.3979	2.07944	0	0	0	0	0	0	0	0
cell1013	T cells	0	1.94591	0	0	0	0	0	0	0	0
cell1014	T cells	2.19722	0	0	0	0	0	0	0	0	0
cell1015	B cells	0	0	2.83321	1.09861	0	0	0	0	0	0
cell1016	B cells	0	0	2.63906	0	0	0	0	0	0	0
cell1017	B cells	0	0	3.04452	0	0	0	0	0	0	0
cell1018	T cells	2.56495	0	0	0	0	0	0	0	0	0
cell1019	T cells	2.07944	0	0	0.693147	0	0	0	0	0	0
cell1020	T cells	2.19722	1.38629	0	0	0	0	0	0	0	0
cell1021	B cells	0	0	1.94591	0	0	0	0	0	0	0
cell1022	B cells	0	0	2.07944	0	0	0	0	0	0	0
cell1023	T cells	1.79176	1.09861	0	0	0	0	0	0	0	0
cell1024	B cells	0	0	2.48491	1.09861	0	0	0	0	0	0.693147
cell1025	B cells	0	0	2.63906	0	0	0	0	0	0	0
cell1026	B cells	0	0	2.3979	0.693147	0	0	0	0	0	0
cell1027	B cells	0	0	2.83321	0	0	0	0	0	0	0
cell1028	T cells	1.60944	0.693147	0	0	0	0	0	0	0	0
cell1029	B cells	0	0	2.63906	1.38629	0	0	0	0	0	0
cell1030	B cells	0	0	3.3673	0	0	0	0	0	0	0
cell1031	B cells	0	0	2.70805	1.38629	0	0	0	0	0	0
cell1032	T cells	1.38629	1.94591	0	0	0	0	0	0	0	0
cell1033	T cells	2.30259	1.60944	0	0	0	0	0	0	0	0
cell1034	T cells	1.60944	0.693147	0	0	0	0	0	0	0	0
cell1035	T cells	2.19722	3.04452	0	0.693147	0	0	0	0	0	0
cell1036	T cells	1.60944	0.693147	0	0	0	0	0	0	0	0
cell1037	T cells	1.94591	1.60944	0	0	0	0	0	0	0	0.693147
cell1038	B cells	0	0	1.38629	4.89784	0	0	0	0	0	0
cell1039	Monocytes	0	0	0	0	0	0	0	0	3.78419	2.94444
cell1040	T cells	2.07944	1.38629	0.693147	0.693147	0	0	0	0	0	0
cell1041	B cells	0	0	3.91202	1.60944	0	0	0	0	0	0
cell1042	B cells	0	0	1.09861	1.09861	0	0	0	0	0	0
cell1043	T cells	2.19722	2.3979	0	0	0	0	0	0	0	0
cell1044	T cells	1.79176	1.60944	0.693147	0	0	0	0	0	0	0
cell1045	T cells	2.07944	2.63906	0	0.693147	0	0	0	0	0	0
cell1046	T cells	1.94591	2.3979	0	0.693147	0	0	0	0	0.693147	0
cell1047	T cells	1.94591	2.07944	0	0	0	0	0	0	0	0
cell1048	T cells	1.38629	2.30259	0	0	0	0	0	0	0	0
cell1049	T cells	2.63906	1.38629	0	0	0	0	0	0	0	0
cell1050	B cells	0	0	1.94591	0	0	0	0	0	0	0
cell1051	T cells	1.94591	0	0	0	0	0	0	0	0	0
cell1052	T cells	0.693147	2.63906	1.38629	0	0	0	0	0	0	0
cell1053	T cells	2.19722	1.94591	0	0	0	0	0	0	0	0
cell1054	Monocytes	0	0	0	0	0	0	0	0	4.04305	2.83321
cell1055	T cells	1.94591	2.19722	0	0	0	0	0	0	0	0
cell1056	T cells	2.19722	2.48491	0.693147	0	0	0	0	0	0	0
cell1057	B cells	0	0	2.89037	0.693147	0	0	0	0	0	0
cell1058	T cells	1.94591	0	0	0	0	0	0	0	0	0
cell1059	T cells	2.30259	0	0	0	0	0	0	0	0	0
cell1060	T cells	1.09861	1.60944	0	0	0	0	0	0	0	0
cell1061	B cells	0	0	2.63906	1.60944	0	0	0	0	0	0
cell1062	T cells	1.94591	0.693147	0	0	0	0	0	0	0	0
cell1063	T cells	2.56495	1.09861	0	0	0	0	0	0	0	0
cell1064	T cells	1.09861	0.693147	0	0.693147	0	0	0	0	0	0
cell1065	T cells	0.693147	0.693147	0	0	0	0	0	0	0	0
cell1066	B cells	0	0	1.09861	5.24175	0	0	0	0	0	0
cell1067	T cells	2.19722	0	0	0	0	0	0	0	0	0
cell1068	T cells	1.60944	1.60944	0	0	0	0	0	0	0	0
cell1069	T cells	2.3979	2.07944	0	0	0	0	0	0	0	0
cell1070	B cells	0	0	2.30259	0	0	0	0	0	0	0
cell1071	T cells	2.07944	0.693147	0	0	0	0	0	0	0	0
cell1072	Monocytes	0	0	0	0	0	0	0	0	4.67283	4.12713
cell1073	B cells	0.693147	0	2.19722	0	0	0	0	0	0	0
cell1074	T cells	1.94591	0	0	0	0	0	0	0	0	0
cell1075	B cells	0	0	1.79176	0.693147	0	0	0	0	0	0
cell1076	B cells	0.693147	0	2.3979	0.693147	0	0	0	0	0	0
cell1077	B cells	0	0	2.48491	1.60944	0	0	0	0	0	0
cell1078	T cells	1.94591	0	0	0	0	0	0	0	0	0
cell1079	T cells	1.60944	1.38629	0	0	0	0	0	0	0	0
cell1080	B cells	0	0	2.70805	1.09861	0	0	0	0	0	0
cell1081	B cells	0	0	0	4.20469	0	0	0	0	0	0
cell1082	T cells	1.60944	1.09861	0	0	0	0	0	0	0	0
cell1083	B cells	0	0	2.30259	3.43399	0	0	0	0	0	0
cell1084	B cells	0	0	2.30259	0	0	0	0	0	0	0
cell1085	T cells	1.38629	1.38629	0	0	0	0	0	0	0	0
cell1086	B cells	0	0	2.48491	0.693147	0	0	0	0	0	0
cell1087	T cells	1.38629	1.79176	0	0	0	0	0	0	0	0
cell1088	B cells	0.693147	0	1.09861	1.94591	0	0	0	0	0	0
cell1089	T cells	2.19722	0	0	0.693147	0	0	0	0	0	0
cell1090	T cells	1.94591	2.63906	0	0	0	0	0	0	0	0
cell1091	B cells	0	0	2.07944	1.09861	0	0	0	0	0	0
cell1092	B cells	0	0	1.94591	0	0	0	0	0	0	0
cell1093	T cells	2.3979	0.693147	0	0	0	0	0	0	0	0
cell1094	T cells	2.19722	0.693147	0	0	0	0	0	0	0	0
cell1095	B cells	0	0	2.19722	0	0	0	0	0	0	0
cell1096	T cells	0	0	0	0	0	0	0	0	0	0
cell1097	B cells	0	0	2.07944	0.693147	0	0	0	0	0	0
cell1098	T cells	1.60944	0	0	0	0	0	0	0	0	0
cell1099	T cells	2.3979	0.693147	0	0.693147	0	0	0	0	0	0
cell1100	T cells	1.79176	2.30259	0	0	0	0	0	0	0	0
cell1101	T cells	1.94591	0	0	0	0	0	0	0	0	0
cell1102	T cells	2.30259	2.07944	0	0	0	0	0	0	0	0
cell1103	T cells	1.09861	0	0	0	0	0	0	0	0	0
cell1104	T cells	2.07944	1.60944	0	0	0	0	0	0	0	0
cell1105	B cells	0	0	1.94591	6.70196	0	0	0	0	0	0
cell1106	B cells	0	0	2.19722	0	0	0	0	0	0	0
cell1107	B cells	0	0	1.94591	0	0	0	0	0	0	0
cell1108	T cells	1.94591	1.79176	0	0	0	0	0	0	0	0
cell1109	T cells	1.79176	1.09861	0	0	0	0	0	0	0	0
cell1110	T cells	1.94591	1.38629	0	0	0	0	0	0	0	0
cell1111	B cells	0	0	1.60944	5.71373	0	0	0	0	0	0
cell1112	B cells	0	0	1.94591	0	0	0	0	0	0	0
cell1113	B cells	0	0	3.46574	1.60944	0	0	0	0	0	0
cell1114	B cells	0	0	1.79176	4.62497	0	0	0	0	0	0
cell1115	T cells	2.48491	1.79176	0	0	0	0	0	0	0	0
cell1116	T cells	2.30259	1.09861	0	0	0	0	0	0	0	0
cell1117	T cells	2.19722	1.79176	0	0	0	0	0	0	0	0
cell1118	T cells	0	0	0	0	0	0	0	0	0	0
cell1119	T cells	2.07944	1.79176	0	0	0	0	0	0	0	0
cell1120	T cells	1.60944	1.60944	0	0	0	0	0	0	0	0
cell1121	T cells	2.30259	0	0	0	0	0	0	0	0	0
cell1122	T cells	0.693147	0	0	0	0	0	0	0	0	0
cell1123	B cells	0	0	2.3979	1.38629	0	0	0	0	0	0
cell1124	B cells	0	0	2.3979	0	0	0	0	0	0	0
cell1125	T cells	1.79176	1.09861	0.693147	0	0	0	0	0	0	0
cell1126	T cells	1.94591	1.09861	0	0	0	0	0	0	0	0
cell1127	T cells	1.94591	1.79176	0	0	0	0	0	0	0	0
cell1128	B cells	0	0	1.79176	0	0	0	0	0	0	0
cell1129	B cells	0	0	2.3979	4.20469	0	0	0	0	0	0
cell1130	T cells	1.94591	0	0	0	0	0	0	0	0	0
cell1131	T cells	1.79176	0.693147	0	0	0	0	0	0	0	0
cell1132	T cells	2.48491	1.79176	0	0	0	0	0	0	0	0
cell1133	T cells	2.63906	0	0	0	0	0	0	0	0	0
cell1134	Monocytes	0	0	0	0	0	0	0	0	4.2485	2.63906
cell1135	T cells	2.77259	0.693147	0	0	0	0	0	0	0	0
cell1136	T cells	0	0	0	0	0	0	0	0	0	0
cell1137	T cells	1.94591	1.09861	0.693147	0.693147	0	0	0	0	0	0
cell1138	T cells	2.3979	0	0	0	0	0	0	0	0	0
cell1139	T cells	2.30259	2.19722	0	0	0	0	0	0	0	0
cell1140	T cells	2.07944	1.60944	0	0	0	0	0	0	0	0
cell1141	B cells	0	0	2.48491	0	0	0	0	0	0	0
cell1142	T cells	1.94591	1.94591	0	0	0	0	0	0	0	0
cell1143	T cells	2.07944	1.09861	0	0	0	0	0	0	0	0
cell1144	T cells	0	0	0	0	0	0	0	0	0	0
cell1145	B cells	0	0	2.99573	1.09861	0	0	0	0	0	0
cell1146	B cells	0	0	1.79176	0.693147	0	0	0	0	0	0
cell1148	T cells	2.70805	0	0	0	0	0	0	0	0	0
cell1149	B cells	0	0	2.89037	0.693147	0	0	0	0	0	0
cell1150	B cells	0	0	1.79176	1.09861	0	0	0	0	0	0
cell1151	T cells	2.3979	0.693147	0	0	0	0	0	0	0	0
cell1152	T cells	1.38629	0	0	1.09861	0	0	0	0	0	0
cell1153	B cells	0	0	2.89037	1.09861	0	0	0	0	0	0
cell1154	B cells	0	0	2.83321	1.79176	0	0	0	0	0	0
cell1155	Monocytes	0	0	0	0.693147	0	0	0	0	4.65396	4.09434
cell1156	T cells	2.07944	2.48491	0	0.693147	0	0	0	0	0	0
cell1157	T cells	1.38629	1.94591	0	0	0	0	0	0	0	0
cell1158	T cells	2.30259	1.79176	0	0	0	0	0	0	0	0
cell1159	T cells	1.94591	1.60944	0.693147	0	0	0	0	0	0	0
cell1160	B cells	0	0	1.38629	0	0	0	0	0	0	0
cell1161	T cells	2.19722	0	0	0	0	0	0	0	0	0
cell1162	B cells	0.693147	0	2.63906	0	0	0	0	0	0	0
cell1163	T cells	2.77259	1.09861	0	0	0	0	0	0	0	0
cell1164	B cells	0	0	2.63906	0	0	0	0	0	0	0
cell1165	B cells	0	0	1.94591	1.09861	0	0	0	0	0	0
cell1166	T cells	1.60944	1.79176	0	0	0	0	0	0	0	0
cell1167	T cells	1.38629	1.38629	0	0.693147	0	0	0	0	0	0
cell1168	T cells	1.79176	0.693147	0	0	0	0	0	0	0	0
cell1169	B cells	0	0	2.3979	0	0	0	0	0	0	0
cell1170	T cells	0.693147	1.79176	0	0	0	0	0	0	0	0
cell1171	T cells	1.60944	0	0	0	0	0	0	0	0	0
cell1172	B cells	0	0	1.09861	4.89035	1.60944	1.09861	0	0	0	0
cell1173	T cells	2.3979	1.38629	0	0	0	0	0	0	0	0
cell1174	T cells	2.07944	2.19722	0	0.693147	0	0	0	0	0	0
cell1175	T cells	2.30259	1.38629	0	0	0	0	0	0	0	0
cell1176	T cells	2.07944	2.3979	0.693147	0	0	0	0	0	0	0
cell1177	T cells	1.60944	2.56495	0	0	0	0	0	0	0	0
cell1178	T cells	1.60944	2.19722	0	0	0	0	0	0	0	0
cell1179	B cells	0	0	2.70805	1.09861	0	0	0	0	0	0
cell1180	B cells	0	0	2.30259	0.693147	0	0	0	0	0	0
cell1181	B cells	0	0	2.63906	1.09861	0	0	0	0	0	0
cell1182	B cells	0.693147	0	1.09861	0	0	0	0	0	0	0
cell1183	T cells	2.77259	1.94591	0	0	0	0	0	0	0	0
cell1184	T cells	2.07944	0.693147	0	0	0	0	0	0	0	0
cell1185	B cells	0	0	2.30259	0	0	0	0	0	0	0
cell1186	T cells	0	0	0	0	0	0	0	0	0	0
cell1187	B cells	0	0	2.07944	0.693147	0	0	0	0	0	0
cell1188	Monocytes	0	0	0	0	0	0	0	0	0	1.79176
cell1189	T cells	1.79176	1.79176	0	0	0	0	0	0	0	0
cell1190	B cells	0	0	3.3322	1.38629	0	0	0	0	0	0
cell1191	T cells	2.19722	0.693147	0	0	0	0	0	0	0	0
cell1192	B cells	0	0	1.79176	0	0	0	0	0	0	0
cell1193	T cells	1.09861	1.09861	1.09861	0	0	0	0	0	0	0
cell1194	T cells	0.693147	2.30259	0	0	0	0	0	0	0	0
cell1195	T cells	1.94591	0	0	0	0	0	0	0	0	0
cell1196	B cells	0	0	2.63906	1.38629	0	0	0	0	0	0
cell1197	B cells	0	0	3.09104	1.38629	0	0	0	0	0	0
cell1198	B cells	0.693147	0	1.09861	0	0	0	0	0	0	0
cell1199	T cells	2.48491	0	0	0	0	0	0	0	0	0
cell1200	T cells	2.3979	1.38629	0	0	0	0	0	0	0	0
cell1201	T cells	2.07944	0	0	0	0	0	0	0	0	0
cell1202	B cells	0	0	2.3979	1.09861	0	0	0	0	0	0
cell1203	T cells	1.94591	1.94591	0	0	0	0	0	0	0	0
cell1204	T cells	2.19722	1.79176	0	0	0	0	0	0	0	0
cell1205	B cells	0.693147	0	2.77259	2.07944	0	0	0	0	0	0
cell1206	T cells	1.94591	1.09861	0	0	0	0	0	0	0	0
cell1207	B cells	0	0	1.60944	1.09861	0	0	0	0	0	0
cell1208	B cells	0	0	2.30259	1.94591	0	0	0	0	0	0
cell1209	T cells	2.56495	0	0	0	0	0	0	0	0	0
cell1210	T cells	2.30259	0	0	0	0	0	0	0	0	0
cell1211	T cells	1.79176	1.09861	0	0	0	0	0	0	0	0
cell1212	T cells	1.38629	0	0.693147	0	0	0	0	0	0	0
cell1213	T cells	2.3979	1.09861	0	0	0	0	0	0	0	0
cell1214	B cells	0	0	1.94591	1.09861	0	0	0	0	0	0
cell1215	B cells	0.693147	0	2.19722	0	0	0	0	0	0	0
cell1216	B cells	0	0	2.30259	0	0	0	0	0	0	0
cell1217	T cells	1.38629	2.63906	0	0.693147	0	0	0	0	0	0
cell1218	B cells	0	0	0.693147	5.67332	1.09861	1.60944	0	0	0	0
cell1219	T cells	1.38629	1.09861	0	0	0	0	0	0	0	0
cell1220	T cells	2.07944	1.38629	0	0	0	0.693147	0	0	0	0
cell1221	B cells	0	0	1.94591	0	0	0	0	0	0	0
cell1222	B cells	0	0	2.19722	4.65396	0	0	0	0	0	0
cell1223	B cells	0	0	1.94591	0.693147	0	0	0	0	0	0
cell1224	B cells	0	0	2.07944	1.09861	0	0	0	0	0	0
cell1225	T cells	2.19722	2.19722	0	0	0	0	0	0	0	0
cell1226	T cells	1.79176	0	0	0	0	0	0	0	0	0
cell1227	T cells	2.3979	1.38629	0	0	0	0	0	0	0	0
cell1228	T cells	1.60944	1.94591	0	0	0	0	0	0	0	0
cell1230	T cells	1.38629	0	0.693147	0	0	0	0	0	0	0
cell1231	T cells	1.79176	1.38629	0	0	0	0	0	0	0	0
cell1232	T cells	1.79176	0.693147	0	0	0	0	0	0	0	0
cell1233	T cells	2.3979	1.79176	0	0	0	0	0	0	0	0
cell1234	T cells	1.09861	2.19722	0	0.693147	0	0	0	0	0	0
cell1235	B cells	0	0	2.56495	0	0	0	0	0	0	0
cell1236	B cells	0.693147	0	2.3979	1.79176	0	0	0	0	0	0
cell1237	T cells	2.3979	1.79176	0	0	0	0	0	0	0	0
cell1238	T cells	1.38629	1.09861	0	0	0	0	0	0	0	0
cell1239	B cells	0	0	2.48491	1.38629	0	0	0	0	0	0
cell1240	B cells	0	0	2.19722	1.09861	0	0	0	0	0	0
cell1241	B cells	0	0	2.56495	1.09861	0	0	0	0	0	0
cell1242	T cells	1.79176	2.56495	0.693147	0	0	0	0	0	0	0
cell1243	T cells	2.07944	0	0	0	0	0	0	0	0	0
cell1244	B cells	0	0	2.3979	0.693147	0	0	0	0	0	0
cell1245	T cells	1.94591	1.94591	0	0	0	0	0	0	0	0
cell1246	T cells	2.07944	1.94591	0	0	0	0	0	0	0	0
cell1247	T cells	0.693147	1.79176	0	0	0	0	0	0	0	0
cell1248	T cells	2.19722	1.38629	0	0	0	0	0	0	0	0
cell1249	T cells	1.38629	1.38629	0.693147	1.09861	0	0	0	0	0	0
cell1250	T cells	2.07944	0.693147	0	0	0	0	0	0	0	0
cell1251	B cells	0	0	2.07944	0.693147	0	0	0	0	0	0
cell1252	T cells	1.94591	2.70805	0	0	0	0	0	0	0	0
cell1253	B cells	0	0	2.48491	1.60944	0	0	0	0	0	0
cell1254	B cells	0	0	2.3979	0	0	0	0	0	0	0
cell1255	T cells	1.94591	1.38629	0	0	0	0	0	0	0	0
cell1256	T cells	1.94591	1.38629	0	1.09861	0	0	0	0	0	0
cell1257	B cells	0	0	1.94591	0	0	0	0	0	0	0
cell1258	B cells	0	0	2.07944	0	0	0	0	0	0	0
cell1259	B cells	0	0	2.30259	0.693147	0	0	0	0	0	0
cell1260	T cells	1.79176	1.09861	0	0	0	0	0	0	0	0
cell1261	T cells	2.30259	1.38629	0	0	0	0	0	0	0	0
cell1262	T cells	2.07944	1.38629	0	0	0	0	0	0	0	0
cell1263	B cells	0	0	2.3979	0.693147	0	0	0	0	0	0
cell1264	B cells	0	0	2.3979	0	0	0	0	0	0	0
cell1265	B cells	0	0	1.38629	0	0	0	0	0	0	0
cell1266	Monocytes	0	0	0	0	0	0	0	0	2.3979	3.4012
cell1267	B cells	0	0	1.38629	5.01728	1.09861	1.09861	0	0	0	0
cell1268	T cells	1.38629	0	0	0	0	0	0	0	0	0
cell1269	T cells	2.07944	1.38629	0	0	0	0	0	0	0	0
cell1270	Proliferating	2.19722	0	0	0	0.693147	1.60944	0	0	0	0
cell1271	B cells	0	0	2.30259	0	0	0	0	0	0	0
cell1272	T cells	2.94444	0	0	0	0	0	0	0	0	0
cell1273	T cells	1.79176	1.09861	0	0	0	0	0	0	0	0
cell1274	B cells	0	0	2.3979	0.693147	0	0	0	0	0	0
cell1275	T cells	1.60944	1.38629	0	0	0	0	0	0	0	0
cell1276	T cells	1.60944	1.09861	0	0	0	0	0	0	0	0
cell1277	T cells	0.693147	0	0	0	0	0	0	0	0	0
cell1278	T cells	1.79176	1.09861	0	0	0	0	0	0	0	0
cell1279	B cells	0	0	2.63906	0.693147	0	0	0	0	0	0
cell1280	B cells	0	0	2.30259	0	0	0	0	0	0	0
cell1281	T cells	1.60944	0	0	0	0	0	0	0	0	0
cell1282	T cells	2.19722	0	0.693147	0	0	0	0	0	0	0
cell1283	B cells	0	0	1.38629	0	0	0	0	0	0	0
cell1284	B cells	0	0	2.3979	1.38629	0	0	0	0	0	0
cell1285	T cells	2.30259	1.38629	0	0	0	0	0	0	0	0
cell1286	B cells	0	0	2.48491	1.38629	0	0	0	0	0	0
cell1287	T cells	1.09861	1.60944	0	0	0	0	0	0	0	0
cell1288	T cells	2.3979	0.693147	0	0	0	0	0	0	0	0
cell1289	B cells	0	0	2.30259	0	0	0	0	0	0	0
cell1290	T cells	1.79176	2.3979	0	0.693147	0	0	0	0	0	0
cell1291	B cells	0	0	1.60944	5.32301	0	0	0	0	0	0
cell1293	T cells	2.07944	0	1.60944	0	0	0	0	0	0	0
cell1294	B cells	0.693147	0	1.94591	1.09861	0	0	0	0	0	0
cell1295	T cells	2.07944	1.38629	0	0	0	0	0	0	0	0
cell1296	Monocytes	0	0	0	0.693147	0	0	0	0	3.52636	2.94444
cell1297	T cells	0.693147	1.09861	0.693147	0	0	0	0	0	0	0
cell1298	T cells	2.19722	1.60944	0	0.693147	0	0	0	0	0	0
cell1299	T cells	1.60944	1.38629	0	0	0	0	0	0	0	0
cell1300	T cells	0.693147	1.60944	0	0	0	0	0	0	0	0
cell1301	B cells	0	0	1.60944	0.693147	0	0	0	0	0	0
cell1302	B cells	0	0	2.07944	0.693147	0	0	0	0	0	0
cell1303	B cells	1.38629	1.60944	2.77259	2.56495	0	0	0	0	0	0
cell1305	T cells	2.19722	0	0	0	0	0	0	0	0	0
cell1306	B cells	0	0	2.70805	0.693147	0	0	0	0	0	0
cell1307	T cells	2.3979	1.38629	0	0	0	0	0	0	0	0
cell1308	B cells	0.693147	0	1.60944	0	0	0	0	0	0	0
cell1309	T cells	1.60944	1.38629	0	0	0	0	0	0	0	0
cell1310	B cells	0	0	2.56495	0.693147	0	0	0	0	0	0
cell1311	T cells	2.07944	0	0	0	0	0	0	0	0	0
cell1312	B cells	0	0	2.07944	4.30407	0	0	0	0	0	0
cell1313	T cells	1.38629	1.09861	0	0	0	0	0	0	0	0
cell1314	T cells	1.79176	0	0.693147	0	0	0	0	0	0	0.693147
cell1315	B cells	0	0	2.94444	1.79176	0	0	0	0	0	0
cell1316	T cells	1.38629	1.38629	0.693147	0	0	0	0	0	0	0
cell1317	T cells	2.3979	1.79176	0	0	0	0	0	0	0	0
cell1318	T cells	2.07944	1.09861	0.693147	0	0	0	0	0	0	0
cell1319	B cells	0	0	2.48491	0	0	0	0	0	0	0
cell1320	T cells	1.94591	1.09861	0	0	0	0	0	0	0	0
cell1321	T cells	1.60944	2.07944	0	0	0	0	0	0	0	0
cell1322	B cells	0	0	2.30259	1.38629	0	0	0	0	0	0
cell1323	B cells	0	0	2.30259	0	0	0	0	0	0	0
cell1324	T cells	2.19722	0	0	0	0	0	0	0	0	0
cell1325	B cells	0	0	2.77259	0	0	0	0	0	0	0
cell1326	T cells	1.38629	0	0	0	0	0	0	0	0	0
cell1327	T cells	2.07944	1.60944	0	0	0	0	0	0	0	0
cell1328	B cells	0	0	2.19722	1.38629	0	0	0	0	0	0
cell1329	T cells	1.94591	1.60944	0	0	0	0	0	0	0	0
cell1330	B cells	0	0	2.07944	0	0	0	0	0	0	0
cell1331	T cells	2.30259	1.60944	0	0	0	0	0	0	0	0
cell1332	B cells	0	0	2.19722	1.94591	0	0	0	0	0	0
cell1333	B cells	0	0	1.60944	1.09861	0	0	0	0	0	0
cell1334	B cells	0	0	2.19722	0.693147	0	0	0	0	0	0
cell1335	B cells	0	0	1.60944	1.60944	0	0	0	0	0	0
cell1336	B cells	0	0	2.56495	0	0	0	0	0	0	0
cell1337	B cells	0.693147	0	2.83321	1.09861	0	0	0	0	0	0
cell1338	T cells	2.48491	0.693147	0	0	0	0	0	0	0	0
cell1339	T cells	1.79176	1.60944	0	0	0	0	0	0	0	0
cell1340	T cells	1.94591	0	0	0	0.693147	0	0	0	0	0
cell1341	T cells	2.07944	1.09861	0	0	0	0	0	0	0	0
cell1342	T cells	1.79176	2.48491	0	0	0	0	0	0	0	0
cell1343	T cells	0.693147	1.60944	0	0	0	0	0	0	0	0
cell1344	T cells	1.94591	1.09861	0	0	0	0	0	0	0	0
cell1345	T cells	2.48491	0	0	0	0	0	0	0	0	0
cell1346	T cells	2.19722	0	0	0	0	0	0	0	0	0
cell1347	T cells	1.94591	1.60944	0	0	0	0	0	0	0	0
cell1348	B cells	0	0	2.3979	3.55535	0	0	0	0	0	0
cell1349	T cells	1.79176	2.48491	0	0	0	0	0	0	0	0
cell1350	T cells	1.94591	0	0	0	0	0	0	0	0	0
cell1351	T cells	2.07944	1.94591	0	0	0	0	0	0	0	0
cell1352	T cells	2.77259	1.38629	0	0	0	0	0	0	0	0
cell1353	B cells	0	0	2.3979	3.4012	0	0	0	0	0	0
cell1354	B cells	0	0	1.60944	0.693147	0	0	0	0	0	0
cell1355	B cells	0	0	2.83321	1.60944	0	0	0	0	0	0
cell1356	T cells	1.60944	2.07944	0	0	0	0	0	0	0	0
cell1357	B cells	0	0	2.3979	0	0	0	0	0	0	0
cell1358	T cells	1.09861	1.79176	0	0	0	0	0	0	0	0
cell1359	T cells	2.3979	1.79176	0	0	0	0	0	0	0	0
cell1360	T cells	1.38629	0.693147	0	0	0	0	0	0	0	0
cell1361	T cells	2.19722	2.56495	0	0	0	0	0	0	0	0
cell1362	B cells	0	0	2.83321	0.693147	0	0	0	0	0	0
cell1363	B cells	0	0	2.56495	0.693147	0	0	0	0	0	0
cell1364	T cells	2.19722	1.38629	0	0	0	0	0	0	0	0
cell1365	B cells	0.693147	0.693147	1.38629	0	0	0	0	0	0	0
cell1366	B cells	0	0	2.48491	1.38629	0	0	0	0	0	0
cell1367	B cells	0	0	2.48491	0	0	0	0	0	0	0
cell1368	T cells	2.07944	1.79176	0	0	0	0	0	0	0	0
cell1369	B cells	0	0	2.48491	0	0	0	0	0	0	0
cell1370	T cells	2.07944	1.09861	0	0	0	0	0	0	0	0
cell1371	T cells	1.38629	2.07944	0.693147	0	0	0	0	0	0	0
cell1372	B cells	0	0	2.56495	0	0	0	0	0	0	0
cell1373	B cells	0	0	3.09104	1.38629	0	0	0	0	0	0
cell1374	T cells	2.07944	0	0	0	0	0	0	0	0	0
cell1375	T cells	1.60944	0	0	0	0	0	0	0	0	0
cell1376	B cells	0.693147	0	1.94591	0	0	0	0	0	0	0
cell1377	T cells	2.07944	1.38629	0	0.693147	0	0	0	0	0	0
cell1378	T cells	2.30259	2.30259	0	0.693147	0	0	0	0	0	0
cell1379	B cells	0	0	2.19722	0	0	0	0	0	0	0
cell1380	T cells	2.3979	0	0	0.693147	0	0	0	0	0	0
cell1381	T cells	2.30259	1.79176	0	0	0	0.693147	0	0	0	0
cell1382	T cells	2.07944	0	0	0	0	0	0	0	0	0
cell1383	B cells	0	0	2.70805	0	0	0	0	0	0	0
cell1384	B cells	0	0	2.07944	1.79176	0	0	0	0	0	0
cell1385	T cells	2.07944	1.79176	0	0	0	0	0	0	0	0
cell1386	Proliferating	2.63906	0	0	0	2.77259	1.94591	0	0	0	0
cell1387	B cells	1.38629	0	2.77259	0	0	0	0	0	0	0
cell1388	T cells	1.60944	1.09861	0	0.693147	0	0	0	0	0	0
cell1389	T cells	1.94591	0	0.693147	0	0	0	0	0	0	0
cell1390	B cells	0	0	1.09861	0	0	0	0	0	0	0
cell1391	T cells	2.07944	0	0	0	0	0	0	0	0	0
cell1392	B cells	0	0	2.56495	0	0	0	0	0	0	0
cell1393	T cells	1.38629	0.693147	0	0	0	0	0	0	0	0
cell1394	T cells	2.07944	0.693147	0	0	0	0	0	0	0	0
cell1395	Monocytes	0	0	0	0	0	0	0	0	3.7612	3.3673
cell1396	T cells	1.60944	0	0	0.693147	0	0	0	0	0	0
cell1397	T cells	0.693147	1.38629	0.693147	0	0	0	0	0	0	0
cell1398	T cells	0	1.79176	0	0	0	0	0	0	0	0
cell1399	T cells	2.07944	0	0	0	0	0	0	0	0	0
cell1400	T cells	2.30259	0.693147	0	0	0	0	0	0	0	0
cell1401	B cells	0	0	2.77259	1.09861	0	0	0	0	0	0
cell1402	B cells	0	0	0.693147	3.91202	2.3979	2.56495	0	0	0	0
cell1403	T cells	2.30259	1.79176	0	0	0	0	0	0	0	0
cell1404	T cells	0	2.94444	0	0	0	0	0	0	0	0
cell1405	T cells	1.94591	0	0	0	0	0	0	0	0	0
cell1406	B cells	0	0	2.19722	1.09861	0	0	0	0	0	0
cell1407	T cells	2.70805	0	0	0.693147	0	0	0	0	0	0
cell1408	T cells	1.38629	2.07944	1.38629	0	0	0	0	0	0	0
cell1409	B cells	0	0	1.38629	2.30259	0	0	0	0	0	0
cell1410	B cells	0	0	1.60944	0	0	0	0	0	0	0
cell1411	T cells	2.19722	1.38629	0	0.693147	0	0	0	0	0	0
cell1412	T cells	2.19722	1.60944	0	0	0	0	0	0	0	0
cell1413	B cells	0	0	1.38629	0	0	0	0	0	0	0
cell1414	T cells	1.94591	2.3979	0	0	0	0	0	0	0	0
cell1415	T cells	2.63906	0	0	0	0	0	0	0	0	0
cell1416	T cells	1.60944	2.19722	0	0	0	0	0	0	0	0
cell1417	T cells	1.09861	0.693147	0	0	0	0	0	0	0	0
cell1418	B cells	0	0	2.30259	0.693147	0	0	0	0	0	0
cell1419	T cells	0.693147	2.30259	0	0	0	0	0	0	0	0
cell1420	T cells	2.19722	1.09861	0.693147	0	0	0	0	0	0	0
cell1421	B cells	0	0	0.693147	0	0	0	0	0	0	0
cell1422	B cells	0	0	2.99573	0.693147	0	0	0	0	0	0.693147
cell1423	B cells	0	0	2.3979	0	0	0	0	0	0	0
cell1424	B cells	0	0	2.30259	0	0	0	0	0	0	0
cell1425	T cells	2.48491	0.693147	0	0	0	0	0	0	0	0
cell1426	B cells	1.94591	0	1.38629	0.693147	0	0	0	0	0	0
cell1427	T cells	1.60944	1.38629	0	0	0	0	0	0	0	0
cell1428	T cells	1.38629	0.693147	0	0	0	0	0	0	0	0
cell1429	T cells	1.38629	1.09861	0.693147	0	0	0	0	0	0	0
cell1430	B cells	0	0	2.30259	0.693147	0	0	0	0	0	0
cell1431	T cells	2.19722	0	0	0	0	0	0	0	0	0
cell1432	B cells	0	0	2.3979	0	0	0	0	0	0	0
cell1433	B cells	0.693147	0	0.693147	0	0	0	0	0	0	0
cell1434	T cells	1.38629	1.38629	0	0	0	0	0	0	0	0
cell1435	Proliferating	2.30259	0	0	0	3.21888	1.60944	0	0	0	0
cell1436	B cells	0	0	1.79176	5.24702	0	0	0	0	0	0
cell1437	T cells	1.60944	1.94591	0	0.693147	0	0	0	0	0	0
cell1438	T cells	1.79176	2.07944	0	0	0	0	0	0	0	0
cell1439	B cells	0	0	3.04452	0.693147	0	0	0	0	0	0
cell1440	T cells	1.60944	2.19722	0	0	0	0	0	0	0	0
cell1441	T cells	0.693147	1.38629	0.693147	1.09861	0	0	0	0	0	0
cell1442	B cells	0	0	2.77259	1.09861	0	0	0	0	0	0
cell1443	T cells	2.30259	1.38629	0	0	0	0	0	0	0	0
cell1444	T cells	1.38629	2.07944	0.693147	0	0	0	0	0	0	0
cell1445	T cells	1.09861	0	0	0	0	0	0	0	0	0
cell1446	T cells	1.94591	1.09861	0	0	0	0	0	0	0	0
cell1447	T cells	2.30259	1.60944	0	0	0	0	0	0	0	0
cell1448	B cells	0	0	2.63906	1.09861	0	0	0	0	0	0
cell1449	B cells	0	0	1.79176	1.09861	0	0	0	0	0	0
cell1450	T cells	2.19722	0.693147	0.693147	0	0	0	0	0	0	0
cell1451	T cells	1.38629	1.09861	0	0	0	0	0	0	0	0
cell1452	T cells	2.07944	1.79176	0	0	0	0	0	0	0	0
cell1453	T cells	2.30259	2.3979	0	0	0	0	0	0	0	0
cell1454	B cells	0	0	2.83321	0	0	0	0	0	0	0
cell1455	B cells	0	0	1.60944	1.09861	0	0	0	0	0	0
cell1456	T cells	2.30259	1.09861	0	0	0	0	0	0	0	0
cell1457	T cells	1.79176	0	2.07944	0	0	0	0	0	0	0
cell1458	T cells	1.38629	1.60944	0	0	0	0	0	0	0	0
cell1459	T cells	2.19722	2.19722	0	0	0	0	0	0	0	0
cell1460	T cells	2.19722	1.60944	0	0	0	0	0	0	0	0
cell1461	B cells	0	0	2.30259	0	0	0	0	0	0	0
cell1462	T cells	1.94591	1.38629	0	0	0	0	0	0	0	0
cell1463	T cells	0.693147	0	0	1.09861	0	0	0	0	0	0
cell1464	T cells	1.60944	1.79176	0.693147	0	0	0	0	0	0	0
cell1465	T cells	1.79176	0.693147	0	0	0	0	0	0	0	0
cell1466	B cells	0	0	1.38629	5.32301	0	0	0	0	0	0
cell1467	B cells	0	0	2.48491	0	0	0	0	0	0	0
cell1468	T cells	0.693147	2.19722	0.693147	0	0	0	0	0	0	0
cell1469	B cells	0	0	3.09104	0.693147	0	0	0	0	0	0
cell1470	B cells	0	0	2.83321	0.693147	0	0	0	0	0	0
cell1471	T cells	2.3979	1.94591	0	0	0	0	0	0	0	0
cell1472	T cells	0	0	0	0	0	0	0	0	0	0
cell1473	B cells	0	0	2.07944	0	0	0	0	0	0	0
cell1474	T cells	1.94591	1.09861	0	0	0	0	0	0	0	0
cell1475	T cells	2.30259	0	0	0	0	0	0	0	0	0
cell1476	T cells	1.94591	1.79176	0	0	0	0	0	0	0	0
cell1477	T cells	2.30259	2.07944	0	0	0	0	0	0	0	0
cell1478	T cells	1.94591	2.56495	1.60944	0.693147	0	0	0	0	0	0
cell1479	B cells	0	0	2.63906	0	0	0	0	0	0	0
cell1480	T cells	0.693147	1.60944	0	0	0	0	0	0	0	0
cell1481	T cells	2.48491	0	0	0	0	0	0	0	0	0
cell1482	T cells	2.56495	0.693147	0	0	0	0	0	0	0	0
cell1483	T cells	1.94591	0.693147	0	0	0	0	0	0	0	0
cell1484	B cells	0	0	2.77259	0	0	0	0	0	0	0
cell1485	B cells	0	0	2.3979	1.09861	0	0	0	0	0	0
cell1486	T cells	1.60944	2.07944	1.79176	0	0	0	0	0	0	0
cell1487	B cells	0.693147	0	2.48491	1.38629	0	0	0	0	0	0
cell1488	T cells	1.94591	2.77259	0	0	0	0	0	0	0	0
cell1489	T cells	1.79176	1.09861	0	0	0	0	0	0	0	0
cell1490	T cells	2.19722	2.07944	0	0	0	0	0	0	0	0
cell1491	T cells	0.693147	1.09861	0	0	0	0	0	0	0	0
cell1492	T cells	1.79176	0	0.693147	0	0	0	0	0	0	0
cell1493	B cells	0	0	2.48491	0.693147	0	0	0	0	0	0
cell1494	T cells	1.38629	1.09861	0	0	0	0	0	0	0	0
cell1495	B cells	0	0	2.83321	0.693147	0	0	0	0	0	0
cell1496	B cells	0.693147	0.693147	3.17805	1.09861	0	0	0	0	0	0
cell1497	B cells	0	0	2.19722	0	0	0	0	0	0	0
cell1498	T cells	1.94591	2.07944	0	1.09861	0	0	0	0	0	0
cell1499	T cells	2.48491	0.693147	0	0.693147	0	0	0	0	0	0
cell1500	B cells	0	0	2.19722	0	0	0	0	0	0	0
cell1501	B cells	0	0	2.94444	1.60944	0	0	0	0	0	0
cell1502	T cells	0	0	0	0	0	0	0	0	0	0
cell1503	T cells	2.30259	2.07944	0	0	0	0	0	0	0	0
cell1504	T cells	1.09861	0	0	0	0	0	0	0	0	0
cell1505	B cells	0	0	2.19722	1.09861	0	0	0	0	0	0
cell1506	T cells	2.07944	1.79176	0.693147	0	0	0	0	0	0	0
cell1507	B cells	0	0	2.07944	0	0	0	0	0	0	0
cell1508	T cells	1.09861	1.09861	0	0	0	0	0	0	0	0
cell1509	B cells	0	0	2.70805	1.60944	0	0	0	0	0	0
cell1510	T cells	2.3979	1.79176	0	0	0	0	0	0	0	0
cell1511	T cells	2.30259	0.693147	0	0	0	0	0	0	0	0
cell1512	T cells	2.56495	0	0	0	0	0.693147	0	0	0	0
cell1513	T cells	1.94591	1.60944	0	0	0	0	0	0	0	0
cell1514	T cells	2.19722	1.09861	0	0	0	0	0	0	0	0
cell1515	B cells	0	0	1.60944	0.693147	0	0	0	0	0	0
cell1516	B cells	0	0	1.38629	0	0	0	0	0	0	0
cell1517	T cells	2.48491	2.3979	0	0	0	0	0	0	0	0
cell1518	B cells	0	0	1.38629	0	0	0	0	0	0	0
cell1519	T cells	2.89037	0.693147	0	0	0	0	0	0	0	0.693147
cell1520	B cells	0	0	2.30259	0.693147	0	0	0	0	0	0
cell1521	T cells	1.79176	0.693147	0.693147	0	0	0	0	0	0	0
cell1522	B cells	0	0	1.60944	0	0	0	0	0	0	0
cell1523	B cells	0.693147	0.693147	1.38629	0	0	0	0	0	0	0
cell1524	T cells	2.19722	1.09861	0	0	0	0	0	0	0	0
cell1525	T cells	2.56495	2.56495	0	0	0	0	0	0	0	0
cell1526	T cells	2.3979	0	0.693147	0	0	0	0	0	0	0
cell1527	B cells	0	0	2.99573	1.38629	0	0	0	0	0	0
cell1528	T cells	2.07944	2.3979	0	0	0	0	0	0	0	0
cell1529	T cells	2.3979	0	0	0	0	0	0	0	0	0
cell1530	T cells	1.94591	0	0	0	0	0	0	0	0	0
cell1531	Monocytes	2.07944	0	0	0.693147	0	0	0	0	4.21951	3.78419
cell1532	Monocytes	0	0	0	0	0	0	0	0	4.07754	3.97029
cell1533	B cells	0	0	2.48491	1.09861	0	0	0	0	0	0
cell1534	T cells	2.07944	2.63906	0	0.693147	0	0	0	0	0	0
cell1535	T cells	1.38629	1.94591	0	0	0	0	0	0	0	0
cell1536	T cells	1.79176	1.09861	0	0	0	0	0	0	0	0
cell1537	T cells	2.30259	2.07944	0	0	0	0	0	0	0	0
cell1538	T cells	2.19722	1.09861	0.693147	0	0	0	0	0	0	0
cell1539	T cells	1.79176	0.693147	0	0.693147	0	0	0	0	0	0
cell1540	T cells	1.60944	1.79176	0	0	0	0	0	0	0	0
cell1541	T cells	2.07944	2.30259	0	0	0	0	0	0	0	0
cell1542	T cells	0	0	0	0	1.09861	1.38629	0	0	0	0
cell1543	T cells	2.30259	1.60944	0	0	0	0	0	0	0	0
cell1544	B cells	0	0	2.30259	0	0	0	0	0	0	0
cell1545	T cells	2.19722	0	0.693147	0	0	0	0	0	0	0
cell1546	T cells	1.94591	1.38629	0	0	0	0	0	0	0	0
cell1547	B cells	0	0	1.94591	4.63473	0	0	0	0	0	0
cell1548	T cells	2.07944	0.693147	0	0	0	0	0	0	0	0
cell1549	T cells	2.48491	0.693147	0	0	0	0	0	0	0	0
cell1550	B cells	0	1.09861	1.60944	1.60944	0	0	0	0	0	0
cell1551	B cells	0	0	2.56495	2.3979	0	0	0	0	0	0
cell1552	B cells	0	0	2.83321	0.693147	0	0	0	0	0	0
cell1553	Monocytes	0	0	0	0	0	0	0	0	4.20469	3.3322
cell1554	T cells	2.48491	1.09861	0	0	0	0	0	0	0	0
cell1555	B cells	0	0	1.38629	0	0	0	0	0	0	0
cell1556	T cells	1.38629	1.60944	0	0	0	0	0	0	0	0
cell1557	T cells	1.94591	0	0	1.38629	0	0	0	0	0	0
cell1558	T cells	0.693147	0.693147	0.693147	0	0	0	0	0	0	0
cell1559	T cells	1.79176	1.38629	0	0	0	0	0	0	0	0
cell1560	Monocytes	0	0	0	0	0	0	0	0	5.8861	3.29584
cell1561	B cells	1.38629	0.693147	2.07944	0.693147	0	0	0	0	0	0
cell1562	T cells	1.60944	0	0	0	0	0	0	0	0	0
cell1563	T cells	1.79176	1.79176	0	0	0	0	0	0	0	0
cell1564	T cells	1.60944	1.79176	0	0	0	0	0	0	0	0
cell1565	T cells	1.94591	0	0	0.693147	0	0	0	0	0	0
cell1566	B cells	0	0	1.60944	1.09861	0	0	0	0	0	0
cell1567	T cells	0.693147	1.09861	0	0	0	0	0	0	0	0
cell1568	T cells	1.09861	2.19722	0	0	0	0	0	0	0	0
cell1569	T cells	1.09861	1.79176	0	0	0	0	0	0	0	0
cell1570	T cells	1.79176	0	0	0	0	0	0	0	0	0
cell1571	T cells	2.48491	0	0	0	0	0	0	0	0	0
cell1572	B cells	0	0	1.60944	1.38629	0	0	0	0	0	0
cell1573	T cells	2.07944	1.09861	0	0	0	0	0	0	0	0
cell1574	T cells	1.79176	1.09861	0	0	0	0	0	0	0	0
cell1575	T cells	1.60944	2.19722	0	0.693147	0	0	0	0	0	0
cell1576	Proliferating	2.19722	0	0	0	1.94591	3.17805	0	0	0	0
cell1577	B cells	0.693147	0	1.60944	0	0	0	0	0	0	0
cell1578	T cells	1.79176	0.693147	0	0	0	0	0	0	0	0
cell1579	T cells	1.79176	0	0.693147	0	0	0	0	0	0	0
cell1580	T cells	0.693147	0	0.693147	0	0	0	0	0	0	0
cell1581	T cells	2.07944	0	0	0	0	0	0	0	0	0
cell1582	B cells	0	0	2.56495	4.12713	0	0	0	0	0	0
cell1583	B cells	0	0	2.30259	0.693147	0	0	0	0	0	0
cell1584	T cells	1.60944	2.56495	0	0	0	0	0	0	0	0
cell1585	B cells	0	0	1.79176	0.693147	0	0	0	0	0	0
cell1586	T cells	2.07944	0.693147	0	0	0	0	0	0	0	0
cell1587	B cells	0	0	2.3979	0	0	0	0	0	0	0
cell1588	T cells	1.09861	2.3979	0	0.693147	0	0	0	0	0	0
cell1589	T cells	1.60944	1.94591	0	0	0	0	0	0	0	0
cell1590	Monocytes	0	0	0	0	0	0	0	0	4.92725	4.00733
cell1591	T cells	1.94591	1.79176	0	0	0	0	0	0	0	0
cell1592	T cells	1.79176	0.693147	0.693147	0	0	0	0	0	0	0
cell1593	B cells	0	0	2.48491	0	0	0	0	0	0	0
cell1594	T cells	1.94591	0.693147	0	0.693147	0	0	0	0	0	0
cell1595	T cells	2.48491	1.60944	0	0	0	0	0	0	0	0
cell1596	T cells	1.94591	0	0	0	0	0	0	0	0	0
cell1597	B cells	0	0	2.19722	1.09861	0	0	0	0	0	0
cell1598	T cells	2.3979	2.3979	0	0	0	0	0	0	0	0
cell1599	B cells	0	0	1.09861	0	0	0	0	0	0	0
cell1600	B cells	0	0	2.07944	0	0	0	0	0	0	0
cell1601	T cells	1.94591	1.38629	0	0	0	0	0	0	0	0.693147
cell1602	B cells	0	0	1.60944	0	0	0	0	0	0	0
cell1603	T cells	2.07944	0.693147	0	0	0	0	0	0	0	0
cell1604	T cells	2.07944	0	0	0	0	0	0	0	0	0
cell1605	T cells	1.94591	2.99573	0	0	0	0	0	0	0	0
cell1606	T cells	1.79176	1.79176	0	0	0	0	0	0	0	0
cell1607	T cells	1.94591	0	0	0	0	0	0	0	0	0
cell1608	B cells	0	0	2.3979	0.693147	0	0	0	0	0	0
cell1609	T cells	1.60944	2.07944	0	0	0	0	0	0	0	0
cell1610	T cells	1.94591	2.48491	0	0	0	0	0	0	0	0
cell1611	B cells	0.693147	0	1.09861	0	0	0	0	0	0	0
cell1612	T cells	1.09861	1.94591	0	0	0	0	0	0	0	0
cell1613	B cells	0	0	3.13549	2.83321	0	0	0	0	0	0
cell1614	T cells	2.30259	0	0	0.693147	0	0	0	0	0	0
cell1615	B cells	0	0	2.48491	0	0	0	0	0	0	0
cell1616	T cells	2.19722	0	0	0	0	0	0	0	0	0
cell1617	T cells	1.60944	1.79176	0	0	0	0	0	0	0	0
cell1618	T cells	2.3979	1.09861	0	0	0	0	0	0	0	0
cell1619	B cells	0	0	2.63906	1.38629	0	0	0	0	0	0
cell1620	B cells	0	0	1.09861	4.94876	0	0	0	0	0	0
cell1621	B cells	0	0	2.07944	0.693147	0	0	0	0	0	0
cell1622	T cells	2.3979	0	0	0	0	0	0	0	0	0
cell1623	B cells	0.693147	0.693147	0.693147	0	0	0	0	0	0	0
cell1624	T cells	1.94591	1.09861	0	0	0	0	0	0	0	0
cell1625	T cells	1.38629	1.94591	0	0	0	0	0	0	0	0
cell1626	T cells	1.79176	1.09861	0	0	0	0	0	0	0	0
cell1627	T cells	2.19722	2.63906	0	0	0	0	0	0	0	0
cell1628	T cells	2.30259	0	0	0	0	0	0	0	0	0
cell1629	B cells	0.693147	0	3.61092	1.09861	0	0	0	0	0	0
cell1630	T cells	1.94591	1.38629	0	0	0	0	0	0	0	0
cell1631	T cells	1.09861	2.07944	0	0	0	0	0	0	0	0
cell1632	B cells	0	0	2.70805	0	0	0	0	0	0	0
cell1633	Monocytes	0	0	0	0	0	0	0	0	4.8828	3.73767
cell1634	B cells	0	0	2.48491	1.60944	0	0	0	0	0	0
cell1635	T cells	1.79176	0	0	0	0	0	0	0	0	0
cell1636	B cells	0	0	2.56495	1.38629	0	0	0	0	0	0
cell1637	T cells	1.60944	0	0	0	0	0	0	0	0	0
cell1638	B cells	0	0	2.19722	0	0	0	0	0	0	0
cell1639	B cells	0.693147	0	1.09861	0	0	0	0	0	0	0
cell1640	B cells	0.693147	0.693147	1.79176	0	0	0	0	0	0	0
cell1641	B cells	0	0	2.77259	1.09861	0	0	0	0	0	0
cell1642	B cells	0	0	2.30259	4.48864	0	0	0	0	0	0
cell1643	B cells	0	0	1.94591	0	0	0	0	0	0	0
cell1644	B cells	0	0	2.56495	1.60944	0	0	0	0	0	0
cell1645	Monocytes	0	0	0	0	0	0	0	0	0	1.94591
cell1646	B cells	0	0	2.30259	0	0	0	0	0	0	0
cell1647	B cells	0	0	2.56495	0	0	0	0	0	0	0
cell1648	B cells	0	0	1.94591	0	0	0	0	0	0	0
cell1649	T cells	1.38629	1.38629	0.693147	0	0	0	0	0	0	0
cell1650	B cells	0	0	2.83321	4.04305	0	0	0	0	0	0
cell1651	T cells	2.48491	1.79176	0	0	0	0	0	0	0	0
cell1652	B cells	0	0	2.30259	1.60944	0	0	0	0	0	0
cell1653	B cells	0	0	1.38629	0	0	0	0	0	0	0
cell1654	B cells	0.693147	0	2.83321	1.09861	0	0	0	0	0	0
cell1655	T cells	2.07944	1.38629	0	0	0	0	0	0	0	0
cell1656	T cells	2.48491	1.60944	0	0	0	0	0	0	0	0
cell1657	T cells	1.38629	2.56495	0	0	0	0	0	0	0	0
cell1658	T cells	1.94591	1.09861	0	0	0	0	0	0	0	0
cell1659	B cells	0	0	2.07944	0	0	0	0	0	0	0
cell1660	T cells	2.07944	1.79176	0	0	0	0	0	0	0	0
cell1661	T cells	2.07944	1.79176	0	0.693147	0	0	0	0	0	0
cell1662	T cells	1.38629	1.94591	0.693147	0	0	0	0	0	0	0
cell1663	T cells	2.30259	0.693147	0	0	0	0	0	0	0	0
cell1664	T cells	1.94591	1.60944	0	0	0	0	0	0	0	0
cell1665	B cells	0	0	0	5.77765	0.693147	0	0	0	0	0
cell1666	T cells	2.56495	0	0	0.693147	0	0	0	0	0	0
cell1667	B cells	0	0	2.70805	0.693147	0	0	0	0	0	0
cell1668	B cells	0	0	1.79176	0	0	0	0	0	0	0
cell1669	T cells	1.09861	1.79176	0	0	0	0	0	0	0	0
cell1670	T cells	1.94591	1.94591	0	0	0	0	0	0	0	0
cell1671	T cells	2.30259	1.60944	0	0	0	0	0	0	0	0
cell1672	T cells	2.07944	1.79176	0	0	0	0	0	0	0	0
cell1673	B cells	0	0	2.77259	0	0	0	0	0	0	0
cell1674	T cells	1.94591	1.38629	0	0	0	0	0	0	0	0
cell1675	B cells	0	0	2.94444	1.79176	0	0	0	0	0	0.693147
cell1676	T cells	2.07944	2.48491	0	0	0	0	0	0	0	0
cell1677	T cells	1.79176	1.09861	0	0	0	0	0	0	0	0
cell1678	T cells	2.07944	1.94591	0	0	0	0	0	0	0	0
cell1679	T cells	1.60944	0.693147	0	0	0	0	0	0	0	0
cell1680	B cells	0	0	1.79176	3.4012	0	0	0	0	0	0
cell1681	B cells	0	2.07944	2.30259	1.38629	0	0	0	0	0	0
cell1682	B cells	0	0	1.94591	5.2575	0	0	0	0	0	0
cell1683	T cells	2.30259	2.30259	0	0	0	0	0	0	0	0
cell1684	T cells	0	1.09861	0	0	0	0	0	0	0	0
cell1685	B cells	0	0	2.63906	2.3979	0	0	0	0	0	0
cell1686	B cells	0	0	1.79176	0.693147	0	0	0	0	0	0
cell1687	T cells	2.19722	1.94591	0	0	0	0	0	0	0	0
cell1688	T cells	2.19722	0	0	0.693147	0	0	0	0	0	0
cell1689	T cells	1.94591	1.09861	0	0	0	0	0	0	0	0
cell1690	B cells	0	0	1.60944	4.11087	0	0	0	0	0	0
cell1691	B cells	0	0	1.94591	2.19722	0	0	0	0	0	0
cell1692	T cells	1.94591	1.38629	0	0	0	0	0	0	0	0
cell1693	B cells	0	0	2.99573	0	0	0	0	0	0	0
cell1694	T cells	1.60944	1.60944	0	0.693147	0	0	0	0	0	0
cell1695	T cells	2.30259	1.38629	0	0	0	0	0	0	0	0
cell1696	T cells	2.07944	1.79176	0	0	0	0	0	0	0	0
cell1697	T cells	1.94591	1.09861	0	0.693147	0	0	0	0	0	0
cell1698	T cells	1.09861	1.09861	0	1.09861	0	0	0	0	0	0
cell1699	T cells	1.60944	0.693147	0	0.693147	0	0	0	0	0	0
cell1700	T cells	1.94591	2.83321	0	0.693147	0	0	0	0	0	0
cell1701	T cells	1.09861	1.60944	0	0	0	0	0	0	0	0
cell1702	Monocytes	0	0	0	0	0	0	0	0	2.77259	5.0814
cell1703	T cells	1.09861	1.38629	0	0	0	0	0	0	0	0
cell1704	B cells	0	0	2.94444	1.60944	0	0	0	0	0	0
cell1705	B cells	0	0	2.77259	1.09861	0	0	0	0	0	0
cell1706	B cells	0	0	1.60944	0.693147	0	0	0	0	0	0
cell1707	T cells	1.94591	1.38629	1.09861	0	0	0	0	0	0	0
cell1708	B cells	0	0	2.30259	0	0	0	0	0	0	0
cell1709	B cells	0	0	1.60944	0	0	0	0	0	0	0
cell1710	T cells	2.30259	1.94591	0	0	0	0	0	0	0	0
cell1711	B cells	0	0	3.04452	0	0	0	0	0	0	0
cell1712	T cells	2.07944	1.60944	0	0	0	0	0	0	0	0
cell1714	T cells	1.94591	2.63906	0	0	0	0	0	0	0	0
cell1715	T cells	2.3979	0	0	0	0	0	0	0	0	0
cell1716	B cells	0.693147	0	2.07944	1.09861	0	0	0	0	0	0
cell1717	T cells	2.07944	2.56495	0	0	0	0	0	0	0	0
cell1718	T cells	2.56495	1.09861	0	0	0	0	0	0	0	0
cell1719	T cells	1.79176	1.38629	0	0	0	0	0	0	0	0
cell1720	T cells	2.30259	2.07944	0	0	0	0	0	0	0	0
cell1721	T cells	2.3979	1.94591	0	0	0	0	0	0	0	0
cell1722	T cells	1.38629	1.38629	0	0	0	0	0	0	0	0
cell1723	T cells	1.94591	0	0	0	0	0	0	0	0	0
cell1724	T cells	2.48491	1.09861	0	0	0	0	0	0	0	0
cell1725	B cells	0	0	2.63906	0	0	0	0	0	0	0
cell1726	T cells	2.30259	2.77259	0	0	0	0	0	0	0	0
cell1727	Monocytes	0	0	0	0	0	0	0	0	0.693147	1.79176
cell1728	T cells	1.79176	1.79176	0	0	0	0	0	0	0	0
cell1729	T cells	1.60944	0.693147	0	0	0	0	0	0	0	0
cell1730	B cells	0	0	2.56495	1.09861	0	0	0	0	0	0
cell1731	B cells	0	0	2.30259	1.94591	0	0	0	0	0	0
cell1732	T cells	1.38629	1.09861	1.09861	0	0	0	0	0	0	0
cell1733	B cells	0.693147	0	2.99573	0	0	0	0	0	0	0
cell1734	T cells	1.79176	0.693147	0	0	0	0	0	0	0	0
cell1735	T cells	2.07944	2.19722	0	0	0	0	0	0	0	0
cell1736	B cells	0	0	2.19722	0	0	0	0	0	0	0
cell1737	T cells	0.693147	0	0	0	0	0	0	0	0	0
cell1738	Monocytes	0	0	1.79176	0	0	0	0	0	3.98898	3.09104
cell1739	T cells	0.693147	1.94591	1.09861	0	0	0	0	0	0	0
cell1740	B cells	0	0	1.94591	0	0	0	0	0	0	0
cell1741	T cells	2.19722	1.94591	0	0	0	0	0	0	0	0
cell1742	B cells	0.693147	0.693147	2.19722	3.97029	0	0	0	0	0	0
cell1743	T cells	1.94591	2.07944	0	0	0	0	0	0	0	0
cell1744	B cells	0	0	2.94444	0	0	0	0	0	0	0
cell1745	T cells	2.48491	2.07944	0.693147	0	0	0	0	0	0	0
cell1746	T cells	2.19722	0.693147	0	0	0	0	0	0	0	0
cell1747	B cells	0	0	2.48491	4.26268	0	0	0	0	0	0
cell1748	B cells	0	0	2.3979	0	0	0	0	0	0	0
cell1749	B cells	0.693147	1.38629	2.07944	0.693147	0	0	0	0	0	0
cell1750	T cells	1.60944	0.693147	0	0	0	0	0	0	0	0
cell1751	T cells	2.3979	0	0	0.693147	0	0	0	0	0	0
cell1752	T cells	2.19722	1.60944	0	0	0	0	0	0	0	0
cell1753	B cells	0	0	2.63906	0.693147	0	0	0	0	0	0
cell1754	T cells	2.19722	0.693147	0	0	0	0	0	0	0	0
cell1755	T cells	1.09861	1.09861	0	0	0	0	0	0	0	0
cell1756	B cells	0	0	1.79176	4.26268	1.38629	2.48491	0	0	0	0
cell1757	B cells	0	0	1.38629	1.09861	0	0	0	0	0	0
cell1758	T cells	2.19722	2.30259	0	0	0	0	0	0	0	0
cell1759	T cells	2.19722	0.693147	0	0	0	0	0	0	0	0
cell1760	B cells	0	0	2.63906	0.693147	0	0	0	0	0	0
cell1761	T cells	1.94591	0.693147	0.693147	0	0	0	0	0	0	0
cell1762	T cells	1.94591	1.94591	0	0	0	0	0	0	0	0
cell1763	T cells	1.38629	1.38629	0	0	0	0	0	0	0	0
cell1764	B cells	0	0	2.83321	0	0	0	0	0	0	0
cell1765	Monocytes	0	0	0	0	0	0	0	0	0	4.33073
cell1766	B cells	0	0	1.94591	0	0	0	0	0	0	0
cell1767	B cells	0	0	2.63906	0.693147	0	0	0	0	0	0
cell1768	T cells	1.60944	2.19722	0	0	0	0	0	0	0	0
cell1769	T cells	2.07944	0.693147	0	0	0	0	0	0	0	0
cell1770	T cells	1.94591	0	0	0	0	0	0	0	0	0
cell1771	T cells	0	2.48491	0	0	0	0	0	0	0	0
cell1772	T cells	1.09861	1.79176	0	0.693147	0	0	0	0	0	0
cell1773	T cells	1.79176	1.94591	0	0	0	0	0	0	0	0
cell1774	T cells	1.60944	1.79176	0	0	0	0	0	0	0	0
cell1775	T cells	1.79176	2.07944	0	0	0	0	0	0	0	0
cell1776	T cells	2.19722	0	0	0	0	0	0	0	0	0
cell1777	T cells	1.94591	0	0	0	0	0	0	0	0	0
cell1778	B cells	0	0	0.693147	0	0	0	0	0	0	0
cell1779	T cells	1.60944	1.60944	0	0	0	0	0	0	0	0
cell1780	B cells	0	0	2.07944	0	0	0	0	0	0	0
cell1781	T cells	2.30259	2.3979	0	0	0	0	0	0	0	0
cell1782	T cells	1.94591	0	0	0	0	0	0	0	0	0
cell1783	T cells	2.19722	2.07944	0.693147	0	0	0	0	0	0	0
cell1784	B cells	0	0	2.07944	4.06044	0	0	0	0	0	0
cell1785	T cells	2.30259	1.60944	0	0	0	0	0	0	0	0
cell1786	B cells	0	0	2.56495	0	0	0	0	0	0	0
cell1787	T cells	1.38629	1.09861	0	0	0	0	0	0	0	0
cell1788	T cells	2.77259	0.693147	0	0	0	0	0	0	0	0
cell1789	T cells	1.79176	2.94444	0	0.693147	0	0	0	0	0	0
cell1790	T cells	2.30259	0	0	0	0	0	0	0	0	0
cell1791	B cells	0	0	2.56495	0	0	0	0	0	0	0
cell1792	B cells	0	0	2.83321	0	0	0	0	0	0	0
cell1793	B cells	0	0	1.79176	5.05625	0	0	0	0	0	0
cell1794	B cells	0	0	2.70805	0	0	0	0	0	0	0
cell1795	T cells	1.94591	0.693147	0	0	0	0	0	0	0	0
cell1796	B cells	0	0	2.83321	0	0	0	0	0	0	0
cell1797	T cells	2.30259	2.07944	0	0	0	0	0	0	0	0
cell1798	T cells	1.94591	1.79176	0	0	0	0	0	0	0	0
cell1799	T cells	2.19722	1.60944	0	0	0	0	0	0	0	0
cell1800	B cells	0	0	2.48491	0.693147	0	0	0	0	0	0
cell1801	T cells	1.09861	0	0.693147	0	0	0	0	0	0	0
cell1802	B cells	0	0	2.63906	1.38629	0	0	0	0	0	0
cell1803	B cells	0	0	2.70805	0	0	0	0	0	0	0
cell1804	T cells	0.693147	0.693147	0.693147	0	0	0	0	0	0	0
cell1805	B cells	0	0	1.79176	0	0	0	0	0	0	0
cell1806	B cells	0	0	2.48491	0.693147	0	0	0	0	0	0
cell1807	T cells	1.60944	2.19722	0	0	0	0	0	0	0	0
cell1808	B cells	0	0	2.3979	2.48491	0	0	0	0	0	0
cell1809	T cells	1.60944	0	0	0	0	0	0	0	0	0
cell1810	T cells	1.94591	0.693147	1.09861	0	0	0	0	0	0	0
cell1811	B cells	0	0	2.3979	0	0	0	0	0	0	0
cell1812	T cells	2.07944	0	0	0.693147	0	0	0	0	0	0
cell1813	T cells	1.94591	1.79176	0	0.693147	0	0	0	0	0	0
cell1814	T cells	1.38629	0	0	0	0	0	0	0	0	0
cell1815	B cells	0	0	1.60944	0.693147	0	0	0	0	0	0
cell1816	T cells	1.60944	1.94591	0	0	0	0	0	0	0	0
cell1817	B cells	0	0	2.89037	0.693147	0	0	0	0	0	0
cell1818	T cells	1.79176	2.3979	0	0.693147	0	0	0	0	0	0
cell1819	B cells	0	0	2.94444	1.94591	0	0	0	0	0	0
cell1820	B cells	0.693147	0.693147	2.30259	1.38629	0	0	0	0	0	0
cell1821	T cells	2.30259	0	0	0	0	0	0	0	0	0
cell1822	T cells	1.94591	1.38629	0	0	0	0	0	0	0	0
cell1823	B cells	0.693147	0	2.77259	1.94591	0	0	0	0	0	0
cell1824	T cells	1.60944	0	0	0	0	0	0	0	0	0
cell1825	T cells	1.38629	0	0	0	0	0	0	0	0	0
cell1826	B cells	0.693147	0	2.3979	0	0	0	0	0	0	0
cell1827	T cells	1.60944	1.60944	0	0	0	0	0	0	0	0
cell1828	T cells	2.07944	1.38629	0	0	0	0	0	0	0	0
cell1829	T cells	1.79176	0.693147	0	0	0	0	0	0	0	0
cell1830	T cells	1.79176	2.3979	0	0	0	0	0	0	0	0
cell1831	B cells	0	0	1.94591	1.94591	0	0.693147	0	0	0	0
cell1832	T cells	1.38629	0.693147	0	0	0	0	0	0	0	0
cell1833	T cells	2.19722	1.38629	0	0	0	0	0	0	0	0
cell1834	B cells	1.38629	1.09861	2.48491	0.693147	0	0	0	0	0	0
cell1835	T cells	2.48491	0	0	0	0	0	0	0	0	0
cell1836	B cells	0	0	2.3979	0	0	0	0	0	0	0
cell1837	B cells	0	1.60944	0	0	0	0	0	0	0	0
cell1838	T cells	2.3979	1.09861	0	0	0	0	0	0	0	0
cell1839	T cells	1.60944	1.09861	0	0	0	0.693147	0	0	0	0
cell1840	B cells	0	0	2.56495	1.38629	0	0	0	0	0	0
cell1841	T cells	2.48491	1.60944	0	0	0	0	0	0	0	0
cell1842	B cells	0	0	2.30259	0	0	0	0	0	0	0
cell1843	T cells	1.94591	1.79176	0.693147	0.693147	0	0	0	0	0	0
cell1844	T cells	1.60944	0.693147	0	0	0	0	0	0	0	0
cell1845	T cells	2.07944	1.94591	0	0.693147	0	0	0	0	0	0
cell1846	T cells	1.79176	1.38629	0	0	0	0	0	0	0	0
cell1847	T cells	2.07944	0	0	0.693147	0	0	0	0	0	0
cell1848	T cells	2.07944	1.09861	0	0	0	0	0	0	0	0
cell1849	T cells	1.38629	1.09861	0	0	0	0	0	0	0	0
cell1850	T cells	1.94591	1.09861	0	0	0	0	0	0	0	0
cell1851	T cells	1.79176	1.38629	0	0	0	0	0	0	0	0
cell1852	B cells	0	0	2.83321	1.38629	0	0	0	0	0	0
cell1853	B cells	0	0	2.07944	4.18965	0	0	0	0	0	0
cell1854	B cells	0	0	2.83321	0	0	0	0	0	0	0
cell1855	B cells	0	0	2.89037	1.09861	0	0	0	0	0	0
cell1856	T cells	1.94591	2.83321	0	0	0	0	0	0	0	0
cell1857	T cells	1.94591	0.693147	0	0	0	0	0	0	0	0
cell1858	T cells	1.94591	2.07944	0	0	0	0	0	0	0	0
cell1859	B cells	0	0	3.2581	1.38629	0	0	0	0	0	0
cell1860	T cells	1.60944	1.60944	0.693147	0	0	0	0	0	0	0
cell1861	T cells	2.3979	1.09861	0	0	0	0	0	0	0	0
cell1862	T cells	2.19722	2.63906	0	0	0	0	0	0	0	0
cell1863	B cells	0	0	2.70805	0.693147	0	0	0	0	0	0
cell1864	T cells	0.693147	0	0	0.693147	0	0	0	0	0	0
cell1865	T cells	1.79176	1.38629	0	0	0	0	0	0	0	0
cell1866	T cells	2.3979	2.07944	0	0.693147	0	0	0	0	0	0
cell1867	T cells	2.19722	0	0	0.693147	0	0	0	0	0	0
cell1868	T cells	2.19722	2.48491	0	0	0	0	0	0	0	0
cell1869	T cells	2.19722	1.09861	0	0	0	0	0	0	0	0
cell1870	B cells	0	0	2.77259	0.693147	0	0	0	0	0	0
cell1871	T cells	0	0	0	0	0	0	0	0	0	0
cell1872	B cells	0	0	2.07944	1.09861	0	0	0	0	0	0
cell1873	B cells	0	0	2.89037	1.38629	0	0	0	0	0	0
cell1874	T cells	2.07944	1.79176	0	0	0	0	0	0	0	0
cell1875	B cells	0	0	2.83321	0.693147	0	0	0	0	0	0
cell1876	B cells	0	0	2.63906	1.60944	0	0	0	0	0	0
cell1877	T cells	1.79176	0	0	0	0	0	0	0	0	0
cell1878	T cells	1.94591	0.693147	0.693147	0	0	0	0	0	0	0
cell1879	B cells	0	0	2.63906	1.38629	0	0	0	0	0	0
cell1880	B cells	0	0	1.60944	0.693147	0	0	0	0	0	0
cell1881	B cells	0	0	2.48491	0	0	0	0	0	0	0
cell1882	T cells	1.79176	0	0	0	0	0	0	0	0	0
cell1883	B cells	0	0	2.48491	2.30259	0	0	0	0	0	0
cell1884	T cells	1.60944	0	0	0	0	0	0	0	0	0
cell1885	T cells	2.56495	0	0	0	0	0	0	0	0	0
cell1886	T cells	2.56495	1.60944	0	0	0	0	0	0	0	0
cell1887	B cells	0.693147	0	2.19722	1.09861	0	0	0	0	0	0
cell1888	T cells	2.48491	1.09861	0	0	0	0	0	0	0	0
cell1889	B cells	0	0	3.71357	1.60944	0	0	0	0	0	0
cell1890	T cells	2.07944	0	0	0	0	0	0	0	0	0.693147
cell1891	B cells	0	0	2.3979	0	0	0	0	0	0	0
cell1892	T cells	2.48491	0.693147	0.693147	0	0	0	0	0	0	0
cell1893	T cells	1.09861	1.94591	0	0	0	0	0	0	0	0
cell1894	B cells	1.09861	0	2.3979	0	0	0	0	0	0	0
cell1895	Monocytes	0	0	0	0	0	0	0	0	4.47734	3.58352
cell1896	T cells	2.07944	2.3979	0.693147	0	0	0	0	0	0	0
cell1897	B cells	0	0	2.07944	0	0	0	0	0	0	0
cell1898	B cells	0	0	2.30259	0	0	0	0	0	0	0
cell1899	Monocytes	0.693147	0	0	0	0	0	0	0	4.06044	4.65396
cell1900	T cells	2.48491	1.60944	0	0	0	0	0	0	0	0
cell1901	B cells	0	0	2.07944	0.693147	0	0	0	0	0	0
cell1902	B cells	0	0	1.60944	3.91202	0	0	0	0	0	0
cell1903	T cells	2.48491	0	0	0	0	0	0	0	0	0
cell1904	T cells	2.07944	2.19722	0	0	0	0	0	0	0	0
cell1905	T cells	1.38629	2.07944	0	0	0	0	0	0	0	0
cell1906	T cells	2.30259	0	0	0.693147	0	0	0	0	0	0
cell1907	B cells	0	0	2.89037	1.09861	0	0	0	0	0	0
cell1908	T cells	1.79176	0	0	0	0	0	0	0	0	0
cell1909	T cells	2.07944	1.79176	0	0	0	0	0	0	0	0
cell1910	B cells	0.693147	0.693147	1.38629	0	0	0	0	0	0	0
cell1911	T cells	2.19722	1.79176	0	0	0	0	0	0	0	0
cell1912	T cells	0.693147	0	0	0	0	0	0	0	0	0
cell1913	B cells	0	0.693147	2.19722	1.09861	0	0	0	0	0	0
cell1914	T cells	1.94591	1.60944	0	0	0	0	0	0	0	0
cell1915	T cells	1.09861	0.693147	0	0	0	0	0	0	0	0
cell1916	B cells	0	0	2.19722	1.38629	0	0	0	0	0	0
cell1917	B cells	0	0	2.07944	0	0	0	0	0	0	0
cell1918	T cells	0.693147	0	0	0	0	0	0	0	0	0
cell1919	T cells	1.94591	1.60944	0	0	0	0	0	0	0	0
cell1920	B cells	0	0.693147	2.48491	0	0	0	0	0	0	0
cell1921	T cells	1.94591	1.09861	0	0	0	0	0	0	0	0
cell1922	T cells	1.79176	1.09861	0	0	0	0	0	0	0	0
cell1923	T cells	2.3979	0	0	0	0	0	0	0	0	0
cell1924	T cells	2.48491	1.09861	2.07944	0.693147	0	0	0	0	0	0
cell1925	T cells	1.94591	2.19722	1.38629	0	0	0	0	0	0	0
cell1926	B cells	0	0	2.94444	0	0	0	0	0	0	0
cell1927	T cells	1.94591	1.79176	0	0.693147	0	0	0	0	0	0
cell1928	B cells	0	0	3.09104	1.09861	0	0	0	0	0	0
cell1929	T cells	1.60944	0	0	0	0	0	0	0	0	0
cell1930	T cells	2.30259	1.60944	0	0	0	0	0	0	0	0
cell1931	T cells	2.19722	1.38629	0	0.693147	0	0	0	0	0	0
cell1932	B cells	0	0	2.63906	0	0	0	0	0	0	0
cell1933	Monocytes	0	0	0	0	0	0	0	0	5.18739	3.97029
cell1934	T cells	2.3979	1.38629	0	1.09861	0	0	0	0	0	0
cell1935	B cells	0	0	2.83321	1.60944	0	0	0	0	0	0
cell1936	B cells	0	0	2.70805	0.693147	0	0	0	0	0	0
cell1937	B cells	0	0	2.07944	0	0	0	0	0	0	0
cell1938	B cells	0	0	2.30259	1.09861	0	0	0	0	0	0
cell1939	T cells	2.19722	2.19722	0	0	0	0	0	0	0	0
cell1940	B cells	0	0	1.79176	0	2.07944	1.94591	0	0	0	0
cell1941	B cells	0	0	2.70805	1.60944	0	0	0	0	0	0
cell1942	B cells	0	0	1.94591	0.693147	0	0	0	0	0	0
cell1943	T cells	1.60944	0.693147	0	0	0	0	0	0	0	0
cell1944	B cells	0	0	2.99573	0	0	0	0	0	0	0
cell1945	B cells	0	0	2.77259	0	0	0	0	0	0	0
cell1946	T cells	1.38629	1.09861	0.693147	0	0	0	0	0	0	0
cell1947	B cells	0	0	2.30259	1.94591	0	0	0	0	0	0
cell1948	T cells	1.94591	2.07944	0	0	0	0	0	0	0	0
cell1949	T cells	2.48491	1.60944	0	0.693147	0	0	0	0	0	0
cell1950	T cells	1.94591	1.09861	0	0	0	0	0	0	0	0
cell1951	T cells	1.38629	1.38629	0	0	0	0	0	0	0	0
cell1952	B cells	0	0	1.09861	4.18965	0	0	0	0	0	0
cell1953	B cells	0.693147	0	1.60944	0	0	0	0	0	0	0
cell1954	B cells	0	0	3.13549	1.94591	0	0	0	0	0	0
cell1955	T cells	2.3979	0	0	0	0	0	0	0	0	0
cell1956	T cells	2.07944	0.693147	0	0	0	0	0	0	0	0
cell1957	T cells	2.3979	1.09861	0	0	0	0	0	0	0	0
cell1958	T cells	1.94591	2.19722	0	0	0	0	0	0	0	0
cell1959	T cells	1.60944	0.693147	0	0	0	0	0	0	0	0
cell1960	B cells	0	0	1.60944	0.693147	0	0	0	0	0	0
cell1961	Monocytes	0	0	0	0	0	0	0	0	5.05625	3.66356
cell1962	T cells	2.70805	1.60944	0	0.693147	0	0	0	0	0	0
cell1963	T cells	1.94591	1.60944	0	0	0	0	0	0	0	0
cell1964	B cells	0	0	2.19722	0	0	0	0	0	0	0
cell1965	T cells	2.19722	1.09861	0	0	0	0	0	0	0	0
cell1966	B cells	0	0	2.70805	0	0	0	0	0	0	0
cell1967	B cells	0	0	2.07944	0	0	0	0	0	0	0
cell1968	B cells	0	0	1.79176	0	0	0	0	0	0	0
cell1969	T cells	1.94591	2.70805	0	0	0	0	0	0	0	0
cell1970	T cells	2.30259	2.19722	0	0	0	0	0	0	0	0
cell1971	B cells	0	0	2.30259	0	0	0	0	0	0	0
cell1972	B cells	0	0	2.19722	0.693147	0	0	0	0	0	0
cell1973	B cells	0	0	2.30259	0	0	0	0	0	0	0
cell1974	T cells	1.94591	2.07944	0	0	0	0	0	0	0	0
cell1975	B cells	0	0	2.07944	1.09861	0	0	0	0	0	0
cell1976	B cells	0	0	2.07944	0	0	0	0	0	0	0
cell1977	T cells	2.19722	1.09861	0	0.693147	0	0	0	0	0	0
cell1978	T cells	0.693147	1.79176	2.19722	1.38629	0	0	0	0	0	0
cell1979	B cells	0	0	2.77259	0	0	0	0	0	0	0
cell1980	B cells	0	0	2.70805	1.38629	0	0	0	0	0	0
cell1981	T cells	2.07944	1.38629	0.693147	0.693147	0	0	0	0	0	0
cell1982	T cells	1.38629	0.693147	0	0	0	0	0	0	0	0
cell1984	B cells	0	0	1.79176	3.95124	0	0	0	0	0	0
cell1985	T cells	2.07944	0	2.3979	0.693147	0	0	0	0	0	0
cell1986	B cells	0	0	2.30259	1.38629	0	0	0	0	0	0
cell1987	T cells	1.79176	0	0	0	0	0	0	0	0	0
cell1988	B cells	0	0	2.19722	0	0	0	0	0	0	0
cell1989	T cells	1.79176	1.38629	0	0	0	0	0	0	0	0
cell1990	T cells	2.3979	0.693147	0	0	0	0	0	0	0	0
cell1991	T cells	1.38629	2.19722	0	0	0	0	0	0	0	0
cell1992	T cells	0	0	0	0.693147	0	0	0	0	0	0
cell1993	T cells	1.38629	2.56495	0	0	0	0	0	0	0	0
cell1994	T cells	1.60944	2.30259	0	0	0	0	0	0	0	0
cell1995	B cells	0	0	0.693147	4.78749	0	0	0	0	0	0
cell1996	T cells	1.94591	1.38629	0	0	0	0	0	0	0	0
cell1997	T cells	1.60944	2.48491	0	0	0	0	0	0	0	0
cell1998	T cells	1.79176	1.38629	0	0	0	0	0	0	0	0
cell1999	T cells	1.38629	1.94591	0.693147	0	0	0	0	0	0	0
cell2000	T cells	1.60944	0.693147	0	0	0	0	0	0	0	0
cell2001	T cells	2.56495	1.38629	0	0.693147	0	0	0	0	0	0
cell2002	T cells	1.94591	0	0	0	0	0	0	0	0	0
cell2003	B cells	2.19722	1.79176	1.38629	2.83321	0	0	0	0	0	0
cell2004	T cells	1.60944	1.79176	0	0	0	0	0	0	0	0
cell2005	T cells	0.693147	2.30259	0.693147	0	0	0	0	0	0	0
cell2006	T cells	1.79176	0.693147	0	0	0	0	0	0	0	0
cell2007	T cells	1.94591	1.38629	0	0	0	0	0	0	0	0
cell2008	B cells	0	0	1.38629	0	0	0	0	0	0	0
cell2009	T cells	2.30259	1.38629	0	0	0	0	0	0	0	0
cell2010	B cells	0	0	1.94591	0	0	0	0	0	0	0
cell2011	T cells	2.07944	1.38629	0	0	0	0	0	0	0	0
cell2012	B cells	0	0	2.99573	4.14313	0	0	0	0	0	0
cell2013	T cells	2.07944	2.70805	0	0	0	0	0	0	0	0
cell2014	T cells	2.30259	1.60944	0	0	0	0	0	0	0	0
cell2015	T cells	3.04452	0	0	0	0	0	0	0	0	0
cell2016	B cells	0	0	1.79176	1.38629	0	0	0	0	0	0
cell2017	B cells	0	0	2.07944	4.47734	0	0	0	0	0	0
cell2018	T cells	0.693147	1.60944	0	0	0	0	0	0	0	0
cell2019	T cells	1.60944	1.94591	0	0	0	0	0	0	0	0
cell2020	T cells	2.3979	1.38629	0	0	0	0	0	0	0	0
cell2021	T cells	0.693147	2.07944	0	0	0	0	0	0	0	0
cell2022	B cells	0	0	2.19722	1.38629	0	0	0	0	0	0
[truncated: 81,160 more rows]

## Sheet: Figure 1E
Sample	Cluster	Number Cells	Percent Cluster
RA01_SYN	T cells	3236	62.3747
RA01_SYN	B cells	1780	34.3099
RA01_SYN	Proliferating	91	1.75405
RA01_SYN	Fibroblasts	6	0.115652
RA01_SYN	Monocytes	75	1.44564
RA01_PBL	T cells	2613	56.9778
RA01_PBL	B cells	1824	39.7732
RA01_PBL	Proliferating	22	0.479721
RA01_PBL	Monocytes	127	2.7693
RA02_SYN	T cells	3418	82.9008
RA02_SYN	B cells	531	12.879
RA02_SYN	Proliferating	67	1.62503
RA02_SYN	Fibroblasts	22	0.533592
RA02_SYN	Monocytes	85	2.06161
RA02_PBL	T cells	1751	44.1726
RA02_PBL	B cells	2080	52.4723
RA02_PBL	Proliferating	6	0.151362
RA02_PBL	Monocytes	127	3.20383
RA03_SYN	T cells	913	47.751
RA03_SYN	B cells	983	51.4121
RA03_SYN	Proliferating	3	0.156904
RA03_SYN	Fibroblasts	8	0.41841
RA03_SYN	Monocytes	5	0.261506
RA03_PBL	T cells	2336	50.2582
RA03_PBL	B cells	2293	49.333
RA03_PBL	Proliferating	2	0.0430293
RA03_PBL	Monocytes	17	0.365749
RA04_SYN	T cells	1238	95.0845
RA04_SYN	B cells	27	2.07373
RA04_SYN	Proliferating	14	1.07527
RA04_SYN	Fibroblasts	15	1.15207
RA04_SYN	Monocytes	8	0.614439
RA04_PBL	T cells	2403	55.2414
RA04_PBL	B cells	1912	43.954
RA04_PBL	Proliferating	10	0.229885
RA04_PBL	Monocytes	25	0.574713
RA05_SYN	T cells	2050	72.6178
RA05_SYN	B cells	715	25.3277
RA05_SYN	Proliferating	49	1.73574
RA05_SYN	Fibroblasts	1	0.0354233
RA05_SYN	Monocytes	8	0.283386
RA05_PBL	T cells	1740	50.552
RA05_PBL	B cells	1663	48.3149
RA05_PBL	Monocytes	39	1.13306
RA06_SYN	T cells	3974	82.3627
RA06_SYN	B cells	814	16.8705
RA06_SYN	Proliferating	16	0.331606
RA06_SYN	Fibroblasts	12	0.248705
RA06_SYN	Monocytes	9	0.186529
RA06_PBL	T cells	3358	59.6978
RA06_PBL	B cells	2198	39.0756
RA06_PBL	Proliferating	1	0.0177778
RA06_PBL	Monocytes	68	1.20889
RA07_SYN	T cells	687	85.4478
RA07_SYN	B cells	105	13.0597
RA07_SYN	Proliferating	8	0.995025
RA07_SYN	Fibroblasts	1	0.124378
RA07_SYN	Monocytes	3	0.373134
RA07_PBL	T cells	2007	45.8743
RA07_PBL	B cells	2258	51.6114
RA07_PBL	Proliferating	17	0.388571
RA07_PBL	Monocytes	93	2.12571
RA08_SYN	T cells	4119	95.8576
RA08_SYN	B cells	169	3.93298
RA08_SYN	Proliferating	3	0.0698161
RA08_SYN	Fibroblasts	5	0.11636
RA08_SYN	Monocytes	1	0.023272
RA09_SYN	T cells	2321	53.003
RA09_SYN	B cells	1966	44.8961
RA09_SYN	Proliferating	69	1.5757
RA09_SYN	Fibroblasts	10	0.228363
RA09_SYN	Monocytes	13	0.296871
RA10_SYN	T cells	936	82.7586
RA10_SYN	B cells	181	16.0035
RA10_SYN	Proliferating	7	0.618921
RA10_SYN	Fibroblasts	2	0.176835
RA10_SYN	Monocytes	5	0.442087
RA10_PBL	T cells	2757	41.7664
RA10_PBL	B cells	3594	54.4463
RA10_PBL	Proliferating	7	0.106045
RA10_PBL	Monocytes	243	3.68126
RA11_SYN	T cells	1396	81.2573
RA11_SYN	B cells	229	13.3295
RA11_SYN	Proliferating	27	1.57159
RA11_SYN	Fibroblasts	30	1.74622
RA11_SYN	Monocytes	36	2.09546
RA11_PBL	T cells	3303	56.8698
RA11_PBL	B cells	2312	39.8072
RA11_PBL	Proliferating	14	0.241047
RA11_PBL	Monocytes	179	3.08196
RA12_SYN	T cells	1054	49.0461
RA12_SYN	B cells	1004	46.7194
RA12_SYN	Proliferating	13	0.604933
RA12_SYN	Fibroblasts	67	3.11773
RA12_SYN	Monocytes	11	0.511866
RA12_PBL	T cells	2966	58.0544
RA12_PBL	B cells	2025	39.6359
RA12_PBL	Proliferating	23	0.450186
RA12_PBL	Monocytes	95	1.85946

## Sheet: Figure 1G
Sample	Has VDJ	Number Cells	Percent Sample
RA01_SYN	Yes	3947	77.2861
RA01_SYN	No	1160	22.7139
RA01_PBL	Yes	4027	90.3117
RA01_PBL	No	432	9.68827
RA02_SYN	Yes	3496	87.0518
RA02_SYN	No	520	12.9482
RA02_PBL	Yes	3619	94.3185
RA02_PBL	No	218	5.68152
RA03_SYN	Yes	1605	84.5182
RA03_SYN	No	294	15.4818
RA03_PBL	Yes	4485	96.8473
RA03_PBL	No	146	3.15267
RA04_SYN	Yes	1180	92.2596
RA04_SYN	No	99	7.74042
RA04_PBL	Yes	4143	95.7919
RA04_PBL	No	182	4.20809
RA05_SYN	Yes	2476	87.9886
RA05_SYN	No	338	12.0114
RA05_PBL	Yes	3061	89.95
RA05_PBL	No	342	10.05
RA06_SYN	Yes	4237	88.1973
RA06_SYN	No	567	11.8027
RA06_PBL	Yes	5159	92.8379
RA06_PBL	No	398	7.16214
RA07_SYN	Yes	707	88.375
RA07_SYN	No	93	11.625
RA07_PBL	Yes	4015	93.7646
RA07_PBL	No	267	6.2354
RA08_SYN	Yes	3918	91.3074
RA08_SYN	No	373	8.69261
RA09_SYN	Yes	3179	72.9798
RA09_SYN	No	1177	27.0202
RA10_SYN	Yes	1010	89.8577
RA10_SYN	No	114	10.1423
RA10_PBL	Yes	5675	89.2576
RA10_PBL	No	683	10.7424
RA11_SYN	Yes	1587	96.0654
RA11_SYN	No	65	3.93462
RA11_PBL	Yes	5327	94.6349
RA11_PBL	No	302	5.36507
RA12_SYN	Yes	1634	78.8991
RA12_SYN	No	437	21.1009
RA12_PBL	Yes	4698	93.6976
RA12_PBL	No	316	6.30235

## Sheet: Figure 2B
Cluster	Number Cells
Naive	9391
GIMAP+ naive/memory	1441
CCR7+ memory	7570
IL7R+CCL5+ memory	4416
GZMA+CCL5+ memory	725
GZMK+ memory	418
Tfh/Tph	3560
Tph	1506
CD25-low Treg	1274
CD25-high Treg	1880
GNLY+	421
ISG-high	207
Proliferating	194
MT-high	2298

## Sheet: Figure 2D
Sample	Tissue	Cluster	Total Sample Cell Count	Total T cell Count/Sample	Total CD4 T cell Count/Sample	Number of Cells in Cluster/Sample	Frequency of Cluster in CD4/Sample
RA01	PBL	Naive	4586	2635	1508	639	0.42374
RA01	PBL	MT-high	4586	2635	1508	147	0.0974801
RA01	PBL	CCR7+ memory	4586	2635	1508	361	0.23939
RA01	PBL	IL7R+CCL5+ memory	4586	2635	1508	154	0.102122
RA01	PBL	Proliferating	4586	2635	1508	9	0.00596817
RA01	PBL	GNLY+	4586	2635	1508	30	0.0198939
RA01	PBL	GIMAP+ naive/memory	4586	2635	1508	50	0.0331565
RA01	PBL	GZMK+ memory	4586	2635	1508	8	0.00530504
RA01	PBL	CD25-high Treg	4586	2635	1508	37	0.0245358
RA01	PBL	CD25-low Treg	4586	2635	1508	32	0.0212202
RA01	PBL	GZMA+CCL5+ memory	4586	2635	1508	15	0.00994695
RA01	PBL	Tfh/Tph	4586	2635	1508	15	0.00994695
RA01	PBL	Tph	4586	2635	1508	10	0.0066313
RA01	PBL	ISG-high	4586	2635	1508	1	0.00066313
RA01	SYN	Tfh/Tph	5188	3327	2154	445	0.206592
RA01	SYN	Naive	5188	3327	2154	57	0.0264624
RA01	SYN	CD25-high Treg	5188	3327	2154	224	0.103993
RA01	SYN	GZMK+ memory	5188	3327	2154	38	0.0176416
RA01	SYN	Tph	5188	3327	2154	240	0.111421
RA01	SYN	IL7R+CCL5+ memory	5188	3327	2154	362	0.168059
RA01	SYN	GZMA+CCL5+ memory	5188	3327	2154	22	0.0102136
RA01	SYN	MT-high	5188	3327	2154	185	0.0858867
RA01	SYN	CCR7+ memory	5188	3327	2154	344	0.159703
RA01	SYN	CD25-low Treg	5188	3327	2154	105	0.0487465
RA01	SYN	GIMAP+ naive/memory	5188	3327	2154	75	0.0348189
RA01	SYN	Proliferating	5188	3327	2154	31	0.0143918
RA01	SYN	GNLY+	5188	3327	2154	24	0.0111421
RA01	SYN	ISG-high	5188	3327	2154	2	0.00092851
RA02	PBL	Naive	3964	1757	1497	769	0.513694
RA02	PBL	CCR7+ memory	3964	1757	1497	271	0.181029
RA02	PBL	GIMAP+ naive/memory	3964	1757	1497	82	0.0547762
RA02	PBL	Tph	3964	1757	1497	26	0.0173681
RA02	PBL	MT-high	3964	1757	1497	97	0.0647963
RA02	PBL	CD25-high Treg	3964	1757	1497	20	0.0133601
RA02	PBL	IL7R+CCL5+ memory	3964	1757	1497	108	0.0721443
RA02	PBL	Proliferating	3964	1757	1497	4	0.00267201
RA02	PBL	Tfh/Tph	3964	1757	1497	43	0.0287241
RA02	PBL	ISG-high	3964	1757	1497	22	0.0146961
RA02	PBL	CD25-low Treg	3964	1757	1497	38	0.0253841
RA02	PBL	GZMK+ memory	3964	1757	1497	6	0.00400802
RA02	PBL	GZMA+CCL5+ memory	3964	1757	1497	10	0.00668003
RA02	PBL	GNLY+	3964	1757	1497	1	0.000668
RA02	SYN	IL7R+CCL5+ memory	4123	3485	2587	556	0.214921
RA02	SYN	CCR7+ memory	4123	3485	2587	561	0.216854
RA02	SYN	GIMAP+ naive/memory	4123	3485	2587	54	0.0208736
RA02	SYN	Tfh/Tph	4123	3485	2587	420	0.16235
RA02	SYN	GZMK+ memory	4123	3485	2587	73	0.028218
RA02	SYN	MT-high	4123	3485	2587	149	0.0575957
RA02	SYN	Tph	4123	3485	2587	233	0.0900657
RA02	SYN	GZMA+CCL5+ memory	4123	3485	2587	117	0.0452261
RA02	SYN	CD25-high Treg	4123	3485	2587	253	0.0977967
RA02	SYN	CD25-low Treg	4123	3485	2587	63	0.0243525
RA02	SYN	Naive	4123	3485	2587	55	0.0212601
RA02	SYN	Proliferating	4123	3485	2587	25	0.0096637
RA02	SYN	ISG-high	4123	3485	2587	8	0.00309239
RA02	SYN	GNLY+	4123	3485	2587	20	0.00773096
RA03	PBL	Naive	4648	2338	2040	1353	0.663235
RA03	PBL	GIMAP+ naive/memory	4648	2338	2040	115	0.0563726
RA03	PBL	Tph	4648	2338	2040	33	0.0161765
RA03	PBL	CD25-high Treg	4648	2338	2040	51	0.025
RA03	PBL	CCR7+ memory	4648	2338	2040	257	0.12598
RA03	PBL	GZMA+CCL5+ memory	4648	2338	2040	15	0.00735294
RA03	PBL	Tfh/Tph	4648	2338	2040	41	0.020098
RA03	PBL	MT-high	4648	2338	2040	56	0.027451
RA03	PBL	IL7R+CCL5+ memory	4648	2338	2040	56	0.027451
RA03	PBL	GZMK+ memory	4648	2338	2040	4	0.00196078
RA03	PBL	ISG-high	4648	2338	2040	36	0.0176471
RA03	PBL	CD25-low Treg	4648	2338	2040	20	0.00980392
RA03	PBL	Proliferating	4648	2338	2040	2	0.00098039
RA03	PBL	GNLY+	4648	2338	2040	1	0.0004902
RA03	SYN	Tfh/Tph	1912	916	486	179	0.368313
RA03	SYN	GIMAP+ naive/memory	1912	916	486	14	0.0288066
RA03	SYN	IL7R+CCL5+ memory	1912	916	486	55	0.113169
RA03	SYN	Tph	1912	916	486	45	0.0925926
RA03	SYN	MT-high	1912	916	486	63	0.12963
RA03	SYN	GNLY+	1912	916	486	9	0.0185185
RA03	SYN	CCR7+ memory	1912	916	486	49	0.100823
RA03	SYN	CD25-high Treg	1912	916	486	36	0.0740741
RA03	SYN	Naive	1912	916	486	11	0.0226337
RA03	SYN	GZMK+ memory	1912	916	486	10	0.0205761
RA03	SYN	CD25-low Treg	1912	916	486	9	0.0185185
RA03	SYN	Proliferating	1912	916	486	1	0.00205761
RA03	SYN	GZMA+CCL5+ memory	1912	916	486	5	0.0102881
RA04	PBL	Naive	4350	2413	2092	1049	0.501434
RA04	PBL	GIMAP+ naive/memory	4350	2413	2092	111	0.0530593
RA04	PBL	MT-high	4350	2413	2092	81	0.0387189
RA04	PBL	CCR7+ memory	4350	2413	2092	394	0.188337
RA04	PBL	GZMA+CCL5+ memory	4350	2413	2092	19	0.00908222
RA04	PBL	ISG-high	4350	2413	2092	13	0.00621415
RA04	PBL	Tfh/Tph	4350	2413	2092	117	0.0559273
RA04	PBL	IL7R+CCL5+ memory	4350	2413	2092	126	0.0602294
RA04	PBL	CD25-high Treg	4350	2413	2092	61	0.0291587
RA04	PBL	Tph	4350	2413	2092	27	0.0129063
RA04	PBL	CD25-low Treg	4350	2413	2092	66	0.0315488
RA04	PBL	GZMK+ memory	4350	2413	2092	18	0.00860421
RA04	PBL	Proliferating	4350	2413	2092	5	0.00239006
RA04	PBL	GNLY+	4350	2413	2092	5	0.00239006
RA04	SYN	CD25-low Treg	1302	1252	970	27	0.0278351
RA04	SYN	IL7R+CCL5+ memory	1302	1252	970	196	0.202062
RA04	SYN	CCR7+ memory	1302	1252	970	130	0.134021
RA04	SYN	MT-high	1302	1252	970	67	0.0690722
RA04	SYN	Proliferating	1302	1252	970	9	0.00927835
RA04	SYN	Tfh/Tph	1302	1252	970	179	0.184536
RA04	SYN	Naive	1302	1252	970	21	0.0216495
RA04	SYN	Tph	1302	1252	970	161	0.165979
RA04	SYN	GIMAP+ naive/memory	1302	1252	970	18	0.0185567
RA04	SYN	CD25-high Treg	1302	1252	970	80	0.0824742
RA04	SYN	GZMA+CCL5+ memory	1302	1252	970	65	0.0670103
RA04	SYN	GZMK+ memory	1302	1252	970	8	0.00824742
RA04	SYN	GNLY+	1302	1252	970	6	0.00618557
RA04	SYN	ISG-high	1302	1252	970	3	0.00309278
RA05	PBL	Naive	3442	1740	1434	708	0.493724
RA05	PBL	CCR7+ memory	3442	1740	1434	307	0.214086
RA05	PBL	MT-high	3442	1740	1434	212	0.147838
RA05	PBL	GIMAP+ naive/memory	3442	1740	1434	44	0.0306834
RA05	PBL	CD25-high Treg	3442	1740	1434	20	0.013947
RA05	PBL	CD25-low Treg	3442	1740	1434	39	0.0271966
RA05	PBL	IL7R+CCL5+ memory	3442	1740	1434	55	0.0383542
RA05	PBL	Tfh/Tph	3442	1740	1434	29	0.0202231
RA05	PBL	GNLY+	3442	1740	1434	5	0.00348675
RA05	PBL	GZMA+CCL5+ memory	3442	1740	1434	9	0.00627615
RA05	PBL	Tph	3442	1740	1434	3	0.00209205
RA05	PBL	GZMK+ memory	3442	1740	1434	2	0.0013947
RA05	PBL	Proliferating	3442	1740	1434	1	0.00069735
RA05	SYN	MT-high	2823	2099	1377	214	0.15541
RA05	SYN	CCR7+ memory	2823	2099	1377	228	0.165577
RA05	SYN	Tfh/Tph	2823	2099	1377	320	0.232389
RA05	SYN	Tph	2823	2099	1377	122	0.0885984
RA05	SYN	CD25-low Treg	2823	2099	1377	50	0.0363108
RA05	SYN	CD25-high Treg	2823	2099	1377	72	0.0522876
RA05	SYN	IL7R+CCL5+ memory	2823	2099	1377	156	0.11329
RA05	SYN	GZMA+CCL5+ memory	2823	2099	1377	67	0.0486565
RA05	SYN	Proliferating	2823	2099	1377	21	0.0152505
RA05	SYN	Naive	2823	2099	1377	44	0.0319535
RA05	SYN	GIMAP+ naive/memory	2823	2099	1377	56	0.0406681
RA05	SYN	GZMK+ memory	2823	2099	1377	16	0.0116195
RA05	SYN	GNLY+	2823	2099	1377	9	0.00653595
RA05	SYN	ISG-high	2823	2099	1377	2	0.00145243
RA06	PBL	Naive	5625	3359	2286	1022	0.447069
RA06	PBL	Tfh/Tph	5625	3359	2286	114	0.0498688
RA06	PBL	GIMAP+ naive/memory	5625	3359	2286	177	0.0774278
RA06	PBL	CCR7+ memory	5625	3359	2286	403	0.17629
RA06	PBL	MT-high	5625	3359	2286	82	0.0358705
RA06	PBL	CD25-low Treg	5625	3359	2286	131	0.0573053
RA06	PBL	IL7R+CCL5+ memory	5625	3359	2286	200	0.0874891
RA06	PBL	CD25-high Treg	5625	3359	2286	76	0.0332458
RA06	PBL	Tph	5625	3359	2286	26	0.0113736
RA06	PBL	GNLY+	5625	3359	2286	11	0.0048119
RA06	PBL	ISG-high	5625	3359	2286	20	0.00874891
RA06	PBL	GZMA+CCL5+ memory	5625	3359	2286	12	0.00524934
RA06	PBL	GZMK+ memory	5625	3359	2286	12	0.00524934
RA06	SYN	CD25-high Treg	4825	3990	2688	79	0.0293899
RA06	SYN	GZMA+CCL5+ memory	4825	3990	2688	41	0.015253
RA06	SYN	Naive	4825	3990	2688	398	0.148065
RA06	SYN	CD25-low Treg	4825	3990	2688	89	0.0331101
RA06	SYN	CCR7+ memory	4825	3990	2688	1049	0.390253
RA06	SYN	IL7R+CCL5+ memory	4825	3990	2688	561	0.208705
RA06	SYN	MT-high	4825	3990	2688	132	0.0491071
RA06	SYN	Tph	4825	3990	2688	50	0.0186012
RA06	SYN	Tfh/Tph	4825	3990	2688	139	0.0517113
RA06	SYN	GIMAP+ naive/memory	4825	3990	2688	90	0.0334821
RA06	SYN	ISG-high	4825	3990	2688	12	0.00446429
RA06	SYN	GNLY+	4825	3990	2688	19	0.00706845
RA06	SYN	GZMK+ memory	4825	3990	2688	22	0.00818452
RA06	SYN	Proliferating	4825	3990	2688	7	0.00260417
RA07	PBL	ISG-high	4375	2024	1180	11	0.00932203
RA07	PBL	GIMAP+ naive/memory	4375	2024	1180	67	0.0567797
RA07	PBL	Naive	4375	2024	1180	378	0.320339
RA07	PBL	Tfh/Tph	4375	2024	1180	78	0.0661017
RA07	PBL	CCR7+ memory	4375	2024	1180	253	0.214407
RA07	PBL	GNLY+	4375	2024	1180	84	0.0711864
RA07	PBL	CD25-low Treg	4375	2024	1180	52	0.0440678
RA07	PBL	Tph	4375	2024	1180	42	0.0355932
RA07	PBL	IL7R+CCL5+ memory	4375	2024	1180	73	0.0618644
RA07	PBL	GZMA+CCL5+ memory	4375	2024	1180	29	0.0245763
RA07	PBL	MT-high	4375	2024	1180	45	0.0381356
RA07	PBL	CD25-high Treg	4375	2024	1180	48	0.040678
RA07	PBL	GZMK+ memory	4375	2024	1180	17	0.0144068
RA07	PBL	Proliferating	4375	2024	1180	3	0.00254237
RA07	SYN	Naive	804	695	479	44	0.091858
RA07	SYN	CCR7+ memory	804	695	479	204	0.425887
RA07	SYN	MT-high	804	695	479	50	0.104384
RA07	SYN	Tph	804	695	479	5	0.0104384
RA07	SYN	CD25-low Treg	804	695	479	17	0.0354906
RA07	SYN	IL7R+CCL5+ memory	804	695	479	58	0.121086
RA07	SYN	Tfh/Tph	804	695	479	21	0.0438413
RA07	SYN	GNLY+	804	695	479	36	0.0751566
RA07	SYN	CD25-high Treg	804	695	479	21	0.0438413
RA07	SYN	GZMA+CCL5+ memory	804	695	479	10	0.0208768
RA07	SYN	GIMAP+ naive/memory	804	695	479	5	0.0104384
RA07	SYN	Proliferating	804	695	479	6	0.0125261
RA07	SYN	ISG-high	804	695	479	2	0.00417537
RA08	SYN	Tfh/Tph	4297	4122	1820	265	0.145604
RA08	SYN	Naive	4297	4122	1820	112	0.0615385
RA08	SYN	CD25-low Treg	4297	4122	1820	73	0.0401099
RA08	SYN	CCR7+ memory	4297	4122	1820	433	0.237912
RA08	SYN	MT-high	4297	4122	1820	125	0.0686813
RA08	SYN	IL7R+CCL5+ memory	4297	4122	1820	366	0.201099
RA08	SYN	Tph	4297	4122	1820	121	0.0664835
RA08	SYN	CD25-high Treg	4297	4122	1820	160	0.0879121
RA08	SYN	GZMK+ memory	4297	4122	1820	42	0.0230769
RA08	SYN	GZMA+CCL5+ memory	4297	4122	1820	26	0.0142857
RA08	SYN	ISG-high	4297	4122	1820	6	0.0032967
RA08	SYN	GIMAP+ naive/memory	4297	4122	1820	44	0.0241758
RA08	SYN	GNLY+	4297	4122	1820	45	0.0247253
RA08	SYN	Proliferating	4297	4122	1820	2	0.0010989
RA09	SYN	Tph	4379	2390	1666	90	0.0540216
RA09	SYN	CD25-high Treg	4379	2390	1666	186	0.111645
RA09	SYN	IL7R+CCL5+ memory	4379	2390	1666	200	0.120048
RA09	SYN	CCR7+ memory	4379	2390	1666	236	0.141657
RA09	SYN	Tfh/Tph	4379	2390	1666	374	0.22449
RA09	SYN	CD25-low Treg	4379	2390	1666	164	0.0984394
RA09	SYN	MT-high	4379	2390	1666	117	0.0702281
RA09	SYN	Proliferating	4379	2390	1666	19	0.0114046
RA09	SYN	GZMA+CCL5+ memory	4379	2390	1666	55	0.0330132
RA09	SYN	Naive	4379	2390	1666	98	0.0588235
RA09	SYN	GNLY+	4379	2390	1666	12	0.00720288
RA09	SYN	GZMK+ memory	4379	2390	1666	50	0.030012
RA09	SYN	GIMAP+ naive/memory	4379	2390	1666	55	0.0330132
RA09	SYN	ISG-high	4379	2390	1666	10	0.0060024
RA10	PBL	Naive	6601	2764	2156	1363	0.632189
RA10	PBL	CD25-high Treg	6601	2764	2156	50	0.0231911
RA10	PBL	IL7R+CCL5+ memory	6601	2764	2156	101	0.046846
RA10	PBL	GIMAP+ naive/memory	6601	2764	2156	130	0.0602968
RA10	PBL	CCR7+ memory	6601	2764	2156	275	0.127551
RA10	PBL	GZMA+CCL5+ memory	6601	2764	2156	10	0.00463822
RA10	PBL	MT-high	6601	2764	2156	68	0.0315399
RA10	PBL	Tph	6601	2764	2156	25	0.0115955
RA10	PBL	CD25-low Treg	6601	2764	2156	41	0.0190167
RA10	PBL	ISG-high	6601	2764	2156	12	0.00556586
RA10	PBL	GNLY+	6601	2764	2156	26	0.0120594
RA10	PBL	Tfh/Tph	6601	2764	2156	36	0.0166976
RA10	PBL	GZMK+ memory	6601	2764	2156	16	0.00742115
RA10	PBL	Proliferating	6601	2764	2156	3	0.00139147
RA10	SYN	Tfh/Tph	1131	943	688	116	0.168605
RA10	SYN	Naive	1131	943	688	46	0.0668605
RA10	SYN	IL7R+CCL5+ memory	1131	943	688	145	0.210756
RA10	SYN	CCR7+ memory	1131	943	688	116	0.168605
RA10	SYN	MT-high	1131	943	688	59	0.0857558
RA10	SYN	CD25-high Treg	1131	943	688	105	0.152616
RA10	SYN	Tph	1131	943	688	39	0.0566861
RA10	SYN	CD25-low Treg	1131	943	688	20	0.0290698
RA10	SYN	GNLY+	1131	943	688	8	0.0116279
RA10	SYN	GIMAP+ naive/memory	1131	943	688	15	0.0218023
RA10	SYN	Proliferating	1131	943	688	4	0.00581395
RA10	SYN	GZMA+CCL5+ memory	1131	943	688	12	0.0174419
RA10	SYN	GZMK+ memory	1131	943	688	1	0.00145349
RA10	SYN	ISG-high	1131	943	688	2	0.00290698
RA11	PBL	CD25-high Treg	5808	3317	2658	115	0.0432656
RA11	PBL	Tfh/Tph	5808	3317	2658	177	0.0665914
RA11	PBL	Naive	5808	3317	2658	804	0.302483
RA11	PBL	CCR7+ memory	5808	3317	2658	706	0.265613
RA11	PBL	GIMAP+ naive/memory	5808	3317	2658	131	0.0492852
RA11	PBL	Tph	5808	3317	2658	44	0.0165538
RA11	PBL	IL7R+CCL5+ memory	5808	3317	2658	298	0.112114
RA11	PBL	CD25-low Treg	5808	3317	2658	86	0.0323551
RA11	PBL	MT-high	5808	3317	2658	206	0.0775019
RA11	PBL	GNLY+	5808	3317	2658	8	0.00300978
RA11	PBL	GZMK+ memory	5808	3317	2658	18	0.00677201
RA11	PBL	ISG-high	5808	3317	2658	26	0.00978179
RA11	PBL	Proliferating	5808	3317	2658	12	0.00451467
RA11	PBL	GZMA+CCL5+ memory	5808	3317	2658	27	0.010158
RA11	SYN	CCR7+ memory	1718	1423	903	185	0.204873
RA11	SYN	CD25-low Treg	1718	1423	903	87	0.0963455
RA11	SYN	IL7R+CCL5+ memory	1718	1423	903	192	0.212625
RA11	SYN	Tfh/Tph	1718	1423	903	111	0.122924
RA11	SYN	CD25-high Treg	1718	1423	903	87	0.0963455
RA11	SYN	GIMAP+ naive/memory	1718	1423	903	35	0.0387597
RA11	SYN	GZMA+CCL5+ memory	1718	1423	903	52	0.0575858
RA11	SYN	Naive	1718	1423	903	28	0.0310078
RA11	SYN	MT-high	1718	1423	903	43	0.0476191
RA11	SYN	GZMK+ memory	1718	1423	903	27	0.0299003
RA11	SYN	Proliferating	1718	1423	903	13	0.0143965
RA11	SYN	Tph	1718	1423	903	30	0.0332226
RA11	SYN	GNLY+	1718	1423	903	10	0.0110742
RA11	SYN	ISG-high	1718	1423	903	3	0.00332226
RA12	PBL	CCR7+ memory	5109	2989	1950	730	0.374359
RA12	PBL	Naive	5109	2989	1950	351	0.18
RA12	PBL	IL7R+CCL5+ memory	5109	2989	1950	285	0.146154
RA12	PBL	GZMA+CCL5+ memory	5109	2989	1950	93	0.0476923
RA12	PBL	Tfh/Tph	5109	2989	1950	131	0.0671795
RA12	PBL	Tph	5109	2989	1950	71	0.0364103
RA12	PBL	GNLY+	5109	2989	1950	46	0.0235897
RA12	PBL	MT-high	5109	2989	1950	70	0.0358974
RA12	PBL	CD25-low Treg	5109	2989	1950	25	0.0128205
RA12	PBL	Proliferating	5109	2989	1950	11	0.00564103
RA12	PBL	GIMAP+ naive/memory	5109	2989	1950	27	0.0138461
RA12	PBL	CD25-high Treg	5109	2989	1950	72	0.0369231
RA12	PBL	ISG-high	5109	2989	1950	15	0.00769231
RA12	PBL	GZMK+ memory	5109	2989	1950	23	0.0117949
RA12	SYN	IL7R+CCL5+ memory	2149	1067	682	113	0.165689
RA12	SYN	CCR7+ memory	2149	1067	682	78	0.114369
RA12	SYN	Tph	2149	1067	682	63	0.0923754
RA12	SYN	Tfh/Tph	2149	1067	682	210	0.307918
RA12	SYN	GIMAP+ naive/memory	2149	1067	682	46	0.0674487
RA12	SYN	CD25-high Treg	2149	1067	682	27	0.0395894
RA12	SYN	GZMA+CCL5+ memory	2149	1067	682	14	0.0205279
RA12	SYN	CD25-low Treg	2149	1067	682	40	0.058651
RA12	SYN	Naive	2149	1067	682	41	0.0601173
RA12	SYN	MT-high	2149	1067	682	30	0.0439883
RA12	SYN	GZMK+ memory	2149	1067	682	7	0.0102639
RA12	SYN	Proliferating	2149	1067	682	6	0.00879765
RA12	SYN	GNLY+	2149	1067	682	6	0.00879765
RA12	SYN	ISG-high	2149	1067	682	1	0.00146628

## Sheet: Figure 2E
Cluster	Clone Category	Number of Cells	Percent Cluster
Naive	Small (1 < X <= 5)	77	0.819934
Naive	Single (0 < X <= 1)	8716	92.8123
Naive	No TCR information	598	6.3678
GIMAP+ naive/memory	Medium (5 < X <= 20)	1	0.0693963
GIMAP+ naive/memory	Small (1 < X <= 5)	41	2.84525
GIMAP+ naive/memory	Single (0 < X <= 1)	1213	84.1777
GIMAP+ naive/memory	No TCR information	186	12.9077
CCR7+ memory	Medium (5 < X <= 20)	5	0.0660502
CCR7+ memory	Small (1 < X <= 5)	292	3.85733
CCR7+ memory	Single (0 < X <= 1)	6920	91.4135
CCR7+ memory	No TCR information	353	4.66314
IL7R+CCL5+ memory	Large (20 < X <= 100)	5	0.113225
IL7R+CCL5+ memory	Medium (5 < X <= 20)	36	0.815217
IL7R+CCL5+ memory	Small (1 < X <= 5)	504	11.413
IL7R+CCL5+ memory	Single (0 < X <= 1)	3671	83.1295
IL7R+CCL5+ memory	No TCR information	200	4.52899
GZMA+CCL5+ memory	Medium (5 < X <= 20)	45	6.2069
GZMA+CCL5+ memory	Small (1 < X <= 5)	151	20.8276
GZMA+CCL5+ memory	Single (0 < X <= 1)	516	71.1724
GZMA+CCL5+ memory	No TCR information	13	1.7931
GZMK+ memory	Large (20 < X <= 100)	2	0.478469
GZMK+ memory	Medium (5 < X <= 20)	7	1.67464
GZMK+ memory	Small (1 < X <= 5)	48	11.4833
GZMK+ memory	Single (0 < X <= 1)	349	83.4928
GZMK+ memory	No TCR information	12	2.87081
Tfh/Tph	Medium (5 < X <= 20)	8	0.224719
Tfh/Tph	Small (1 < X <= 5)	391	10.9831
Tfh/Tph	Single (0 < X <= 1)	3075	86.3764
Tfh/Tph	No TCR information	86	2.41573
Tph	Medium (5 < X <= 20)	12	0.796813
Tph	Small (1 < X <= 5)	295	19.5883
Tph	Single (0 < X <= 1)	1179	78.2869
Tph	No TCR information	20	1.32802
CD25-low Treg	Small (1 < X <= 5)	32	2.51177
CD25-low Treg	Single (0 < X <= 1)	1162	91.2088
CD25-low Treg	No TCR information	80	6.27943
CD25-high Treg	Medium (5 < X <= 20)	7	0.37234
CD25-high Treg	Small (1 < X <= 5)	238	12.6596
CD25-high Treg	Single (0 < X <= 1)	1586	84.3617
CD25-high Treg	No TCR information	49	2.60638
GNLY+	Large (20 < X <= 100)	111	26.3658
GNLY+	Medium (5 < X <= 20)	34	8.07601
GNLY+	Small (1 < X <= 5)	81	19.2399
GNLY+	Single (0 < X <= 1)	150	35.6295
GNLY+	No TCR information	45	10.6888
ISG-high	Small (1 < X <= 5)	6	2.89855
ISG-high	Single (0 < X <= 1)	188	90.8213
ISG-high	No TCR information	13	6.28019
Proliferating	Medium (5 < X <= 20)	3	1.54639
Proliferating	Small (1 < X <= 5)	21	10.8247
Proliferating	Single (0 < X <= 1)	154	79.3814
Proliferating	No TCR information	16	8.24742
MT-high	Medium (5 < X <= 20)	8	0.348129
MT-high	Small (1 < X <= 5)	104	4.52567
MT-high	Single (0 < X <= 1)	1016	44.2124
MT-high	No TCR information	1170	50.9138

## Sheet: Figure 2H
Synovial Sample	Cluster	Number Cells	Percent Expanded Clone Cells
RA01	Tph	25	10.5485
RA02	Tph	38	16.5217
RA03	Tph	2	4.44444
RA04	Tph	52	32.5
RA05	Tph	11	9.09091
RA06	Tph	2	4
RA08	Tph	13	10.8333
RA09	Tph	17	19.1011
RA10	Tph	4	10.2564
RA11	Tph	2	6.66667
RA12	Tph	9	14.2857
RA01	Tfh/Tph	32	7.51174
RA02	Tfh/Tph	26	6.41975
RA03	Tfh/Tph	23	13.2948
RA04	Tfh/Tph	45	25.4237
RA05	Tfh/Tph	6	1.91693
RA06	Tfh/Tph	6	4.31655
RA08	Tfh/Tph	12	4.58015
RA09	Tfh/Tph	31	8.40108
RA10	Tfh/Tph	16	14.0351
RA11	Tfh/Tph	7	6.36364
RA12	Tfh/Tph	14	6.73077

## Sheet: Figure 3B
Cluster	Number of Cells
Naive	2129
ITGB1+ memory	652
GZMK+ memory	1965
GZMK/B+ memory	4417
GZMB+ TEMRA	1853
Trm-like	576
ISG-high	96
Proliferating	299
MT-high	560

## Sheet: Figure 3C
Sample	Tissue	Cluster	Total Sample Cell Count	Total T cell Count/Sample	Total CD4 T cell Count/Sample	Number of Cells in Cluster/Sample	Frequency of Cluster in CD4/Sample
RA01	PBL	Naive	4586	2635	1508	639	0.42374
RA01	PBL	MT-high	4586	2635	1508	147	0.0974801
RA01	PBL	CCR7+ memory	4586	2635	1508	361	0.23939
RA01	PBL	IL7R+CCL5+ memory	4586	2635	1508	154	0.102122
RA01	PBL	Proliferating	4586	2635	1508	9	0.00596817
RA01	PBL	GNLY+	4586	2635	1508	30	0.0198939
RA01	PBL	GIMAP+ naive/memory	4586	2635	1508	50	0.0331565
RA01	PBL	GZMK+ memory	4586	2635	1508	8	0.00530504
RA01	PBL	CD25-high Treg	4586	2635	1508	37	0.0245358
RA01	PBL	CD25-low Treg	4586	2635	1508	32	0.0212202
RA01	PBL	GZMA+CCL5+ memory	4586	2635	1508	15	0.00994695
RA01	PBL	Tfh/Tph	4586	2635	1508	15	0.00994695
RA01	PBL	Tph	4586	2635	1508	10	0.0066313
RA01	PBL	ISG-high	4586	2635	1508	1	0.00066313
RA01	SYN	Tfh/Tph	5188	3327	2154	445	0.206592
RA01	SYN	Naive	5188	3327	2154	57	0.0264624
RA01	SYN	CD25-high Treg	5188	3327	2154	224	0.103993
RA01	SYN	GZMK+ memory	5188	3327	2154	38	0.0176416
RA01	SYN	Tph	5188	3327	2154	240	0.111421
RA01	SYN	IL7R+CCL5+ memory	5188	3327	2154	362	0.168059
RA01	SYN	GZMA+CCL5+ memory	5188	3327	2154	22	0.0102136
RA01	SYN	MT-high	5188	3327	2154	185	0.0858867
RA01	SYN	CCR7+ memory	5188	3327	2154	344	0.159703
RA01	SYN	CD25-low Treg	5188	3327	2154	105	0.0487465
RA01	SYN	GIMAP+ naive/memory	5188	3327	2154	75	0.0348189
RA01	SYN	Proliferating	5188	3327	2154	31	0.0143918
RA01	SYN	GNLY+	5188	3327	2154	24	0.0111421
RA01	SYN	ISG-high	5188	3327	2154	2	0.00092851
RA02	PBL	Naive	3964	1757	1497	769	0.513694
RA02	PBL	CCR7+ memory	3964	1757	1497	271	0.181029
RA02	PBL	GIMAP+ naive/memory	3964	1757	1497	82	0.0547762
RA02	PBL	Tph	3964	1757	1497	26	0.0173681
RA02	PBL	MT-high	3964	1757	1497	97	0.0647963
RA02	PBL	CD25-high Treg	3964	1757	1497	20	0.0133601
RA02	PBL	IL7R+CCL5+ memory	3964	1757	1497	108	0.0721443
RA02	PBL	Proliferating	3964	1757	1497	4	0.00267201
RA02	PBL	Tfh/Tph	3964	1757	1497	43	0.0287241
RA02	PBL	ISG-high	3964	1757	1497	22	0.0146961
RA02	PBL	CD25-low Treg	3964	1757	1497	38	0.0253841
RA02	PBL	GZMK+ memory	3964	1757	1497	6	0.00400802
RA02	PBL	GZMA+CCL5+ memory	3964	1757	1497	10	0.00668003
RA02	PBL	GNLY+	3964	1757	1497	1	0.000668
RA02	SYN	IL7R+CCL5+ memory	4123	3485	2587	556	0.214921
RA02	SYN	CCR7+ memory	4123	3485	2587	561	0.216854
RA02	SYN	GIMAP+ naive/memory	4123	3485	2587	54	0.0208736
RA02	SYN	Tfh/Tph	4123	3485	2587	420	0.16235
RA02	SYN	GZMK+ memory	4123	3485	2587	73	0.028218
RA02	SYN	MT-high	4123	3485	2587	149	0.0575957
RA02	SYN	Tph	4123	3485	2587	233	0.0900657
RA02	SYN	GZMA+CCL5+ memory	4123	3485	2587	117	0.0452261
RA02	SYN	CD25-high Treg	4123	3485	2587	253	0.0977967
RA02	SYN	CD25-low Treg	4123	3485	2587	63	0.0243525
RA02	SYN	Naive	4123	3485	2587	55	0.0212601
RA02	SYN	Proliferating	4123	3485	2587	25	0.0096637
RA02	SYN	ISG-high	4123	3485	2587	8	0.00309239
RA02	SYN	GNLY+	4123	3485	2587	20	0.00773096
RA03	PBL	Naive	4648	2338	2040	1353	0.663235
RA03	PBL	GIMAP+ naive/memory	4648	2338	2040	115	0.0563726
RA03	PBL	Tph	4648	2338	2040	33	0.0161765
RA03	PBL	CD25-high Treg	4648	2338	2040	51	0.025
RA03	PBL	CCR7+ memory	4648	2338	2040	257	0.12598
RA03	PBL	GZMA+CCL5+ memory	4648	2338	2040	15	0.00735294
RA03	PBL	Tfh/Tph	4648	2338	2040	41	0.020098
RA03	PBL	MT-high	4648	2338	2040	56	0.027451
RA03	PBL	IL7R+CCL5+ memory	4648	2338	2040	56	0.027451
RA03	PBL	GZMK+ memory	4648	2338	2040	4	0.00196078
RA03	PBL	ISG-high	4648	2338	2040	36	0.0176471
RA03	PBL	CD25-low Treg	4648	2338	2040	20	0.00980392
RA03	PBL	Proliferating	4648	2338	2040	2	0.00098039
RA03	PBL	GNLY+	4648	2338	2040	1	0.0004902
RA03	SYN	Tfh/Tph	1912	916	486	179	0.368313
RA03	SYN	GIMAP+ naive/memory	1912	916	486	14	0.0288066
RA03	SYN	IL7R+CCL5+ memory	1912	916	486	55	0.113169
RA03	SYN	Tph	1912	916	486	45	0.0925926
RA03	SYN	MT-high	1912	916	486	63	0.12963
RA03	SYN	GNLY+	1912	916	486	9	0.0185185
RA03	SYN	CCR7+ memory	1912	916	486	49	0.100823
RA03	SYN	CD25-high Treg	1912	916	486	36	0.0740741
RA03	SYN	Naive	1912	916	486	11	0.0226337
RA03	SYN	GZMK+ memory	1912	916	486	10	0.0205761
RA03	SYN	CD25-low Treg	1912	916	486	9	0.0185185
RA03	SYN	Proliferating	1912	916	486	1	0.00205761
RA03	SYN	GZMA+CCL5+ memory	1912	916	486	5	0.0102881
RA04	PBL	Naive	4350	2413	2092	1049	0.501434
RA04	PBL	GIMAP+ naive/memory	4350	2413	2092	111	0.0530593
RA04	PBL	MT-high	4350	2413	2092	81	0.0387189
RA04	PBL	CCR7+ memory	4350	2413	2092	394	0.188337
RA04	PBL	GZMA+CCL5+ memory	4350	2413	2092	19	0.00908222
RA04	PBL	ISG-high	4350	2413	2092	13	0.00621415
RA04	PBL	Tfh/Tph	4350	2413	2092	117	0.0559273
RA04	PBL	IL7R+CCL5+ memory	4350	2413	2092	126	0.0602294
RA04	PBL	CD25-high Treg	4350	2413	2092	61	0.0291587
RA04	PBL	Tph	4350	2413	2092	27	0.0129063
RA04	PBL	CD25-low Treg	4350	2413	2092	66	0.0315488
RA04	PBL	GZMK+ memory	4350	2413	2092	18	0.00860421
RA04	PBL	Proliferating	4350	2413	2092	5	0.00239006
RA04	PBL	GNLY+	4350	2413	2092	5	0.00239006
RA04	SYN	CD25-low Treg	1302	1252	970	27	0.0278351
RA04	SYN	IL7R+CCL5+ memory	1302	1252	970	196	0.202062
RA04	SYN	CCR7+ memory	1302	1252	970	130	0.134021
RA04	SYN	MT-high	1302	1252	970	67	0.0690722
RA04	SYN	Proliferating	1302	1252	970	9	0.00927835
RA04	SYN	Tfh/Tph	1302	1252	970	179	0.184536
RA04	SYN	Naive	1302	1252	970	21	0.0216495
RA04	SYN	Tph	1302	1252	970	161	0.165979
RA04	SYN	GIMAP+ naive/memory	1302	1252	970	18	0.0185567
RA04	SYN	CD25-high Treg	1302	1252	970	80	0.0824742
RA04	SYN	GZMA+CCL5+ memory	1302	1252	970	65	0.0670103
RA04	SYN	GZMK+ memory	1302	1252	970	8	0.00824742
RA04	SYN	GNLY+	1302	1252	970	6	0.00618557
RA04	SYN	ISG-high	1302	1252	970	3	0.00309278
RA05	PBL	Naive	3442	1740	1434	708	0.493724
RA05	PBL	CCR7+ memory	3442	1740	1434	307	0.214086
RA05	PBL	MT-high	3442	1740	1434	212	0.147838
RA05	PBL	GIMAP+ naive/memory	3442	1740	1434	44	0.0306834
RA05	PBL	CD25-high Treg	3442	1740	1434	20	0.013947
RA05	PBL	CD25-low Treg	3442	1740	1434	39	0.0271966
RA05	PBL	IL7R+CCL5+ memory	3442	1740	1434	55	0.0383542
RA05	PBL	Tfh/Tph	3442	1740	1434	29	0.0202231
RA05	PBL	GNLY+	3442	1740	1434	5	0.00348675
RA05	PBL	GZMA+CCL5+ memory	3442	1740	1434	9	0.00627615
RA05	PBL	Tph	3442	1740	1434	3	0.00209205
RA05	PBL	GZMK+ memory	3442	1740	1434	2	0.0013947
RA05	PBL	Proliferating	3442	1740	1434	1	0.00069735
RA05	SYN	MT-high	2823	2099	1377	214	0.15541
RA05	SYN	CCR7+ memory	2823	2099	1377	228	0.165577
RA05	SYN	Tfh/Tph	2823	2099	1377	320	0.232389
RA05	SYN	Tph	2823	2099	1377	122	0.0885984
RA05	SYN	CD25-low Treg	2823	2099	1377	50	0.0363108
RA05	SYN	CD25-high Treg	2823	2099	1377	72	0.0522876
RA05	SYN	IL7R+CCL5+ memory	2823	2099	1377	156	0.11329
RA05	SYN	GZMA+CCL5+ memory	2823	2099	1377	67	0.0486565
RA05	SYN	Proliferating	2823	2099	1377	21	0.0152505
RA05	SYN	Naive	2823	2099	1377	44	0.0319535
RA05	SYN	GIMAP+ naive/memory	2823	2099	1377	56	0.0406681
RA05	SYN	GZMK+ memory	2823	2099	1377	16	0.0116195
RA05	SYN	GNLY+	2823	2099	1377	9	0.00653595
RA05	SYN	ISG-high	2823	2099	1377	2	0.00145243
RA06	PBL	Naive	5625	3359	2286	1022	0.447069
RA06	PBL	Tfh/Tph	5625	3359	2286	114	0.0498688
RA06	PBL	GIMAP+ naive/memory	5625	3359	2286	177	0.0774278
RA06	PBL	CCR7+ memory	5625	3359	2286	403	0.17629
RA06	PBL	MT-high	5625	3359	2286	82	0.0358705
RA06	PBL	CD25-low Treg	5625	3359	2286	131	0.0573053
RA06	PBL	IL7R+CCL5+ memory	5625	3359	2286	200	0.0874891
RA06	PBL	CD25-high Treg	5625	3359	2286	76	0.0332458
RA06	PBL	Tph	5625	3359	2286	26	0.0113736
RA06	PBL	GNLY+	5625	3359	2286	11	0.0048119
RA06	PBL	ISG-high	5625	3359	2286	20	0.00874891
RA06	PBL	GZMA+CCL5+ memory	5625	3359	2286	12	0.00524934
RA06	PBL	GZMK+ memory	5625	3359	2286	12	0.00524934
RA06	SYN	CD25-high Treg	4825	3990	2688	79	0.0293899
RA06	SYN	GZMA+CCL5+ memory	4825	3990	2688	41	0.015253
RA06	SYN	Naive	4825	3990	2688	398	0.148065
RA06	SYN	CD25-low Treg	4825	3990	2688	89	0.0331101
RA06	SYN	CCR7+ memory	4825	3990	2688	1049	0.390253
RA06	SYN	IL7R+CCL5+ memory	4825	3990	2688	561	0.208705
RA06	SYN	MT-high	4825	3990	2688	132	0.0491071
RA06	SYN	Tph	4825	3990	2688	50	0.0186012
RA06	SYN	Tfh/Tph	4825	3990	2688	139	0.0517113
RA06	SYN	GIMAP+ naive/memory	4825	3990	2688	90	0.0334821
RA06	SYN	ISG-high	4825	3990	2688	12	0.00446429
RA06	SYN	GNLY+	4825	3990	2688	19	0.00706845
RA06	SYN	GZMK+ memory	4825	3990	2688	22	0.00818452
RA06	SYN	Proliferating	4825	3990	2688	7	0.00260417
RA07	PBL	ISG-high	4375	2024	1180	11	0.00932203
RA07	PBL	GIMAP+ naive/memory	4375	2024	1180	67	0.0567797
RA07	PBL	Naive	4375	2024	1180	378	0.320339
RA07	PBL	Tfh/Tph	4375	2024	1180	78	0.0661017
RA07	PBL	CCR7+ memory	4375	2024	1180	253	0.214407
RA07	PBL	GNLY+	4375	2024	1180	84	0.0711864
RA07	PBL	CD25-low Treg	4375	2024	1180	52	0.0440678
RA07	PBL	Tph	4375	2024	1180	42	0.0355932
RA07	PBL	IL7R+CCL5+ memory	4375	2024	1180	73	0.0618644
RA07	PBL	GZMA+CCL5+ memory	4375	2024	1180	29	0.0245763
RA07	PBL	MT-high	4375	2024	1180	45	0.0381356
RA07	PBL	CD25-high Treg	4375	2024	1180	48	0.040678
RA07	PBL	GZMK+ memory	4375	2024	1180	17	0.0144068
RA07	PBL	Proliferating	4375	2024	1180	3	0.00254237
RA07	SYN	Naive	804	695	479	44	0.091858
RA07	SYN	CCR7+ memory	804	695	479	204	0.425887
RA07	SYN	MT-high	804	695	479	50	0.104384
RA07	SYN	Tph	804	695	479	5	0.0104384
RA07	SYN	CD25-low Treg	804	695	479	17	0.0354906
RA07	SYN	IL7R+CCL5+ memory	804	695	479	58	0.121086
RA07	SYN	Tfh/Tph	804	695	479	21	0.0438413
RA07	SYN	GNLY+	804	695	479	36	0.0751566
RA07	SYN	CD25-high Treg	804	695	479	21	0.0438413
RA07	SYN	GZMA+CCL5+ memory	804	695	479	10	0.0208768
RA07	SYN	GIMAP+ naive/memory	804	695	479	5	0.0104384
RA07	SYN	Proliferating	804	695	479	6	0.0125261
RA07	SYN	ISG-high	804	695	479	2	0.00417537
RA08	SYN	Tfh/Tph	4297	4122	1820	265	0.145604
RA08	SYN	Naive	4297	4122	1820	112	0.0615385
RA08	SYN	CD25-low Treg	4297	4122	1820	73	0.0401099
RA08	SYN	CCR7+ memory	4297	4122	1820	433	0.237912
RA08	SYN	MT-high	4297	4122	1820	125	0.0686813
RA08	SYN	IL7R+CCL5+ memory	4297	4122	1820	366	0.201099
RA08	SYN	Tph	4297	4122	1820	121	0.0664835
RA08	SYN	CD25-high Treg	4297	4122	1820	160	0.0879121
RA08	SYN	GZMK+ memory	4297	4122	1820	42	0.0230769
RA08	SYN	GZMA+CCL5+ memory	4297	4122	1820	26	0.0142857
RA08	SYN	ISG-high	4297	4122	1820	6	0.0032967
RA08	SYN	GIMAP+ naive/memory	4297	4122	1820	44	0.0241758
RA08	SYN	GNLY+	4297	4122	1820	45	0.0247253
RA08	SYN	Proliferating	4297	4122	1820	2	0.0010989
RA09	SYN	Tph	4379	2390	1666	90	0.0540216
RA09	SYN	CD25-high Treg	4379	2390	1666	186	0.111645
RA09	SYN	IL7R+CCL5+ memory	4379	2390	1666	200	0.120048
RA09	SYN	CCR7+ memory	4379	2390	1666	236	0.141657
RA09	SYN	Tfh/Tph	4379	2390	1666	374	0.22449
RA09	SYN	CD25-low Treg	4379	2390	1666	164	0.0984394
RA09	SYN	MT-high	4379	2390	1666	117	0.0702281
RA09	SYN	Proliferating	4379	2390	1666	19	0.0114046
RA09	SYN	GZMA+CCL5+ memory	4379	2390	1666	55	0.0330132
RA09	SYN	Naive	4379	2390	1666	98	0.0588235
RA09	SYN	GNLY+	4379	2390	1666	12	0.00720288
RA09	SYN	GZMK+ memory	4379	2390	1666	50	0.030012
RA09	SYN	GIMAP+ naive/memory	4379	2390	1666	55	0.0330132
RA09	SYN	ISG-high	4379	2390	1666	10	0.0060024
RA10	PBL	Naive	6601	2764	2156	1363	0.632189
RA10	PBL	CD25-high Treg	6601	2764	2156	50	0.0231911
RA10	PBL	IL7R+CCL5+ memory	6601	2764	2156	101	0.046846
RA10	PBL	GIMAP+ naive/memory	6601	2764	2156	130	0.0602968
RA10	PBL	CCR7+ memory	6601	2764	2156	275	0.127551
RA10	PBL	GZMA+CCL5+ memory	6601	2764	2156	10	0.00463822
RA10	PBL	MT-high	6601	2764	2156	68	0.0315399
RA10	PBL	Tph	6601	2764	2156	25	0.0115955
RA10	PBL	CD25-low Treg	6601	2764	2156	41	0.0190167
RA10	PBL	ISG-high	6601	2764	2156	12	0.00556586
RA10	PBL	GNLY+	6601	2764	2156	26	0.0120594
RA10	PBL	Tfh/Tph	6601	2764	2156	36	0.0166976
RA10	PBL	GZMK+ memory	6601	2764	2156	16	0.00742115
RA10	PBL	Proliferating	6601	2764	2156	3	0.00139147
RA10	SYN	Tfh/Tph	1131	943	688	116	0.168605
RA10	SYN	Naive	1131	943	688	46	0.0668605
RA10	SYN	IL7R+CCL5+ memory	1131	943	688	145	0.210756
RA10	SYN	CCR7+ memory	1131	943	688	116	0.168605
RA10	SYN	MT-high	1131	943	688	59	0.0857558
RA10	SYN	CD25-high Treg	1131	943	688	105	0.152616
RA10	SYN	Tph	1131	943	688	39	0.0566861
RA10	SYN	CD25-low Treg	1131	943	688	20	0.0290698
RA10	SYN	GNLY+	1131	943	688	8	0.0116279
RA10	SYN	GIMAP+ naive/memory	1131	943	688	15	0.0218023
RA10	SYN	Proliferating	1131	943	688	4	0.00581395
RA10	SYN	GZMA+CCL5+ memory	1131	943	688	12	0.0174419
RA10	SYN	GZMK+ memory	1131	943	688	1	0.00145349
RA10	SYN	ISG-high	1131	943	688	2	0.00290698
RA11	PBL	CD25-high Treg	5808	3317	2658	115	0.0432656
RA11	PBL	Tfh/Tph	5808	3317	2658	177	0.0665914
RA11	PBL	Naive	5808	3317	2658	804	0.302483
RA11	PBL	CCR7+ memory	5808	3317	2658	706	0.265613
RA11	PBL	GIMAP+ naive/memory	5808	3317	2658	131	0.0492852
RA11	PBL	Tph	5808	3317	2658	44	0.0165538
RA11	PBL	IL7R+CCL5+ memory	5808	3317	2658	298	0.112114
RA11	PBL	CD25-low Treg	5808	3317	2658	86	0.0323551
RA11	PBL	MT-high	5808	3317	2658	206	0.0775019
RA11	PBL	GNLY+	5808	3317	2658	8	0.00300978
RA11	PBL	GZMK+ memory	5808	3317	2658	18	0.00677201
RA11	PBL	ISG-high	5808	3317	2658	26	0.00978179
RA11	PBL	Proliferating	5808	3317	2658	12	0.00451467
RA11	PBL	GZMA+CCL5+ memory	5808	3317	2658	27	0.010158
RA11	SYN	CCR7+ memory	1718	1423	903	185	0.204873
RA11	SYN	CD25-low Treg	1718	1423	903	87	0.0963455
RA11	SYN	IL7R+CCL5+ memory	1718	1423	903	192	0.212625
RA11	SYN	Tfh/Tph	1718	1423	903	111	0.122924
RA11	SYN	CD25-high Treg	1718	1423	903	87	0.0963455
RA11	SYN	GIMAP+ naive/memory	1718	1423	903	35	0.0387597
RA11	SYN	GZMA+CCL5+ memory	1718	1423	903	52	0.0575858
RA11	SYN	Naive	1718	1423	903	28	0.0310078
RA11	SYN	MT-high	1718	1423	903	43	0.0476191
RA11	SYN	GZMK+ memory	1718	1423	903	27	0.0299003
RA11	SYN	Proliferating	1718	1423	903	13	0.0143965
RA11	SYN	Tph	1718	1423	903	30	0.0332226
RA11	SYN	GNLY+	1718	1423	903	10	0.0110742
RA11	SYN	ISG-high	1718	1423	903	3	0.00332226
RA12	PBL	CCR7+ memory	5109	2989	1950	730	0.374359
RA12	PBL	Naive	5109	2989	1950	351	0.18
RA12	PBL	IL7R+CCL5+ memory	5109	2989	1950	285	0.146154
RA12	PBL	GZMA+CCL5+ memory	5109	2989	1950	93	0.0476923
RA12	PBL	Tfh/Tph	5109	2989	1950	131	0.0671795
RA12	PBL	Tph	5109	2989	1950	71	0.0364103
RA12	PBL	GNLY+	5109	2989	1950	46	0.0235897
RA12	PBL	MT-high	5109	2989	1950	70	0.0358974
RA12	PBL	CD25-low Treg	5109	2989	1950	25	0.0128205
RA12	PBL	Proliferating	5109	2989	1950	11	0.00564103
RA12	PBL	GIMAP+ naive/memory	5109	2989	1950	27	0.0138461
RA12	PBL	CD25-high Treg	5109	2989	1950	72	0.0369231
RA12	PBL	ISG-high	5109	2989	1950	15	0.00769231
RA12	PBL	GZMK+ memory	5109	2989	1950	23	0.0117949
RA12	SYN	IL7R+CCL5+ memory	2149	1067	682	113	0.165689
RA12	SYN	CCR7+ memory	2149	1067	682	78	0.114369
RA12	SYN	Tph	2149	1067	682	63	0.0923754
RA12	SYN	Tfh/Tph	2149	1067	682	210	0.307918
RA12	SYN	GIMAP+ naive/memory	2149	1067	682	46	0.0674487
RA12	SYN	CD25-high Treg	2149	1067	682	27	0.0395894
RA12	SYN	GZMA+CCL5+ memory	2149	1067	682	14	0.0205279
RA12	SYN	CD25-low Treg	2149	1067	682	40	0.058651
RA12	SYN	Naive	2149	1067	682	41	0.0601173
RA12	SYN	MT-high	2149	1067	682	30	0.0439883
RA12	SYN	GZMK+ memory	2149	1067	682	7	0.0102639
RA12	SYN	Proliferating	2149	1067	682	6	0.00879765
RA12	SYN	GNLY+	2149	1067	682	6	0.00879765
RA12	SYN	ISG-high	2149	1067	682	1	0.00146628

[truncated: 51 more sheets: Figure 3D, Figure 3E, Figure 3F, Figure 3H, Figure 3I, Figure 3J, Figure 3K, Figure 4B, Figure 4C, Figure 4E, Figure 4F, Figure 4G, Figure 4H, Figure 5C, Figure 5D, Figure 5F, Figure 5G, Figure 5H, Figure 5I, Figure 6D …]
